# Supplementary material for: Sex-Specific Whole-Transcriptome Analysis in the Cerebral Cortex of FAE Offspring
Source: Cells. 2023 Jan 15;12(2):328. doi: 10.3390/cells12020328 (PMC9856965; doi:10.3390/cells12020328)
Supplement: Supplementary file 1 [file cells-12-00328-s001.zip › Table S1.xlsx]

## Sheet: EFM Vs. PFM All Genes
	EFM	PFM	log2FC	FDR	p.value
2610203C22Rik	5.78528	4.9235	-0.861784	0	0
6330403K07Rik	8.37392	7.7758	-0.598118	0	0
6820431F20Rik	6.14895	4.07477	-2.07418	0	0
Abat	8.0506	8.51167	0.461061	0	0
Abhd17a	7.42588	6.88745	-0.538426	0	0
Abhd3	5.62441	6.48291	0.858494	0	0
Abhd8	8.704	8.28539	-0.418616	0	0
Ablim1	4.26143	5.98819	1.72677	0	0
Acp1	5.8888	4.75328	-1.13552	0	0
Actb	10.1424	9.53999	-0.602447	0	0
Acvr1c	4.13266	2.12383	-2.00883	0	0
Agap3	8.68014	8.29862	-0.381524	0	0
AI413582	5.59161	4.76679	-0.824824	0	0
Akr1e1	2.67005	4.30549	1.63545	0	0
Ap1s1	8.88509	8.48259	-0.402508	0	0
Apod	7.64306	7.03506	-0.608007	0	0
App	10.2926	10.5622	0.269559	0	0
Arc	8.4127	7.61575	-0.796953	0	0
Arf3	10.6354	9.94135	-0.694029	0	0
Arf5	7.68566	7.15326	-0.532396	0	0
Arl3	7.44376	6.53386	-0.909896	0	0
Arl6ip1	8.07724	7.54135	-0.535889	0	0
Atp1a1	8.86108	9.38765	0.526572	0	0
Atp2c1	5.97152	6.68601	0.714492	0	0
Atp5d	7.87147	7.42869	-0.442787	0	0
Atp5e	6.35152	5.73479	-0.616732	0	0
Atp5j2	7.04555	6.44742	-0.59813	0	0
Atp5k	6.27578	5.63953	-0.636248	0	0
B230217O12Rik	3.73452	1.27113	-2.46339	0	0
B3gat3	7.78641	7.33736	-0.449047	0	0
B4galnt1	7.3271	6.80163	-0.525466	0	0
BC037039	3.26693	4.69209	1.42516	0	0
Bin1	8.74166	8.39531	-0.346344	0	0
Bok	6.55653	5.73786	-0.818661	0	0
Bola2	5.66745	4.90175	-0.765704	0	0
Brsk1	9.11808	8.7906	-0.32748	0	0
Cabp1	7.49202	7.01179	-0.480226	0	0
Cabp7	5.86794	4.85074	-1.01719	0	0
Cacna2d2	5.32667	5.97549	0.648813	0	0
Cacng2	7.44816	6.9028	-0.545366	0	0
Cadps	6.56092	7.1653	0.604383	0	0
Camk2n1	10.2306	10.5673	0.336622	0	0
Camk2n2	6.94033	6.32271	-0.617619	0	0
Camkv	8.64766	9.00401	0.356346	0	0
Capza1	4.96954	3.92962	-1.03993	0	0
Capza1-ps1	2.45021	4.17781	1.7276	0	0
Ccdc124	7.58076	7.10051	-0.480253	0	0
Celf4	9.66066	9.29212	-0.368547	0	0
Cfap74	1.5709	3.66363	2.09272	0	0
Clstn1	10.4104	10.1429	-0.267488	0	0
Cnih2	7.99892	7.31018	-0.688744	0	0
Cox4i1	9.47669	8.96611	-0.510582	0	0
Cox5b	8.22773	7.74483	-0.482903	0	0
Cox6a1	9.27026	8.60118	-0.669078	0	0
Cox6b1	7.49857	7.00888	-0.489691	0	0
Cox6c	7.62364	7.0389	-0.584741	0	0
Cox7a2	6.57661	5.52428	-1.05233	0	0
Cox7c	7.24524	6.67289	-0.572344	0	0
Cplx2	10.8777	10.5573	-0.320439	0	0
Crocc	4.90588	6.01071	1.10483	0	0
Csnk1g2	8.20053	7.73335	-0.467181	0	0
Cst3	10.2444	9.91386	-0.330503	0	0
Dad1	6.57475	6.01025	-0.564505	0	0
Dbndd2	7.86154	7.36221	-0.499327	0	0
Ddn	10.5547	10.1455	-0.409138	0	0
Dhx9	5.55062	6.2106	0.659979	0	0
Dnajb5	8.12286	7.67029	-0.452571	0	0
Dnlz	5.7621	4.79583	-0.966269	0	0
Dock3	7.5459	8.04219	0.496287	0	0
Dpp8	6.10813	6.75325	0.645123	0	0
Dpysl2	8.8545	8.23335	-0.621149	0	0
Drap1	7.90218	7.27827	-0.623918	0	0
Dynll1	8.31868	7.91667	-0.40201	0	0
Dynlrb1	8.22821	7.783	-0.445205	0	0
Edf1	7.59464	7.03066	-0.563985	0	0
Egr1	8.66631	8.2446	-0.42171	0	0
Egr4	5.81933	4.97169	-0.84764	0	0
Eif2s3x	6.5732	7.17521	0.602013	0	0
Eif2s3y	3.87118	-2.73052	-6.60169	0	0
Eif4g3	7.22452	7.70852	0.484008	0	0
Elavl3	8.70265	8.33678	-0.365866	0	0
Elob	7.36339	6.75125	-0.612141	0	0
Eno1	9.85693	8.70739	-1.14954	0	0
Eno1b	5.65869	8.99615	3.33746	0	0
Epn1	9.09144	8.65118	-0.440259	0	0
Epop	6.73035	6.17228	-0.558071	0	0
Fam120c	3.01096	4.41533	1.40437	0	0
Fam221b	6.24536	5.66208	-0.583282	0	0
Fau	7.91639	7.24862	-0.667776	0	0
Fis1	7.22424	6.67663	-0.547611	0	0
Fth1	11.4447	10.6985	-0.74622	0	0
Ftl1-ps1	6.00633	1.11271	-4.89363	0	0
Ftl2-ps	5.54102	-0.49777	-6.03879	0	0
Gabrb2	3.67793	5.10701	1.42909	0	0
Galnt9	7.14005	6.50733	-0.632718	0	0
Git1	9.3474	8.91502	-0.432375	0	0
Glo1	6.97191	7.9111	0.939195	0	0
Gm10282	3.98337	2.51057	-1.4728	0	0
Gm10503	0.195617	3.81429	3.61868	0	0
Gm11175	6.65195	6.05615	-0.595795	0	0
Gm15459	7.94355	4.77931	-3.16424	0	0
Gm17081	4.53408	3.0261	-1.50797	0	0
Gm20721	9.96527	9.63744	-0.32783	0	0
Gm26782	3.61911	0.494293	-3.12482	0	0
Gm3375	2.35666	5.60438	3.24772	0	0
Gm37376	7.87388	7.10931	-0.764565	0	0
Gm43305	5.33597	3.57707	-1.7589	0	0
Gm47428	5.13062	-0.243517	-5.37413	0	0
Gm47512	5.79201	6.79737	1.00536	0	0
Gm49980	5.23984	3.86533	-1.37451	0	0
Gm9866	4.87518	3.58936	-1.28582	0	0
Gnai2	8.37246	7.98656	-0.385904	0	0
Gnb1	8.98931	9.30264	0.313325	0	0
Gpx4	8.10389	7.48438	-0.619519	0	0
Hba-a1	7.61048	6.45405	-1.15642	0	0
Hba-a2	8.33545	7.25593	-1.07952	0	0
Hjurp	4.48799	2.3268	-2.16119	0	0
Hmga1	6.7343	5.21752	-1.51678	0	0
Hmga1b	2.13105	4.90989	2.77884	0	0
Hmgb1	7.94132	7.51531	-0.426012	0	0
Hmgn2	5.63957	6.41671	0.777135	0	0
Hnrnpc	7.59769	7.16796	-0.42973	0	0
Hp1bp3	6.96648	7.94467	0.978197	0	0
Hspa8	10.5924	10.9058	0.313406	0	0
Id2	6.31834	5.16912	-1.14922	0	0
Igfbp4	6.65074	6.12016	-0.530579	0	0
Ina	8.40433	7.97733	-0.426998	0	0
Insyn1	8.06922	7.61117	-0.458053	0	0
Itpr1	8.14751	8.54483	0.39732	0	0
Kdm5d	3.65039	-3.38588	-7.03627	0	0
Kif17	3.72851	4.93013	1.20163	0	0
Klf9	8.43558	7.88596	-0.549617	0	0
Leprotl1	5.84556	6.44634	0.600785	0	0
Lrrc10b	6.55329	5.91258	-0.640717	0	0
Lzts2	6.69022	6.18035	-0.509874	0	0
Map1b	9.97285	9.62551	-0.347339	0	0
Map1lc3a	7.47545	7.00451	-0.470932	0	0
Mbd3	7.98397	7.5043	-0.479673	0	0
Mbp	12.4999	11.9565	-0.543404	0	0
Meis2	7.84093	7.40976	-0.43117	0	0
Mgll	8.53248	8.02417	-0.508319	0	0
Micos10	6.85076	6.21644	-0.634319	0	0
Mobp	10.8543	10.3808	-0.473508	0	0
Mrpl55	4.43251	3.29607	-1.13643	0	0
Mrps21	5.73444	5.00162	-0.732822	0	0
Msi2	6.46563	5.7728	-0.692832	0	0
Mt1	8.41274	7.53555	-0.877188	0	0
Mt2	7.35955	6.3546	-1.00495	0	0
Myh7	5.08915	4.10206	-0.987098	0	0
Nbl1	6.1342	5.43883	-0.695376	0	0
Ncam2	4.09561	5.16071	1.0651	0	0
Ncs1	8.57991	8.2133	-0.366614	0	0
Ndn	7.64807	8.27354	0.625474	0	0
Ndufa12	7.31329	6.83782	-0.475465	0	0
Ndufa2	6.39895	5.65065	-0.7483	0	0
Ndufa3	6.66659	5.92607	-0.740525	0	0
Ndufa8	7.36289	6.85926	-0.503626	0	0
Ndufb7	6.54151	5.98	-0.561507	0	0
Ndufb8	6.6981	6.17941	-0.51869	0	0
Nfkb2	5.58486	4.8169	-0.767953	0	0
Nme7	8.02434	7.4843	-0.540039	0	0
Nnat	8.2211	7.7676	-0.453499	0	0
Nptx2	6.50178	5.63779	-0.863983	0	0
Nr4a1	7.23112	6.51758	-0.713534	0	0
Nrsn1	9.29718	8.97837	-0.318807	0	0
Nsmf	8.99439	8.53121	-0.463178	0	0
Nudc	8.33281	7.54598	-0.786831	0	0
Nudt19	5.90288	5.2176	-0.685279	0	0
Nudt3	9.2465	8.84141	-0.40509	0	0
Oaz1	8.99185	8.60552	-0.38633	0	0
Odc1	6.01581	4.82418	-1.19163	0	0
Park7	7.59191	7.09376	-0.49815	0	0
Pcbp4	7.62195	7.21866	-0.403282	0	0
Pcdhgc3	6.16848	6.83253	0.664043	0	0
Pcdhgc4	9.38105	8.81242	-0.568629	0	0
Pcdhgc5	5.7356	6.58414	0.848538	0	0
Pcp4	9.30347	8.93799	-0.365481	0	0
Penk	8.6817	8.22339	-0.458309	0	0
Pfdn2	7.47662	6.9	-0.57662	0	0
Pfdn5	6.83441	6.13875	-0.695661	0	0
Plekhb1	9.15871	8.74794	-0.410767	0	0
Pmm1	7.80105	7.3712	-0.429855	0	0
Pnmal1	6.675	7.25892	0.583923	0	0
Polr2f	6.16278	5.54112	-0.621658	0	0
Pou3f1	5.74336	5.01036	-0.733003	0	0
Prepl	6.87038	7.71735	0.846972	0	0
Psd	9.66702	9.12121	-0.545814	0	0
Psmb5	6.53295	5.35531	-1.17764	0	0
Ptgds	9.03434	8.5481	-0.486239	0	0
Ptma	9.3176	8.90047	-0.417131	0	0
Ptprn2	6.06149	6.86784	0.806346	0	0
Pttg1	4.45377	-1.33808	-5.79185	0	0
Pvalb	6.55977	5.78187	-0.777897	0	0
Rcc2	6.40628	6.99083	0.584546	0	0
Rell2	7.52244	7.09994	-0.422496	0	0
Rnd2	7.5741	7.09556	-0.478535	0	0
Rnf41	6.66576	6.13088	-0.534884	0	0
Rpl10	7.92674	7.5135	-0.413247	0	0
Rpl11	8.27905	7.63131	-0.647745	0	0
Rpl13	9.01972	8.2498	-0.769919	0	0
Rpl13a	9.46736	8.80058	-0.666779	0	0
Rpl14	8.24568	7.67741	-0.568268	0	0
Rpl15	7.57343	7.01736	-0.556065	0	0
Rpl15-ps6	2.27022	5.33439	3.06417	0	0
Rpl17	7.72435	7.16157	-0.562779	0	0
Rpl18	7.79139	7.2101	-0.581283	0	0
Rpl18a	8.74824	8.04723	-0.701008	0	0
Rpl19	8.41955	7.8259	-0.593646	0	0
Rpl21	8.77298	7.8375	-0.935484	0	0
Rpl23	7.99374	7.47824	-0.515501	0	0
Rpl23a	8.39843	7.73434	-0.664095	0	0
Rpl24	8.26293	7.63535	-0.627583	0	0
Rpl26	7.81214	7.13396	-0.678178	0	0
Rpl27a	7.9744	7.38334	-0.591059	0	0
Rpl28	8.63306	8.03247	-0.600586	0	0
Rpl29	6.37985	7.42634	1.04649	0	0
Rpl30	7.6065	7.06011	-0.546388	0	0
Rpl31	8.2565	7.49825	-0.758248	0	0
Rpl34-ps1	3.49209	-2.62835	-6.12044	0	0
Rpl35	7.14527	6.46065	-0.68462	0	0
Rpl35a	7.25917	6.63023	-0.628931	0	0
Rpl36	6.93925	6.12611	-0.813143	0	0
Rpl36a	6.96525	6.24448	-0.720776	0	0
Rpl37	8.06627	7.359	-0.707272	0	0
Rpl37a	7.55805	6.8819	-0.676149	0	0
Rpl38	7.06564	6.26738	-0.798265	0	0
Rpl39	6.45943	5.81813	-0.641306	0	0
Rpl41	7.95112	7.17156	-0.77956	0	0
Rpl6	8.59192	8.18146	-0.410455	0	0
Rpl8	8.73398	8.16806	-0.565923	0	0
Rpl9	8.1533	7.58271	-0.570598	0	0
Rplp0	8.02341	7.61974	-0.403667	0	0
Rplp1	9.30341	8.63692	-0.666492	0	0
Rprml	6.048	5.38701	-0.660987	0	0
Rps11	8.22339	7.56225	-0.661132	0	0
Rps12	6.82682	6.23329	-0.593532	0	0
Rps13	6.718	5.70518	-1.01282	0	0
Rps13-ps1	1.7896	4.21919	2.42959	0	0
Rps14	8.65523	7.89375	-0.761478	0	0
Rps15	8.75393	7.9473	-0.806635	0	0
Rps15a	6.76637	5.59017	-1.1762	0	0
Rps16	7.44678	6.8271	-0.619682	0	0
Rps17	7.50887	6.81751	-0.691359	0	0
Rps18	7.30583	6.64996	-0.655868	0	0
Rps19	7.32753	6.63942	-0.688105	0	0
Rps2	9.2722	8.72178	-0.550421	0	0
Rps20	7.13041	6.39931	-0.731098	0	0
Rps21	7.47732	6.67313	-0.804183	0	0
Rps23	8.09333	7.51031	-0.583023	0	0
Rps24	7.6948	7.04894	-0.645859	0	0
Rps25	7.32535	6.75494	-0.570413	0	0
Rps27	7.38576	6.58619	-0.799576	0	0
Rps27a	7.30257	6.67084	-0.631724	0	0
Rps28	7.29474	6.60932	-0.685413	0	0
Rps29	7.90504	7.17312	-0.731921	0	0
Rps3	8.42918	7.91394	-0.515239	0	0
Rps3a1	8.69536	8.35325	-0.342114	0	0
Rps5	7.49547	6.93929	-0.556179	0	0
Rps6	8.42117	7.98106	-0.440112	0	0
Rps7	8.24597	7.21493	-1.03104	0	0
Rps7-ps3	3.37444	6.07737	2.70293	0	0
Rps8	8.25499	7.50384	-0.751146	0	0
Rps9	7.80478	7.30282	-0.501953	0	0
Rpsa	9.33148	8.6354	-0.696085	0	0
Rtn2	6.91635	6.42461	-0.491741	0	0
Rundc3a	8.97927	8.61019	-0.369078	0	0
S100b	7.1383	6.63838	-0.499924	0	0
Scn1b	9.54234	9.16452	-0.377817	0	0
Sdc4	6.63691	6.10638	-0.53053	0	0
Sdha	8.0508	8.47464	0.423846	0	0
Selenom	6.96828	6.37831	-0.589972	0	0
Selenow	9.79329	9.24604	-0.547257	0	0
Serf2	7.94898	7.46965	-0.479332	0	0
Sgtb	5.40591	6.07787	0.671967	0	0
Sh2d5	5.76309	6.51583	0.752742	0	0
Sh3bgrl3	6.98651	6.44834	-0.538177	0	0
Shank1	9.20533	8.83345	-0.371882	0	0
Slc1a3	8.22085	8.71706	0.496211	0	0
Slc26a10	5.92214	5.13163	-0.79051	0	0
Slc2a1	7.22291	6.6345	-0.588412	0	0
Slc6a17	8.72568	8.25757	-0.468114	0	0
Sod1	7.97357	7.52587	-0.447705	0	0
Sparcl1	10.5815	10.8498	0.268243	0	0
Ssbp3	7.58819	7.14788	-0.440315	0	0
Syt11	10.2929	10.0337	-0.259233	0	0
Tagln3	8.31442	7.93687	-0.377551	0	0
Timm13	6.75675	6.14736	-0.609397	0	0
Tle5	9.53131	8.97488	-0.55643	0	0
Tmcc2	8.50423	8.10896	-0.395277	0	0
Tmem100	4.09955	2.63018	-1.46937	0	0
Tmem181b-ps	3.88786	5.02126	1.13339	0	0
Tmem223	5.26575	4.4408	-0.824943	0	0
Tmem234	7.01635	6.23004	-0.786313	0	0
Tmem250-ps	6.64212	6.07248	-0.569641	0	0
Tmsb10	8.08215	7.63565	-0.446502	0	0
Tmsb4x	8.89919	8.40895	-0.490238	0	0
Tnks	5.51321	6.30048	0.787279	0	0
Tomm6	6.92146	6.32642	-0.59504	0	0
Tppp3	6.53622	5.86678	-0.669437	0	0
Tpt1	8.99117	8.56642	-0.424746	0	0
Tsc22d3	7.06033	6.26317	-0.797151	0	0
Ttr	8.64693	8.28301	-0.363914	0	0
Uba52	8.76552	8.15745	-0.608071	0	0
Ubb-ps	6.00457	6.5789	0.574335	0	0
Ubr3	6.37148	6.95434	0.582855	0	0
Uchl1	9.55898	9.25191	-0.307072	0	0
Uqcr10	6.64448	5.93371	-0.710777	0	0
Uqcr11	6.84389	6.30795	-0.535944	0	0
Uqcrh	6.88708	6.25487	-0.632216	0	0
Uqcrq	7.22549	6.58122	-0.644272	0	0
Vamp2	9.90346	9.41557	-0.487895	0	0
Wipf3	7.80359	7.29219	-0.511399	0	0
Xaf1	2.31992	4.01276	1.69284	0	0
Xist	2.94716	6.55925	3.61209	0	0
Ypel3	7.55315	7.05558	-0.497567	0	0
Zbtb20	7.46425	6.82814	-0.636112	0	0
Znhit1	6.19941	5.46227	-0.737135	0	0
2610005L07Rik	4.46106	3.20495	-1.25611	1e-11	0
Agt	6.09503	5.51653	-0.578507	1e-11	0
Ano3	6.34205	6.90234	0.560294	1e-11	0
Atp5a1	9.14743	9.42875	0.281313	1e-11	0
Brk1	7.79927	7.40084	-0.398428	1e-11	0
Cenpb	7.99031	7.60112	-0.389195	1e-11	0
Dgcr6	6.26035	5.68387	-0.576487	1e-11	0
Dhrs3	4.9951	4.14732	-0.847782	1e-11	0
Dld	5.86962	6.44382	0.574207	1e-11	0
Gabarap	7.61753	7.23885	-0.378679	1e-11	0
Hpca	10.3453	10.0874	-0.257887	1e-11	0
Ndufs6	6.11445	5.47597	-0.63848	1e-11	0
Ndufs7	7.32216	6.87136	-0.450801	1e-11	0
Nrcam	6.87491	7.30652	0.431607	1e-11	0
Opcml	6.40853	6.92638	0.517846	1e-11	0
Pdap1	7.29554	6.85013	-0.445402	1e-11	0
Romo1	5.52843	4.77079	-0.75764	1e-11	0
Rpl27	7.4238	6.97375	-0.450045	1e-11	0
Rpl36al	6.93344	6.42709	-0.506354	1e-11	0
Serp2	6.38065	5.79305	-0.587609	1e-11	0
Smdt1	7.32672	6.73989	-0.586826	1e-11	0
Ssbp4	7.12932	6.63974	-0.489574	1e-11	0
Taf15	6.05641	5.458	-0.598411	1e-11	0
Thrsp	4.91304	3.98487	-0.928173	1e-11	0
Uqcc2	6.16366	5.55106	-0.612596	1e-11	0
Arl4d	5.52159	4.85467	-0.666926	2e-11	0
Calm3	11.6253	11.4017	-0.223564	2e-11	0
Cd59a	2.99282	0.296359	-2.69646	2e-11	0
Clpp	6.45961	5.91365	-0.545962	2e-11	0
Cptp	3.22309	4.35696	1.13387	2e-11	0
Eif3f	7.07602	6.6043	-0.47172	2e-11	0
Gadd45g	5.22108	4.42777	-0.793305	2e-11	0
Gclc	5.05174	5.71733	0.665584	2e-11	0
Nkiras1	6.79947	6.31266	-0.486806	2e-11	0
Selenok	7.34821	6.92277	-0.425445	2e-11	0
Slc15a3	7.68702	7.29089	-0.39613	2e-11	0
Slc25a39	6.63721	6.12541	-0.511805	2e-11	0
Atp5j	7.42679	7.00471	-0.422081	3e-11	0
Atp5l	6.76175	6.28669	-0.475058	3e-11	0
Clec2l	5.81123	5.18494	-0.626286	3e-11	0
Guk1	6.70238	6.2258	-0.476574	3e-11	0
Mink1	7.96569	8.33436	0.368672	3e-11	0
Paqr7	5.8329	6.38732	0.554416	3e-11	0
Pnpla2	5.30946	4.59748	-0.711977	3e-11	0
Rps10	7.37615	6.82106	-0.555097	3e-11	0
Rps26	7.08306	6.59244	-0.490612	3e-11	0
Vgf	9.27939	8.77342	-0.505973	3e-11	0
3300002P13Rik	5.19237	4.42496	-0.767413	4e-11	0
Glul	11.3722	11.1937	-0.178525	4e-11	0
Rpl12	7.39642	6.9665	-0.429919	4e-11	0
Tmem191c	7.04063	6.58264	-0.45799	4e-11	0
Ddb1	6.86999	7.30162	0.431636	5e-11	0
Enho	6.0379	5.44291	-0.594993	5e-11	0
Ndufb9	6.85741	6.36368	-0.493734	5e-11	0
Atp2b3	4.10669	5.00437	0.897671	6e-11	0
Cox8a	8.86987	8.32015	-0.549724	6e-11	0
Muc3a	2.72299	-1.36277	-4.08576	6e-11	0
Pdxp	7.77414	7.40061	-0.373523	6e-11	0
Rpl32	7.06138	6.46488	-0.5965	6e-11	0
Sncb	9.40532	9.12238	-0.282947	6e-11	0
Snhg11	8.79389	9.27704	0.483158	6e-11	0
Tpgs1	6.51022	6.00847	-0.501752	6e-11	0
Gas5	6.64648	6.14168	-0.504793	7e-11	0
Ly6c1	5.15602	4.39325	-0.762774	7e-11	0
Ptms	10.149	9.65781	-0.491212	7e-11	0
Rpl7a	8.09448	7.74353	-0.350953	7e-11	0
Snf8	6.33579	5.80734	-0.52845	7e-11	0
Snrpd2	6.73582	6.25419	-0.481633	7e-11	0
Sox11	4.88568	4.07025	-0.815436	7e-11	0
Stard10	6.73909	6.27354	-0.46555	7e-11	0
Tsc22d4	7.05367	6.61484	-0.438836	7e-11	0
Dlgap4	8.70338	8.40428	-0.299099	8e-11	0
Gm10076	5.04536	4.23553	-0.809822	8e-11	0
Maz	7.76577	7.37848	-0.387289	8e-11	0
Pdgfa	5.73437	5.08889	-0.645486	8e-11	0
Rpl4	9.11213	8.83214	-0.279994	8e-11	0
Zkscan3	4.53161	5.2984	0.766786	8e-11	0
1110008P14Rik	6.95647	6.50771	-0.448757	9e-11	0
Fam107a	8.59436	8.87538	0.281016	9e-11	0
Gucy1b1	6.27475	6.76644	0.491692	9e-11	0
Ndrg3	8.03781	8.36686	0.329047	9e-11	0
Thra	10.1999	9.89523	-0.304635	9e-11	0
Cltb	8.50426	8.17424	-0.330019	1e-10	0
Prune2	6.13682	5.59415	-0.542669	1e-10	0
Abcd3	5.24642	5.87254	0.626119	1.1e-10	0
Htra1	7.72532	7.37065	-0.354677	1.1e-10	0
Ndufv3	6.28282	5.75158	-0.53124	1.1e-10	0
Camta1	8.1955	7.79642	-0.399086	1.2e-10	0
Lyrm7	3.37437	1.79816	-1.57621	1.2e-10	0
Rnf187	8.99537	8.68994	-0.305433	1.2e-10	0
Tenm3	4.89335	5.57103	0.677673	1.2e-10	0
Agap2	10.4123	10.1264	-0.285946	1.3e-10	0
Palm	8.23786	7.92469	-0.313167	1.3e-10	0
Qdpr	8.34171	8.01922	-0.322489	1.3e-10	0
Wasf1	6.57804	7.00881	0.430767	1.3e-10	0
Ccdc24	5.9488	5.37637	-0.572422	1.5e-10	0
Gstp1	7.60037	7.2015	-0.398877	1.5e-10	0
Prrt1	7.74335	7.37598	-0.367372	1.5e-10	0
Cib2	5.0731	4.33043	-0.742674	1.6e-10	0
D8Ertd738e	6.20266	5.63643	-0.566235	1.6e-10	0
Omp	4.66434	3.76665	-0.897694	1.6e-10	0
Abr	8.53344	8.82662	0.29318	1.7e-10	0
Syne1	7.40962	7.76163	0.35201	1.8e-10	0
Gm7049	2.53007	-1.0675	-3.59757	1.9e-10	0
Rplp2	7.33025	6.78334	-0.546909	1.9e-10	0
Prdx5	8.07902	7.74256	-0.336453	2e-10	0
Scrn1	7.50028	7.84224	0.341957	2e-10	0
Sst	7.84932	7.47286	-0.37646	2e-10	0
Baiap2	8.43117	8.12177	-0.309394	2.2e-10	0
Dlgap3	9.27709	8.96695	-0.310141	2.2e-10	0
Lancl2	4.66818	5.33503	0.666846	2.3e-10	0
Prpf8	6.84069	7.26986	0.429169	2.3e-10	0
Sorbs1	4.25146	5.19725	0.945789	2.5e-10	0
Rpl7	7.85898	7.51527	-0.343707	2.6e-10	0
Mt3	9.50494	8.70865	-0.796292	2.7e-10	0
Chchd2	7.88616	7.51353	-0.372638	2.8e-10	0
Pkig	7.0971	6.66768	-0.429417	2.8e-10	0
Zyg11b	6.1844	6.71491	0.530517	2.8e-10	0
Eif1	8.49333	8.17058	-0.322749	2.9e-10	0
Tnnt1	4.18801	3.07249	-1.11551	2.9e-10	0
Ap2s1	7.54756	7.15942	-0.388137	3e-10	0
Arpc4	7.59772	7.23504	-0.362683	3e-10	0
Cotl1	6.84433	6.34859	-0.495739	3e-10	0
Gsr	4.09538	4.8843	0.788915	3.3e-10	0
Ldb3	2.99504	1.06703	-1.92801	3.4e-10	0
C030037D09Rik	3.06558	1.08914	-1.97644	3.7e-10	0
Dbi	6.8015	6.2876	-0.513904	3.7e-10	0
Rec8	2.40711	-3.04137	-5.44848	3.7e-10	0
Zfp536	5.12631	4.38178	-0.744526	3.7e-10	0
Efhd2	8.50109	8.19124	-0.309851	3.9e-10	0
Gm6356	2.2443	-4.18801	-6.43231	4e-10	0
Gm21596	0.508543	3.37082	2.86228	4.1e-10	0
Rpl10a	7.1891	6.77091	-0.418195	4.1e-10	0
4921516A02Rik	7.30988	6.90667	-0.403211	4.2e-10	0
9530082P21Rik	7.08974	6.67097	-0.418774	4.2e-10	0
Cdk2ap1	6.24347	5.71432	-0.529158	4.2e-10	0
Mapk1	8.15821	8.49076	0.332548	4.2e-10	0
Map2k1	7.55087	7.88773	0.336855	4.3e-10	0
Rbfox3	8.44475	8.14236	-0.302386	4.6e-10	0
Sfrp1	4.43722	3.53671	-0.900505	4.6e-10	0
Atf4	7.74685	7.40742	-0.339425	4.9e-10	0
Slc6a20b	5.64941	4.97259	-0.676818	4.9e-10	0
Sytl2	5.19905	5.78713	0.588076	5e-10	0
Eif4g1	7.31688	7.67207	0.35519	5.2e-10	0
Evl	7.53193	7.18093	-0.350993	5.3e-10	0
Lsm7	5.7106	5.08183	-0.628772	5.3e-10	0
Prelid1	7.67638	7.34278	-0.333597	5.5e-10	0
Nedd4	8.25263	8.54052	0.287883	5.7e-10	0
Frmpd4	4.94196	5.54796	0.606001	6e-10	0
Vegfb	6.22763	5.70339	-0.524234	6e-10	0
Hspa1b	3.9062	5.03559	1.12939	6.1e-10	0
Atox1	4.92375	4.16052	-0.763237	6.4e-10	0
Enpp2	7.15076	7.52962	0.378862	6.4e-10	0
Gng13	4.50714	3.60964	-0.897496	6.4e-10	0
Gm15387	1.18291	3.55281	2.3699	6.5e-10	0
Pop5	5.41528	4.71286	-0.70242	6.6e-10	0
Rpl3	9.48677	9.2222	-0.264567	6.6e-10	0
Ilrun	8.78938	8.50076	-0.288624	6.7e-10	0
Wdr35	3.82982	4.67053	0.840709	6.7e-10	0
Glrx5	5.9983	5.45109	-0.547203	7.3e-10	0
Hbb-bt	4.89083	4.07882	-0.812005	7.3e-10	0
Rhob	8.92991	8.66319	-0.26672	7.4e-10	0
Filip1	3.46814	4.45406	0.985919	7.5e-10	0
Vamp1	7.8064	7.47076	-0.33564	7.7e-10	0
Ap3m2	6.52678	6.92849	0.40171	7.8e-10	0
Sesn2	4.65366	3.85881	-0.794854	7.8e-10	0
Rps4x	8.18983	7.87044	-0.319396	8e-10	0
Tbkbp1	6.22501	5.70239	-0.522627	8e-10	0
Samd14	6.5283	5.99518	-0.533127	8.3e-10	0
Ppp1r9b	10.7443	10.3872	-0.357136	9e-10	0
Ly6h	7.72352	7.21954	-0.503989	9.3e-10	0
Neat1	6.91007	6.48584	-0.424225	9.3e-10	0
Nmt2	6.61727	6.16592	-0.451358	9.7e-10	0
Sorbs2	5.93667	6.42474	0.488065	9.7e-10	0
Ndufa11	6.16582	5.67961	-0.486211	1.03e-09	0
Gadd45gip1	6.01022	5.48399	-0.526232	1.06e-09	0
H2-T23	3.60814	2.22266	-1.38548	1.07e-09	0
Pfkp	7.47487	7.82613	0.351259	1.07e-09	0
Plxnb1	6.57867	6.98044	0.401771	1.07e-09	0
Scrt1	8.05233	7.71262	-0.339708	1.07e-09	0
Ghitm	8.5331	8.23444	-0.298658	1.18e-09	0
Plcg1	5.13782	5.68708	0.549261	1.18e-09	0
Tmem151b	7.61816	7.25273	-0.365432	1.18e-09	0
Gm26673	3.62918	4.51404	0.88486	1.24e-09	0
Pura	6.86397	6.40693	-0.45704	1.25e-09	0
Myl6	8.09755	7.75988	-0.337669	1.26e-09	0
Nenf	5.68099	5.11606	-0.564925	1.26e-09	0
Chd9	6.2151	6.64325	0.428156	1.35e-09	0
Homer2	6.01552	5.51456	-0.500953	1.36e-09	0
Hecw2	4.63238	5.34798	0.715596	1.41e-09	0
Ifitm10	4.67754	3.88414	-0.793397	1.45e-09	0
Pgp	6.84438	6.41082	-0.433564	1.49e-09	0
Aurkaip1	5.35131	5.89323	0.541923	1.61e-09	0
Rhog	5.80394	5.26664	-0.537303	1.61e-09	0
Cfap54	1.21349	3.13396	1.92047	1.7e-09	0
Clcnka	2.46935	-3.39007	-5.85942	1.7e-09	0
Arhgdia	9.09672	8.82277	-0.27395	1.71e-09	0
Cox17	5.63727	5.06467	-0.572598	1.72e-09	0
Atp5md	6.78888	6.35334	-0.435544	1.76e-09	0
Fkbp2	7.19345	6.77328	-0.420168	1.87e-09	1e-10
Gm13889	5.99877	5.45911	-0.539666	1.88e-09	1e-10
Gm35021	2.32626	-1.55908	-3.88534	1.92e-09	1e-10
Pebp1	8.97229	8.70526	-0.267031	1.95e-09	1e-10
Begain	7.3959	7.01519	-0.380702	1.99e-09	1e-10
Mrpl28	5.72926	5.16543	-0.563828	2.01e-09	1e-10
Atp5g2	6.90432	6.48202	-0.422296	2.06e-09	1e-10
Hyal1	3.38492	2.00277	-1.38215	2.1e-09	1e-10
Carmil2	6.7922	6.37035	-0.421854	2.12e-09	1e-10
Slc39a2	3.07262	1.35161	-1.72101	2.19e-09	1e-10
Plekhm2	7.30663	6.94411	-0.362522	2.23e-09	1e-10
Golga7b	7.37012	7.00777	-0.362344	2.35e-09	1e-10
Ppdpf	6.14185	5.65862	-0.483238	2.35e-09	1e-10
rDNA_ITS1	4.83519	4.0659	-0.769286	2.35e-09	1e-10
Ankrd29	5.05463	4.32226	-0.732372	2.37e-09	1e-10
Ftl1	8.04312	8.35724	0.314119	2.45e-09	1e-10
Agtpbp1	6.38394	6.7979	0.413956	2.46e-09	1e-10
Fbxo44	6.45011	5.98938	-0.460727	2.46e-09	1e-10
Dlat	6.10572	6.56002	0.4543	2.58e-09	1e-10
Suds3	7.30709	6.95345	-0.353644	2.68e-09	1e-10
Pop4	4.47513	3.62163	-0.853499	2.78e-09	1e-10
Hint1	6.9572	6.56842	-0.388783	2.79e-09	1e-10
Ndufb10	7.17378	6.78679	-0.386995	2.85e-09	1e-10
Ankrd12	7.17921	6.78627	-0.392938	2.9e-09	1e-10
Bmyc	6.4959	6.01177	-0.48413	2.94e-09	1e-10
Gm43118	5.43637	4.76206	-0.674307	3e-09	1e-10
Rims1	7.36684	7.71249	0.345644	3e-09	1e-10
Oxr1	6.95808	7.3762	0.41812	3.02e-09	1e-10
Gm44777	2.95697	0.987628	-1.96934	3.13e-09	1e-10
Gm5148	6.77705	6.34287	-0.43418	3.18e-09	1e-10
Mrfap1	9.02003	8.7593	-0.260731	3.18e-09	1e-10
Mtmr9	4.5569	5.22446	0.667554	3.18e-09	1e-10
Podxl2	8.10798	7.79745	-0.310523	3.18e-09	1e-10
Tppp	8.69509	8.94987	0.254783	3.18e-09	1e-10
Mtch1	9.01415	8.74101	-0.273143	3.25e-09	1e-10
Uimc1	5.52693	4.88213	-0.644795	3.38e-09	1e-10
Dbp	6.72079	6.31264	-0.408152	3.44e-09	1e-10
Plin4	3.60428	2.38286	-1.22142	3.5e-09	1e-10
Marchf6	7.27955	7.62842	0.34887	3.53e-09	1e-10
Tomm7	5.59251	5.00592	-0.586588	3.53e-09	1e-10
Pcdh10	7.31704	7.66328	0.34624	3.59e-09	1e-10
Rabac1	7.83877	7.49402	-0.344752	3.73e-09	1e-10
Cdk11b	6.66522	6.25445	-0.410777	3.81e-09	1e-10
Gm5898	2.09307	-1.33436	-3.42743	3.84e-09	1e-10
Pcp4l1	8.39183	8.09521	-0.296622	3.93e-09	1e-10
Tma7-ps	2.26104	-2.34063	-4.60166	4.02e-09	1e-10
Arrdc2	4.78556	3.98675	-0.798812	4.06e-09	1e-10
Kcnmb4	6.36789	5.91523	-0.452658	4.11e-09	1e-10
Ogfrl1	8.00241	7.6205	-0.381919	4.14e-09	1e-10
Kcnh1	5.34865	5.90566	0.557014	4.21e-09	1e-10
Hspa1a	4.51037	5.14785	0.637471	4.35e-09	1e-10
Gm15500	5.4134	4.77772	-0.635684	4.37e-09	1e-10
Uty	2.34384	-3.61313	-5.95697	4.38e-09	1e-10
S100a16	6.41453	5.97774	-0.436793	4.4e-09	1e-10
Gm20659	4.42667	3.50476	-0.921913	4.46e-09	1e-10
Thbs4	3.69901	2.56812	-1.13089	4.52e-09	1e-10
Cnksr2	6.38853	6.80588	0.417349	4.62e-09	1e-10
Hdac5	8.19368	7.89076	-0.302919	4.89e-09	2e-10
Cdv3	6.02073	6.44709	0.426359	5e-09	2e-10
Adgrl2	5.57203	6.06912	0.497095	5.09e-09	2e-10
Vti1b	7.68138	7.3752	-0.306184	5.32e-09	2e-10
Stx4a	6.36622	5.92297	-0.443252	5.47e-09	2e-10
Larp1	7.66639	7.35152	-0.314867	5.64e-09	2e-10
Eif3i	6.33072	5.84394	-0.486781	5.71e-09	2e-10
Tcf4	8.45742	8.1505	-0.306915	5.71e-09	2e-10
Josd2	6.149	5.66173	-0.487272	5.97e-09	2e-10
Zfp428	5.83404	5.32105	-0.51299	6.25e-09	2e-10
Kcnmb4os1	4.64783	3.9345	-0.713333	6.54e-09	2e-10
Camk4	3.8662	4.6928	0.826607	6.78e-09	2e-10
R3hdm4	8.22868	7.94087	-0.28781	6.8e-09	2e-10
Anapc11	6.37207	5.92036	-0.45171	6.9e-09	2e-10
Atp5h	7.71449	7.40288	-0.311613	7.08e-09	2e-10
Olig1	7.7813	7.46564	-0.315662	7.08e-09	2e-10
Tmem130	8.38287	8.10526	-0.277605	7.08e-09	2e-10
Mapk3	7.73433	7.4202	-0.314128	7.12e-09	2e-10
Snrnp27	5.27121	4.67	-0.601216	7.12e-09	2e-10
Tecpr1	6.92627	6.54696	-0.379308	7.27e-09	2e-10
Rtn4	8.80935	9.06785	0.2585	7.29e-09	2e-10
Unc45a	5.41931	4.8216	-0.597712	7.32e-09	2e-10
Pdcd5	5.66812	5.12429	-0.54383	7.35e-09	2e-10
Caly	7.70457	7.37826	-0.326308	7.36e-09	2e-10
Copa	7.06432	7.40429	0.339971	7.72e-09	2e-10
Klhdc2	6.1182	6.54701	0.428807	7.86e-09	3e-10
Chn1os1	3.76053	4.58237	0.821842	8.42e-09	3e-10
Ramp2	4.08839	3.13542	-0.952974	8.45e-09	3e-10
Cep85	3.05976	4.0204	0.960646	8.53e-09	3e-10
Nadk2	4.803	5.42064	0.617638	8.66e-09	3e-10
Srxn1	6.91327	6.53891	-0.37436	8.66e-09	3e-10
Dnaja1	8.10393	8.39849	0.29456	8.78e-09	3e-10
1810037I17Rik	6.12379	5.6638	-0.45999	8.82e-09	3e-10
Rtl8a	7.39675	7.03268	-0.364073	8.82e-09	3e-10
Ptpn5	8.04213	7.7483	-0.293828	8.92e-09	3e-10
Vps35	6.03448	6.49175	0.45727	8.99e-09	3e-10
Snrk	7.49632	7.17514	-0.321182	9.03e-09	3e-10
Cox7a2l	6.92232	6.5519	-0.370419	9.13e-09	3e-10
Arhgef19	3.67777	4.51517	0.837399	9.14e-09	3e-10
Mrps23	5.33026	4.72076	-0.609491	9.22e-09	3e-10
Slc6a3	2.09228	-0.692746	-2.78502	9.85e-09	3e-10
Wwox	4.49508	5.1724	0.677316	9.88e-09	3e-10
Cops9	5.47666	4.87021	-0.60645	1.023e-08	3e-10
Ldhb	9.18667	8.93346	-0.253206	1.023e-08	3e-10
Akt1	7.75775	7.44869	-0.309064	1.038e-08	3e-10
Basp1	9.23102	8.97938	-0.251647	1.038e-08	3e-10
Prkcg	7.57655	7.90595	0.329405	1.051e-08	4e-10
Bag1	7.23209	6.89339	-0.338698	1.088e-08	4e-10
Gucy1a1	5.82391	6.31483	0.490922	1.111e-08	4e-10
Gm5182	-0.921	2.28284	3.20384	1.138e-08	4e-10
Sptbn1	8.99702	9.23283	0.235804	1.229e-08	4e-10
Rtl8b	7.80827	7.4922	-0.316065	1.237e-08	4e-10
Tmem160	4.69804	3.88677	-0.811275	1.311e-08	4e-10
Gm17167	5.01205	3.95881	-1.05325	1.321e-08	4e-10
Rasl10b	8.90075	8.63704	-0.263716	1.322e-08	4e-10
Olfm1	9.75014	9.53141	-0.218733	1.339e-08	5e-10
Pfn1	7.70515	7.37142	-0.333727	1.38e-08	5e-10
H2-T22	4.29744	3.43604	-0.861401	1.411e-08	5e-10
Acox1	7.22517	7.54165	0.316478	1.427e-08	5e-10
Gm37811	5.26073	4.5356	-0.725138	1.433e-08	5e-10
Cys1	3.3756	2.09076	-1.28484	1.443e-08	5e-10
Ddrgk1	6.66634	6.25567	-0.410662	1.465e-08	5e-10
Gm50270	2.20949	-0.570446	-2.77993	1.506e-08	5e-10
Rp9	5.15808	4.55291	-0.605163	1.573e-08	5e-10
Cacnb3	8.46164	8.18151	-0.280133	1.614e-08	6e-10
Ddit4	6.67721	6.25848	-0.418729	1.614e-08	6e-10
Prrc2b	8.40265	8.66161	0.258963	1.619e-08	6e-10
Bola3	4.90324	4.22087	-0.682373	1.711e-08	6e-10
Plekhb2	7.48483	7.79031	0.305486	1.722e-08	6e-10
Tom1l2	8.1758	7.90022	-0.275587	1.722e-08	6e-10
Polr2l	5.49578	4.91787	-0.577913	1.772e-08	6e-10
Ppia	9.59141	9.36962	-0.22179	1.772e-08	6e-10
Grin2b	8.76729	8.50342	-0.263871	1.775e-08	6e-10
Ccl27a	6.24301	5.80634	-0.43667	1.785e-08	6e-10
Anapc13	5.44063	4.90116	-0.539476	1.812e-08	6e-10
Clta	7.97815	7.6876	-0.29055	1.821e-08	6e-10
Chga	7.82397	7.50342	-0.320557	1.884e-08	7e-10
Hectd1	5.95427	6.35954	0.405278	1.913e-08	7e-10
Atp5b	9.43212	9.64831	0.216194	2.022e-08	7e-10
Egfr	4.36376	3.5562	-0.807557	2.022e-08	7e-10
Acly	6.89562	7.23216	0.336543	2.081e-08	7e-10
Ahcyl1	8.30897	8.56965	0.260674	2.132e-08	8e-10
Atp6v1c1	7.17177	7.52502	0.35325	2.135e-08	8e-10
Stxbp1	9.9367	10.1264	0.189654	2.246e-08	8e-10
Pcdhga12	3.38135	4.38528	1.00393	2.264e-08	8e-10
Ubr5	6.11595	6.51844	0.402497	2.285e-08	8e-10
Elp5	6.40413	5.99023	-0.413904	2.318e-08	8e-10
Uqcrc2	6.68151	7.02575	0.344236	2.325e-08	8e-10
Csrp1	8.73648	8.47969	-0.256788	2.332e-08	8e-10
Nwd1	5.97596	6.40358	0.42762	2.332e-08	8e-10
Stub1	7.70425	7.38494	-0.319319	2.332e-08	8e-10
Gng7	8.57959	8.32128	-0.258305	2.337e-08	8e-10
Syndig1l	6.71601	6.33303	-0.382976	2.435e-08	9e-10
Plcb1	7.24867	7.58911	0.340436	2.456e-08	9e-10
Pantr1	5.02025	4.38396	-0.636289	2.482e-08	9e-10
Nbea	6.93331	7.25981	0.32649	2.514e-08	9e-10
Asap1	6.47198	6.82882	0.356834	2.624e-08	1e-09
Trim13	2.6669	0.984884	-1.68201	2.654e-08	1e-09
Btbd6	6.31212	5.82214	-0.48998	2.68e-08	1e-09
Phlda3	5.61953	5.04661	-0.572915	2.76e-08	1e-09
Sesn3	6.92654	7.26385	0.337312	2.76e-08	1e-09
Taf10	5.79232	5.24769	-0.544633	2.818e-08	1e-09
Gstm5	7.23082	6.89664	-0.334173	2.822e-08	1e-09
Kcnf1	6.85007	6.47468	-0.375392	2.838e-08	1e-09
Nap1l2	6.15409	6.59704	0.442957	2.868e-08	1.1e-09
Gpx1	6.16393	5.70131	-0.462623	3.025e-08	1.1e-09
Osbpl1a	7.07253	7.41464	0.342104	3.087e-08	1.1e-09
Poc1a	2.18027	3.41999	1.23972	3.179e-08	1.2e-09
Cd47	8.04665	7.75229	-0.29436	3.218e-08	1.2e-09
Hrh3	7.23366	6.89545	-0.33821	3.369e-08	1.2e-09
Gria1	8.46571	8.20842	-0.257293	3.411e-08	1.3e-09
Rnf220	8.13034	7.85242	-0.277924	3.433e-08	1.3e-09
Gnas	10.7095	10.5372	-0.172308	3.434e-08	1.3e-09
Gm19196	1.50314	-4.18801	-5.69115	3.438e-08	1.3e-09
Bri3	5.0072	4.35811	-0.64909	3.447e-08	1.3e-09
Gstm6	2.97131	1.50711	-1.4642	3.493e-08	1.3e-09
Cryab	7.20958	6.87228	-0.337302	3.563e-08	1.3e-09
Akt1s1	6.42981	6.00455	-0.425252	3.622e-08	1.4e-09
Snrnp200	5.77771	6.23985	0.462143	3.641e-08	1.4e-09
Rex1bd	6.08619	5.62088	-0.465318	3.677e-08	1.4e-09
Trir	6.64252	6.19218	-0.450335	3.725e-08	1.4e-09
Esco1	3.44722	4.34435	0.897125	3.743e-08	1.4e-09
Ndufa5	6.81694	6.4372	-0.37974	3.743e-08	1.4e-09
Lztfl1	4.99649	4.31368	-0.682807	3.756e-08	1.4e-09
Polr2e	6.47302	6.07967	-0.39335	3.756e-08	1.4e-09
Gspt1	4.44779	5.07986	0.632062	3.796e-08	1.4e-09
Gm2115	4.27301	3.45412	-0.818883	3.842e-08	1.5e-09
Tafa5	7.43851	7.11289	-0.32562	4.029e-08	1.5e-09
Lor	4.34439	3.47253	-0.871854	4.062e-08	1.5e-09
Acin1	7.24708	6.90924	-0.337842	4.221e-08	1.6e-09
Dohh	6.45903	6.03832	-0.420703	4.263e-08	1.6e-09
Nomo1	6.53364	6.92413	0.390486	4.277e-08	1.6e-09
Ftl1-ps2	1.41209	-4.18801	-5.60009	4.278e-08	1.6e-09
Extl1	5.41795	5.88997	0.472024	4.405e-08	1.7e-09
Gap43	8.70601	8.46551	-0.2405	4.411e-08	1.7e-09
Serinc5	5.80787	6.23129	0.423414	4.424e-08	1.7e-09
Egr3	7.32598	6.98059	-0.345392	4.545e-08	1.7e-09
Aldoc	10.3497	10.1631	-0.186575	4.634e-08	1.8e-09
Fmnl1	7.08005	6.73786	-0.342195	4.657e-08	1.8e-09
Eif5b	7.27914	6.92775	-0.351386	4.685e-08	1.8e-09
Ccn3	4.8346	5.37185	0.53725	4.722e-08	1.8e-09
Brms1	5.39052	4.74389	-0.646624	4.726e-08	1.8e-09
Mdk	4.64864	3.90726	-0.741374	4.778e-08	1.9e-09
Slc4a4	6.70212	7.06647	0.364352	4.952e-08	1.9e-09
Foxo3	6.06326	6.44089	0.377628	5.082e-08	2e-09
Sstr1	1.19205	2.91898	1.72693	5.25e-08	2e-09
Spr	6.05913	5.58969	-0.469436	5.295e-08	2.1e-09
Abi3	6.06393	5.62956	-0.43437	5.331e-08	2.1e-09
Doc2g	5.69506	5.16395	-0.531107	5.355e-08	2.1e-09
Gm17018	6.40013	5.99492	-0.405207	5.444e-08	2.1e-09
Arrb1	7.79742	8.08279	0.285369	5.588e-08	2.2e-09
Ndufa6	6.3248	5.90714	-0.417662	5.597e-08	2.2e-09
C1ql2	3.93555	2.92811	-1.00744	5.848e-08	2.3e-09
Mat2b	6.06504	6.47336	0.408328	5.849e-08	2.3e-09
Rack1	7.31836	7.00988	-0.308479	5.956e-08	2.3e-09
Sucla2	6.38156	6.77006	0.388504	5.985e-08	2.4e-09
Hsd17b4	5.33532	5.79939	0.464063	6.066e-08	2.4e-09
Pfkm	8.27073	8.52066	0.249933	6.199e-08	2.5e-09
Iscu	6.9477	6.46986	-0.477832	6.201e-08	2.5e-09
Eif1b	7.04107	6.68914	-0.351927	6.22e-08	2.5e-09
Rpl15-ps2	-1.04072	2.3112	3.35192	6.226e-08	2.5e-09
Gng3	7.9647	7.68575	-0.278954	6.239e-08	2.5e-09
Inhba	4.44548	3.65521	-0.790265	6.255e-08	2.5e-09
Cplx1	9.8338	9.63846	-0.195342	6.363e-08	2.5e-09
Fkbp8	8.78143	8.52731	-0.25412	6.364e-08	2.5e-09
Llph	5.66861	5.15627	-0.512345	6.41e-08	2.6e-09
Npepps	7.73169	7.43634	-0.295348	6.579e-08	2.6e-09
Fxyd7	6.00291	5.56198	-0.440931	6.685e-08	2.7e-09
Hnrnpll	5.0194	5.55012	0.530718	6.685e-08	2.7e-09
Camk1g	5.45794	4.92778	-0.530157	6.726e-08	2.7e-09
Ociad2	6.7363	6.37493	-0.361364	6.895e-08	2.8e-09
Eef1d	6.46698	6.07572	-0.39126	6.933e-08	2.8e-09
Stac2	7.19534	6.84759	-0.347743	7.299e-08	2.9e-09
Nedd8	6.82965	6.44384	-0.385811	7.321e-08	3e-09
Lsm4	6.00535	5.5435	-0.461848	7.342e-08	3e-09
Cuedc2	7.27248	6.95545	-0.317028	7.373e-08	3e-09
Trim37	8.1943	8.45956	0.265259	7.53e-08	3.1e-09
Kcnj10	8.20072	8.44286	0.242137	7.573e-08	3.1e-09
Comt	6.84393	6.49878	-0.345155	7.586e-08	3.1e-09
Ucp2	5.46686	4.93003	-0.536826	7.662e-08	3.1e-09
Use1	6.14888	5.72543	-0.423455	7.759e-08	3.2e-09
Samd4	4.81695	4.15227	-0.664684	7.9e-08	3.2e-09
Etfdh	3.80482	4.53169	0.72687	8.141e-08	3.3e-09
Ttc9b	7.04741	6.67708	-0.370326	8.23e-08	3.4e-09
Hbb-bs	7.37763	6.58545	-0.79218	8.516e-08	3.5e-09
Gstm1	8.10111	7.83413	-0.266979	8.59e-08	3.5e-09
Pfdn1	5.84568	5.37316	-0.472523	8.658e-08	3.6e-09
Aldh4a1	3.93388	4.649	0.715128	8.745e-08	3.6e-09
Lypla2	6.85788	6.46893	-0.388949	8.748e-08	3.6e-09
Rnf208	7.11111	6.76791	-0.343197	8.781e-08	3.6e-09
Nkx6-2	5.23863	4.69246	-0.546172	8.803e-08	3.6e-09
Tuba1a	9.45408	9.66114	0.207058	8.823e-08	3.7e-09
Ank1	6.54727	6.18052	-0.366743	8.883e-08	3.7e-09
Gm10252	5.78935	6.22178	0.432433	9.657e-08	4e-09
Scd1	7.83565	8.11372	0.278061	9.743e-08	4e-09
Rnasek	7.26978	6.92512	-0.344662	9.769e-08	4.1e-09
Smarcc1	5.34574	5.80897	0.463231	9.772e-08	4.1e-09
Snap91	7.96196	8.24797	0.286009	9.846e-08	4.1e-09
Atp5g1	7.55173	7.24955	-0.302178	9.858e-08	4.1e-09
Arhgap32	7.68405	7.97739	0.293346	9.954e-08	4.2e-09
Fam114a2	5.1021	4.50778	-0.594324	9.988e-08	4.2e-09
Coq7	5.0285	4.4006	-0.627905	1.0123e-07	4.3e-09
Mpdz	4.91986	5.43938	0.519523	1.0123e-07	4.2e-09
Gpd1	7.11772	6.76846	-0.349262	1.032e-07	4.3e-09
Gm36423	3.6966	2.76606	-0.930544	1.0457e-07	4.4e-09
Mfap3	4.51734	3.76895	-0.748386	1.056e-07	4.5e-09
Pccb	6.08778	6.47152	0.383735	1.0717e-07	4.5e-09
Hspa12a	6.92883	7.2371	0.308273	1.0914e-07	4.6e-09
Cox6a2	3.61932	2.60709	-1.01224	1.1051e-07	4.7e-09
Hras	7.66129	7.34348	-0.317817	1.1177e-07	4.7e-09
Dhx30	6.01163	6.39124	0.379608	1.1181e-07	4.7e-09
Apc	8.05272	8.37081	0.318099	1.1333e-07	4.8e-09
Lamtor4	5.55022	5.03524	-0.514984	1.1333e-07	4.8e-09
Mtmr4	5.65802	6.08425	0.426239	1.1333e-07	4.8e-09
Snx22	5.04584	4.44072	-0.605111	1.137e-07	4.8e-09
Ivns1abp	6.88456	7.21122	0.326665	1.1405e-07	4.9e-09
Pcnx	6.13976	6.512	0.372244	1.1442e-07	4.9e-09
Cisd3	4.66104	3.89719	-0.763855	1.1635e-07	5e-09
Zcrb1	5.47433	4.99134	-0.482997	1.1811e-07	5.1e-09
Mmp17	7.80319	7.51692	-0.286272	1.1818e-07	5.1e-09
Caln1	8.16236	7.9119	-0.250464	1.1869e-07	5.1e-09
Gm27177	6.28757	5.86817	-0.419398	1.1976e-07	5.2e-09
Fdx2	5.68787	5.06007	-0.627801	1.2081e-07	5.2e-09
Gpr26	6.54671	6.89478	0.348068	1.2185e-07	5.3e-09
Rasd1	4.72866	4.01969	-0.708965	1.2357e-07	5.3e-09
Dlk2	5.10433	4.53625	-0.568084	1.2742e-07	5.5e-09
Eif2s2	6.625	6.13349	-0.491506	1.2775e-07	5.5e-09
Acat3	5.23076	4.69782	-0.532941	1.2905e-07	5.6e-09
Adam9	5.00675	5.52688	0.520137	1.2924e-07	5.6e-09
Prickle1	5.70628	6.11775	0.411463	1.3015e-07	5.7e-09
Ndufc2	6.11963	5.67707	-0.442557	1.3074e-07	5.7e-09
Dnajc6	7.34444	7.66355	0.319118	1.35e-07	5.9e-09
Rnaseh2c	4.91551	4.27881	-0.636698	1.3535e-07	5.9e-09
Myh6	-0.61436	2.20083	2.81519	1.3659e-07	6e-09
Dtnbp1	6.17085	5.7433	-0.427545	1.3822e-07	6e-09
Zkscan16	1.09859	2.78838	1.68979	1.4082e-07	6.2e-09
Gpx4-ps2	4.44767	3.75322	-0.694454	1.4099e-07	6.2e-09
Dip2a	5.72866	6.12845	0.399796	1.4484e-07	6.4e-09
Mapk8ip1	9.19177	8.97675	-0.215021	1.4897e-07	6.5e-09
Hdac1	4.15398	4.79005	0.636073	1.495e-07	6.6e-09
Polr3h	6.09214	5.68605	-0.406086	1.495e-07	6.6e-09
Malat1	10.96	10.2666	-0.693398	1.5277e-07	6.7e-09
Fxyd1	5.35814	4.83098	-0.527163	1.582e-07	7e-09
Akr7a5	5.01123	4.40601	-0.60522	1.5915e-07	7e-09
Ndufc1	5.60863	5.12078	-0.487848	1.6127e-07	7.1e-09
Pde4dip	6.75911	7.08037	0.321263	1.6213e-07	7.2e-09
1110065P20Rik	5.1561	4.5866	-0.569499	1.6422e-07	7.3e-09
Nectin1	6.38938	6.00845	-0.380925	1.6464e-07	7.3e-09
Nabp2	6.60044	6.21706	-0.383382	1.6873e-07	7.5e-09
Cfdp1	6.55637	6.21119	-0.34518	1.7189e-07	7.7e-09
Jak1	6.28294	6.6386	0.355662	1.7366e-07	7.8e-09
Pea15a	9.61529	9.42436	-0.190922	1.7366e-07	7.8e-09
Ptov1	7.4545	7.13491	-0.319592	1.7366e-07	7.8e-09
Kif21b	5.66816	6.10627	0.438113	1.7682e-07	7.9e-09
Kcnc3	7.01684	6.68122	-0.335622	1.8162e-07	8.1e-09
Nkain1	3.39736	4.27473	0.877373	1.8296e-07	8.2e-09
Txlna	4.60128	5.20789	0.60661	1.8861e-07	8.5e-09
Knop1	5.06357	4.50409	-0.559477	1.9143e-07	8.6e-09
Tmem150b	5.41476	4.91515	-0.499608	1.9279e-07	8.7e-09
Dact3	7.57131	7.23099	-0.340322	1.9287e-07	8.7e-09
Fut10	1.20813	3.09135	1.88322	2.0343e-07	9.2e-09
Herc3	6.28805	6.63144	0.343387	2.043e-07	9.2e-09
Cul4b	2.55218	3.63693	1.08475	2.0995e-07	9.5e-09
Mrpl12	6.16172	5.75688	-0.404837	2.1075e-07	9.5e-09
Tac1	5.97183	5.5542	-0.417629	2.132e-07	9.7e-09
Mmd2	7.35703	7.05285	-0.304173	2.1472e-07	9.7e-09
Syf2	6.13224	5.72813	-0.404108	2.1742e-07	9.9e-09
Dctn5	5.98225	5.55755	-0.424707	2.1764e-07	9.9e-09
Septin4	8.03171	7.76529	-0.266416	2.1764e-07	9.9e-09
Ubl5	6.92963	6.51526	-0.414371	2.1886e-07	1e-08
Pde4b	6.37595	6.71074	0.334788	2.2232e-07	1.02e-08
Phf24	7.77549	8.04277	0.267275	2.2335e-07	1.02e-08
Pnmal2	8.99586	8.77579	-0.220071	2.3481e-07	1.07e-08
Limd2	6.37145	5.99192	-0.379531	2.3852e-07	1.09e-08
Hspe1	6.13601	5.73532	-0.400685	2.4028e-07	1.1e-08
Mrpl23	5.41253	4.87326	-0.539277	2.4244e-07	1.11e-08
Bhlhb9	5.26295	5.70789	0.444937	2.4325e-07	1.12e-08
Pdrg1	5.78384	5.35902	-0.424824	2.4514e-07	1.13e-08
Kank1	3.87237	4.57148	0.699113	2.4795e-07	1.14e-08
Rtraf	5.70425	5.22947	-0.474781	2.4881e-07	1.15e-08
Klhdc7a	4.22805	4.87638	0.648336	2.5334e-07	1.17e-08
Supt4a	5.97552	5.55795	-0.417569	2.5549e-07	1.18e-08
Marchf2	6.03929	5.6415	-0.397787	2.6024e-07	1.21e-08
Map2k2	6.75804	6.38345	-0.374593	2.6283e-07	1.22e-08
Arhgap20	5.25761	5.74048	0.482862	2.6316e-07	1.22e-08
Fbxl16	10.0516	9.85383	-0.197724	2.8058e-07	1.3e-08
Gfpt1	5.51377	5.94421	0.430443	2.8267e-07	1.32e-08
Arhgdig	5.86585	5.41518	-0.450664	2.8921e-07	1.35e-08
Ndufs1	6.21449	6.58434	0.369845	2.9783e-07	1.39e-08
Ptgr2	5.24429	5.7035	0.45921	3.018e-07	1.41e-08
Ppib	6.71727	6.39594	-0.321323	3.159e-07	1.48e-08
Atf5	5.51851	5.03142	-0.487088	3.2464e-07	1.52e-08
Dclk3	4.90806	5.44431	0.536254	3.2597e-07	1.53e-08
Ubxn1	6.49144	6.12821	-0.363228	3.3053e-07	1.55e-08
Gm18860	-2.10457	1.70611	3.81068	3.3291e-07	1.56e-08
Zfp445	6.16866	6.54145	0.372792	3.3303e-07	1.57e-08
C1ql3	5.76429	5.34293	-0.421363	3.4715e-07	1.63e-08
Pmepa1	6.16147	5.76839	-0.393086	3.4799e-07	1.64e-08
Scn4b	7.52212	7.78948	0.267361	3.4823e-07	1.64e-08
Stk11	7.12996	6.81152	-0.318436	3.483e-07	1.65e-08
Mcrip2	4.02777	3.19778	-0.829982	3.512e-07	1.66e-08
Bex3	7.74432	7.46866	-0.275667	3.5392e-07	1.68e-08
BC029722	6.66591	6.31954	-0.346365	3.5898e-07	1.7e-08
Ndufb3	6.24009	5.8526	-0.387486	3.8289e-07	1.82e-08
Adcy9	3.3464	4.21072	0.864323	3.9015e-07	1.85e-08
Cdkn1a	5.37293	4.90986	-0.463073	3.9718e-07	1.89e-08
Klhl18	4.43708	5.03205	0.594975	4.0441e-07	1.93e-08
Ppp1r12c	7.07619	6.77413	-0.302064	4.0782e-07	1.94e-08
Usp19	6.17547	6.5274	0.351927	4.1686e-07	1.99e-08
Ost4	5.35644	4.86311	-0.493333	4.2033e-07	2.01e-08
Dars	4.688	5.21925	0.531246	4.2228e-07	2.02e-08
Mtmr7	4.98773	5.46349	0.475759	4.247e-07	2.03e-08
Atp5o	7.45394	7.15769	-0.296255	4.2725e-07	2.05e-08
Homer3	4.7202	4.10862	-0.611584	4.2725e-07	2.05e-08
Pak1	8.34083	8.57512	0.234295	4.2725e-07	2.05e-08
Smarcd3	7.08085	6.773	-0.307855	4.2891e-07	2.06e-08
TUSC3	6.595	6.91743	0.322429	4.3095e-07	2.08e-08
Nme1	6.87296	6.53554	-0.337422	4.314e-07	2.08e-08
Tcte1	5.13542	4.56674	-0.568675	4.314e-07	2.08e-08
Pak5	4.88121	5.39784	0.516628	4.4647e-07	2.16e-08
Snrpn	10.3467	10.1842	-0.162426	4.588e-07	2.22e-08
Elapor2	4.41102	5.02452	0.613499	4.5998e-07	2.23e-08
Fbxl20	5.25673	5.69114	0.434413	4.6264e-07	2.24e-08
Rps15a-ps7	-0.942013	1.91385	2.85586	4.743e-07	2.3e-08
1190005I06Rik	2.95803	1.59449	-1.36354	4.7574e-07	2.31e-08
Lamtor2	5.7274	5.30954	-0.41786	4.7574e-07	2.31e-08
Ralbp1	7.30294	7.01883	-0.284114	4.7983e-07	2.34e-08
Arnt2	7.98757	8.23015	0.242581	4.8413e-07	2.36e-08
Apoe	11.6103	11.1421	-0.468213	4.8556e-07	2.37e-08
Cxcl14	7.28894	7.00804	-0.280895	4.8897e-07	2.39e-08
Exoc2	4.57404	5.11517	0.541132	4.9485e-07	2.42e-08
Chmp2a	6.65955	6.32535	-0.334201	5.0528e-07	2.47e-08
Psmb3	6.1304	5.71687	-0.413532	5.3053e-07	2.6e-08
Kif3b	5.31419	5.74875	0.434567	5.3552e-07	2.63e-08
Rragb	5.19644	5.63983	0.443385	5.5368e-07	2.72e-08
Fibcd1	4.62675	3.89471	-0.732035	5.6223e-07	2.77e-08
Slirp	5.52516	5.05022	-0.474944	5.6223e-07	2.77e-08
Tex264	6.39695	6.03179	-0.365164	5.6223e-07	2.77e-08
Bex2	8.3481	8.08617	-0.261934	5.7427e-07	2.83e-08
Ccm2	6.62857	6.28558	-0.342992	5.8122e-07	2.87e-08
Ppfia3	8.27723	8.02969	-0.247535	5.8687e-07	2.9e-08
Hsp90b1	8.45568	8.23081	-0.224876	6.114e-07	3.03e-08
Hnrnpk	7.98207	8.2338	0.251732	6.1939e-07	3.07e-08
Kifc2	9.00335	8.79262	-0.210734	6.2188e-07	3.09e-08
Tmem205	4.72786	4.12777	-0.600086	6.2259e-07	3.09e-08
Ank2	8.53768	8.75778	0.220096	6.3632e-07	3.16e-08
Ckb	10.8818	10.7215	-0.160263	6.3672e-07	3.17e-08
Wdr47	6.28409	6.63216	0.348069	6.4363e-07	3.21e-08
Ccdc85b	7.48951	6.71116	-0.778351	6.4615e-07	3.22e-08
Cep83os	3.91841	3.06621	-0.852204	6.476e-07	3.23e-08
Aldh6a1	5.86067	6.27903	0.418359	6.5906e-07	3.3e-08
Ddx46	5.6234	6.01027	0.38687	6.5906e-07	3.3e-08
Pcdhgb7	2.99872	3.86132	0.862599	6.6037e-07	3.31e-08
Tcaf1	7.60327	7.86851	0.265241	6.7049e-07	3.36e-08
Tubgcp5	3.85141	4.51105	0.65964	6.8242e-07	3.43e-08
S100a13	4.38295	3.71676	-0.666194	7.011e-07	3.52e-08
Tmem151a	8.74533	8.51889	-0.226443	7.0372e-07	3.54e-08
Gm29216	6.02412	4.6232	-1.40092	7.1159e-07	3.58e-08
Rheb	7.11272	6.80528	-0.307443	7.1163e-07	3.59e-08
Nol12	5.454	4.93608	-0.517919	7.1417e-07	3.61e-08
Oat	5.86978	6.25116	0.38138	7.1457e-07	3.61e-08
Mgat3	7.02059	7.31849	0.297899	7.1543e-07	3.62e-08
Cdk9	6.64048	6.30656	-0.333922	7.234e-07	3.66e-08
Drp2	5.39757	5.80934	0.41177	7.3994e-07	3.75e-08
Hspa9	7.23651	7.52049	0.283973	7.5463e-07	3.83e-08
Oaz2	8.25326	8.02333	-0.229926	7.601e-07	3.86e-08
S100a1	6.02425	5.57481	-0.44944	7.6201e-07	3.88e-08
Tamalin	5.59015	5.10794	-0.482211	7.7175e-07	3.93e-08
Rnf166	5.47526	4.99765	-0.477601	7.74e-07	3.94e-08
Pde4d	3.40945	4.14545	0.735995	7.7441e-07	3.95e-08
Ndufa13	7.30742	6.72195	-0.585477	7.7826e-07	3.98e-08
Cntfr	7.17648	6.87829	-0.29818	8.0013e-07	4.09e-08
Sqle	5.26089	5.68101	0.420118	8.0399e-07	4.12e-08
Gm48342	0.299426	2.40207	2.10264	8.2503e-07	4.23e-08
Magi3	4.81939	5.29058	0.471188	8.3259e-07	4.27e-08
Fhod3	4.78192	5.28592	0.504007	8.358e-07	4.29e-08
Dkkl1	4.33312	3.62313	-0.709984	8.4099e-07	4.33e-08
Per2	5.00916	4.46703	-0.542132	8.4099e-07	4.32e-08
Rraga	6.42818	6.75428	0.326096	8.4289e-07	4.34e-08
Emc6	5.49196	5.00738	-0.484579	8.5362e-07	4.4e-08
Ccdc136	6.75718	6.44389	-0.313289	8.6432e-07	4.46e-08
Gm14205	3.00739	3.86233	0.854944	8.7759e-07	4.53e-08
Erc2	6.62439	6.95936	0.334968	8.7915e-07	4.55e-08
Mrpl42	5.95174	5.5276	-0.424136	8.8027e-07	4.56e-08
Phospho1	6.16413	5.79449	-0.369637	8.9923e-07	4.66e-08
Ndufa12-ps	1.33556	2.91666	1.58111	9.0586e-07	4.71e-08
Sf3b1	6.69757	7.02396	0.326387	9.0586e-07	4.7e-08
Ppp1r14a	4.85099	4.15674	-0.694248	9.0936e-07	4.73e-08
Rpl5	7.45965	7.18413	-0.275516	9.2351e-07	4.81e-08
Rnf10	8.3852	8.15967	-0.225534	9.4869e-07	4.94e-08
Olfml3	2.55903	1.05122	-1.50781	9.5545e-07	4.98e-08
Mrps26	5.99956	5.61849	-0.381067	9.5587e-07	4.99e-08
Hdlbp	6.88265	7.17403	0.291377	9.7239e-07	5.09e-08
Nptx1	7.79942	8.04102	0.241596	9.7239e-07	5.09e-08
Tmem256	4.74268	4.17499	-0.567688	9.7297e-07	5.1e-08
Tnik	6.5127	6.84871	0.336006	9.9079e-07	5.19e-08
Npdc1	7.98581	7.72841	-0.257409	9.9511e-07	5.22e-08
Gm29650	0.643776	-4.18801	-4.83178	1.0016e-06	5.26e-08
Hmgn1	6.43621	6.07356	-0.362652	1.0219e-06	5.37e-08
Ly6a	4.42615	3.72731	-0.698843	1.02415e-06	5.39e-08
Map4k5	4.58638	5.11308	0.526701	1.04013e-06	5.49e-08
Rgs4	8.41156	8.63304	0.221481	1.04013e-06	5.49e-08
Atp8a1	7.0077	7.29904	0.291332	1.04031e-06	5.49e-08
Trank1	7.1503	7.43943	0.289125	1.05178e-06	5.56e-08
Slc48a1	7.70304	7.44536	-0.257687	1.05476e-06	5.58e-08
Astn1	7.01277	7.29264	0.27987	1.06742e-06	5.65e-08
Tshz3	3.81247	4.48339	0.670921	1.08721e-06	5.76e-08
Snhg8	4.73152	4.14628	-0.585245	1.09393e-06	5.81e-08
Scd2	10.717	10.861	0.14393	1.09557e-06	5.82e-08
Trmt112	5.85623	5.43164	-0.424588	1.10303e-06	5.87e-08
Hax1	5.75781	5.36438	-0.393426	1.11898e-06	5.96e-08
Dlc1	5.68929	6.06202	0.372739	1.14673e-06	6.11e-08
Phlpp1	6.24891	6.56885	0.319939	1.14918e-06	6.14e-08
Phpt1	5.82308	5.38904	-0.434038	1.14918e-06	6.13e-08
Fbh1	5.32835	5.72995	0.401596	1.15322e-06	6.16e-08
Arhgef25	7.3806	7.0671	-0.313498	1.15406e-06	6.19e-08
Bcl7a	6.50992	6.8372	0.327285	1.15406e-06	6.19e-08
Znrf1	7.50221	7.22936	-0.272847	1.15406e-06	6.18e-08
Ube2s	6.08535	5.70855	-0.376799	1.17744e-06	6.32e-08
Prkci	5.21842	5.67369	0.455267	1.19128e-06	6.4e-08
Psenen	5.72616	5.27451	-0.451644	1.19331e-06	6.42e-08
Eri1	2.5728	3.55097	0.978179	1.2109e-06	6.52e-08
Ccdc92	7.02448	6.71979	-0.304693	1.22791e-06	6.62e-08
Gm37844	1.8525	3.08215	1.22964	1.24375e-06	6.71e-08
Pcbd2	3.60663	2.68099	-0.925641	1.24961e-06	6.75e-08
Myo5a	8.22032	8.46388	0.24356	1.2601e-06	6.81e-08
Mpnd	6.34452	5.994	-0.350525	1.28331e-06	6.94e-08
Zmat5	4.39667	3.72539	-0.671272	1.28487e-06	6.96e-08
Psmc5	8.00433	7.74537	-0.258958	1.2918e-06	7e-08
Mrps15	5.14824	4.6472	-0.50104	1.29424e-06	7.02e-08
Fndc5	7.25664	6.98188	-0.274765	1.31608e-06	7.16e-08
G6pc3	5.94738	5.55994	-0.387443	1.31608e-06	7.16e-08
Plk2	6.47627	6.7837	0.307428	1.32432e-06	7.21e-08
Cacng4	6.51941	6.18922	-0.330187	1.37931e-06	7.52e-08
Ubald1	7.81886	7.56336	-0.255496	1.38723e-06	7.57e-08
Ppp1r1a	6.77856	6.46316	-0.315396	1.39485e-06	7.62e-08
Rfc5	5.67933	5.20943	-0.469893	1.40126e-06	7.66e-08
Dnajb4	5.72335	6.0945	0.37115	1.4127e-06	7.73e-08
Kdm3b	4.68831	5.19064	0.50233	1.43086e-06	7.83e-08
Pim3	5.90299	5.47345	-0.429535	1.44375e-06	7.91e-08
Prr18	6.48345	6.12972	-0.35373	1.45355e-06	7.97e-08
Slc9a3r2	6.03247	5.66207	-0.370401	1.45387e-06	7.98e-08
Atp6v1b2	9.00882	9.1934	0.184589	1.47693e-06	8.12e-08
Lingo1	8.53178	8.29862	-0.233159	1.52975e-06	8.42e-08
Pamr1	3.51842	4.4058	0.887382	1.53037e-06	8.43e-08
Vcp	7.95777	8.18722	0.229455	1.5781e-06	8.7e-08
Nfkbia	5.08674	4.57574	-0.511005	1.59336e-06	8.79e-08
Lmo4	7.822	7.57558	-0.246414	1.59674e-06	8.82e-08
Mea1	6.17493	5.80636	-0.36857	1.61267e-06	8.92e-08
Litaf	5.09311	4.56849	-0.524619	1.64562e-06	9.11e-08
Snx10	5.81034	6.19941	0.38907	1.65835e-06	9.19e-08
Ctbp1	8.33614	8.11858	-0.217558	1.67138e-06	9.29e-08
Fkbp1a	9.41045	9.22364	-0.18681	1.67138e-06	9.29e-08
Gm12481	3.60851	2.7454	-0.863108	1.67138e-06	9.28e-08
Rad9b	4.79983	4.2253	-0.574531	1.69024e-06	9.4e-08
Tarsl2	4.14838	4.72465	0.576265	1.70131e-06	9.47e-08
Bcl7c	4.80118	4.25012	-0.551058	1.71745e-06	9.57e-08
Eif4b	7.3975	7.64898	0.251474	1.73229e-06	9.66e-08
Ankrd52	4.64817	5.13829	0.490116	1.75625e-06	9.81e-08
Adamts4	4.64078	5.14056	0.499784	1.77253e-06	9.91e-08
Btbd2	7.13966	6.8514	-0.288264	1.77253e-06	9.92e-08
Pde10a	7.44918	7.71197	0.262791	1.79645e-06	1.006e-07
Zfp949	4.49195	3.86216	-0.629797	1.81101e-06	1.015e-07
Actl6b	6.08679	5.73563	-0.351157	1.8525e-06	1.04e-07
Scrt2	5.45717	4.97418	-0.482991	1.8525e-06	1.04e-07
Ndufb11	6.67134	6.36563	-0.30571	1.86121e-06	1.046e-07
Exoc1	4.49105	5.0406	0.549545	1.90382e-06	1.071e-07
Fam20a	4.42165	3.77064	-0.651012	1.91002e-06	1.076e-07
Phb	6.87605	6.57763	-0.298422	1.9132e-06	1.079e-07
Cnot1	5.53798	5.95021	0.412229	1.93594e-06	1.093e-07
Arl15	4.4375	4.96138	0.523883	1.94242e-06	1.097e-07
Osgep	4.40115	3.74121	-0.659933	1.9935e-06	1.127e-07
Mul1	5.24069	5.65254	0.411845	1.99555e-06	1.129e-07
Tfrc	5.21424	5.67688	0.462644	2.0311e-06	1.151e-07
Sorcs3	5.53014	5.09248	-0.437668	2.04405e-06	1.159e-07
Scara3	5.16371	4.69399	-0.469718	2.0874e-06	1.185e-07
Fndc4	6.534	6.21037	-0.323633	2.14096e-06	1.216e-07
Gopc	4.9692	5.41843	0.449236	2.22558e-06	1.266e-07
Arl6ip4	5.55162	5.02525	-0.526364	2.23211e-06	1.271e-07
Nme2	6.07385	5.51658	-0.557273	2.25268e-06	1.283e-07
Cdh9	2.7215	3.59108	0.869575	2.26933e-06	1.294e-07
Bax	5.90393	5.48132	-0.422608	2.27754e-06	1.3e-07
Septin11	6.44132	6.74584	0.304522	2.28321e-06	1.305e-07
Txn2	7.02412	6.71644	-0.307684	2.34263e-06	1.34e-07
Prr7	5.20489	4.71488	-0.490009	2.34494e-06	1.342e-07
Trim35	6.94554	7.21691	0.271374	2.35807e-06	1.351e-07
Grb14	4.69311	4.07094	-0.622173	2.38339e-06	1.367e-07
Klhl11	1.2208	2.69648	1.47568	2.39509e-06	1.375e-07
Psmd4	6.87376	6.58	-0.293764	2.43417e-06	1.399e-07
Crot	4.07944	4.64349	0.564043	2.45819e-06	1.414e-07
Kdm6a	3.3823	4.09436	0.712053	2.46219e-06	1.417e-07
Mrpl3	4.95456	5.40156	0.447001	2.46358e-06	1.42e-07
Tsc1	5.36593	5.76827	0.40234	2.47316e-06	1.426e-07
Vps26b	6.48487	6.78253	0.297662	2.49295e-06	1.439e-07
Creg2	5.96836	6.35871	0.390354	2.51294e-06	1.452e-07
Reps2	6.72152	7.05502	0.333498	2.51296e-06	1.453e-07
Faxc	3.02951	3.8864	0.856881	2.5819e-06	1.495e-07
Itfg1	6.77631	7.1088	0.332491	2.58579e-06	1.498e-07
Mrps34	5.83457	5.31448	-0.520089	2.6599e-06	1.543e-07
Psmc1	7.61567	7.36364	-0.252031	2.6908e-06	1.562e-07
Psmb6	6.71788	6.41067	-0.30721	2.70503e-06	1.572e-07
Dctn3	6.70143	6.3824	-0.319032	2.70731e-06	1.575e-07
C730002L08Rik	0.609454	2.34215	1.73269	2.70826e-06	1.577e-07
Sf3b5	5.82162	5.42711	-0.394515	2.71123e-06	1.58e-07
Stk16	6.98336	6.69348	-0.289881	2.71228e-06	1.582e-07
Stmn3	8.89261	8.6941	-0.198505	2.77496e-06	1.62e-07
Ndufb1	4.76689	4.21773	-0.549162	2.7819e-06	1.626e-07
Nalcn	5.61535	6.02818	0.412834	2.79274e-06	1.633e-07
Rab6b	9.63314	9.79029	0.157155	2.87578e-06	1.684e-07
Eml1	5.91488	6.24513	0.330242	2.89236e-06	1.695e-07
Kpna6	5.88942	6.25236	0.362941	2.93072e-06	1.719e-07
Ppp2r5e	5.62306	6.01228	0.389225	2.95479e-06	1.735e-07
Hemk1	3.63089	2.81154	-0.819341	2.9654e-06	1.742e-07
Sem1	5.67942	5.26524	-0.41418	2.97934e-06	1.752e-07
1500009C09Rik	7.03509	6.75691	-0.278178	3.08872e-06	1.818e-07
Dhdds	5.44956	5.83873	0.389178	3.14869e-06	1.855e-07
Hspa4l	6.79043	7.08577	0.295344	3.17965e-06	1.875e-07
Fbxo41	6.41134	6.72504	0.313708	3.20589e-06	1.892e-07
Sash1	5.86318	6.22574	0.362563	3.31785e-06	1.96e-07
Cnbd2	4.23417	3.56938	-0.664793	3.32459e-06	1.966e-07
Tsc22d1	8.82962	8.63571	-0.193905	3.33172e-06	1.972e-07
Tjp2	4.75565	5.22664	0.470997	3.36466e-06	1.993e-07
Six3	5.14654	4.67426	-0.472283	3.43505e-06	2.037e-07
Pknox2	5.51624	5.93705	0.420811	3.45013e-06	2.048e-07
D830030K20Rik	-2.60133	1.45328	4.05461	3.48906e-06	2.073e-07
Uba3	5.60402	6.00821	0.404189	3.62275e-06	2.154e-07
Hspa4	7.63379	7.87242	0.238627	3.65065e-06	2.173e-07
Capzb	7.538	7.77796	0.239956	3.86554e-06	2.303e-07
Zcchc17	6.11389	5.76312	-0.350775	3.86745e-06	2.306e-07
Ndufa7	5.73657	5.30128	-0.435287	3.86995e-06	2.31e-07
Ppip5k1	5.73368	6.08793	0.354249	3.89323e-06	2.326e-07
Lmo1	3.80468	2.96976	-0.834916	3.90097e-06	2.332e-07
Egln2	6.79067	6.5029	-0.287774	3.90411e-06	2.336e-07
Grk2	8.28031	8.06485	-0.215463	3.9676e-06	2.376e-07
Crbn	3.98898	4.56463	0.57565	3.97529e-06	2.383e-07
Acsl1	4.85242	5.31172	0.459307	4.00052e-06	2.4e-07
Arfgef1	5.7721	6.15806	0.385957	4.02376e-06	2.417e-07
Klc1	9.55901	9.38107	-0.177948	4.0262e-06	2.42e-07
Higd2a	6.06895	5.7139	-0.355041	4.07308e-06	2.451e-07
Plch2	6.65029	6.34855	-0.301747	4.0924e-06	2.464e-07
Copb2	5.74948	6.08704	0.337558	4.09865e-06	2.47e-07
Mmut	4.46779	4.95585	0.48806	4.11689e-06	2.484e-07
Tbc1d15	3.92998	4.55759	0.627607	4.11951e-06	2.487e-07
Ptprt	6.78946	7.05945	0.269989	4.13267e-06	2.498e-07
Pfdn6	6.38685	6.05133	-0.335514	4.13375e-06	2.501e-07
Rtraf-ps	-2.62684	1.28797	3.91481	4.14004e-06	2.507e-07
Cdc37	7.51003	7.24779	-0.262237	4.19916e-06	2.547e-07
Dcun1d4	6.33934	6.66095	0.32161	4.19916e-06	2.546e-07
Mrps18a	5.75873	5.37721	-0.381522	4.21731e-06	2.56e-07
Lancl1	6.44782	6.73656	0.288739	4.23161e-06	2.571e-07
Cul3	6.33344	6.6634	0.329959	4.2815e-06	2.604e-07
Timm8b	5.84118	5.45001	-0.391172	4.30316e-06	2.619e-07
Rps19bp1	5.05454	4.51385	-0.54069	4.32171e-06	2.637e-07
Siae	3.28818	4.01072	0.722537	4.32171e-06	2.638e-07
Tsix	-1.99434	1.415	3.40934	4.32171e-06	2.636e-07
Cltc	7.88325	8.11873	0.235486	4.45852e-06	2.724e-07
Syn3	5.96742	5.59508	-0.372338	4.50733e-06	2.756e-07
Dnajc21	5.14878	4.67146	-0.47732	4.51872e-06	2.765e-07
Nr2f6	5.34189	4.86245	-0.479435	4.5321e-06	2.776e-07
Nav1	6.90289	6.6149	-0.28799	4.56827e-06	2.8e-07
Gpd2	6.41902	6.73193	0.312909	4.62483e-06	2.838e-07
Pi4k2a	6.4376	6.10837	-0.329234	4.64469e-06	2.852e-07
Cd38	3.16718	2.20067	-0.966501	4.68799e-06	2.881e-07
Padi2	5.58458	5.17771	-0.406868	4.69397e-06	2.888e-07
Klhl34	3.30651	4.05742	0.750915	4.72291e-06	2.908e-07
Sptan1	9.06721	9.25534	0.188125	4.7524e-06	2.929e-07
Idh3a	7.3844	7.63277	0.248372	4.85629e-06	2.995e-07
Rnf7	6.4369	6.11185	-0.325054	4.8611e-06	3.001e-07
Cx3cl1	9.54204	9.36748	-0.174557	4.9601e-06	3.065e-07
Ier5l	5.25722	4.80001	-0.457206	4.9601e-06	3.068e-07
Rabl6	7.46661	7.21594	-0.250672	5.03203e-06	3.115e-07
Lamtor5	5.5439	5.112	-0.431902	5.04184e-06	3.124e-07
Usp32	6.64448	6.94563	0.301154	5.05113e-06	3.132e-07
Atxn7l3	8.29236	8.07261	-0.219745	5.08473e-06	3.156e-07
A930015D03Rik	1.61243	2.90536	1.29292	5.08559e-06	3.159e-07
Grhpr	5.35775	4.93191	-0.425837	5.17277e-06	3.216e-07
Trim32	7.05862	7.31204	0.25342	5.27615e-06	3.283e-07
Sparc	9.09336	8.42796	-0.665396	5.33275e-06	3.321e-07
Csdc2	7.71031	7.45356	-0.256751	5.33682e-06	3.326e-07
Ndufs5	6.59866	6.29098	-0.307682	5.39293e-06	3.364e-07
Fam155a	7.08148	6.818	-0.263476	5.40081e-06	3.372e-07
Abca1	4.2272	4.79189	0.564695	5.41289e-06	3.383e-07
Mettl23	5.21294	4.75764	-0.455296	5.43823e-06	3.401e-07
H2-D1	5.67236	5.2412	-0.431157	5.51727e-06	3.454e-07
Rbfaos	3.86496	3.14423	-0.720732	5.51946e-06	3.458e-07
Mien1	6.04157	5.65687	-0.384695	5.58774e-06	3.507e-07
Ulk2	5.99927	6.34244	0.343172	5.58774e-06	3.506e-07
Btbd8	6.19545	6.51496	0.319502	5.59125e-06	3.512e-07
Fbxo2	7.30634	7.04362	-0.262722	5.59696e-06	3.519e-07
Lrrc8b	6.06266	6.4339	0.37124	5.64323e-06	3.551e-07
Cacul1	5.43914	5.83401	0.394872	5.64444e-06	3.555e-07
Naa60	6.97306	6.64747	-0.325585	5.66796e-06	3.573e-07
Gstm7	5.16252	4.70904	-0.453482	5.67745e-06	3.582e-07
Ube2o	6.83837	7.11779	0.279421	5.71794e-06	3.61e-07
Wdfy3	6.73388	7.02653	0.292651	5.73193e-06	3.622e-07
Cacng7	8.18527	7.96659	-0.218688	5.74223e-06	3.632e-07
Smim12	5.50343	5.06458	-0.438849	5.75189e-06	3.641e-07
Ric3	5.56416	5.94028	0.376119	5.83688e-06	3.698e-07
Gpt2	6.20429	5.876	-0.32829	5.86932e-06	3.722e-07
Fcgrt	4.23556	3.63601	-0.599552	5.89082e-06	3.739e-07
Neurod2	6.65114	6.3519	-0.299239	6.02885e-06	3.83e-07
Ube2e2	6.09705	5.73721	-0.359848	6.20561e-06	3.945e-07
Camsap1	6.27525	6.59081	0.31556	6.32605e-06	4.025e-07
Ccdc152	4.20042	3.56362	-0.636797	6.33589e-06	4.035e-07
Arhgap21	6.34952	6.65259	0.303069	6.34235e-06	4.042e-07
Ppp1r9a	7.65747	7.88946	0.23199	6.45178e-06	4.116e-07
Zfhx3	4.71111	4.15399	-0.557115	6.52617e-06	4.167e-07
Cttnbp2	6.0658	5.7073	-0.358498	6.55759e-06	4.19e-07
Ptprz1	7.15229	7.46947	0.31718	6.65196e-06	4.254e-07
Rreb1	3.3534	4.05021	0.696818	6.74325e-06	4.316e-07
Usf2	6.90408	6.62063	-0.283452	6.74729e-06	4.322e-07
Rbsn	4.92457	5.35758	0.433003	6.86265e-06	4.401e-07
Robo2	6.01193	6.38203	0.370095	6.86265e-06	4.404e-07
Eif3h	7.33067	7.08413	-0.246548	6.9111e-06	4.439e-07
Arpc5l	6.53075	6.23128	-0.299474	7.12334e-06	4.579e-07
Rab3gap2	5.62293	5.9919	0.368966	7.12334e-06	4.583e-07
Tnfrsf19	5.37679	5.78382	0.407033	7.20034e-06	4.636e-07
Myo10	5.37189	5.75959	0.387695	7.22543e-06	4.656e-07
Smarcc2	8.62941	8.43125	-0.19816	7.22746e-06	4.661e-07
Cbln1	5.31696	4.86752	-0.449449	7.23342e-06	4.669e-07
Prxl2b	6.27449	5.92566	-0.348831	7.2869e-06	4.708e-07
Hcfc1r1	6.02553	5.66965	-0.355882	7.30946e-06	4.726e-07
Atp6v0e	4.51823	3.93085	-0.587382	7.38933e-06	4.782e-07
Me2	3.5906	4.25228	0.661682	7.42062e-06	4.806e-07
Ss18l2	4.93572	4.44787	-0.487847	7.4684e-06	4.841e-07
Uqcrb	6.34369	6.03622	-0.307468	7.49349e-06	4.861e-07
Ctdspl2	3.09356	3.84191	0.748354	7.50378e-06	4.872e-07
Elof1	5.58768	5.16861	-0.419074	7.56738e-06	4.917e-07
Arntl	4.27961	4.7822	0.502592	7.76525e-06	5.05e-07
Gm14419	1.6411	-0.272904	-1.91401	7.81788e-06	5.089e-07
Evi2a	5.32028	4.8903	-0.429976	7.82756e-06	5.099e-07
2310033P09Rik	4.6342	4.03822	-0.595981	7.87176e-06	5.132e-07
2810025M15Rik	4.71014	4.16398	-0.546156	7.98339e-06	5.209e-07
Mrpl52	4.66103	4.0841	-0.576923	8.00075e-06	5.225e-07
Tlnrd1	6.08263	5.7193	-0.36333	8.03368e-06	5.251e-07
Glg1	8.1985	7.99126	-0.207244	8.08034e-06	5.286e-07
Txndc16	5.71905	6.07399	0.354938	8.10265e-06	5.305e-07
Hat1	3.49404	4.1638	0.669753	8.17767e-06	5.358e-07
Dusp5	4.50354	3.94347	-0.560073	8.24153e-06	5.407e-07
Synm	5.00228	5.4366	0.434323	8.24153e-06	5.409e-07
Srrm1	5.6028	5.95317	0.350369	8.26685e-06	5.43e-07
Rad21	6.50644	6.80862	0.302183	8.33152e-06	5.482e-07
Slc35f1	5.70817	6.05924	0.351077	8.33152e-06	5.479e-07
Pnkd	7.8337	7.60379	-0.229901	8.33215e-06	5.487e-07
Fars2	6.02462	5.67865	-0.345971	8.35584e-06	5.507e-07
Doc2b	5.85645	5.50717	-0.349272	8.53974e-06	5.632e-07
Ncald	8.64646	8.83065	0.184184	8.56562e-06	5.654e-07
Resp18	6.27367	5.94072	-0.332949	8.63285e-06	5.703e-07
Nckap1	8.17315	8.44447	0.271322	8.64268e-06	5.714e-07
2610507I01Rik	1.07678	-1.82583	-2.90261	8.6515e-06	5.725e-07
Shox2	4.40315	3.81746	-0.585692	8.69602e-06	5.759e-07
Alox12b	2.01959	0.266386	-1.75321	8.75596e-06	5.808e-07
Pfkfb2	3.82881	4.45435	0.625537	8.75596e-06	5.805e-07
Canx	7.9162	8.14411	0.22791	8.77139e-06	5.828e-07
Cavin1	4.88862	4.36528	-0.523342	8.77139e-06	5.824e-07
Pcdhb3	2.33216	3.35294	1.02077	8.77478e-06	5.835e-07
2010315B03Rik	2.64405	1.43591	-1.20815	8.80687e-06	5.861e-07
Plin3	4.75797	4.22595	-0.532021	8.87578e-06	5.912e-07
Kif5a	12.1451	11.8228	-0.322228	8.8804e-06	5.92e-07
Tmem11	5.48956	5.09265	-0.396905	8.95591e-06	5.975e-07
Scg2	7.9601	7.73126	-0.228839	8.98037e-06	5.996e-07
Clec3b	0.613803	2.26004	1.64624	9.01823e-06	6.026e-07
D130043K22Rik	3.47446	4.16452	0.690063	9.21852e-06	6.165e-07
Ryr2	5.81325	6.14114	0.327892	9.26244e-06	6.199e-07
Nup88	4.5571	5.05578	0.498674	9.30415e-06	6.232e-07
Zcchc18	7.7188	7.9307	0.211907	9.46278e-06	6.344e-07
Gm45640	3.30521	2.4241	-0.881111	9.47666e-06	6.358e-07
Sin3a	4.23652	4.76637	0.529854	9.5623e-06	6.421e-07
Snrpg	4.18346	3.58063	-0.602827	9.56239e-06	6.426e-07
C2cd5	5.36459	5.75655	0.391957	9.67711e-06	6.508e-07
Zfas1	4.08552	3.44383	-0.641691	9.6978e-06	6.527e-07
Ndufs4	5.79438	5.42726	-0.367123	9.81635e-06	6.613e-07
Cbarp	9.01093	8.80487	-0.206058	9.92632e-06	6.697e-07
Rps4l	4.39225	3.80898	-0.583265	9.92632e-06	6.697e-07
mt-Rnr1	12.4987	11.8231	-0.675557	1.01379e-05	6.846e-07
Slc23a2	6.78319	7.06066	0.277471	1.01387e-05	6.852e-07
Gtf2h1	4.77169	5.243	0.471307	1.01396e-05	6.863e-07
Ubxn6	6.67163	6.3852	-0.286434	1.01396e-05	6.861e-07
Ift20	5.78849	5.41982	-0.36867	1.01429e-05	6.876e-07
Tspan31	6.27424	5.9509	-0.32334	1.01429e-05	6.873e-07
Bc1	1.7901	-0.109607	-1.8997	1.02038e-05	6.927e-07
Ddhd1	6.08371	5.76403	-0.319677	1.02038e-05	6.929e-07
Serhl	4.12783	3.46434	-0.663494	1.03183e-05	7.012e-07
Tmem88b	6.8807	6.60651	-0.274192	1.0335e-05	7.029e-07
Dock4	5.32394	5.7341	0.410168	1.04579e-05	7.118e-07
Mcrip1	6.28694	5.96861	-0.318329	1.05691e-05	7.2e-07
Dexi	5.36061	4.90857	-0.452034	1.07183e-05	7.307e-07
Nuak1	5.9721	6.29662	0.324519	1.07549e-05	7.338e-07
Ndufs3	6.88423	6.61321	-0.271016	1.08002e-05	7.375e-07
Sertad1	3.97478	3.31833	-0.656451	1.08051e-05	7.384e-07
Fbxo38	4.03841	4.59568	0.557271	1.08922e-05	7.455e-07
Gm2974	1.00372	-2.63406	-3.63778	1.08922e-05	7.454e-07
Rpp21	4.35847	3.75515	-0.60332	1.09901e-05	7.528e-07
Setx	5.13353	5.54152	0.40799	1.11276e-05	7.628e-07
Map4k4	6.86339	7.1354	0.272007	1.11671e-05	7.661e-07
Eef1g	8.52765	8.3177	-0.209952	1.13281e-05	7.784e-07
Lmo7	5.26393	5.6652	0.401268	1.13281e-05	7.781e-07
Atp9a	9.05065	8.85825	-0.192403	1.14568e-05	7.879e-07
Pdik1l	2.44895	3.37141	0.922459	1.1528e-05	7.934e-07
Gm45315	-3.25865	1.01826	4.2769	1.1601e-05	7.991e-07
Blvrb	3.47207	2.6239	-0.848172	1.18052e-05	8.139e-07
Slk	5.96438	6.29244	0.328058	1.18052e-05	8.144e-07
Vps50	4.93458	5.37159	0.437012	1.20909e-05	8.348e-07
Dennd11	5.8905	6.21103	0.320527	1.20925e-05	8.355e-07
Banf1	6.08213	5.72889	-0.353241	1.22343e-05	8.46e-07
Atp6v1g1	6.59983	6.30989	-0.289941	1.23042e-05	8.515e-07
Caprin1	7.13157	7.41467	0.283104	1.23053e-05	8.533e-07
Ctxn2	3.51977	2.7471	-0.772674	1.23053e-05	8.536e-07
Mgat5	6.00834	6.32596	0.317619	1.23053e-05	8.531e-07
Mpped2	4.83486	4.35601	-0.478849	1.23165e-05	8.55e-07
2310061I04Rik	5.58257	5.16735	-0.415218	1.24748e-05	8.667e-07
Stra6	2.99806	2.04027	-0.957791	1.26702e-05	8.809e-07
Crh	3.47801	2.63035	-0.847666	1.29006e-05	8.976e-07
Zfp638	5.69003	6.03689	0.346856	1.29928e-05	9.048e-07
Epha4	6.4152	6.70119	0.28599	1.30152e-05	9.07e-07
Acot11	5.66625	5.99804	0.331793	1.3032e-05	9.089e-07
Sgk1	6.97245	6.7017	-0.270742	1.31983e-05	9.212e-07
Eif5a	8.56115	8.37018	-0.19097	1.33503e-05	9.333e-07
Ppp1ca	8.28455	8.0716	-0.212953	1.33503e-05	9.331e-07
Prickle2	6.77312	7.03824	0.26512	1.33681e-05	9.352e-07
Arl2	6.36818	6.04339	-0.324791	1.33765e-05	9.37e-07
Panx2	7.16027	6.90313	-0.257141	1.33765e-05	9.373e-07
Rpsa-ps10	2.04531	0.466798	-1.57852	1.34563e-05	9.436e-07
Cep170	5.56842	5.94888	0.38046	1.34756e-05	9.457e-07
Srsf9	5.268	4.84925	-0.418753	1.34798e-05	9.467e-07
Mxd4	6.9466	6.68289	-0.263717	1.37914e-05	9.693e-07
Hnrnph2	6.58874	6.86636	0.27762	1.38408e-05	9.735e-07
Dtx3	7.73321	7.50742	-0.225781	1.39279e-05	9.804e-07
Brd8	4.8402	5.26344	0.423235	1.4075e-05	9.915e-07
Cldn11	8.275	8.07983	-0.195166	1.41193e-05	9.962e-07
Ksr2	5.3335	5.75068	0.417181	1.41193e-05	9.96e-07
Klhl23	5.28286	5.69066	0.407803	1.42646e-05	1.0072e-06
Mrpl58	5.94905	5.61251	-0.336539	1.43036e-05	1.0107e-06
Rpp25l	4.24021	3.64057	-0.599644	1.43787e-05	1.0168e-06
Ccni	8.40457	8.19192	-0.212648	1.43854e-05	1.0181e-06
Gpr39	5.55038	5.15855	-0.391836	1.45931e-05	1.0336e-06
Ddx3x	7.35299	7.77237	0.419383	1.46025e-05	1.035e-06
Tmem178	5.81641	5.47648	-0.339938	1.46998e-05	1.0427e-06
Dpf1	6.4522	6.14789	-0.304307	1.47134e-05	1.0445e-06
Cck	7.80462	7.28939	-0.515224	1.47607e-05	1.0486e-06
H2-Bl	-1.1681	1.49997	2.66807	1.49842e-05	1.0653e-06
Erp29	6.58672	6.29628	-0.290439	1.50168e-05	1.0685e-06
Trim33	5.21412	5.59882	0.384697	1.51037e-05	1.0755e-06
Lrfn1	6.25477	5.92933	-0.32544	1.52904e-05	1.0904e-06
Smc1a	5.9049	6.22415	0.319243	1.52904e-05	1.0901e-06
Gm44509	5.00074	4.51146	-0.489286	1.53008e-05	1.092e-06
Rnf126	6.68477	6.40492	-0.279842	1.53642e-05	1.0973e-06
Elfn2	7.53124	7.2858	-0.245439	1.53801e-05	1.1001e-06
Tmem106b	6.86706	7.17767	0.310609	1.53801e-05	1.1001e-06
9330162G02Rik	6.58548	5.87175	-0.713728	1.54649e-05	1.107e-06
Utrn	5.54448	5.9025	0.358024	1.54794e-05	1.1089e-06
Camsap2	6.81861	7.1196	0.300999	1.56736e-05	1.1237e-06
Appl2	5.46173	5.83642	0.374682	1.6127e-05	1.157e-06
Ccer2	1.87672	0.206883	-1.66984	1.62487e-05	1.1666e-06
Ube3c	5.34045	5.71112	0.370671	1.63053e-05	1.1716e-06
Fam13b	4.79342	5.22995	0.436522	1.63989e-05	1.1792e-06
Nrxn2	9.05898	8.84281	-0.216169	1.64827e-05	1.1861e-06
Wdr11	4.3686	4.87192	0.503321	1.69531e-05	1.2209e-06
Glud1	8.04096	8.24451	0.203545	1.71481e-05	1.2359e-06
Gltp	5.97949	5.63311	-0.346379	1.72126e-05	1.2414e-06
Tprgl	7.46133	7.22763	-0.233701	1.75325e-05	1.2655e-06
Myl6b	4.88578	4.38804	-0.497734	1.76159e-05	1.2724e-06
Snca	8.28204	8.08273	-0.199312	1.76714e-05	1.2774e-06
Ice1	5.5582	5.92631	0.368106	1.77132e-05	1.2823e-06
Strn3	4.67652	5.10655	0.430035	1.77132e-05	1.2821e-06
Igtp	1.94297	0.495678	-1.44729	1.77796e-05	1.2881e-06
Nxn	4.69193	4.18792	-0.504011	1.82437e-05	1.3237e-06
Sys1	5.38168	4.88745	-0.494233	1.82437e-05	1.3237e-06
Sec24b	5.13975	5.5289	0.389154	1.8293e-05	1.3283e-06
Ifit3	1.29603	2.62292	1.3269	1.83189e-05	1.3311e-06
Phb2	6.68693	6.40076	-0.286163	1.83927e-05	1.3375e-06
Hipk4	5.62668	5.96336	0.336672	1.84477e-05	1.3425e-06
Prkaa2	4.19534	4.7378	0.542455	1.85307e-05	1.3495e-06
Ssbp2	5.19167	5.57542	0.383752	1.85417e-05	1.3513e-06
Neurl1a	7.55307	7.30483	-0.248243	1.89126e-05	1.3794e-06
Avpi1	4.73307	4.22897	-0.504099	1.90015e-05	1.3869e-06
Gpr137	6.69708	6.41428	-0.282799	1.90094e-05	1.3885e-06
Nsdhl	3.82299	4.38089	0.557897	1.91187e-05	1.3975e-06
Cdc34	5.70313	5.32824	-0.374884	1.92375e-05	1.4073e-06
Gm10182	1.38827	-1.59913	-2.9874	1.92541e-05	1.4095e-06
Ube2v1	8.37695	8.17756	-0.199384	1.92855e-05	1.4129e-06
Rab5if	5.47367	5.10482	-0.368849	1.92942e-05	1.4153e-06
Srarp	2.0648	0.505307	-1.5595	1.92942e-05	1.4156e-06
Pdzd7	2.47916	1.17518	-1.30397	1.9317e-05	1.4183e-06
Kcnk3	5.33532	4.89401	-0.441312	1.95282e-05	1.4349e-06
Dcaf7	7.44986	7.66913	0.219273	1.96799e-05	1.4471e-06
Vps33a	5.97053	6.27151	0.300983	1.97536e-05	1.4536e-06
Ndufa4	7.13983	6.87895	-0.260879	2.00265e-05	1.4747e-06
Zfp771	5.14752	4.39042	-0.757106	2.00865e-05	1.4802e-06
Hspa13	4.63885	5.09906	0.460217	2.01007e-05	1.4824e-06
Rasl11b	6.36988	6.05465	-0.315233	2.01534e-05	1.4874e-06
Rab5b	7.10013	7.33999	0.239861	2.02168e-05	1.4931e-06
Jak2	5.04899	5.46205	0.413054	2.04293e-05	1.5099e-06
Cfl1	10.3426	10.1917	-0.150848	2.05373e-05	1.519e-06
Itm2a	3.19686	3.89709	0.70023	2.09629e-05	1.5516e-06
Zfp125	1.18516	-2.64104	-3.8262	2.10241e-05	1.5573e-06
Arpp21	9.08206	8.91629	-0.165769	2.10436e-05	1.5599e-06
Alas2	2.5158	1.24246	-1.27335	2.10892e-05	1.5644e-06
Psmb10	5.39334	5.00442	-0.388912	2.11304e-05	1.5686e-06
Cadm4	9.09276	8.91534	-0.177419	2.16109e-05	1.6054e-06
Lrrc73	5.52602	5.07972	-0.446304	2.16217e-05	1.6074e-06
Dlg2	8.04327	8.24616	0.202888	2.17034e-05	1.6147e-06
Gins4	4.48335	3.94991	-0.53344	2.18716e-05	1.6284e-06
Nrxn3	7.98264	7.75708	-0.225556	2.20282e-05	1.6419e-06
Wdr7	6.56984	6.83238	0.262538	2.20282e-05	1.6424e-06
Mga	4.78553	5.22523	0.439701	2.20633e-05	1.6462e-06
Mlf2	9.20213	9.01258	-0.189547	2.21596e-05	1.6553e-06
Syt2	6.09913	5.75138	-0.347747	2.21596e-05	1.6558e-06
Magee1	6.76839	7.03723	0.268839	2.22257e-05	1.6619e-06
Agpat4	6.04177	5.69055	-0.351217	2.2488e-05	1.6828e-06
Dclk1	8.8513	9.03835	0.18705	2.25302e-05	1.6871e-06
Mtrex	4.97846	5.39442	0.415965	2.25316e-05	1.6897e-06
Sult4a1	9.41455	9.25612	-0.158429	2.25316e-05	1.6893e-06
Lamtor1	6.27827	5.9598	-0.318466	2.26672e-05	1.7011e-06
Pcdhga7	2.69867	3.6474	0.948732	2.28058e-05	1.7127e-06
Wdr36	3.49687	4.14836	0.651487	2.28081e-05	1.7141e-06
Tmem134	5.28668	4.86202	-0.424669	2.28253e-05	1.7167e-06
Cox14	6.34165	6.02535	-0.316295	2.30677e-05	1.7361e-06
Ptpa	7.83068	7.60905	-0.221634	2.30925e-05	1.7393e-06
Ncoa7	5.09626	5.49426	0.398	2.31009e-05	1.7411e-06
Bcl2l1	7.48041	7.24666	-0.233755	2.32521e-05	1.7538e-06
Igfbp7	4.24518	3.653	-0.592172	2.32761e-05	1.7569e-06
Rps15a-ps6	-1.61297	1.22026	2.83323	2.34388e-05	1.7704e-06
Anxa6	6.82252	6.56307	-0.259451	2.38211e-05	1.8006e-06
Zfp526	1.29812	2.52005	1.22193	2.3939e-05	1.8108e-06
Clcn3	6.70824	6.99375	0.285514	2.40592e-05	1.8212e-06
Gps2	4.33479	3.75607	-0.578721	2.4121e-05	1.8285e-06
Mapt	9.27999	9.11967	-0.160325	2.4121e-05	1.8283e-06
Clasp2	7.32982	7.58011	0.250291	2.4155e-05	1.8323e-06
Epb41l4aos	2.23469	1.01835	-1.21634	2.44996e-05	1.8598e-06
Pdcd6	5.80949	5.45036	-0.359138	2.48375e-05	1.8881e-06
Smim1	5.39297	4.99796	-0.395002	2.48375e-05	1.8881e-06
Vps4b	4.54564	5.00383	0.458194	2.50611e-05	1.9065e-06
Eng	4.57901	4.06246	-0.516541	2.51334e-05	1.9134e-06
Vamp3	4.90262	4.41001	-0.492614	2.51851e-05	1.9187e-06
Slc25a12	6.77006	7.02301	0.252946	2.5281e-05	1.9273e-06
Hcn2	7.55217	7.2837	-0.268472	2.5477e-05	1.9437e-06
Hnrnph1	7.34594	7.57229	0.226349	2.5518e-05	1.9482e-06
Gm10557	2.53245	1.03609	-1.49636	2.55401e-05	1.9512e-06
Ddx3y	5.03422	-2.10373	-7.13795	2.59562e-05	1.9844e-06
Pde4a	6.80294	6.53096	-0.271978	2.63422e-05	2.0154e-06
Sbf1	7.00713	7.25832	0.2512	2.63618e-05	2.0183e-06
Hook1	4.63063	5.0793	0.448665	2.63634e-05	2.0198e-06
Rab4a	5.70237	5.34895	-0.353417	2.65917e-05	2.0388e-06
Mta3	5.62212	5.93934	0.317225	2.67105e-05	2.0493e-06
Gm1673	4.71333	4.06402	-0.64931	2.67139e-05	2.051e-06
Mrpl34	4.72039	4.23212	-0.488272	2.68904e-05	2.066e-06
Sec23a	6.08712	6.43874	0.351618	2.68979e-05	2.0681e-06
Pgk1	8.13632	8.33275	0.196435	2.71738e-05	2.0921e-06
Pja1	7.6246	7.84642	0.22182	2.71738e-05	2.0922e-06
Pafah1b1	8.71813	8.90874	0.190612	2.73806e-05	2.1096e-06
Elovl4	5.35271	4.91408	-0.438628	2.7447e-05	2.1177e-06
Trib1	5.06478	4.6391	-0.425683	2.7447e-05	2.1177e-06
Cyp2d22	5.11551	4.65856	-0.456954	2.74773e-05	2.1215e-06
Pitx2	1.10402	-1.58513	-2.68914	2.76078e-05	2.1331e-06
Prr13	5.93851	5.60949	-0.32902	2.79122e-05	2.1593e-06
Tuba4a	8.66916	8.8461	0.176936	2.79122e-05	2.1596e-06
Pcdhga5	1.97944	3.11503	1.13558	2.82525e-05	2.1875e-06
Bud31	5.39692	5.00477	-0.392153	2.83332e-05	2.1953e-06
Dda1	6.82582	6.54556	-0.28026	2.85165e-05	2.211e-06
Xkr4	1.9751	3.01631	1.04121	2.8678e-05	2.2251e-06
Mtss2	7.84738	8.05213	0.204758	2.88387e-05	2.2391e-06
Kcng2	3.06545	2.11766	-0.947786	2.88742e-05	2.2434e-06
Gfra4	5.82125	5.45566	-0.365587	2.91809e-05	2.27e-06
Huwe1	7.57056	7.78872	0.218159	2.91809e-05	2.272e-06
Tbr1	6.23412	6.52067	0.286545	2.91809e-05	2.2706e-06
Snx3	7.66068	7.43132	-0.22936	2.9227e-05	2.2772e-06
Aldh5a1	6.33395	6.60967	0.275721	2.95115e-05	2.3009e-06
Nr1h2	6.12735	5.81347	-0.31388	2.95891e-05	2.3086e-06
Cobl	5.8858	6.20111	0.315312	2.97276e-05	2.321e-06
Nbr1	6.85328	7.09751	0.244228	3.04101e-05	2.3759e-06
Mif	7.06353	6.72681	-0.336727	3.05857e-05	2.393e-06
Paqr6	3.74514	2.98059	-0.764557	3.05857e-05	2.3921e-06
Fam234a	4.76909	4.26974	-0.49935	3.06723e-05	2.4014e-06
Gm7536	2.90807	1.85481	-1.05326	3.07807e-05	2.4116e-06
Mllt11	7.7519	7.97039	0.218489	3.08739e-05	2.4205e-06
Nfia	5.97501	5.61196	-0.363046	3.1287e-05	2.4546e-06
Tmem181a	5.67361	6.00555	0.331944	3.17127e-05	2.4897e-06
Junb	6.51377	6.22908	-0.284685	3.189e-05	2.5054e-06
Stmn4	8.31351	8.12043	-0.193082	3.21999e-05	2.5315e-06
Gnl3l	7.19897	7.43695	0.237979	3.2291e-05	2.5404e-06
Slc39a10	6.72184	6.9945	0.272657	3.23081e-05	2.5435e-06
Slc1a2	11.1025	11.2215	0.118993	3.26531e-05	2.5724e-06
Pnck	6.52008	6.24457	-0.275518	3.28817e-05	2.5922e-06
Zmiz2	8.44539	8.24278	-0.202609	3.32691e-05	2.6245e-06
Unc13a	7.90709	8.11929	0.212199	3.36842e-05	2.6591e-06
F3	6.09672	5.76107	-0.335648	3.37647e-05	2.6673e-06
Abhd2	5.95702	6.24888	0.291859	3.38399e-05	2.675e-06
Dach1	3.96153	4.51451	0.55298	3.41299e-05	2.6998e-06
Lurap1l	4.07103	3.49258	-0.578454	3.42021e-05	2.7074e-06
Grm3	4.90538	5.3278	0.422414	3.42287e-05	2.7113e-06
Bex1	6.57923	6.28805	-0.291184	3.44022e-05	2.7269e-06
Cox7b	6.48587	6.19866	-0.287212	3.44707e-05	2.7342e-06
Rbm25	7.02493	6.76833	-0.256599	3.45547e-05	2.7428e-06
Amd2	0.551973	2.16051	1.60854	3.45772e-05	2.7464e-06
D130017N08Rik	3.6559	2.93621	-0.719696	3.46448e-05	2.7537e-06
Als2	4.83207	5.23188	0.399809	3.46978e-05	2.7598e-06
Arel1	6.60964	6.85651	0.246873	3.47948e-05	2.7694e-06
Zfp955b	4.35912	4.82029	0.461174	3.48243e-05	2.7736e-06
Frg1	4.32768	3.80598	-0.521701	3.49611e-05	2.7867e-06
Ugt8a	5.44881	5.81972	0.370909	3.49611e-05	2.7883e-06
Dlg4	9.98805	9.82253	-0.165515	3.50411e-05	2.7966e-06
Pnpla8	6.32734	6.62491	0.297567	3.50411e-05	2.7984e-06
Gm53015	1.97256	0.103775	-1.86879	3.50739e-05	2.803e-06
Secisbp2l	6.83153	7.09511	0.26358	3.51961e-05	2.8146e-06
Dcaf1	4.10583	4.62608	0.520252	3.52e-05	2.8168e-06
Fhad1	3.51061	2.74173	-0.768888	3.54213e-05	2.8365e-06
Nln	4.02779	4.53416	0.506369	3.54257e-05	2.8387e-06
Mrps24	4.44191	3.88067	-0.561242	3.55931e-05	2.8541e-06
Micos13	5.64335	5.28888	-0.354468	3.56834e-05	2.8632e-06
Bloc1s1	5.26533	4.81542	-0.449909	3.57513e-05	2.8726e-06
Gm14703	8.54828	8.3648	-0.183484	3.57513e-05	2.8719e-06
Gjc2	4.96298	4.50568	-0.457292	3.60908e-05	2.9018e-06
Psma7	6.19824	5.89543	-0.302806	3.61512e-05	2.9086e-06
Gldc	4.57786	5.00908	0.431219	3.63036e-05	2.9228e-06
Atp2b4	7.32956	7.56015	0.23059	3.63676e-05	2.93e-06
Cyhr1	7.39444	7.15987	-0.234562	3.65904e-05	2.9499e-06
Tmem242	5.92498	5.59785	-0.327125	3.74555e-05	3.0216e-06
Nat9	4.30357	3.75724	-0.546327	3.76054e-05	3.0358e-06
Ctxn1	9.01247	8.83488	-0.177592	3.77694e-05	3.0514e-06
Mrpl51	5.84808	5.51038	-0.337694	3.77694e-05	3.0531e-06
Ywhab	9.3457	9.1898	-0.155902	3.78996e-05	3.0657e-06
Atxn7l3b	8.10442	7.91119	-0.193234	3.80466e-05	3.0796e-06
0610010K14Rik	5.02634	4.59901	-0.427326	3.88518e-05	3.1469e-06
2010204K13Rik	4.05819	3.43935	-0.618838	3.90575e-05	3.1699e-06
Bcas1	8.41056	8.22379	-0.186766	3.90575e-05	3.1664e-06
Gm19531	1.06775	2.58707	1.51932	3.90575e-05	3.1691e-06
Pcdhga4	2.71173	3.51144	0.799708	3.92452e-05	3.1873e-06
Usp5	7.17729	7.41187	0.234571	3.96437e-05	3.2218e-06
Cisd1	6.3916	6.09311	-0.298488	3.97621e-05	3.2335e-06
Kdelr1	5.77965	5.43759	-0.342062	3.99554e-05	3.2514e-06
Ybx3	5.29144	4.88564	-0.405792	4.00281e-05	3.2595e-06
Avl9	5.01527	5.39406	0.378794	4.00915e-05	3.2668e-06
Aup1	5.9931	5.65341	-0.33969	4.01803e-05	3.2763e-06
Gpam	5.50753	5.8733	0.365772	4.02681e-05	3.2856e-06
Acbd6	5.77301	5.44341	-0.329593	4.02867e-05	3.2915e-06
Timm10b	4.45834	3.93714	-0.521194	4.02867e-05	3.2899e-06
Gpr52	1.58867	2.74599	1.15733	4.08803e-05	3.3444e-06
Lrp3	6.08694	6.3777	0.290759	4.08803e-05	3.3431e-06
Gm21984	1.10839	2.76616	1.65777	4.09454e-05	3.3519e-06
Bud23	5.30008	4.9183	-0.381781	4.13628e-05	3.3883e-06
Zfp385a	7.08087	6.81699	-0.263886	4.14679e-05	3.3992e-06
Wdr17	3.6783	4.24321	0.564917	4.16915e-05	3.4198e-06
Igf1r	6.26869	5.95202	-0.316672	4.22015e-05	3.4639e-06
Smarcal1	4.32631	4.81938	0.493068	4.23198e-05	3.4759e-06
Efr3a	7.05239	6.79924	-0.253153	4.25165e-05	3.4966e-06
Hapln2	4.86358	4.40035	-0.46323	4.25165e-05	3.4947e-06
Vps13b	4.32937	4.82467	0.495306	4.26971e-05	3.5138e-06
Pkp4	8.27916	8.09795	-0.181212	4.32081e-05	3.5582e-06
Adam10	5.7165	6.05224	0.335744	4.3503e-05	3.5848e-06
Anxa11	5.35046	4.94576	-0.404704	4.35771e-05	3.5933e-06
Shroom2	6.34861	6.62034	0.271728	4.35802e-05	3.5959e-06
Eml2	7.33469	7.10039	-0.234297	4.4033e-05	3.6359e-06
Etfb	5.67886	5.31923	-0.359627	4.4033e-05	3.6381e-06
Ubr7	4.7183	5.14381	0.42551	4.42937e-05	3.662e-06
Kcna2	8.18639	7.99993	-0.186461	4.44355e-05	3.6761e-06
Rgcc	4.11671	3.50592	-0.610786	4.45075e-05	3.6845e-06
Denr	6.29261	6.01696	-0.275649	4.47651e-05	3.7082e-06
Gdi1	8.73136	8.89824	0.166875	4.48613e-05	3.7186e-06
Sos2	4.21232	4.767	0.554676	4.48633e-05	3.7212e-06
Ccdc12	5.49401	5.13341	-0.360601	4.50418e-05	3.7385e-06
Atm	0.874158	2.22736	1.3532	4.54799e-05	3.7773e-06
Slc3a1	4.35416	4.83347	0.479313	4.59594e-05	3.8196e-06
Carm1	6.62884	6.36854	-0.260295	4.60475e-05	3.8294e-06
Asphd1	5.34295	4.94094	-0.402014	4.65455e-05	3.8733e-06
Llph-ps2	4.35501	3.80279	-0.552215	4.65995e-05	3.8803e-06
Dmxl2	6.45647	6.72989	0.273417	4.68742e-05	3.9058e-06
Tlcd4	5.49831	5.89307	0.394765	4.71444e-05	3.9308e-06
Sec62	8.14659	7.94399	-0.202601	4.72094e-05	3.9388e-06
Mapk8	6.06488	6.37224	0.307362	4.72774e-05	3.947e-06
LTO1	5.1439	4.73849	-0.405408	4.76076e-05	3.9772e-06
Phactr3	7.72256	7.51993	-0.202632	4.77804e-05	3.9942e-06
Fbxl18	5.28678	4.90153	-0.385246	4.79745e-05	4.0132e-06
Mpc2	6.00399	5.70067	-0.303323	4.79745e-05	4.0156e-06
Tiam1	6.42768	6.68395	0.256269	4.85742e-05	4.0684e-06
Me1	5.51539	5.89321	0.377828	4.88602e-05	4.095e-06
H3f3b	7.91664	7.71397	-0.202671	4.88854e-05	4.0998e-06
Wsb2	8.32378	8.13718	-0.186605	4.90978e-05	4.1203e-06
AA465934	0.144918	1.9215	1.77659	5.03696e-05	4.2297e-06
Pdpr	1.74756	2.99163	1.24408	5.05142e-05	4.2446e-06
Frs3	5.00643	4.59368	-0.412758	5.06596e-05	4.2595e-06
Gm16277	2.04884	0.67561	-1.37323	5.06937e-05	4.2679e-06
Mef2d	7.4184	7.63907	0.220668	5.06937e-05	4.2676e-06
AW549877	5.49901	5.84107	0.342066	5.07725e-05	4.2773e-06
Tbcb	6.63449	6.36536	-0.26913	5.08927e-05	4.2902e-06
S100a6	3.8858	3.26059	-0.625214	5.13665e-05	4.3329e-06
Klhl29	5.51087	5.83136	0.320494	5.16311e-05	4.358e-06
Pisd-ps1	1.11277	2.36835	1.25558	5.17963e-05	4.3747e-06
Cnst	5.57951	5.89105	0.311545	5.19806e-05	4.3931e-06
Spop	8.28366	8.10003	-0.183629	5.20442e-05	4.4013e-06
Chst11	5.22726	5.60931	0.382049	5.23082e-05	4.4265e-06
Gabra5	5.86016	5.5278	-0.332364	5.25597e-05	4.4506e-06
Fxn	2.93593	1.99816	-0.937774	5.34746e-05	4.531e-06
Mapre3	7.86261	7.65499	-0.207619	5.3541e-05	4.5395e-06
Pqbp1	6.47696	6.20281	-0.274147	5.42449e-05	4.6021e-06
Dock1	4.35812	4.82868	0.470568	5.46051e-05	4.6356e-06
Mrps33	5.75396	5.41999	-0.333967	5.4634e-05	4.641e-06
Adamts3	0.650835	2.06486	1.41403	5.49353e-05	4.6696e-06
Nmt1	7.49328	7.2803	-0.212976	5.4936e-05	4.6726e-06
Opa1	6.55449	6.89278	0.338282	5.49724e-05	4.6787e-06
Camkk1	6.84782	6.59198	-0.25584	5.50378e-05	4.6872e-06
Tshz2	5.99042	5.6746	-0.315821	5.5748e-05	4.7507e-06
Mllt6	7.34361	7.10368	-0.239936	5.58959e-05	4.7664e-06
Prkca	6.83189	7.07242	0.240535	5.64081e-05	4.8131e-06
Rbm42	6.62505	6.33843	-0.286621	5.67989e-05	4.8495e-06
Ctsz	5.71449	5.37077	-0.343718	5.68116e-05	4.8546e-06
Fam220a	5.33192	4.95395	-0.377972	5.68116e-05	4.8567e-06
Slc33a1	4.31704	4.78329	0.466246	5.6874e-05	4.8652e-06
Gng5	4.70547	3.87329	-0.832187	5.72571e-05	4.901e-06
Gm49601	2.99935	5.70136	2.70201	5.77319e-05	4.9479e-06
Kif5b	8.59218	8.12136	-0.470825	5.77319e-05	4.9475e-06
Ndrg4	10.7141	10.8229	0.108833	5.77844e-05	4.9555e-06
Ccdc73	1.85871	0.398265	-1.46045	5.82103e-05	4.9952e-06
Ccnd3	5.19624	4.79197	-0.40427	5.82624e-05	5.0028e-06
Usp22	7.42477	7.63445	0.209674	5.8263e-05	5.006e-06
Rpl22	6.4437	6.15762	-0.286086	5.88182e-05	5.0569e-06
Fbxo32	4.46364	4.89165	0.428003	5.88883e-05	5.0661e-06
Pgls	4.311	3.7625	-0.548503	5.93559e-05	5.1096e-06
Tpm4	5.10137	4.66735	-0.434015	5.99891e-05	5.1673e-06
Pcdha12	3.63234	4.32768	0.695342	6.09422e-05	5.2527e-06
Rps6ka3	4.85459	5.26786	0.413263	6.11402e-05	5.2731e-06
Cmya5	2.39773	1.25109	-1.14664	6.22928e-05	5.3759e-06
Aak1	7.85384	8.04896	0.195116	6.23615e-05	5.3919e-06
H1f10	5.25637	4.83748	-0.418885	6.23615e-05	5.3886e-06
Mtdh	6.59123	6.3227	-0.268528	6.23615e-05	5.3854e-06
Sphk2	6.21494	5.90181	-0.313132	6.30944e-05	5.4587e-06
Csnk1e	7.04583	6.80435	-0.241482	6.32252e-05	5.4735e-06
Tmem258	4.67739	4.20156	-0.475837	6.53407e-05	5.6601e-06
4933431E20Rik	6.52209	6.76783	0.245743	6.5599e-05	5.6865e-06
Stxbp5l	2.06189	3.02275	0.96086	6.5599e-05	5.6896e-06
Gm26850	1.01942	2.26181	1.24239	6.5945e-05	5.7232e-06
Chmp4b	7.9251	7.72556	-0.199541	6.5991e-05	5.7307e-06
Ets1	1.4413	2.5415	1.10021	6.62477e-05	5.7602e-06
Myo9a	5.70976	6.00923	0.29947	6.62477e-05	5.7592e-06
Amph	6.99574	7.23206	0.236311	6.6691e-05	5.8024e-06
Capns1	7.54845	7.32901	-0.219446	6.68255e-05	5.818e-06
Pdzd4	7.5095	7.29185	-0.217646	6.68255e-05	5.8213e-06
Prex1	7.02238	7.24898	0.226607	6.76264e-05	5.8947e-06
Smarca4	7.60894	7.40538	-0.203564	6.76696e-05	5.9021e-06
Adra1b	5.08539	4.66671	-0.418679	6.79515e-05	5.9304e-06
Snx2	4.95661	5.34635	0.389736	6.81582e-05	5.9521e-06
Slc2a4	0.385086	1.90192	1.51683	6.85997e-05	5.9944e-06
Rbfa	4.92441	4.49622	-0.428192	6.89811e-05	6.0315e-06
Zfp651	6.90344	6.65063	-0.252811	6.96099e-05	6.0902e-06
Atl1	6.49193	6.77338	0.281443	6.97579e-05	6.1069e-06
Srgap1	5.09611	4.70733	-0.388774	6.98075e-05	6.1151e-06
Gpatch8	5.01512	5.38596	0.370844	7.00306e-05	6.1384e-06
Itgb5	5.67859	5.34358	-0.33501	7.04184e-05	6.179e-06
Prkar2b	5.72778	6.05216	0.324386	7.04184e-05	6.18e-06
D330041H03Rik	4.30483	3.78547	-0.519364	7.13783e-05	6.2681e-06
Med23	3.87113	4.39414	0.523006	7.19448e-05	6.3217e-06
Mog	6.72729	6.47789	-0.2494	7.2899e-05	6.4095e-06
Psmb4	7.17674	6.94422	-0.232527	7.37282e-05	6.4864e-06
Cpe	11.3244	11.4408	0.116427	7.39083e-05	6.5063e-06
Ccdc107	4.52215	3.9938	-0.528349	7.415e-05	6.5316e-06
LIN54	2.5786	3.34303	0.764433	7.50461e-05	6.6146e-06
Garem1	3.23728	3.88826	0.650973	7.5087e-05	6.6222e-06
Sun1	5.52559	5.84194	0.316351	7.56298e-05	6.6742e-06
1110038B12Rik	2.61117	1.6063	-1.00487	7.59577e-05	6.7072e-06
Acvr1b	6.96509	7.19236	0.227275	7.69399e-05	6.7981e-06
Coa3	6.19796	5.89997	-0.297988	7.70114e-05	6.8128e-06
Slc5a5	4.68076	4.19496	-0.485805	7.70114e-05	6.8109e-06
Jmy	5.29375	5.64205	0.348296	7.7589e-05	6.8681e-06
Pcsk1n	10.1034	9.32134	-0.78211	7.76696e-05	6.8794e-06
Rrp12	4.47717	4.89677	0.419604	7.82172e-05	6.9321e-06
Abcd2	4.88448	5.28267	0.39819	7.84463e-05	6.9567e-06
Cdk16	8.41757	8.24745	-0.17012	7.86358e-05	6.9777e-06
Vldlr	5.39931	5.73625	0.336936	7.8643e-05	6.9826e-06
Ncapd3	2.80635	3.53005	0.723705	7.88578e-05	7.006e-06
Zbtb11	4.95477	5.3824	0.427629	7.99977e-05	7.1116e-06
Atg4c	4.31879	4.81618	0.497387	8.00163e-05	7.1176e-06
Polr2i	4.41187	3.88573	-0.526136	8.00876e-05	7.1282e-06
Grik2	4.97588	5.35868	0.382798	8.01036e-05	7.134e-06
Dusp1	5.47434	5.11617	-0.358171	8.03448e-05	7.1598e-06
Get3	6.67222	6.41808	-0.254145	8.05954e-05	7.1865e-06
H13	5.89524	5.55902	-0.336225	8.10043e-05	7.2317e-06
Kctd17	7.395	7.16972	-0.225279	8.10043e-05	7.2317e-06
Psmd2	7.12871	7.3457	0.216987	8.20941e-05	7.3335e-06
Fchsd1	5.58953	5.2133	-0.376234	8.25214e-05	7.3761e-06
Phkg2	5.99786	5.68049	-0.317374	8.30393e-05	7.4269e-06
Plpp6	5.68228	5.34006	-0.342217	8.31685e-05	7.452e-06
Rragd	6.802	7.0519	0.249899	8.31685e-05	7.4449e-06
Snapc5	4.63149	4.18029	-0.451203	8.31685e-05	7.4514e-06
Ndufb5	6.57445	6.31081	-0.263634	8.34549e-05	7.4821e-06
Pyroxd2	0.216313	1.88993	1.67361	8.35511e-05	7.4953e-06
Kctd13	7.61804	7.39869	-0.219357	8.37982e-05	7.522e-06
Naa38	4.77225	4.28978	-0.482469	8.38983e-05	7.5355e-06
Eef2k	4.41027	4.84717	0.436902	8.39381e-05	7.5479e-06
Foxk1	5.28125	5.61237	0.331117	8.39381e-05	7.5482e-06
Anp32e	6.84547	7.07315	0.227686	8.42571e-05	7.5818e-06
U2af1	5.64544	5.31288	-0.332565	8.42571e-05	7.586e-06
Cavin3	4.70242	4.22881	-0.473611	8.45024e-05	7.6126e-06
Hnrnpdl	7.002	7.22644	0.224438	8.46539e-05	7.6309e-06
Upf2	6.42593	6.16231	-0.263618	8.50972e-05	7.6754e-06
Scube1	4.64522	5.04929	0.404072	8.55031e-05	7.7167e-06
Endod1	6.85931	6.62459	-0.234723	8.56262e-05	7.7324e-06
Hs3st4	6.26883	5.96586	-0.302967	8.59947e-05	7.7703e-06
Cenpc1	3.12775	3.80442	0.676672	8.61374e-05	7.79e-06
Rab11b	8.37935	8.20164	-0.177715	8.61374e-05	7.7925e-06
Vxn	8.48767	8.30627	-0.181394	8.62023e-05	7.8031e-06
Macf1	7.44337	7.64608	0.202706	8.66528e-05	7.8496e-06
Oxt	4.59595	3.98815	-0.607803	8.66528e-05	7.8532e-06
Rasgrp1	8.31489	8.49439	0.179496	8.6674e-05	7.8598e-06
Hmbox1	5.54459	5.1414	-0.40319	8.75403e-05	7.9443e-06
Rad23b	7.1413	7.35675	0.215456	8.75403e-05	7.9479e-06
Clmp	4.4586	4.87743	0.418828	8.7996e-05	7.994e-06
Ctnnb1	8.5462	8.70823	0.162036	8.87859e-05	8.0706e-06
Ssna1	5.46639	5.08254	-0.383843	8.95026e-05	8.1406e-06
Cdk5r2	9.28889	8.96657	-0.322313	8.97492e-05	8.1678e-06
Fgf12	6.69885	6.97683	0.277983	9.01751e-05	8.2127e-06
Lrsam1	4.0339	4.5494	0.5155	9.01751e-05	8.2186e-06
Tmem63c	3.84475	4.34616	0.501404	9.01751e-05	8.2219e-06
Unc5b	5.39869	5.73334	0.334646	9.01751e-05	8.2261e-06
Uevld	2.41756	3.20626	0.788697	9.04695e-05	8.2579e-06
Mphosph8	6.12962	5.81523	-0.314393	9.06583e-05	8.28e-06
Idnk	4.29279	3.75471	-0.538078	9.0901e-05	8.3071e-06
Ptpmt1	5.68662	5.34096	-0.345659	9.1166e-05	8.3362e-06
Actg1	9.71579	9.85322	0.137429	9.15694e-05	8.3781e-06
Lnpk	4.55628	5.04998	0.493707	9.16556e-05	8.3909e-06
Gprasp1	8.54243	8.71085	0.168428	9.30484e-05	8.525e-06
Naca	7.3602	7.12261	-0.237589	9.30484e-05	8.5285e-06
Pltp	6.18285	5.88832	-0.294532	9.31177e-05	8.5399e-06
Med29	4.48342	3.97595	-0.507471	9.32777e-05	8.5596e-06
Cuta	5.40492	5.04327	-0.36165	9.33918e-05	8.5802e-06
Dnajb2	7.5486	7.33455	-0.214054	9.33918e-05	8.578e-06
Hook3	5.35651	5.71337	0.356856	9.34425e-05	8.5899e-06
Gtf2f1	6.59456	6.32093	-0.273624	9.3962e-05	8.6428e-06
Igdcc4	4.94362	5.32304	0.379419	9.39622e-05	8.6479e-06
Tent2-ps1	-3.47314	0.616805	4.08995	9.40966e-05	8.6653e-06
Myoc	3.08552	3.7441	0.658579	9.55358e-05	8.803e-06
Grcc10	7.59927	7.18719	-0.412083	9.57959e-05	8.8322e-06
Lrp11	6.97222	7.1985	0.226287	9.60693e-05	8.8678e-06
Nfib	6.84812	6.6105	-0.237616	9.60693e-05	8.864e-06
Gfra2	6.21253	5.92857	-0.283962	9.66188e-05	8.9259e-06
Nop53	7.26199	7.00248	-0.259514	9.66188e-05	8.929e-06
Gdap1	5.74711	6.05231	0.3052	9.72822e-05	8.9955e-06
Ankmy1	3.44084	2.73956	-0.701285	9.73433e-05	9.0139e-06
Cep170b	8.29717	8.11314	-0.184027	9.73433e-05	9.0075e-06
Zfp207	5.54329	5.8755	0.332203	9.73433e-05	9.017e-06
Ppp1r16b	7.47227	7.26079	-0.211482	9.74566e-05	9.0327e-06
Syt5	7.65272	7.45179	-0.200931	9.77312e-05	9.0635e-06
Stn1	2.9805	3.65057	0.670071	9.8052e-05	9.0985e-06
Prdx6	7.89604	7.70533	-0.190712	9.97292e-05	9.2596e-06
Gm44170	3.77594	3.17411	-0.601829	9.99329e-05	9.2839e-06
Erbb3	3.31716	3.90127	0.584116	0.000100427	9.3352e-06
Snrpf	4.56527	4.07492	-0.490357	0.000100778	9.3733e-06
Slc12a6	6.22435	6.4826	0.25825	0.000100849	9.3853e-06
Ckap5	6.68214	6.9219	0.239763	0.000101464	9.4481e-06
Lrrk2	4.13157	4.59298	0.461402	0.000102635	9.5627e-06
Golm1	4.18021	3.601	-0.57921	0.000103096	9.6112e-06
Cyb5a	5.98714	5.67804	-0.309107	0.00010382	9.6843e-06
Morc2a	4.56991	4.99033	0.42042	0.000104066	9.7129e-06
Armc8	5.35793	5.69541	0.33748	0.000105688	9.87e-06
Flt1	5.38183	5.02579	-0.356041	0.000107319	1.00281e-05
Hps5	2.85068	3.56797	0.717299	0.000107675	1.00672e-05
Asphd2	6.88214	6.62763	-0.254509	0.000108722	1.0171e-05
Nefh	6.70677	6.46177	-0.245004	0.000109252	1.02265e-05
Polr1d	5.67864	5.33333	-0.345309	0.000109362	1.02427e-05
B230311B06Rik	-0.101663	-4.18801	-4.08634	0.0001098	1.02956e-05
Nyap2	4.22295	4.81521	0.592269	0.0001098	1.02937e-05
Fmc1	4.3757	3.84531	-0.530384	0.000110125	1.03321e-05
A230005M16Rik	5.67162	5.33799	-0.333631	0.000110132	1.03386e-05
Gm28661	13.1612	12.7776	-0.383565	0.00011074	1.04077e-05
Jmjd1c	4.87601	5.27297	0.396955	0.00011074	1.04053e-05
Tgm2	4.24351	3.72234	-0.521165	0.000110974	1.04357e-05
Atp8b2	5.64361	5.96016	0.316547	0.000110989	1.04431e-05
Fus	7.82346	8.0221	0.198639	0.00011145	1.04925e-05
Krtcap2	4.80108	4.36078	-0.440306	0.000111796	1.05312e-05
Mrps27	4.78169	4.34768	-0.43401	0.000111941	1.05509e-05
C2cd2l	6.93135	7.16587	0.234529	0.000112346	1.05951e-05
Pnp2	0.227925	-3.61634	-3.84426	0.000112976	1.06606e-05
Cdr1	3.71204	3.02324	-0.688799	0.000113811	1.07456e-05
Kif1a	9.88547	10.0319	0.146478	0.000114123	1.07812e-05
Tnr	6.37466	6.63265	0.257985	0.000114514	1.08244e-05
Dgkz	8.75228	8.58196	-0.170318	0.000116403	1.10092e-05
Gabarapl1	9.7393	9.60531	-0.133992	0.000117485	1.11179e-05
St6gal2	4.29661	4.75771	0.461097	0.000118691	1.12384e-05
Dnajc8	6.86433	6.63537	-0.228953	0.000118726	1.12482e-05
C1qtnf4	7.56938	7.00436	-0.565021	0.000118802	1.12682e-05
Mettl26	4.59761	4.15414	-0.443465	0.000118802	1.12673e-05
Golga3	5.22702	5.60276	0.375737	0.000118813	1.12757e-05
Kctd2	6.16598	5.87763	-0.288359	0.000119488	1.13462e-05
mt-Rnr2	12.7789	12.2051	-0.573839	0.000122953	1.16819e-05
Gm48508	0.302864	-3.40534	-3.7082	0.000122963	1.16895e-05
Gstt1	3.50564	2.83861	-0.667029	0.000123144	1.17134e-05
Faap20	4.5834	4.08363	-0.499766	0.000123375	1.17421e-05
Armcx4	5.50699	5.80413	0.297145	0.000123483	1.1759e-05
Rbm6	4.87903	5.25426	0.375235	0.000123852	1.18009e-05
Phlda1	5.10461	4.72344	-0.381164	0.000123853	1.18076e-05
4933434E20Rik	5.64927	5.32422	-0.325051	0.000123863	1.18153e-05
Lgals1	4.15323	3.59918	-0.554052	0.00012449	1.18819e-05
Hnrnpr	6.12492	6.40103	0.27611	0.000124672	1.1906e-05
Ndufb4	4.49545	4.0107	-0.484749	0.000124844	1.19291e-05
Jund	8.32907	7.62673	-0.702337	0.000125306	1.19868e-05
Pmvk	5.17099	4.79683	-0.374161	0.000125306	1.19855e-05
Ppp1r3g	4.64754	4.1675	-0.480046	0.000126456	1.21037e-05
Tmem52	0.712139	-1.80575	-2.51789	0.000126552	1.21197e-05
Asic2	6.2919	5.99197	-0.29993	0.0001275	1.22175e-05
Anapc1	5.36773	5.68775	0.320018	0.000128126	1.22913e-05
Pithd1	6.39038	6.12214	-0.26824	0.000128126	1.22891e-05
Idh1	4.82561	5.2384	0.412788	0.000128478	1.23361e-05
Polr2b	4.99473	5.40027	0.405545	0.000128478	1.2339e-05
Vash1	2.19344	3.02806	0.834619	0.000128522	1.23501e-05
Ak6	5.33816	5.65869	0.320528	0.000129976	1.24969e-05
Ankrd13b	6.81506	6.5627	-0.252362	0.000130104	1.25303e-05
Gsto1	4.68921	4.24548	-0.443733	0.000130104	1.25258e-05
Mid1	3.56966	4.17439	0.604736	0.000130104	1.25287e-05
Cgref1	4.54862	4.08401	-0.464609	0.000130577	1.25829e-05
Gpkow	4.74116	5.1127	0.371536	0.000131913	1.27188e-05
Pin1	6.61901	6.35892	-0.260095	0.000132238	1.27576e-05
Tjp1	5.86154	6.15787	0.296331	0.000132238	1.27645e-05
St8sia5	5.8234	5.48165	-0.34175	0.000133607	1.29039e-05
Ndufb6	5.80548	5.50349	-0.301984	0.000134457	1.29932e-05
Gpr137c	4.52148	4.9551	0.433624	0.000134524	1.30069e-05
Dst	7.71758	7.90875	0.191169	0.000135122	1.30721e-05
2410018L13Rik	0.329733	-3.61313	-3.94286	0.000135146	1.30817e-05
Hmg20a	5.94432	6.21581	0.271495	0.000135325	1.31064e-05
Gtf3a	4.84494	4.40401	-0.440935	0.000135806	1.31603e-05
Dlk1	5.36667	5.01395	-0.352721	0.000137214	1.33042e-05
Bdnf	4.87162	4.46862	-0.403003	0.000137583	1.33474e-05
Msl1	7.95218	7.76915	-0.183032	0.000137623	1.33587e-05
Max	6.5865	6.32308	-0.263423	0.000137687	1.33723e-05
Lpin1	4.49931	4.03477	-0.464544	0.000138005	1.34107e-05
Il6st	6.12736	6.38497	0.257615	0.000138561	1.34722e-05
Jmjd8	6.1252	5.82149	-0.303709	0.000139355	1.3557e-05
Kpnb1	7.01616	7.2408	0.224638	0.00013957	1.35855e-05
Fmod	3.77732	3.18533	-0.591984	0.000139763	1.36118e-05
5730409E04Rik	6.9913	6.75224	-0.239056	0.000140345	1.3676e-05
Ptk2	5.82554	6.10976	0.284215	0.00014238	1.38821e-05
Smim3	4.20655	3.69335	-0.513198	0.000142534	1.39048e-05
Cenpv	3.81091	3.18957	-0.62134	0.000142631	1.3922e-05
Gm5503	-2.99108	0.579616	3.5707	0.000144874	1.41488e-05
Magi1	6.08622	6.35342	0.267195	0.000144998	1.41766e-05
Mast2	7.21974	7.00594	-0.213792	0.000144998	1.41692e-05
2310011J03Rik	5.67708	5.36761	-0.309476	0.000145107	1.41969e-05
Icam5	6.84606	7.07845	0.232393	0.000145107	1.42029e-05
Gnb2	8.49913	8.32097	-0.178156	0.000145109	1.4211e-05
Chrdl1	3.19009	3.86203	0.671944	0.000145588	1.42658e-05
Negr1	7.23083	7.45144	0.220611	0.000146749	1.43875e-05
Pitpnb	6.96854	6.73229	-0.236252	0.00014917	1.46329e-05
Nt5c	5.29707	4.9311	-0.365977	0.00014936	1.46596e-05
Atp6v0a2	5.81806	6.1261	0.308043	0.000149659	1.4697e-05
Hace1	4.61183	5.08093	0.469101	0.000149942	1.47329e-05
Slc1a4	5.62028	5.92827	0.307986	0.000150197	1.47661e-05
Gatm	7.15225	6.92142	-0.230829	0.000150702	1.4824e-05
Gpr155	5.54384	5.88388	0.340032	0.000150986	1.486e-05
Hdac4	5.9714	5.66765	-0.303754	0.000151244	1.48936e-05
Atp6v1h	6.47591	6.7266	0.25069	0.000152003	1.50013e-05
Dag1	6.09488	6.3683	0.273415	0.000152003	1.49799e-05
Fbxo11	6.44143	6.73553	0.294104	0.000152003	1.49985e-05
Gm13066	3.80731	3.2164	-0.590905	0.000152003	1.49914e-05
Spout1	5.68756	5.38891	-0.298645	0.000152512	1.50598e-05
Erich3	4.41574	4.83848	0.422745	0.000152689	1.50855e-05
Sbk1	6.83087	6.59405	-0.236821	0.000154447	1.52676e-05
Map6	6.63952	6.88067	0.241147	0.000158688	1.56954e-05
B4galt2	6.88383	6.63854	-0.245292	0.000158959	1.57308e-05
Matk	7.20777	6.98294	-0.22482	0.000159908	1.58333e-05
Sort1	8.66491	8.81893	0.154025	0.000160352	1.5886e-05
Arnt	4.02174	4.50753	0.485786	0.000161236	1.59822e-05
Cog7	4.91615	5.27328	0.357136	0.000161364	1.60037e-05
Gamt	4.60737	4.1444	-0.462968	0.00016188	1.60637e-05
Btg2	4.1843	3.68126	-0.503041	0.000162472	1.61312e-05
Chrm4	3.54808	4.16306	0.614979	0.000162503	1.6143e-05
Dctpp1	3.67394	3.03453	-0.639407	0.000162804	1.61906e-05
Usp47	6.18888	6.44654	0.257666	0.000162804	1.61899e-05
Cadps2	5.53228	5.86344	0.331161	0.000163086	1.62438e-05
Rab1a	7.32892	7.52694	0.198015	0.000163086	1.62617e-05
Trip12	6.42262	6.70675	0.284128	0.000163086	1.62299e-05
Usp11	6.59434	6.82848	0.234142	0.000163086	1.62519e-05
Zfp81	3.77476	4.30047	0.525706	0.000163086	1.62627e-05
Zfp46	4.81566	5.20219	0.386527	0.000164444	1.6407e-05
Zmynd11	7.62143	7.81395	0.192522	0.000165402	1.65116e-05
Actn2	3.82717	4.32335	0.496173	0.000167017	1.66818e-05
4833420G17Rik	3.92783	4.40235	0.474525	0.000167232	1.6715e-05
Dusp8	7.58601	7.38273	-0.203285	0.000167232	1.67214e-05
Luc7l2	6.6397	6.91502	0.275317	0.000167689	1.67761e-05
Pam16	4.75505	4.31934	-0.435708	0.000170128	1.70294e-05
Cyld	6.91878	7.14579	0.227004	0.000170591	1.7085e-05
Ppp1r26	4.30892	4.73934	0.430425	0.000172868	1.73223e-05
Hsd17b10	5.10856	4.72078	-0.38778	0.000173086	1.73535e-05
Chst1	8.05251	7.86622	-0.186288	0.000173854	1.74399e-05
Lsm12	5.79085	5.48689	-0.303954	0.000174113	1.74753e-05
Tspoap1	7.76848	7.57666	-0.191813	0.000174864	1.75602e-05
Macrod1	4.18927	3.67815	-0.511129	0.000175965	1.76803e-05
Ndufa1	5.56261	5.17889	-0.383716	0.000176146	1.7708e-05
Dixdc1	6.26602	6.52222	0.256201	0.000177004	1.78038e-05
Tomm5	4.82792	4.41395	-0.413977	0.000179662	1.80809e-05
Gm29562	1.86968	0.602262	-1.26742	0.000179966	1.81213e-05
Bclaf1	6.22056	6.5006	0.280039	0.000180082	1.81426e-05
Vps13d	5.75821	6.04536	0.287151	0.000181107	1.82558e-05
Meis3	5.08599	4.67788	-0.40811	0.000181359	1.82909e-05
Rufy2	5.10574	5.45603	0.350289	0.000182377	1.84035e-05
Vps51	5.39315	5.72087	0.327723	0.000182747	1.84507e-05
Dcaf6	5.74551	6.02744	0.281921	0.000182787	1.84647e-05
Prkacb	8.7109	8.87762	0.166713	0.000183563	1.85529e-05
Ppp4c	5.34833	4.9883	-0.360031	0.000184234	1.86308e-05
Pcdh9	6.52092	6.77783	0.256913	0.000185538	1.87726e-05
Jph3	8.42539	8.25172	-0.17367	0.000186194	1.88491e-05
Tmem106c	5.18844	4.82831	-0.360133	0.000187798	1.90217e-05
Chchd1	4.29857	3.81061	-0.487963	0.000187844	1.90365e-05
Gm20463	3.83906	3.28253	-0.556527	0.000188128	1.90755e-05
Dpm2	5.27886	4.91904	-0.359821	0.000188547	1.91281e-05
Bscl2	6.74611	6.51451	-0.231603	0.000188568	1.91405e-05
Pigyl	4.63646	4.18334	-0.453124	0.000190195	1.93159e-05
Ciao3	5.37966	5.03948	-0.340188	0.000192786	1.95994e-05
Mpzl1	4.1574	4.61263	0.455232	0.000192786	1.95999e-05
Gas2l1	6.24021	5.96726	-0.272944	0.000194187	1.97528e-05
Sacm1l	5.92292	5.5181	-0.404824	0.000194695	1.98151e-05
Ptges3	7.02781	6.79351	-0.234306	0.000197846	2.01464e-05
Mpv17l2	4.57196	4.09677	-0.475192	0.000199019	2.02766e-05
Rprd1b	4.33878	4.77318	0.434403	0.000200022	2.03897e-05
Cstf2	5.88308	6.18547	0.302386	0.000202496	2.06637e-05
Fbxw7	7.48565	7.27648	-0.209163	0.000202496	2.06566e-05
Ppp1r16a	6.56912	6.31431	-0.254812	0.000202921	2.07181e-05
Ap5m1	3.98134	4.48268	0.501333	0.000203184	2.07708e-05
Rab3c	8.88542	8.72684	-0.158583	0.000203184	2.07779e-05
Stam	5.1914	5.59896	0.407565	0.000203184	2.07752e-05
Timm10	4.45974	3.98815	-0.471595	0.000203235	2.07941e-05
Kdm5c	5.42469	5.73156	0.306869	0.00020488	2.09735e-05
Paxx	5.17855	4.82833	-0.35022	0.000205042	2.10012e-05
Slc7a1	4.91629	5.25943	0.343143	0.000205475	2.10567e-05
Zbtb8os	4.04845	3.49468	-0.553771	0.00020558	2.10786e-05
Nsa2	5.80954	5.49982	-0.309721	0.000206032	2.1136e-05
Gnaq	7.78518	7.59305	-0.192135	0.000207741	2.13227e-05
Clstn3	8.91335	8.75434	-0.159007	0.000208849	2.14476e-05
Camkk2	7.70125	7.88102	0.17977	0.000209723	2.15487e-05
Nupr1	3.785	3.18534	-0.599661	0.000210227	2.16119e-05
Nr1i3	4.85424	4.44221	-0.412025	0.000210926	2.16952e-05
Gm49909	6.72344	6.29238	-0.431053	0.000212171	2.18347e-05
Chchd6	5.84081	5.53994	-0.300871	0.000212196	2.18488e-05
Ldhd	6.43393	6.18504	-0.248895	0.000213111	2.19571e-05
Sh2d1a	4.46933	4.0005	-0.468832	0.000213111	2.19661e-05
Slc39a12	5.07018	5.48739	0.417205	0.000213474	2.20266e-05
Timm23	6.50852	6.26544	-0.243078	0.000213474	2.20154e-05
Gm4735	3.00346	3.73928	0.735816	0.000213534	2.20443e-05
1810009A15Rik	3.88412	3.31905	-0.565077	0.000214907	2.22093e-05
Ecpas	5.4596	5.77217	0.312569	0.000214907	2.22037e-05
Fgfr2	5.71195	5.99415	0.282196	0.000215164	2.22475e-05
Aktip	7.1095	6.89228	-0.21722	0.00021527	2.22701e-05
Atpif1	6.7294	6.4946	-0.234802	0.000216466	2.24056e-05
Cox16	3.70177	3.06311	-0.638654	0.000217093	2.24827e-05
Mctp1	4.95762	5.37326	0.415642	0.000217093	2.2494e-05
Gpatch4	4.91505	4.5029	-0.41215	0.000217187	2.25154e-05
Elk3	3.28692	2.59754	-0.689379	0.000217313	2.25403e-05
Inpp5a	6.44449	6.19648	-0.248003	0.000218891	2.27158e-05
Pds5b	5.81682	6.19022	0.373398	0.000219584	2.27995e-05
Morn2	3.48475	2.85047	-0.634273	0.00021977	2.28427e-05
Rock1	4.9684	4.54304	-0.425362	0.00021977	2.28323e-05
Ddx17	7.87889	8.05516	0.176273	0.000220689	2.29501e-05
Dusp14	5.72046	5.4139	-0.306561	0.000221007	2.29951e-05
Tnk2	8.23274	8.05582	-0.176914	0.000222107	2.31216e-05
Chd3	9.7028	9.54757	-0.155235	0.000223205	2.3248e-05
9330121J05Rik	1.91278	2.85385	0.941068	0.000223427	2.3293e-05
Prrc2a	8.50737	8.68179	0.174423	0.000223427	2.32953e-05
Phtf1	4.35997	3.88987	-0.4701	0.000224265	2.33948e-05
Tmem86a	2.84584	3.52718	0.681342	0.000224748	2.34574e-05
Dynlt1b	3.59994	4.12651	0.526569	0.000226454	2.36477e-05
Ubl3	7.7235	7.52489	-0.198614	0.00022873	2.38978e-05
Rxrg	5.67158	5.35607	-0.315505	0.0002288	2.39174e-05
Gm49353	2.19551	1.0439	-1.15161	0.000229089	2.396e-05
Cd34	4.76146	5.13885	0.377382	0.000230046	2.40762e-05
Glo1-ps	-1.15214	1.94958	3.10172	0.000230046	2.4085e-05
Ramp3	5.08361	4.7187	-0.364917	0.000231342	2.42332e-05
Trim44	7.83074	8.02055	0.18981	0.000232304	2.43465e-05
Ube2m	7.38307	7.18392	-0.199152	0.000232343	2.43632e-05
Pcdhga11	3.88781	4.66034	0.772529	0.000233462	2.44932e-05
Zswim8	6.46433	6.70396	0.239633	0.000234608	2.4626e-05
Car10	6.5671	6.79227	0.225166	0.000235148	2.46955e-05
Sprn	6.70989	6.93932	0.229431	0.000235528	2.47482e-05
Add2	7.40815	7.59739	0.189238	0.000236368	2.4862e-05
Dusp28	4.64293	4.20682	-0.43611	0.000236368	2.4854e-05
Castor2	7.76139	7.57496	-0.186433	0.000237817	2.50453e-05
Cd6	0.420918	1.80518	1.38426	0.000237817	2.50513e-05
Ogfod1	6.41665	6.65693	0.240275	0.000237817	2.5053e-05
Rgs2	6.27096	5.99271	-0.278252	0.000239589	2.52526e-05
Schip1	7.1795	6.96345	-0.216048	0.000246611	2.60061e-05
Kalrn	8.34208	8.51315	0.171073	0.000247764	2.61411e-05
Msto1	5.30202	4.94734	-0.354677	0.000248236	2.62043e-05
Pcm1	4.88557	5.26916	0.383592	0.000248372	2.62322e-05
Apba1	7.80134	7.62288	-0.178464	0.000248793	2.629e-05
Rab1b	7.64066	7.43544	-0.205218	0.000248943	2.63193e-05
Zfp365	8.83002	8.98482	0.1548	0.000250838	2.65333e-05
Scn1a	6.58577	6.83434	0.248571	0.000252266	2.6698e-05
1600014C10Rik	4.7583	4.34802	-0.410285	0.000256358	2.71449e-05
Cnih1	5.38278	5.01675	-0.366026	0.00025846	2.73815e-05
Fam171a1	6.27797	6.01424	-0.263724	0.000263355	2.79143e-05
Nudt18	5.81732	5.52762	-0.289696	0.000264692	2.80704e-05
Sphkap	6.16656	6.48995	0.323397	0.000267505	2.83831e-05
Kcnc2	6.59399	6.35712	-0.23687	0.000268348	2.85162e-05
Rgs10	4.74464	4.2745	-0.470135	0.000268348	2.84925e-05
Smad2	4.47329	4.90499	0.431698	0.000268348	2.85109e-05
Syt12	5.61297	5.306	-0.306978	0.00026912	2.86127e-05
A430033K04Rik	3.59709	3.00134	-0.59575	0.000270225	2.87449e-05
G3bp2	7.47987	7.67522	0.195358	0.000270614	2.88008e-05
Myl9	3.66365	3.0672	-0.596451	0.000271515	2.89114e-05
Ipo7	6.65269	6.889	0.23631	0.000271586	2.89337e-05
Mrpl20	5.1081	4.74114	-0.366953	0.000272156	2.90092e-05
Mfn2	7.27122	7.47454	0.203312	0.000272618	2.90732e-05
Polr2a	5.71873	6.00173	0.282996	0.000273379	2.91691e-05
Clk1	5.0458	5.38459	0.338792	0.000273525	2.91995e-05
Gm50462	2.89339	2.06222	-0.831167	0.000274648	2.93342e-05
Antkmt	6.32396	6.06931	-0.254643	0.000276039	2.94977e-05
Robo3	2.8449	3.50598	0.661083	0.00027615	2.95246e-05
Mrps7	5.74786	5.45097	-0.296889	0.000279217	2.98951e-05
Ncoa2	5.95876	6.22861	0.269857	0.000279217	2.98977e-05
Tnfrsf8	0.0930558	-3.78568	-3.87874	0.000279217	2.98837e-05
Vstm2b	5.49714	5.16175	-0.335389	0.000280633	3.00646e-05
Jdp2	5.69379	5.37586	-0.317938	0.000281466	3.01691e-05
Nek11	-1.63541	0.759389	2.3948	0.00028162	3.02007e-05
Srp14	6.12873	5.86761	-0.261117	0.00028355	3.04231e-05
Gpalpp1	4.29473	4.71428	0.419543	0.000287746	3.08966e-05
Shisa4	6.99467	6.73802	-0.25665	0.000287746	3.09045e-05
Dhx15	5.24466	5.58606	0.341392	0.000289311	3.10882e-05
Fam131a	7.81015	7.62184	-0.18831	0.000290835	3.12736e-05
P3h4	4.38885	3.91877	-0.470077	0.000290835	3.12834e-05
Cadm3	8.60552	8.76387	0.15835	0.000292417	3.15011e-05
Id1	4.10743	3.60548	-0.501949	0.000292417	3.14736e-05
Mast4	5.21677	5.53536	0.318586	0.000292417	3.14939e-05
Mospd3	5.0781	4.6948	-0.383303	0.000292821	3.15604e-05
Ddx1	6.61402	6.83242	0.2184	0.000295271	3.18405e-05
Plaat3	5.94271	5.66103	-0.281684	0.000296268	3.1964e-05
Wwc2	5.09726	5.44647	0.349205	0.000297535	3.21168e-05
Gm42433	2.78906	3.49214	0.703076	0.000301224	3.25313e-05
Pcdhb7	2.38405	3.15676	0.772705	0.000302931	3.2732e-05
Dop1a	4.46958	4.86491	0.39533	0.000305369	3.30285e-05
Wdr82	6.94555	7.14928	0.203726	0.000305369	3.30145e-05
[truncated: 16,483 more rows]

## Sheet: EFM Vs. PFM DEGs All
	EFM	PFM	log2FC	FDR	p.value
Ddx3y	5.03422	-2.10373	7.13795	2.59562e-05	1.9844e-06
Kdm5d	3.65039	-3.38588	7.03627	0	0
Eif2s3y	3.87118	-2.73052	6.60169	0	0
Gm6356	2.2443	-4.18801	6.43231	4e-10	0
Rpl34-ps1	3.49209	-2.62835	6.12044	0	0
Gm13841	6.2092	0.108502	6.1007	0.000487361	5.70108e-05
Ftl2-ps	5.54102	-0.49777	6.03879	0	0
Uty	2.34384	-3.61313	5.95697	4.38e-09	1e-10
Clcnka	2.46935	-3.39007	5.85942	1.7e-09	0
Pttg1	4.45377	-1.33808	5.79185	0	0
Gm19196	1.50314	-4.18801	5.69115	3.438e-08	1.3e-09
Gm3411	2.50307	-3.142	5.64508	0.0032757	0.000542701
Ftl1-ps2	1.41209	-4.18801	5.60009	4.278e-08	1.6e-09
Rec8	2.40711	-3.04137	5.44848	3.7e-10	0
Gm47428	5.13062	-0.243517	5.37413	0	0
Gm13302	0.762787	-4.18801	4.95079	0.0244194	0.00592186
Ftl1-ps1	6.00633	1.11271	4.89363	0	0
Gm29650	0.643776	-4.18801	4.83178	1.0016e-06	5.26e-08
Tma7-ps	2.26104	-2.34063	4.60166	4.02e-09	1e-10
B230311B06Rik	-0.101663	-4.18801	4.08634	0.0001098	1.02956e-05
Muc3a	2.72299	-1.36277	4.08576	6e-11	0
2410018L13Rik	0.329733	-3.61313	3.94286	0.000135146	1.30817e-05
Gm35021	2.32626	-1.55908	3.88534	1.92e-09	1e-10
Tnfrsf8	0.0930558	-3.78568	3.87874	0.000279217	2.98837e-05
Pnp2	0.227925	-3.61634	3.84426	0.000112976	1.06606e-05
Zfp125	1.18516	-2.64104	3.8262	2.10241e-05	1.5573e-06
Olfr316	-0.414374	-4.18801	3.77363	0.000646647	7.95285e-05
Gm13304	4.83991	1.10272	3.73719	0.0083544	0.00163815
Gm48508	0.302864	-3.40534	3.7082	0.000122963	1.16895e-05
Gvin2	0.499916	-3.16535	3.66527	0.00199583	0.000300854
Gm2974	1.00372	-2.63406	3.63778	1.08922e-05	7.454e-07
Gm7049	2.53007	-1.0675	3.59757	1.9e-10	0
H2af-ps2	-0.23145	-3.78797	3.55652	0.000599498	7.27559e-05
Gm5898	2.09307	-1.33436	3.42743	3.84e-09	1e-10
Gm3095	-0.348047	-3.61634	3.26829	0.00277922	0.000446011
Gm15459	7.94355	4.77931	3.16424	0	0
Gm4864	-0.644599	-3.79819	3.1536	0.00467786	0.000830433
Gm26782	3.61911	0.494293	3.12482	0	0
Gm49519	0.175307	-2.89145	3.06676	0.000899087	0.000117579
Il11ra2	-0.365836	-3.40316	3.03732	0.00493453	0.000886247
Gm44503	-1.17238	-4.18801	3.01563	0.0343112	0.00895103
Gm49012	-0.793899	-3.79819	3.0043	0.00602221	0.00112057
Rpph1	-1.18567	-4.18801	3.00234	0.0103805	0.00211182
Gm7329	-1.19566	-4.18801	2.99234	0.00956606	0.0019218
Gm10182	1.38827	-1.59913	2.9874	1.92541e-05	1.4095e-06
2610507I01Rik	1.07678	-1.82583	2.90261	8.6515e-06	5.725e-07
Mansc4	-0.355211	-3.21972	2.86451	0.00453607	0.00080158
Gm3373	0.15909	-2.70189	2.86098	0.00144637	0.000205193
Hdac1-ps	0.423268	-2.42037	2.84363	0.000306733	3.32424e-05
Slc6a3	2.09228	-0.692746	2.78502	9.85e-09	3e-10
Gm50270	2.20949	-0.570446	2.77993	1.506e-08	5e-10
B530045E10Rik	-0.90363	-3.61313	2.7095	0.0183321	0.00421157
Cd59a	2.99282	0.296359	2.69646	2e-11	0
Pitx2	1.10402	-1.58513	2.68914	2.76078e-05	2.1331e-06
Gm15541	-1.12176	-3.78797	2.66621	0.02408	0.00582131
Gm37534	-0.726196	-3.39007	2.66388	0.0121005	0.00254681
Fam167b	-0.470271	-3.07712	2.60685	0.00937828	0.00188053
Gm39318	-0.787613	-3.39007	2.60246	0.0151431	0.00334457
Prss45	0.329478	-2.23287	2.56235	0.0011336	0.00015397
Epx	-1.23472	-3.79522	2.5605	0.0371135	0.0099039
3110053B16Rik	0.399964	-2.1564	2.55636	0.000701322	8.74281e-05
Zglp1	-0.663882	-3.20148	2.53759	0.0162346	0.00364272
Gm21586	1.66858	-0.863542	2.53212	0.0117138	0.00244708
Zfp985	-0.687844	-3.21972	2.53187	0.0141258	0.00308089
Cpt1b	0.431404	-2.09478	2.52619	0.0352082	0.00926021
Gm31812	-1.27002	-3.78797	2.51795	0.0411834	0.0112885
Tmem52	0.712139	-1.80575	2.51789	0.000126552	1.21197e-05
Cdk15	-0.402263	-2.9109	2.50863	0.00892736	0.00176982
Zfp600	-0.982079	-3.48545	2.50337	0.0348932	0.00915973
Gm20186	0.184471	-2.29775	2.48222	0.00162311	0.000235537
Gm38187	-0.935649	-3.40534	2.46969	0.0239417	0.00577748
B230217O12Rik	3.73452	1.27113	2.46339	0	0
Gm49207	-0.845273	-3.21679	2.37152	0.0431712	0.0119549
Gm47664	0.282024	-2.06487	2.34689	0.00177472	0.000261666
1700007L15Rik	-1.27283	-3.60689	2.33406	0.0465222	0.0131144
Spag17	-0.895552	-3.21972	2.32416	0.0234818	0.0056551
Gm44117	-0.905732	-3.22386	2.31813	0.0292757	0.00735828
Rex2	-0.569623	-2.88438	2.31475	0.0238229	0.00574368
Ang	-0.325174	-2.62046	2.29528	0.0138339	0.0030015
Gm21092	0.791569	-1.48761	2.27918	0.000414548	4.7125e-05
Gm39469	-0.740375	-3.01885	2.27848	0.0241068	0.00582908
Foxa1	-1.00428	-3.27181	2.26753	0.0350836	0.009223
Gm38384	0.225713	-2.02654	2.25225	0.00452857	0.000799765
Xlr	-0.680209	-2.89145	2.21125	0.0293959	0.00739735
Chrna6	-0.0526011	-2.2319	2.1793	0.00437586	0.00076735
Hjurp	4.48799	2.3268	2.16119	0	0
Gm19409	0.650835	-1.4933	2.14414	0.000957444	0.000126506
Gm36251	-0.484593	-2.62668	2.14209	0.0193329	0.00447495
B230312C02Rik	-0.139488	-2.25205	2.11257	0.0124796	0.00264691
Gm3252	-0.122549	-2.2319	2.10936	0.00832136	0.00163032
Gm20635	0.297585	-1.80778	2.10536	0.00245666	0.00038672
Gm20208	-0.23997	-2.33686	2.09689	0.0205288	0.00481064
Gm43843	0.661329	-1.42299	2.08432	0.00182668	0.000271659
Vmn2r1	-0.510147	-2.58763	2.07748	0.0296707	0.00747627
6820431F20Rik	6.14895	4.07477	2.07418	0	0
Gm29438	-0.768934	-2.82454	2.05561	0.0332288	0.00858857
Gm36963	0.215611	-1.83151	2.04712	0.0051814	0.000938326
Klf14	-0.342123	-2.3607	2.01858	0.0195976	0.0045463
Acvr1c	4.13266	2.12383	2.00883	0	0
C030037D09Rik	3.06558	1.08914	1.97644	3.7e-10	0
Gm44777	2.95697	0.987628	1.96934	3.13e-09	1e-10
Gm17200	0.466925	-1.49834	1.96526	0.00264188	0.000421111
Rspo4	-0.536145	-2.47959	1.94344	0.044951	0.0125645
B830042I05Rik	-0.874575	-2.81097	1.9364	0.0473942	0.013409
Gm21680	-0.56679	-2.50118	1.93439	0.0402104	0.0109479
Gm45165	-0.578959	-2.50971	1.93075	0.037	0.00985959
Ldb3	2.99504	1.06703	1.92801	3.4e-10	0
Gm14419	1.6411	-0.272904	1.91401	7.81788e-06	5.089e-07
Bc1	1.7901	-0.109607	1.8997	1.02038e-05	6.927e-07
Ccdc38	0.0732169	-1.82037	1.89358	0.00847347	0.00166746
Gm48992	0.547299	-1.33633	1.88363	0.00274407	0.000439479
Kcnn4	0.194262	-1.68223	1.87649	0.00756223	0.00146236
Gm53015	1.97256	0.103775	1.86879	3.50739e-05	2.803e-06
Gm42466	-0.103357	-1.93544	1.83208	0.0181983	0.00417787
Gm16677	-0.371811	-2.19649	1.82468	0.0309584	0.00787946
Gm8173	0.185062	-1.63752	1.82258	0.0141137	0.0030775
Ovol1	0.322753	-1.49562	1.81837	0.0098512	0.00198739
Tmprss6	0.931832	-0.886319	1.81815	0.00159978	0.000231544
Isg15	0.698116	-1.11671	1.81482	0.00271025	0.000433622
Lhx1os	-0.485109	-2.28547	1.80036	0.0486121	0.0138166
Rtp1	0.0369757	-1.75559	1.79256	0.0165494	0.00372858
S100a3	0.202479	-1.58631	1.78879	0.016031	0.00358663
Gm45124	0.507266	-1.27726	1.78453	0.00361337	0.000610765
Gm45351	-0.129084	-1.90511	1.77602	0.0234818	0.00565448
Gm43305	5.33597	3.57707	1.7589	0	0
Gm6210	-0.362971	-2.11962	1.75664	0.0271131	0.00671738
Alox12b	2.01959	0.266386	1.75321	8.75596e-06	5.808e-07
Gm38431	2.39986	0.64961	1.75025	0.0135758	0.00293082
Gngt2	1.29664	-0.448299	1.74494	0.000375763	4.21468e-05
Slc39a2	3.07262	1.35161	1.72101	2.19e-09	1e-10
Gm9843	0.0028185	-1.70122	1.70404	0.0229598	0.00550206
Zfp979	-0.544289	-2.2374	1.69311	0.0402063	0.0109403
Trim13	2.6669	0.984884	1.68201	2.654e-08	1e-09
Gm34245	-0.21931	-1.89956	1.68025	0.0293959	0.00739748
Ccer2	1.87672	0.206883	1.66984	1.62487e-05	1.1666e-06
Gm48780	-0.347789	-2.01439	1.6666	0.0465736	0.0131314
1700028E10Rik	0.422991	-1.2408	1.66379	0.0062211	0.0011633
Gm43362	-0.150473	-1.81058	1.66011	0.0373798	0.00998913
Lif	-0.348565	-1.98731	1.63875	0.0343927	0.00898617
Gm38312	-0.188186	-1.81528	1.6271	0.0325608	0.00838179
Meox1	-0.0630026	-1.68686	1.62386	0.0434942	0.0120585
Crybg2	0.999411	-0.601703	1.60111	0.0034421	0.000576601
Rpsa-ps10	2.04531	0.466798	1.57852	1.34563e-05	9.436e-07
Lyrm7	3.37437	1.79816	1.57621	1.2e-10	0
Srarp	2.0648	0.505307	1.5595	1.92942e-05	1.4156e-06
Cd59b	-0.299251	-1.84616	1.54691	0.0496655	0.014173
AW495222	1.23795	-0.30248	1.54043	0.000923468	0.000121517
Syt15	0.436423	-1.1031	1.53952	0.020112	0.00468793
Gm5176	0.0803403	-1.44389	1.52423	0.0287034	0.00718648
A930004J17Rik	0.737328	-0.783294	1.52062	0.00574318	0.00105871
Hmga1	6.7343	5.21752	1.51678	0	0
Gm13568	0.143845	-1.37239	1.51624	0.0340579	0.00885998
Gm17081	4.53408	3.0261	1.50797	0	0
Olfml3	2.55903	1.05122	1.50781	9.5545e-07	4.98e-08
Pgr15l	0.419065	-1.0843	1.50336	0.0218609	0.00519613
Gm10557	2.53245	1.03609	1.49636	2.55401e-05	1.9512e-06
Crlf1	1.17867	-0.307044	1.48572	0.00289232	0.000468547
Prss50	0.528222	-0.955734	1.48396	0.0151924	0.00335806
Gm20371	0.544718	-0.933654	1.47837	0.0105458	0.00215401
Olfm4	0.178393	-1.29455	1.47294	0.0456518	0.0128024
Gm10282	3.98337	2.51057	1.4728	0	0
Tmem100	4.09955	2.63018	1.46937	0	0
Gstm6	2.97131	1.50711	1.4642	3.493e-08	1.3e-09
Ccdc73	1.85871	0.398265	1.46045	5.82103e-05	4.9952e-06
Akr1c18	0.900567	-0.557676	1.45824	0.00493131	0.000885032
Alox8	1.00803	-0.449433	1.45747	0.00482073	0.00086049
5031415H12Rik	0.293475	-1.15551	1.44898	0.0310683	0.00792263
Igtp	1.94297	0.495678	1.44729	1.77796e-05	1.2881e-06
Gm2464	1.3157	-0.130941	1.44664	0.00169955	0.000248652
Noxo1	0.916928	-0.516369	1.4333	0.0093904	0.00188347
Gm10599	3.56053	2.14463	1.41591	0.00269529	0.000430501
Zfp133-ps	1.53895	0.131037	1.40791	0.0010883	0.000146681
Gm29216	6.02412	4.6232	1.40092	7.1159e-07	3.58e-08
2310058D17Rik	0.862503	-0.532222	1.39473	0.00772523	0.00150057
Gm37274	0.532415	-0.860739	1.39315	0.0141406	0.00308669
Dennd1c	-0.0385988	-1.42416	1.38556	0.0447374	0.0124845
H2-T23	3.60814	2.22266	1.38548	1.07e-09	0
Hyal1	3.38492	2.00277	1.38215	2.1e-09	1e-10
Higd1b	1.21236	-0.169578	1.38193	0.00235096	0.00036698
Gm5136	0.161748	-1.22001	1.38175	0.04098	0.0112151
Gm49980	5.23984	3.86533	1.37451	0	0
Gm16277	2.04884	0.67561	1.37323	5.06937e-05	4.2679e-06
1190005I06Rik	2.95803	1.59449	1.36354	4.7574e-07	2.31e-08
2810002D19Rik	1.93643	0.619966	1.31646	0.00036458	4.06163e-05
Nrtn	2.29305	0.979225	1.31383	0.000415876	4.7321e-05
Gm2163	1.60099	0.289141	1.31185	0.000400138	4.53355e-05
Gm5859	3.1702	1.85925	1.31095	0.000438977	5.04008e-05
Snhg10	0.803663	-0.506746	1.31041	0.0241133	0.00583196
Pdzd7	2.47916	1.17518	1.30397	1.9317e-05	1.4183e-06
Depp1	1.48066	0.183631	1.29702	0.00132714	0.000185119
Lefty1	1.04258	-0.250508	1.29309	0.00696085	0.00132724
Crip1	1.94058	0.650777	1.2898	0.000704448	8.79947e-05
Gm9866	4.87518	3.58936	1.28582	0	0
Cys1	3.3756	2.09076	1.28484	1.443e-08	5e-10
B230206L02Rik	1.32862	0.0450512	1.28357	0.00193345	0.000290509
Alas2	2.5158	1.24246	1.27335	2.10892e-05	1.5644e-06
Klk8	1.65508	0.387273	1.2678	0.000950683	0.000125458
Gm29562	1.86968	0.602262	1.26742	0.000179966	1.81213e-05
Nccrp1	1.02876	-0.234914	1.26367	0.0096806	0.00194743
Nat8	0.451836	-0.807962	1.2598	0.0304719	0.00772926
2610005L07Rik	4.46106	3.20495	1.25611	1e-11	0
D630008O14Rik	0.509639	-0.742901	1.25254	0.0305295	0.00774718
0610009L18Rik	1.23092	-0.0197295	1.25065	0.00639758	0.00120149
Cldn2	1.03388	-0.212076	1.24596	0.0122639	0.00259253
Gm10558	1.15942	-0.0784676	1.23789	0.0060083	0.00111766
Plin4	3.60428	2.38286	1.22142	3.5e-09	1e-10
Clca3a1	0.939224	-0.2795	1.21872	0.0273721	0.00680002
Epb41l4aos	2.23469	1.01835	1.21634	2.44996e-05	1.8598e-06
2010315B03Rik	2.64405	1.43591	1.20815	8.80687e-06	5.861e-07
Gm30025	1.3225	0.123441	1.19906	0.00463385	0.000821617
Tekt2	1.5329	0.336357	1.19654	0.00180521	0.000267084
Mmel1	1.13085	-0.0647263	1.19557	0.00602746	0.00112193
Prox1os	1.08932	-0.104692	1.19402	0.00587046	0.00108662
Odc1	6.01581	4.82418	1.19163	0	0
Glra1	1.3007	0.119017	1.18169	0.00501503	0.000903313
Tcim	1.11054	-0.0702108	1.18075	0.00499721	0.000899563
Rpl15-ps3	3.07773	1.8995	1.17823	0.0440728	0.0122451
Psmb5	6.53295	5.35531	1.17764	0	0
Rps15a	6.76637	5.59017	1.1762	0	0
Gm42566	0.521579	-0.651911	1.17349	0.0349012	0.00916434
AA387883	1.53208	0.37203	1.16005	0.00401637	0.000692141
Gm43359	1.02056	-0.1382	1.15876	0.0162917	0.00365906
Gm3892	2.33432	1.17637	1.15795	0.0310214	0.007905
Gm11611	1.19007	0.0328729	1.1572	0.00887056	0.0017552
Efcab15	0.921561	-0.235398	1.15696	0.0171715	0.00388826
Hba-a1	7.61048	6.45405	1.15642	0	0
Gm49353	2.19551	1.0439	1.15161	0.000229089	2.396e-05
Eno1	9.85693	8.70739	1.14954	0	0
Id2	6.31834	5.16912	1.14922	0	0
4930506C21Rik	0.802332	-0.345625	1.14796	0.0262757	0.00647558
Cmya5	2.39773	1.25109	1.14664	6.22928e-05	5.3759e-06
Gng8	1.30638	0.161398	1.14498	0.00488911	0.000876136
2900060N12Rik	1.07206	-0.0670441	1.1391	0.0109257	0.00224343
Mrpl55	4.43251	3.29607	1.13643	0	0
Acp1	5.8888	4.75328	1.13552	0	0
Thbs4	3.69901	2.56812	1.13089	4.52e-09	1e-10
Gm43048	0.685108	-0.445406	1.13051	0.0321261	0.00824446
Gm14418	1.92639	0.797709	1.12868	0.000820541	0.000105132
Gm2000	1.19042	0.0675621	1.12286	0.0146891	0.00322759
Tnnt1	4.18801	3.07249	1.11551	2.9e-10	0
Mall	0.454287	-0.656116	1.1104	0.0488606	0.0139032
Sfxn2	1.75669	0.659905	1.09679	0.0021246	0.000325323
Gm15710	1.12897	0.0329445	1.09603	0.0104766	0.00213534
9630010A21Rik	1.98454	0.892278	1.09226	0.00082459	0.00010574
Gm45179	0.476966	-0.614669	1.09163	0.0497902	0.0142269
9530059O14Rik	1.77784	0.693965	1.08387	0.00681973	0.0012948
Hba-a2	8.33545	7.25593	1.07952	0	0
Dancr	1.36795	0.289397	1.07856	0.0120371	0.00252837
Slfn2	0.730052	-0.342793	1.07285	0.0374928	0.010027
Gm49190	0.925026	-0.145358	1.07038	0.0223359	0.00532717
Gm22009	1.93512	0.878083	1.05704	0.00119122	0.000163389
Gm9385	1.90759	0.851768	1.05582	0.000673231	8.35984e-05
Gm7536	2.90807	1.85481	1.05326	3.07807e-05	2.4116e-06
Gm17167	5.01205	3.95881	1.05325	1.321e-08	4e-10
Cox7a2	6.57661	5.52428	1.05233	0	0
Rps27rt	1.85464	0.807893	1.04674	0.00104927	0.00014036
Gm12953	0.934983	-0.108157	1.04314	0.04091	0.0111937
Capza1	4.96954	3.92962	1.03993	0	0
Gm44560	2.67962	1.64313	1.03649	0.000320674	3.50136e-05
A330048O09Rik	0.895293	-0.135871	1.03116	0.0299586	0.0075715
Rps7	8.24597	7.21493	1.03104	0	0
Smim27	1.53544	0.508313	1.02713	0.00953764	0.00191506
Gm44831	2.00174	0.980591	1.02115	0.00587574	0.00108855
Cabp7	5.86794	4.85074	1.01719	0	0
Rps13	6.718	5.70518	1.01282	0	0
Cox6a2	3.61932	2.60709	1.01224	1.1051e-07	4.7e-09
C1ql2	3.93555	2.92811	1.00744	5.848e-08	2.3e-09
Cox4i2	1.16749	0.160697	1.00679	0.0302907	0.00766527
Mt2	7.35955	6.3546	1.00495	0	0
1110038B12Rik	2.61117	1.6063	1.00487	7.59577e-05	6.7072e-06
Gm45774	1.58661	0.585908	1.0007	0.0121503	0.00256129
Gm8325	0.571858	1.57205	-1.0002	0.0273721	0.00680082
Pcdhga12	3.38135	4.38528	-1.00393	2.264e-08	8e-10
Gm47512	5.79201	6.79737	-1.00536	0	0
Gm42733	-0.0346262	0.972311	-1.00694	0.0360827	0.00954516
Gm16499	0.676295	1.68406	-1.00776	0.00736828	0.00141942
Gm43254	0.408517	1.42042	-1.01191	0.0191337	0.00442263
Gm10602	-0.0669731	0.953198	-1.02017	0.0350914	0.00922757
Pcdhb3	2.33216	3.35294	-1.02077	8.77478e-06	5.835e-07
Trpc5	-0.0927321	0.946465	-1.0392	0.0488858	0.0139156
Lonrf3	0.167857	1.20713	-1.03928	0.0215956	0.00511322
Xkr4	1.9751	3.01631	-1.04121	2.8678e-05	2.2251e-06
Rpl29	6.37985	7.42634	-1.04649	0	0
Gm44168	0.103655	1.15043	-1.04677	0.025944	0.00637159
BC037704	-0.142338	0.904563	-1.0469	0.0329538	0.00850857
Pcdhb10	1.15582	2.20527	-1.04945	0.000864352	0.000112007
Gm10138	0.94777	2.00183	-1.05406	0.00287468	0.000464752
Gm9833	0.730516	1.78774	-1.05723	0.00206095	0.00031357
C1qtnf1	0.328348	1.38601	-1.05766	0.0162429	0.00364546
Pcdha3	2.21167	3.27082	-1.05915	0.0106851	0.00218652
Plscr4	-0.236865	0.823437	-1.0603	0.039371	0.0106277
Prx	-0.296882	0.764429	-1.06131	0.0324085	0.00833096
Ak7	0.569821	1.6338	-1.06398	0.00722301	0.00138739
Syt10	-0.02637	1.03768	-1.06405	0.0252699	0.00617322
Ncam2	4.09561	5.16071	-1.0651	0	0
9630013A20Rik	0.410825	1.47932	-1.06849	0.0115451	0.00240121
Perm1	0.467226	1.54476	-1.07753	0.00524785	0.000952348
Gm38182	0.460755	1.54353	-1.08278	0.0112454	0.00232428
C030034L19Rik	0.42706	1.51143	-1.08437	0.00530605	0.000965206
Cul4b	2.55218	3.63693	-1.08475	2.0995e-07	9.5e-09
Gm10493	0.227174	1.31576	-1.08859	0.0163287	0.00366914
Slc9a7	0.47497	1.56798	-1.09301	0.00447008	0.000788227
Pth2r	-0.330429	0.765013	-1.09544	0.0325836	0.00839537
Erdr1	4.76418	5.86236	-1.09818	0.000314428	3.42125e-05
Rnls	-0.33187	0.766911	-1.09878	0.0342025	0.00891426
Ets1	1.4413	2.5415	-1.10021	6.62477e-05	5.7602e-06
Plcxd3	-0.235862	0.868723	-1.10459	0.0196612	0.00456478
Crocc	4.90588	6.01071	-1.10483	0	0
Sfn	0.723506	1.82975	-1.10624	0.00161591	0.000234404
Kcna3	-0.215683	0.895031	-1.11071	0.0221468	0.00527608
Snhg3	0.845681	1.97398	-1.1283	0.00169928	0.00024852
Hspa1b	3.9062	5.03559	-1.12939	6.1e-10	0
Fbxl21	0.430761	1.56126	-1.1305	0.00738082	0.00142249
Tmem181b-ps	3.88786	5.02126	-1.13339	0	0
Cptp	3.22309	4.35696	-1.13387	2e-11	0
Pcdhga5	1.97944	3.11503	-1.13558	2.82525e-05	2.1875e-06
Gpc6	0.736637	1.87617	-1.13953	0.00150957	0.000215874
Krt8	-0.261892	0.888301	-1.15019	0.0208663	0.00490215
Gm18609	0.967891	2.11851	-1.15062	0.00056363	6.77014e-05
Gm10645	0.137323	1.28943	-1.1521	0.0129733	0.00277756
Gpr52	1.58867	2.74599	-1.15733	4.08803e-05	3.3444e-06
Gipr	-0.268959	0.903454	-1.17241	0.0203667	0.00475723
Ppara	-0.606819	0.59107	-1.19789	0.0349399	0.00917641
Gm10545	-0.283273	0.915662	-1.19894	0.0283122	0.00706655
Atp7a	-0.545868	0.653164	-1.19903	0.0361385	0.0095771
9530085L11Rik	-0.00483726	1.1958	-1.20064	0.0105001	0.00214183
Kif17	3.72851	4.93013	-1.20163	0	0
Myh8	-0.838549	0.363563	-1.20211	0.0486587	0.0138352
Gm26954	-0.151676	1.05448	-1.20615	0.0120297	0.00252609
G730003C15Rik	-0.541038	0.669441	-1.21048	0.0392109	0.0105686
Lrrc2	-0.425017	0.794821	-1.21984	0.02573	0.00630651
Zfp526	1.29812	2.52005	-1.22193	2.3939e-05	1.8108e-06
Klf8	-0.353547	0.874526	-1.22807	0.0284527	0.00711085
Gm37844	1.8525	3.08215	-1.22964	1.24375e-06	6.71e-08
Poc1a	2.18027	3.41999	-1.23972	3.179e-08	1.2e-09
Gm26850	1.01942	2.26181	-1.24239	6.5945e-05	5.7232e-06
Pdpr	1.74756	2.99163	-1.24408	5.05142e-05	4.2446e-06
Gpc2	0.700429	1.95267	-1.25224	0.000605889	7.36626e-05
Pisd-ps1	1.11277	2.36835	-1.25558	5.17963e-05	4.3747e-06
Gm26566	0.436507	1.69262	-1.25612	0.00401131	0.000690835
Naaladl2	-0.131751	1.12644	-1.25819	0.00917112	0.00183088
Ptger3	-0.141561	1.12766	-1.26922	0.0137651	0.00298212
Dlec1	0.317828	1.59537	-1.27754	0.00142177	0.000201087
Gm3512	-0.724099	0.557444	-1.28154	0.0372277	0.00994444
A330041J22Rik	0.0735048	1.36358	-1.29007	0.003314	0.000551197
A930015D03Rik	1.61243	2.90536	-1.29292	5.08559e-06	3.159e-07
H1f4	-0.36627	0.928278	-1.29455	0.0133976	0.00288364
Aff2	-0.633253	0.672618	-1.30587	0.0204711	0.00478937
4933440N22Rik	-0.767714	0.544252	-1.31197	0.0320834	0.00822829
Shmt1	-0.0034393	1.3112	-1.31464	0.00349668	0.000587447
Ifit3	1.29603	2.62292	-1.3269	1.83189e-05	1.3311e-06
3000002C10Rik	-0.178385	1.15802	-1.33641	0.00481174	0.000858366
Map3k21	-0.689136	0.657066	-1.3462	0.0122017	0.00257739
Atm	0.874158	2.22736	-1.3532	4.54799e-05	3.7773e-06
Ccdc15	-0.947377	0.424854	-1.37223	0.0363414	0.00963886
Dram1	0.0763589	1.45388	-1.37752	0.00200196	0.000302644
Gm28439	7.13184	8.51541	-1.38357	0.0285949	0.0071526
Cd6	0.420918	1.80518	-1.38426	0.000237817	2.50513e-05
Gm26616	-1.11071	0.279903	-1.39061	0.0342024	0.00891053
Col6a4	-0.749874	0.643402	-1.39328	0.0259246	0.00636401
Fam120c	3.01096	4.41533	-1.40437	0	0
Sync	-0.88468	0.523248	-1.40793	0.0197326	0.00458348
Adamts3	0.650835	2.06486	-1.41403	5.49353e-05	4.6696e-06
4930455C13Rik	-1.41629	0.00762825	-1.42392	0.0435708	0.0120844
BC037039	3.26693	4.69209	-1.42516	0	0
Gm9752	-1.06212	0.363732	-1.42586	0.036926	0.00983387
Gm6206	0.0631543	1.48959	-1.42643	0.00552642	0.00101247
Gabrb2	3.67793	5.10701	-1.42909	0	0
3110021N24Rik	-1.11246	0.333848	-1.4463	0.032354	0.00831344
Gm49077	-0.0865337	1.36181	-1.44835	0.00188336	0.000281542
Ccl6	-1.17649	0.275812	-1.45231	0.0278188	0.00693111
C3	0.216162	1.67131	-1.45515	0.0012911	0.000178974
4931440P22Rik	-1.08765	0.376694	-1.46435	0.0353527	0.00930602
4930534D22Rik	-1.2415	0.228923	-1.47042	0.0274713	0.00682992
Hmcn1	-0.580503	0.894589	-1.47509	0.00463073	0.000820562
Klhl11	1.2208	2.69648	-1.47568	2.39509e-06	1.375e-07
Ect2	-1.58731	-0.103389	-1.48392	0.0425091	0.0117025
Gm35558	-0.120705	1.36875	-1.48946	0.00111986	0.000151722
Slc37a2	-0.161964	1.34206	-1.50403	0.00158046	0.00022832
Slc2a4	0.385086	1.90192	-1.51683	6.85997e-05	5.9944e-06
Gm19531	1.06775	2.58707	-1.51932	3.90575e-05	3.1691e-06
Pcdhb2	-1.43358	0.145977	-1.57956	0.0216626	0.00513494
Ndufa12-ps	1.33556	2.91666	-1.58111	9.0586e-07	4.71e-08
Slc25a21	-1.49991	0.103194	-1.60311	0.0364551	0.00967494
Gm20544	-1.34622	0.258174	-1.60439	0.0239676	0.00579025
1700034P13Rik	-0.612976	0.995304	-1.60828	0.00524456	0.000951467
Amd2	0.551973	2.16051	-1.60854	3.45772e-05	2.7464e-06
E430024I08Rik	-1.23323	0.398635	-1.63186	0.0150233	0.00331403
Akr1e1	2.67005	4.30549	-1.63545	0	0
Clec3b	0.613803	2.26004	-1.64624	9.01823e-06	6.026e-07
Ggn	-1.21423	0.440413	-1.65464	0.00927082	0.00185637
Gm21984	1.10839	2.76616	-1.65777	4.09454e-05	3.3519e-06
Gm3636	-1.30568	0.360464	-1.66614	0.0153044	0.00338903
Gm4202	-0.683688	0.985031	-1.66872	0.00210253	0.000321716
Pyroxd2	0.216313	1.88993	-1.67361	8.35511e-05	7.4953e-06
Uprt	-0.931471	0.746519	-1.67799	0.00294696	0.000479786
Gm17509	-0.69787	0.980241	-1.67811	0.00188389	0.000281737
Zkscan16	1.09859	2.78838	-1.68979	1.4082e-07	6.2e-09
Xaf1	2.31992	4.01276	-1.69284	0	0
H2-Q6	-1.88246	-0.1771	-1.70536	0.0425534	0.0117211
Retnla	-1.51385	0.191672	-1.70552	0.0403138	0.0109826
Ablim1	4.26143	5.98819	-1.72677	0	0
Sstr1	1.19205	2.91898	-1.72693	5.25e-08	2e-09
Capza1-ps1	2.45021	4.17781	-1.7276	0	0
C730002L08Rik	0.609454	2.34215	-1.73269	2.70826e-06	1.577e-07
Hs6st3	-0.672249	1.06892	-1.74117	0.000889918	0.000115995
Gm44792	-1.11506	0.657169	-1.77223	0.00466105	0.000827196
AA465934	0.144918	1.9215	-1.77659	5.03696e-05	4.2297e-06
Mamdc2	0.146501	1.93194	-1.78544	0.000375763	4.21412e-05
Dnai3	-2.32991	-0.529459	-1.80045	0.0453198	0.0126869
Gm12715	0.474983	2.2822	-1.80721	0.0164688	0.00370597
4833418N02Rik	-1.88086	-0.0232899	-1.85757	0.0255575	0.0062587
Fut10	1.20813	3.09135	-1.88322	2.0343e-07	9.2e-09
Cfap54	1.21349	3.13396	-1.92047	1.7e-09	0
Gm27000	-1.88039	0.0507388	-1.93113	0.0111244	0.00229325
Gm38077	-2.53813	-0.606312	-1.93182	0.0453189	0.012682
Gm27232	-1.46923	0.481293	-1.95052	0.00565738	0.00104075
Gm3325	-2.17043	-0.196018	-1.97441	0.0265132	0.00654293
Gm31356	-2.29944	-0.316839	-1.9826	0.0197638	0.0045918
Slc16a5	-2.77014	-0.762983	-2.00716	0.0370994	0.00989634
Gm9947	-2.90509	-0.880372	-2.02471	0.0498537	0.0142478
1700063D05Rik	-1.78238	0.281955	-2.06434	0.00928747	0.00186081
Gm31024	-2.48471	-0.400455	-2.08426	0.0239417	0.00577778
A730081D07Rik	-1.03976	1.0453	-2.08506	0.000358032	3.97124e-05
Cfap74	1.5709	3.66363	-2.09272	0	0
Gm12473	-2.10043	-0.0019651	-2.09847	0.0122883	0.00260101
Gm48342	0.299426	2.40207	-2.10264	8.2503e-07	4.23e-08
Gm49329	-1.04398	1.05981	-2.10379	0.0005746	6.92989e-05
Gm49970	-2.69138	-0.585934	-2.10544	0.0348932	0.00916036
Lrrc9	-1.72315	0.409846	-2.13299	0.00284066	0.000457824
Gm42492	-2.98687	-0.848441	-2.13843	0.043084	0.0119237
Gm10010	-1.44824	0.700989	-2.14923	0.00173167	0.000254382
Stat4	-1.66499	0.521212	-2.1862	0.00405365	0.000700101
Gm48600	-2.43515	-0.240946	-2.1942	0.0175629	0.00399969
Gm13327	-2.43515	-0.222143	-2.213	0.0154596	0.00343202
Gm10308	-1.65842	0.572663	-2.23108	0.00245666	0.000386802
Rnf17	-2.79114	-0.541814	-2.24933	0.0249187	0.00606452
Gm15672	-2.55163	-0.287078	-2.26455	0.0157126	0.00349755
Gm15886	-2.44073	-0.146913	-2.29381	0.00748071	0.00144458
Gm10705	0.557893	2.88149	-2.3236	0.00248953	0.00039292
Sgcg	-2.96709	-0.62935	-2.33774	0.0246441	0.00598702
Gm15387	1.18291	3.55281	-2.3699	6.5e-10	0
Nlrp3	-3.05238	-0.680025	-2.37236	0.0297458	0.00749842
Nek11	-1.63541	0.759389	-2.3948	0.00028162	3.02007e-05
Gm3604	-2.94266	-0.51341	-2.42925	0.0180295	0.00412546
Rps13-ps1	1.7896	4.21919	-2.42959	0	0
Gm42031	-2.61736	-0.10374	-2.51362	0.00670301	0.00126865
Gm48274	-3.8565	-1.33633	-2.52017	0.0358325	0.00946317
9430037G07Rik	-3.64271	-1.00973	-2.63299	0.0313014	0.00799217
H2-Bl	-1.1681	1.49997	-2.66807	1.49842e-05	1.0653e-06
Gm4425	-4.10978	-1.44151	-2.66828	0.0339748	0.00883102
Gm6741	-0.845571	1.82614	-2.67171	0.0449013	0.0125457
9330159M07Rik	-2.03908	0.639739	-2.67882	0.000869157	0.000112959
Gm49601	2.99935	5.70136	-2.70201	5.77319e-05	4.9479e-06
Rps7-ps3	3.37444	6.07737	-2.70293	0	0
Hmga1b	2.13105	4.90989	-2.77884	0	0
Itk	-3.45222	-0.651353	-2.80086	0.0130271	0.00279052
Gm8116	-1.69876	1.1068	-2.80556	0.00114235	0.000155759
Dnah8	-2.12035	0.687903	-2.80825	0.0003188	3.474e-05
Myh6	-0.61436	2.20083	-2.81519	1.3659e-07	6e-09
Gm17709	-2.81817	-0.00012369	-2.81805	0.00493453	0.000886677
Gm2223	-3.93689	-1.1105	-2.82639	0.0169203	0.00382315
Rps15a-ps6	-1.61297	1.22026	-2.83323	2.34388e-05	1.7704e-06
Rps15a-ps7	-0.942013	1.91385	-2.85586	4.743e-07	2.3e-08
Gm21596	0.508543	3.37082	-2.86228	4.1e-10	0
Gm5499	-3.93689	-1.05829	-2.87861	0.015755	0.00350955
Cplane2	-2.50053	0.419813	-2.92034	0.00063723	7.81281e-05
C920006O11Rik	-2.70137	0.281106	-2.98248	0.00105185	0.000140857
Rpl15-ps6	2.27022	5.33439	-3.06417	0	0
Gm28557	-3.33418	-0.24824	-3.08594	0.00438428	0.000769538
Glo1-ps	-1.15214	1.94958	-3.10172	0.000230046	2.4085e-05
Gm14416	-4.10978	-0.934832	-3.17495	0.0121776	0.00256966
Spata21	-4.10978	-0.920477	-3.18931	0.00494952	0.000890443
Gm5182	-0.921	2.28284	-3.20384	1.138e-08	4e-10
Gm13112	-4.10978	-0.887014	-3.22277	0.0051791	0.000937629
Gm3375	2.35666	5.60438	-3.24772	0	0
Gm7224	-3.93689	-0.669027	-3.26787	0.00242516	0.000380399
Gvin1	-2.53161	0.798138	-3.32975	0.00209132	0.000319321
Gm7993	-0.604809	2.72633	-3.33114	0.000526305	6.26037e-05
Eno1b	5.65869	8.99615	-3.33746	0	0
Rpl15-ps2	-1.04072	2.3112	-3.35192	6.226e-08	2.5e-09
Gm8281	-4.10978	-0.757428	-3.35236	0.00171967	0.000252154
Tsix	-1.99434	1.415	-3.40934	4.32171e-06	2.636e-07
Gm21093	-4.10978	-0.605726	-3.50406	0.00671923	0.00127218
Gm12663	-3.40348	0.165966	-3.56945	0.000652463	8.05117e-05
Gm5503	-2.99108	0.579616	-3.5707	0.000144874	1.41488e-05
Xist	2.94716	6.55925	-3.61209	0	0
Gm10503	0.195617	3.81429	-3.61868	0	0
Gm6685	-3.46982	0.169941	-3.63976	0.000620212	7.56053e-05
Gm18860	-2.10457	1.70611	-3.81068	3.3291e-07	1.56e-08
Rtraf-ps	-2.62684	1.28797	-3.91481	4.14004e-06	2.507e-07
D830030K20Rik	-2.60133	1.45328	-4.05461	3.48906e-06	2.073e-07
Tent2-ps1	-3.47314	0.616805	-4.08995	9.40966e-05	8.6653e-06
Gm45315	-3.25865	1.01826	-4.2769	1.1601e-05	7.991e-07
Adnp	-2.94222	2.57823	-5.52045	0.00164965	0.000239833

## Sheet: EFM Vs. PFM Upregulated
	EFM	PFM	log2FC	FDR	p.value
Gm8325	0.571858	1.57205	-1.0002	0.0273721	0.00680082
Pcdhga12	3.38135	4.38528	-1.00393	2.264e-08	8e-10
Gm47512	5.79201	6.79737	-1.00536	0	0
Gm42733	-0.0346262	0.972311	-1.00694	0.0360827	0.00954516
Gm16499	0.676295	1.68406	-1.00776	0.00736828	0.00141942
Gm43254	0.408517	1.42042	-1.01191	0.0191337	0.00442263
Gm10602	-0.0669731	0.953198	-1.02017	0.0350914	0.00922757
Pcdhb3	2.33216	3.35294	-1.02077	8.77478e-06	5.835e-07
Trpc5	-0.0927321	0.946465	-1.0392	0.0488858	0.0139156
Lonrf3	0.167857	1.20713	-1.03928	0.0215956	0.00511322
Xkr4	1.9751	3.01631	-1.04121	2.8678e-05	2.2251e-06
Rpl29	6.37985	7.42634	-1.04649	0	0
Gm44168	0.103655	1.15043	-1.04677	0.025944	0.00637159
BC037704	-0.142338	0.904563	-1.0469	0.0329538	0.00850857
Pcdhb10	1.15582	2.20527	-1.04945	0.000864352	0.000112007
Gm10138	0.94777	2.00183	-1.05406	0.00287468	0.000464752
Gm9833	0.730516	1.78774	-1.05723	0.00206095	0.00031357
C1qtnf1	0.328348	1.38601	-1.05766	0.0162429	0.00364546
Pcdha3	2.21167	3.27082	-1.05915	0.0106851	0.00218652
Plscr4	-0.236865	0.823437	-1.0603	0.039371	0.0106277
Prx	-0.296882	0.764429	-1.06131	0.0324085	0.00833096
Ak7	0.569821	1.6338	-1.06398	0.00722301	0.00138739
Syt10	-0.02637	1.03768	-1.06405	0.0252699	0.00617322
Ncam2	4.09561	5.16071	-1.0651	0	0
9630013A20Rik	0.410825	1.47932	-1.06849	0.0115451	0.00240121
Perm1	0.467226	1.54476	-1.07753	0.00524785	0.000952348
Gm38182	0.460755	1.54353	-1.08278	0.0112454	0.00232428
C030034L19Rik	0.42706	1.51143	-1.08437	0.00530605	0.000965206
Cul4b	2.55218	3.63693	-1.08475	2.0995e-07	9.5e-09
Gm10493	0.227174	1.31576	-1.08859	0.0163287	0.00366914
Slc9a7	0.47497	1.56798	-1.09301	0.00447008	0.000788227
Pth2r	-0.330429	0.765013	-1.09544	0.0325836	0.00839537
Erdr1	4.76418	5.86236	-1.09818	0.000314428	3.42125e-05
Rnls	-0.33187	0.766911	-1.09878	0.0342025	0.00891426
Ets1	1.4413	2.5415	-1.10021	6.62477e-05	5.7602e-06
Plcxd3	-0.235862	0.868723	-1.10459	0.0196612	0.00456478
Crocc	4.90588	6.01071	-1.10483	0	0
Sfn	0.723506	1.82975	-1.10624	0.00161591	0.000234404
Kcna3	-0.215683	0.895031	-1.11071	0.0221468	0.00527608
Snhg3	0.845681	1.97398	-1.1283	0.00169928	0.00024852
Hspa1b	3.9062	5.03559	-1.12939	6.1e-10	0
Fbxl21	0.430761	1.56126	-1.1305	0.00738082	0.00142249
Tmem181b-ps	3.88786	5.02126	-1.13339	0	0
Cptp	3.22309	4.35696	-1.13387	2e-11	0
Pcdhga5	1.97944	3.11503	-1.13558	2.82525e-05	2.1875e-06
Gpc6	0.736637	1.87617	-1.13953	0.00150957	0.000215874
Krt8	-0.261892	0.888301	-1.15019	0.0208663	0.00490215
Gm18609	0.967891	2.11851	-1.15062	0.00056363	6.77014e-05
Gm10645	0.137323	1.28943	-1.1521	0.0129733	0.00277756
Gpr52	1.58867	2.74599	-1.15733	4.08803e-05	3.3444e-06
Gipr	-0.268959	0.903454	-1.17241	0.0203667	0.00475723
Ppara	-0.606819	0.59107	-1.19789	0.0349399	0.00917641
Gm10545	-0.283273	0.915662	-1.19894	0.0283122	0.00706655
Atp7a	-0.545868	0.653164	-1.19903	0.0361385	0.0095771
9530085L11Rik	-0.00483726	1.1958	-1.20064	0.0105001	0.00214183
Kif17	3.72851	4.93013	-1.20163	0	0
Myh8	-0.838549	0.363563	-1.20211	0.0486587	0.0138352
Gm26954	-0.151676	1.05448	-1.20615	0.0120297	0.00252609
G730003C15Rik	-0.541038	0.669441	-1.21048	0.0392109	0.0105686
Lrrc2	-0.425017	0.794821	-1.21984	0.02573	0.00630651
Zfp526	1.29812	2.52005	-1.22193	2.3939e-05	1.8108e-06
Klf8	-0.353547	0.874526	-1.22807	0.0284527	0.00711085
Gm37844	1.8525	3.08215	-1.22964	1.24375e-06	6.71e-08
Poc1a	2.18027	3.41999	-1.23972	3.179e-08	1.2e-09
Gm26850	1.01942	2.26181	-1.24239	6.5945e-05	5.7232e-06
Pdpr	1.74756	2.99163	-1.24408	5.05142e-05	4.2446e-06
Gpc2	0.700429	1.95267	-1.25224	0.000605889	7.36626e-05
Pisd-ps1	1.11277	2.36835	-1.25558	5.17963e-05	4.3747e-06
Gm26566	0.436507	1.69262	-1.25612	0.00401131	0.000690835
Naaladl2	-0.131751	1.12644	-1.25819	0.00917112	0.00183088
Ptger3	-0.141561	1.12766	-1.26922	0.0137651	0.00298212
Dlec1	0.317828	1.59537	-1.27754	0.00142177	0.000201087
Gm3512	-0.724099	0.557444	-1.28154	0.0372277	0.00994444
A330041J22Rik	0.0735048	1.36358	-1.29007	0.003314	0.000551197
A930015D03Rik	1.61243	2.90536	-1.29292	5.08559e-06	3.159e-07
H1f4	-0.36627	0.928278	-1.29455	0.0133976	0.00288364
Aff2	-0.633253	0.672618	-1.30587	0.0204711	0.00478937
4933440N22Rik	-0.767714	0.544252	-1.31197	0.0320834	0.00822829
Shmt1	-0.0034393	1.3112	-1.31464	0.00349668	0.000587447
Ifit3	1.29603	2.62292	-1.3269	1.83189e-05	1.3311e-06
3000002C10Rik	-0.178385	1.15802	-1.33641	0.00481174	0.000858366
Map3k21	-0.689136	0.657066	-1.3462	0.0122017	0.00257739
Atm	0.874158	2.22736	-1.3532	4.54799e-05	3.7773e-06
Ccdc15	-0.947377	0.424854	-1.37223	0.0363414	0.00963886
Dram1	0.0763589	1.45388	-1.37752	0.00200196	0.000302644
Gm28439	7.13184	8.51541	-1.38357	0.0285949	0.0071526
Cd6	0.420918	1.80518	-1.38426	0.000237817	2.50513e-05
Gm26616	-1.11071	0.279903	-1.39061	0.0342024	0.00891053
Col6a4	-0.749874	0.643402	-1.39328	0.0259246	0.00636401
Fam120c	3.01096	4.41533	-1.40437	0	0
Sync	-0.88468	0.523248	-1.40793	0.0197326	0.00458348
Adamts3	0.650835	2.06486	-1.41403	5.49353e-05	4.6696e-06
4930455C13Rik	-1.41629	0.00762825	-1.42392	0.0435708	0.0120844
BC037039	3.26693	4.69209	-1.42516	0	0
Gm9752	-1.06212	0.363732	-1.42586	0.036926	0.00983387
Gm6206	0.0631543	1.48959	-1.42643	0.00552642	0.00101247
Gabrb2	3.67793	5.10701	-1.42909	0	0
3110021N24Rik	-1.11246	0.333848	-1.4463	0.032354	0.00831344
Gm49077	-0.0865337	1.36181	-1.44835	0.00188336	0.000281542
Ccl6	-1.17649	0.275812	-1.45231	0.0278188	0.00693111
C3	0.216162	1.67131	-1.45515	0.0012911	0.000178974
4931440P22Rik	-1.08765	0.376694	-1.46435	0.0353527	0.00930602
4930534D22Rik	-1.2415	0.228923	-1.47042	0.0274713	0.00682992
Hmcn1	-0.580503	0.894589	-1.47509	0.00463073	0.000820562
Klhl11	1.2208	2.69648	-1.47568	2.39509e-06	1.375e-07
Ect2	-1.58731	-0.103389	-1.48392	0.0425091	0.0117025
Gm35558	-0.120705	1.36875	-1.48946	0.00111986	0.000151722
Slc37a2	-0.161964	1.34206	-1.50403	0.00158046	0.00022832
Slc2a4	0.385086	1.90192	-1.51683	6.85997e-05	5.9944e-06
Gm19531	1.06775	2.58707	-1.51932	3.90575e-05	3.1691e-06
Pcdhb2	-1.43358	0.145977	-1.57956	0.0216626	0.00513494
Ndufa12-ps	1.33556	2.91666	-1.58111	9.0586e-07	4.71e-08
Slc25a21	-1.49991	0.103194	-1.60311	0.0364551	0.00967494
Gm20544	-1.34622	0.258174	-1.60439	0.0239676	0.00579025
1700034P13Rik	-0.612976	0.995304	-1.60828	0.00524456	0.000951467
Amd2	0.551973	2.16051	-1.60854	3.45772e-05	2.7464e-06
E430024I08Rik	-1.23323	0.398635	-1.63186	0.0150233	0.00331403
Akr1e1	2.67005	4.30549	-1.63545	0	0
Clec3b	0.613803	2.26004	-1.64624	9.01823e-06	6.026e-07
Ggn	-1.21423	0.440413	-1.65464	0.00927082	0.00185637
Gm21984	1.10839	2.76616	-1.65777	4.09454e-05	3.3519e-06
Gm3636	-1.30568	0.360464	-1.66614	0.0153044	0.00338903
Gm4202	-0.683688	0.985031	-1.66872	0.00210253	0.000321716
Pyroxd2	0.216313	1.88993	-1.67361	8.35511e-05	7.4953e-06
Uprt	-0.931471	0.746519	-1.67799	0.00294696	0.000479786
Gm17509	-0.69787	0.980241	-1.67811	0.00188389	0.000281737
Zkscan16	1.09859	2.78838	-1.68979	1.4082e-07	6.2e-09
Xaf1	2.31992	4.01276	-1.69284	0	0
H2-Q6	-1.88246	-0.1771	-1.70536	0.0425534	0.0117211
Retnla	-1.51385	0.191672	-1.70552	0.0403138	0.0109826
Ablim1	4.26143	5.98819	-1.72677	0	0
Sstr1	1.19205	2.91898	-1.72693	5.25e-08	2e-09
Capza1-ps1	2.45021	4.17781	-1.7276	0	0
C730002L08Rik	0.609454	2.34215	-1.73269	2.70826e-06	1.577e-07
Hs6st3	-0.672249	1.06892	-1.74117	0.000889918	0.000115995
Gm44792	-1.11506	0.657169	-1.77223	0.00466105	0.000827196
AA465934	0.144918	1.9215	-1.77659	5.03696e-05	4.2297e-06
Mamdc2	0.146501	1.93194	-1.78544	0.000375763	4.21412e-05
Dnai3	-2.32991	-0.529459	-1.80045	0.0453198	0.0126869
Gm12715	0.474983	2.2822	-1.80721	0.0164688	0.00370597
4833418N02Rik	-1.88086	-0.0232899	-1.85757	0.0255575	0.0062587
Fut10	1.20813	3.09135	-1.88322	2.0343e-07	9.2e-09
Cfap54	1.21349	3.13396	-1.92047	1.7e-09	0
Gm27000	-1.88039	0.0507388	-1.93113	0.0111244	0.00229325
Gm38077	-2.53813	-0.606312	-1.93182	0.0453189	0.012682
Gm27232	-1.46923	0.481293	-1.95052	0.00565738	0.00104075
Gm3325	-2.17043	-0.196018	-1.97441	0.0265132	0.00654293
Gm31356	-2.29944	-0.316839	-1.9826	0.0197638	0.0045918
Slc16a5	-2.77014	-0.762983	-2.00716	0.0370994	0.00989634
Gm9947	-2.90509	-0.880372	-2.02471	0.0498537	0.0142478
1700063D05Rik	-1.78238	0.281955	-2.06434	0.00928747	0.00186081
Gm31024	-2.48471	-0.400455	-2.08426	0.0239417	0.00577778
A730081D07Rik	-1.03976	1.0453	-2.08506	0.000358032	3.97124e-05
Cfap74	1.5709	3.66363	-2.09272	0	0
Gm12473	-2.10043	-0.0019651	-2.09847	0.0122883	0.00260101
Gm48342	0.299426	2.40207	-2.10264	8.2503e-07	4.23e-08
Gm49329	-1.04398	1.05981	-2.10379	0.0005746	6.92989e-05
Gm49970	-2.69138	-0.585934	-2.10544	0.0348932	0.00916036
Lrrc9	-1.72315	0.409846	-2.13299	0.00284066	0.000457824
Gm42492	-2.98687	-0.848441	-2.13843	0.043084	0.0119237
Gm10010	-1.44824	0.700989	-2.14923	0.00173167	0.000254382
Stat4	-1.66499	0.521212	-2.1862	0.00405365	0.000700101
Gm48600	-2.43515	-0.240946	-2.1942	0.0175629	0.00399969
Gm13327	-2.43515	-0.222143	-2.213	0.0154596	0.00343202
Gm10308	-1.65842	0.572663	-2.23108	0.00245666	0.000386802
Rnf17	-2.79114	-0.541814	-2.24933	0.0249187	0.00606452
Gm15672	-2.55163	-0.287078	-2.26455	0.0157126	0.00349755
Gm15886	-2.44073	-0.146913	-2.29381	0.00748071	0.00144458
Gm10705	0.557893	2.88149	-2.3236	0.00248953	0.00039292
Sgcg	-2.96709	-0.62935	-2.33774	0.0246441	0.00598702
Gm15387	1.18291	3.55281	-2.3699	6.5e-10	0
Nlrp3	-3.05238	-0.680025	-2.37236	0.0297458	0.00749842
Nek11	-1.63541	0.759389	-2.3948	0.00028162	3.02007e-05
Gm3604	-2.94266	-0.51341	-2.42925	0.0180295	0.00412546
Rps13-ps1	1.7896	4.21919	-2.42959	0	0
Gm42031	-2.61736	-0.10374	-2.51362	0.00670301	0.00126865
Gm48274	-3.8565	-1.33633	-2.52017	0.0358325	0.00946317
9430037G07Rik	-3.64271	-1.00973	-2.63299	0.0313014	0.00799217
H2-Bl	-1.1681	1.49997	-2.66807	1.49842e-05	1.0653e-06
Gm4425	-4.10978	-1.44151	-2.66828	0.0339748	0.00883102
Gm6741	-0.845571	1.82614	-2.67171	0.0449013	0.0125457
9330159M07Rik	-2.03908	0.639739	-2.67882	0.000869157	0.000112959
Gm49601	2.99935	5.70136	-2.70201	5.77319e-05	4.9479e-06
Rps7-ps3	3.37444	6.07737	-2.70293	0	0
Hmga1b	2.13105	4.90989	-2.77884	0	0
Itk	-3.45222	-0.651353	-2.80086	0.0130271	0.00279052
Gm8116	-1.69876	1.1068	-2.80556	0.00114235	0.000155759
Dnah8	-2.12035	0.687903	-2.80825	0.0003188	3.474e-05
Myh6	-0.61436	2.20083	-2.81519	1.3659e-07	6e-09
Gm17709	-2.81817	-0.00012369	-2.81805	0.00493453	0.000886677
Gm2223	-3.93689	-1.1105	-2.82639	0.0169203	0.00382315
Rps15a-ps6	-1.61297	1.22026	-2.83323	2.34388e-05	1.7704e-06
Rps15a-ps7	-0.942013	1.91385	-2.85586	4.743e-07	2.3e-08
Gm21596	0.508543	3.37082	-2.86228	4.1e-10	0
Gm5499	-3.93689	-1.05829	-2.87861	0.015755	0.00350955
Cplane2	-2.50053	0.419813	-2.92034	0.00063723	7.81281e-05
C920006O11Rik	-2.70137	0.281106	-2.98248	0.00105185	0.000140857
Rpl15-ps6	2.27022	5.33439	-3.06417	0	0
Gm28557	-3.33418	-0.24824	-3.08594	0.00438428	0.000769538
Glo1-ps	-1.15214	1.94958	-3.10172	0.000230046	2.4085e-05
Gm14416	-4.10978	-0.934832	-3.17495	0.0121776	0.00256966
Spata21	-4.10978	-0.920477	-3.18931	0.00494952	0.000890443
Gm5182	-0.921	2.28284	-3.20384	1.138e-08	4e-10
Gm13112	-4.10978	-0.887014	-3.22277	0.0051791	0.000937629
Gm3375	2.35666	5.60438	-3.24772	0	0
Gm7224	-3.93689	-0.669027	-3.26787	0.00242516	0.000380399
Gvin1	-2.53161	0.798138	-3.32975	0.00209132	0.000319321
Gm7993	-0.604809	2.72633	-3.33114	0.000526305	6.26037e-05
Eno1b	5.65869	8.99615	-3.33746	0	0
Rpl15-ps2	-1.04072	2.3112	-3.35192	6.226e-08	2.5e-09
Gm8281	-4.10978	-0.757428	-3.35236	0.00171967	0.000252154
Tsix	-1.99434	1.415	-3.40934	4.32171e-06	2.636e-07
Gm21093	-4.10978	-0.605726	-3.50406	0.00671923	0.00127218
Gm12663	-3.40348	0.165966	-3.56945	0.000652463	8.05117e-05
Gm5503	-2.99108	0.579616	-3.5707	0.000144874	1.41488e-05
Xist	2.94716	6.55925	-3.61209	0	0
Gm10503	0.195617	3.81429	-3.61868	0	0
Gm6685	-3.46982	0.169941	-3.63976	0.000620212	7.56053e-05
Gm18860	-2.10457	1.70611	-3.81068	3.3291e-07	1.56e-08
Rtraf-ps	-2.62684	1.28797	-3.91481	4.14004e-06	2.507e-07
D830030K20Rik	-2.60133	1.45328	-4.05461	3.48906e-06	2.073e-07
Tent2-ps1	-3.47314	0.616805	-4.08995	9.40966e-05	8.6653e-06
Gm45315	-3.25865	1.01826	-4.2769	1.1601e-05	7.991e-07
Adnp	-2.94222	2.57823	-5.52045	0.00164965	0.000239833

## Sheet: EFM Vs. PFM Downregulated
	EFM	PFM	log2FC	FDR	p.value
Ddx3y	5.03422	-2.10373	7.13795	2.59562e-05	1.9844e-06
Kdm5d	3.65039	-3.38588	7.03627	0	0
Eif2s3y	3.87118	-2.73052	6.60169	0	0
Gm6356	2.2443	-4.18801	6.43231	4e-10	0
Rpl34-ps1	3.49209	-2.62835	6.12044	0	0
Gm13841	6.2092	0.108502	6.1007	0.000487361	5.70108e-05
Ftl2-ps	5.54102	-0.49777	6.03879	0	0
Uty	2.34384	-3.61313	5.95697	4.38e-09	1e-10
Clcnka	2.46935	-3.39007	5.85942	1.7e-09	0
Pttg1	4.45377	-1.33808	5.79185	0	0
Gm19196	1.50314	-4.18801	5.69115	3.438e-08	1.3e-09
Gm3411	2.50307	-3.142	5.64508	0.0032757	0.000542701
Ftl1-ps2	1.41209	-4.18801	5.60009	4.278e-08	1.6e-09
Rec8	2.40711	-3.04137	5.44848	3.7e-10	0
Gm47428	5.13062	-0.243517	5.37413	0	0
Gm13302	0.762787	-4.18801	4.95079	0.0244194	0.00592186
Ftl1-ps1	6.00633	1.11271	4.89363	0	0
Gm29650	0.643776	-4.18801	4.83178	1.0016e-06	5.26e-08
Tma7-ps	2.26104	-2.34063	4.60166	4.02e-09	1e-10
B230311B06Rik	-0.101663	-4.18801	4.08634	0.0001098	1.02956e-05
Muc3a	2.72299	-1.36277	4.08576	6e-11	0
2410018L13Rik	0.329733	-3.61313	3.94286	0.000135146	1.30817e-05
Gm35021	2.32626	-1.55908	3.88534	1.92e-09	1e-10
Tnfrsf8	0.0930558	-3.78568	3.87874	0.000279217	2.98837e-05
Pnp2	0.227925	-3.61634	3.84426	0.000112976	1.06606e-05
Zfp125	1.18516	-2.64104	3.8262	2.10241e-05	1.5573e-06
Olfr316	-0.414374	-4.18801	3.77363	0.000646647	7.95285e-05
Gm13304	4.83991	1.10272	3.73719	0.0083544	0.00163815
Gm48508	0.302864	-3.40534	3.7082	0.000122963	1.16895e-05
Gvin2	0.499916	-3.16535	3.66527	0.00199583	0.000300854
Gm2974	1.00372	-2.63406	3.63778	1.08922e-05	7.454e-07
Gm7049	2.53007	-1.0675	3.59757	1.9e-10	0
H2af-ps2	-0.23145	-3.78797	3.55652	0.000599498	7.27559e-05
Gm5898	2.09307	-1.33436	3.42743	3.84e-09	1e-10
Gm3095	-0.348047	-3.61634	3.26829	0.00277922	0.000446011
Gm15459	7.94355	4.77931	3.16424	0	0
Gm4864	-0.644599	-3.79819	3.1536	0.00467786	0.000830433
Gm26782	3.61911	0.494293	3.12482	0	0
Gm49519	0.175307	-2.89145	3.06676	0.000899087	0.000117579
Il11ra2	-0.365836	-3.40316	3.03732	0.00493453	0.000886247
Gm44503	-1.17238	-4.18801	3.01563	0.0343112	0.00895103
Gm49012	-0.793899	-3.79819	3.0043	0.00602221	0.00112057
Rpph1	-1.18567	-4.18801	3.00234	0.0103805	0.00211182
Gm7329	-1.19566	-4.18801	2.99234	0.00956606	0.0019218
Gm10182	1.38827	-1.59913	2.9874	1.92541e-05	1.4095e-06
2610507I01Rik	1.07678	-1.82583	2.90261	8.6515e-06	5.725e-07
Mansc4	-0.355211	-3.21972	2.86451	0.00453607	0.00080158
Gm3373	0.15909	-2.70189	2.86098	0.00144637	0.000205193
Hdac1-ps	0.423268	-2.42037	2.84363	0.000306733	3.32424e-05
Slc6a3	2.09228	-0.692746	2.78502	9.85e-09	3e-10
Gm50270	2.20949	-0.570446	2.77993	1.506e-08	5e-10
B530045E10Rik	-0.90363	-3.61313	2.7095	0.0183321	0.00421157
Cd59a	2.99282	0.296359	2.69646	2e-11	0
Pitx2	1.10402	-1.58513	2.68914	2.76078e-05	2.1331e-06
Gm15541	-1.12176	-3.78797	2.66621	0.02408	0.00582131
Gm37534	-0.726196	-3.39007	2.66388	0.0121005	0.00254681
Fam167b	-0.470271	-3.07712	2.60685	0.00937828	0.00188053
Gm39318	-0.787613	-3.39007	2.60246	0.0151431	0.00334457
Prss45	0.329478	-2.23287	2.56235	0.0011336	0.00015397
Epx	-1.23472	-3.79522	2.5605	0.0371135	0.0099039
3110053B16Rik	0.399964	-2.1564	2.55636	0.000701322	8.74281e-05
Zglp1	-0.663882	-3.20148	2.53759	0.0162346	0.00364272
Gm21586	1.66858	-0.863542	2.53212	0.0117138	0.00244708
Zfp985	-0.687844	-3.21972	2.53187	0.0141258	0.00308089
Cpt1b	0.431404	-2.09478	2.52619	0.0352082	0.00926021
Gm31812	-1.27002	-3.78797	2.51795	0.0411834	0.0112885
Tmem52	0.712139	-1.80575	2.51789	0.000126552	1.21197e-05
Cdk15	-0.402263	-2.9109	2.50863	0.00892736	0.00176982
Zfp600	-0.982079	-3.48545	2.50337	0.0348932	0.00915973
Gm20186	0.184471	-2.29775	2.48222	0.00162311	0.000235537
Gm38187	-0.935649	-3.40534	2.46969	0.0239417	0.00577748
B230217O12Rik	3.73452	1.27113	2.46339	0	0
Gm49207	-0.845273	-3.21679	2.37152	0.0431712	0.0119549
Gm47664	0.282024	-2.06487	2.34689	0.00177472	0.000261666
1700007L15Rik	-1.27283	-3.60689	2.33406	0.0465222	0.0131144
Spag17	-0.895552	-3.21972	2.32416	0.0234818	0.0056551
Gm44117	-0.905732	-3.22386	2.31813	0.0292757	0.00735828
Rex2	-0.569623	-2.88438	2.31475	0.0238229	0.00574368
Ang	-0.325174	-2.62046	2.29528	0.0138339	0.0030015
Gm21092	0.791569	-1.48761	2.27918	0.000414548	4.7125e-05
Gm39469	-0.740375	-3.01885	2.27848	0.0241068	0.00582908
Foxa1	-1.00428	-3.27181	2.26753	0.0350836	0.009223
Gm38384	0.225713	-2.02654	2.25225	0.00452857	0.000799765
Xlr	-0.680209	-2.89145	2.21125	0.0293959	0.00739735
Chrna6	-0.0526011	-2.2319	2.1793	0.00437586	0.00076735
Hjurp	4.48799	2.3268	2.16119	0	0
Gm19409	0.650835	-1.4933	2.14414	0.000957444	0.000126506
Gm36251	-0.484593	-2.62668	2.14209	0.0193329	0.00447495
B230312C02Rik	-0.139488	-2.25205	2.11257	0.0124796	0.00264691
Gm3252	-0.122549	-2.2319	2.10936	0.00832136	0.00163032
Gm20635	0.297585	-1.80778	2.10536	0.00245666	0.00038672
Gm20208	-0.23997	-2.33686	2.09689	0.0205288	0.00481064
Gm43843	0.661329	-1.42299	2.08432	0.00182668	0.000271659
Vmn2r1	-0.510147	-2.58763	2.07748	0.0296707	0.00747627
6820431F20Rik	6.14895	4.07477	2.07418	0	0
Gm29438	-0.768934	-2.82454	2.05561	0.0332288	0.00858857
Gm36963	0.215611	-1.83151	2.04712	0.0051814	0.000938326
Klf14	-0.342123	-2.3607	2.01858	0.0195976	0.0045463
Acvr1c	4.13266	2.12383	2.00883	0	0
C030037D09Rik	3.06558	1.08914	1.97644	3.7e-10	0
Gm44777	2.95697	0.987628	1.96934	3.13e-09	1e-10
Gm17200	0.466925	-1.49834	1.96526	0.00264188	0.000421111
Rspo4	-0.536145	-2.47959	1.94344	0.044951	0.0125645
B830042I05Rik	-0.874575	-2.81097	1.9364	0.0473942	0.013409
Gm21680	-0.56679	-2.50118	1.93439	0.0402104	0.0109479
Gm45165	-0.578959	-2.50971	1.93075	0.037	0.00985959
Ldb3	2.99504	1.06703	1.92801	3.4e-10	0
Gm14419	1.6411	-0.272904	1.91401	7.81788e-06	5.089e-07
Bc1	1.7901	-0.109607	1.8997	1.02038e-05	6.927e-07
Ccdc38	0.0732169	-1.82037	1.89358	0.00847347	0.00166746
Gm48992	0.547299	-1.33633	1.88363	0.00274407	0.000439479
Kcnn4	0.194262	-1.68223	1.87649	0.00756223	0.00146236
Gm53015	1.97256	0.103775	1.86879	3.50739e-05	2.803e-06
Gm42466	-0.103357	-1.93544	1.83208	0.0181983	0.00417787
Gm16677	-0.371811	-2.19649	1.82468	0.0309584	0.00787946
Gm8173	0.185062	-1.63752	1.82258	0.0141137	0.0030775
Ovol1	0.322753	-1.49562	1.81837	0.0098512	0.00198739
Tmprss6	0.931832	-0.886319	1.81815	0.00159978	0.000231544
Isg15	0.698116	-1.11671	1.81482	0.00271025	0.000433622
Lhx1os	-0.485109	-2.28547	1.80036	0.0486121	0.0138166
Rtp1	0.0369757	-1.75559	1.79256	0.0165494	0.00372858
S100a3	0.202479	-1.58631	1.78879	0.016031	0.00358663
Gm45124	0.507266	-1.27726	1.78453	0.00361337	0.000610765
Gm45351	-0.129084	-1.90511	1.77602	0.0234818	0.00565448
Gm43305	5.33597	3.57707	1.7589	0	0
Gm6210	-0.362971	-2.11962	1.75664	0.0271131	0.00671738
Alox12b	2.01959	0.266386	1.75321	8.75596e-06	5.808e-07
Gm38431	2.39986	0.64961	1.75025	0.0135758	0.00293082
Gngt2	1.29664	-0.448299	1.74494	0.000375763	4.21468e-05
Slc39a2	3.07262	1.35161	1.72101	2.19e-09	1e-10
Gm9843	0.0028185	-1.70122	1.70404	0.0229598	0.00550206
Zfp979	-0.544289	-2.2374	1.69311	0.0402063	0.0109403
Trim13	2.6669	0.984884	1.68201	2.654e-08	1e-09
Gm34245	-0.21931	-1.89956	1.68025	0.0293959	0.00739748
Ccer2	1.87672	0.206883	1.66984	1.62487e-05	1.1666e-06
Gm48780	-0.347789	-2.01439	1.6666	0.0465736	0.0131314
1700028E10Rik	0.422991	-1.2408	1.66379	0.0062211	0.0011633
Gm43362	-0.150473	-1.81058	1.66011	0.0373798	0.00998913
Lif	-0.348565	-1.98731	1.63875	0.0343927	0.00898617
Gm38312	-0.188186	-1.81528	1.6271	0.0325608	0.00838179
Meox1	-0.0630026	-1.68686	1.62386	0.0434942	0.0120585
Crybg2	0.999411	-0.601703	1.60111	0.0034421	0.000576601
Rpsa-ps10	2.04531	0.466798	1.57852	1.34563e-05	9.436e-07
Lyrm7	3.37437	1.79816	1.57621	1.2e-10	0
Srarp	2.0648	0.505307	1.5595	1.92942e-05	1.4156e-06
Cd59b	-0.299251	-1.84616	1.54691	0.0496655	0.014173
AW495222	1.23795	-0.30248	1.54043	0.000923468	0.000121517
Syt15	0.436423	-1.1031	1.53952	0.020112	0.00468793
Gm5176	0.0803403	-1.44389	1.52423	0.0287034	0.00718648
A930004J17Rik	0.737328	-0.783294	1.52062	0.00574318	0.00105871
Hmga1	6.7343	5.21752	1.51678	0	0
Gm13568	0.143845	-1.37239	1.51624	0.0340579	0.00885998
Gm17081	4.53408	3.0261	1.50797	0	0
Olfml3	2.55903	1.05122	1.50781	9.5545e-07	4.98e-08
Pgr15l	0.419065	-1.0843	1.50336	0.0218609	0.00519613
Gm10557	2.53245	1.03609	1.49636	2.55401e-05	1.9512e-06
Crlf1	1.17867	-0.307044	1.48572	0.00289232	0.000468547
Prss50	0.528222	-0.955734	1.48396	0.0151924	0.00335806
Gm20371	0.544718	-0.933654	1.47837	0.0105458	0.00215401
Olfm4	0.178393	-1.29455	1.47294	0.0456518	0.0128024
Gm10282	3.98337	2.51057	1.4728	0	0
Tmem100	4.09955	2.63018	1.46937	0	0
Gstm6	2.97131	1.50711	1.4642	3.493e-08	1.3e-09
Ccdc73	1.85871	0.398265	1.46045	5.82103e-05	4.9952e-06
Akr1c18	0.900567	-0.557676	1.45824	0.00493131	0.000885032
Alox8	1.00803	-0.449433	1.45747	0.00482073	0.00086049
5031415H12Rik	0.293475	-1.15551	1.44898	0.0310683	0.00792263
Igtp	1.94297	0.495678	1.44729	1.77796e-05	1.2881e-06
Gm2464	1.3157	-0.130941	1.44664	0.00169955	0.000248652
Noxo1	0.916928	-0.516369	1.4333	0.0093904	0.00188347
Gm10599	3.56053	2.14463	1.41591	0.00269529	0.000430501
Zfp133-ps	1.53895	0.131037	1.40791	0.0010883	0.000146681
Gm29216	6.02412	4.6232	1.40092	7.1159e-07	3.58e-08
2310058D17Rik	0.862503	-0.532222	1.39473	0.00772523	0.00150057
Gm37274	0.532415	-0.860739	1.39315	0.0141406	0.00308669
Dennd1c	-0.0385988	-1.42416	1.38556	0.0447374	0.0124845
H2-T23	3.60814	2.22266	1.38548	1.07e-09	0
Hyal1	3.38492	2.00277	1.38215	2.1e-09	1e-10
Higd1b	1.21236	-0.169578	1.38193	0.00235096	0.00036698
Gm5136	0.161748	-1.22001	1.38175	0.04098	0.0112151
Gm49980	5.23984	3.86533	1.37451	0	0
Gm16277	2.04884	0.67561	1.37323	5.06937e-05	4.2679e-06
1190005I06Rik	2.95803	1.59449	1.36354	4.7574e-07	2.31e-08
2810002D19Rik	1.93643	0.619966	1.31646	0.00036458	4.06163e-05
Nrtn	2.29305	0.979225	1.31383	0.000415876	4.7321e-05
Gm2163	1.60099	0.289141	1.31185	0.000400138	4.53355e-05
Gm5859	3.1702	1.85925	1.31095	0.000438977	5.04008e-05
Snhg10	0.803663	-0.506746	1.31041	0.0241133	0.00583196
Pdzd7	2.47916	1.17518	1.30397	1.9317e-05	1.4183e-06
Depp1	1.48066	0.183631	1.29702	0.00132714	0.000185119
Lefty1	1.04258	-0.250508	1.29309	0.00696085	0.00132724
Crip1	1.94058	0.650777	1.2898	0.000704448	8.79947e-05
Gm9866	4.87518	3.58936	1.28582	0	0
Cys1	3.3756	2.09076	1.28484	1.443e-08	5e-10
B230206L02Rik	1.32862	0.0450512	1.28357	0.00193345	0.000290509
Alas2	2.5158	1.24246	1.27335	2.10892e-05	1.5644e-06
Klk8	1.65508	0.387273	1.2678	0.000950683	0.000125458
Gm29562	1.86968	0.602262	1.26742	0.000179966	1.81213e-05
Nccrp1	1.02876	-0.234914	1.26367	0.0096806	0.00194743
Nat8	0.451836	-0.807962	1.2598	0.0304719	0.00772926
2610005L07Rik	4.46106	3.20495	1.25611	1e-11	0
D630008O14Rik	0.509639	-0.742901	1.25254	0.0305295	0.00774718
0610009L18Rik	1.23092	-0.0197295	1.25065	0.00639758	0.00120149
Cldn2	1.03388	-0.212076	1.24596	0.0122639	0.00259253
Gm10558	1.15942	-0.0784676	1.23789	0.0060083	0.00111766
Plin4	3.60428	2.38286	1.22142	3.5e-09	1e-10
Clca3a1	0.939224	-0.2795	1.21872	0.0273721	0.00680002
Epb41l4aos	2.23469	1.01835	1.21634	2.44996e-05	1.8598e-06
2010315B03Rik	2.64405	1.43591	1.20815	8.80687e-06	5.861e-07
Gm30025	1.3225	0.123441	1.19906	0.00463385	0.000821617
Tekt2	1.5329	0.336357	1.19654	0.00180521	0.000267084
Mmel1	1.13085	-0.0647263	1.19557	0.00602746	0.00112193
Prox1os	1.08932	-0.104692	1.19402	0.00587046	0.00108662
Odc1	6.01581	4.82418	1.19163	0	0
Glra1	1.3007	0.119017	1.18169	0.00501503	0.000903313
Tcim	1.11054	-0.0702108	1.18075	0.00499721	0.000899563
Rpl15-ps3	3.07773	1.8995	1.17823	0.0440728	0.0122451
Psmb5	6.53295	5.35531	1.17764	0	0
Rps15a	6.76637	5.59017	1.1762	0	0
Gm42566	0.521579	-0.651911	1.17349	0.0349012	0.00916434
AA387883	1.53208	0.37203	1.16005	0.00401637	0.000692141
Gm43359	1.02056	-0.1382	1.15876	0.0162917	0.00365906
Gm3892	2.33432	1.17637	1.15795	0.0310214	0.007905
Gm11611	1.19007	0.0328729	1.1572	0.00887056	0.0017552
Efcab15	0.921561	-0.235398	1.15696	0.0171715	0.00388826
Hba-a1	7.61048	6.45405	1.15642	0	0
Gm49353	2.19551	1.0439	1.15161	0.000229089	2.396e-05
Eno1	9.85693	8.70739	1.14954	0	0
Id2	6.31834	5.16912	1.14922	0	0
4930506C21Rik	0.802332	-0.345625	1.14796	0.0262757	0.00647558
Cmya5	2.39773	1.25109	1.14664	6.22928e-05	5.3759e-06
Gng8	1.30638	0.161398	1.14498	0.00488911	0.000876136
2900060N12Rik	1.07206	-0.0670441	1.1391	0.0109257	0.00224343
Mrpl55	4.43251	3.29607	1.13643	0	0
Acp1	5.8888	4.75328	1.13552	0	0
Thbs4	3.69901	2.56812	1.13089	4.52e-09	1e-10
Gm43048	0.685108	-0.445406	1.13051	0.0321261	0.00824446
Gm14418	1.92639	0.797709	1.12868	0.000820541	0.000105132
Gm2000	1.19042	0.0675621	1.12286	0.0146891	0.00322759
Tnnt1	4.18801	3.07249	1.11551	2.9e-10	0
Mall	0.454287	-0.656116	1.1104	0.0488606	0.0139032
Sfxn2	1.75669	0.659905	1.09679	0.0021246	0.000325323
Gm15710	1.12897	0.0329445	1.09603	0.0104766	0.00213534
9630010A21Rik	1.98454	0.892278	1.09226	0.00082459	0.00010574
Gm45179	0.476966	-0.614669	1.09163	0.0497902	0.0142269
9530059O14Rik	1.77784	0.693965	1.08387	0.00681973	0.0012948
Hba-a2	8.33545	7.25593	1.07952	0	0
Dancr	1.36795	0.289397	1.07856	0.0120371	0.00252837
Slfn2	0.730052	-0.342793	1.07285	0.0374928	0.010027
Gm49190	0.925026	-0.145358	1.07038	0.0223359	0.00532717
Gm22009	1.93512	0.878083	1.05704	0.00119122	0.000163389
Gm9385	1.90759	0.851768	1.05582	0.000673231	8.35984e-05
Gm7536	2.90807	1.85481	1.05326	3.07807e-05	2.4116e-06
Gm17167	5.01205	3.95881	1.05325	1.321e-08	4e-10
Cox7a2	6.57661	5.52428	1.05233	0	0
Rps27rt	1.85464	0.807893	1.04674	0.00104927	0.00014036
Gm12953	0.934983	-0.108157	1.04314	0.04091	0.0111937
Capza1	4.96954	3.92962	1.03993	0	0
Gm44560	2.67962	1.64313	1.03649	0.000320674	3.50136e-05
A330048O09Rik	0.895293	-0.135871	1.03116	0.0299586	0.0075715
Rps7	8.24597	7.21493	1.03104	0	0
Smim27	1.53544	0.508313	1.02713	0.00953764	0.00191506
Gm44831	2.00174	0.980591	1.02115	0.00587574	0.00108855
Cabp7	5.86794	4.85074	1.01719	0	0
Rps13	6.718	5.70518	1.01282	0	0
Cox6a2	3.61932	2.60709	1.01224	1.1051e-07	4.7e-09
C1ql2	3.93555	2.92811	1.00744	5.848e-08	2.3e-09
Cox4i2	1.16749	0.160697	1.00679	0.0302907	0.00766527
Mt2	7.35955	6.3546	1.00495	0	0
1110038B12Rik	2.61117	1.6063	1.00487	7.59577e-05	6.7072e-06
Gm45774	1.58661	0.585908	1.0007	0.0121503	0.00256129

## Sheet: EFM Vs. PFM KEGG Pathways
	enrichmentScore	NES	p.adjust	core_enrichment
KEGG_PARKINSONS_DISEASE	0.637863	2.06906	1.06e-05	Atp5g2/Ndufb10/Atp5h/Cox7a2l/Slc6a3/Ndufa5/Ndufa6/Atp5g1/Cox6a2/Ndufc2/Ndufc1/Ndufb3/Atp5o/Ndufb1/Ndufa7/Ndufs5/Uqcrb/Ndufs4/Ndufs3/Snca/Ndufa4/Cox7b/Ndufb5/Ndufb4/Ndufb6/Ndufa1/mt-Co3/Ndufab1/mt-Co1/mt-Cytb/Sdhc/mt-Co2/mt-Nd6/Ube2l6/Septin5/mt-Nd3/Th/Ndufb2/Ndufv2/Cox6b2/Vdac1/Slc18a2/mt-Nd1/Ndufs8/Ube2l3/Sdhd/Slc25a4/Cox4i2/mt-Atp6/Cox5a
KEGG_ALZHEIMERS_DISEASE	0.611696	2.04946	6.48e-07	Atp5g2/Ndufb10/Atp5h/Mapk3/Cox7a2l/Grin2b/Ndufa5/Ndufa6/Atp5g1/Cox6a2/Ndufc2/Ndufc1/Ndufb3/Atp5o/Apoe/Psenen/Ndufb1/Ndufa7/Ndufs5/Uqcrb/Ndufs4/Ndufs3/Snca/Ndufa4/Mapt/Cox7b/Ndufb5/Ndufb4/Ndufb6/Hsd17b10/Ndufa1/Gnaq/mt-Co3/Cdk5r1/Ndufab1/mt-Co1/mt-Cytb/Aph1a/Sdhc/mt-Co2
KEGG_OXIDATIVE_PHOSPHORYLATION	0.602812	1.94316	0.000100719	Atp5g2/Ndufb10/Atp5h/Cox7a2l/Ndufa5/Ndufa6/Atp5g1/Cox6a2/Ndufc2/Ndufc1/Ndufb3/Atp5o/Ndufb1/Ndufa7/Ndufs5/Atp6v0e/Uqcrb/Ndufs4/Ndufs3/Atp6v1g1/Ndufa4/Cox7b/Ndufb5/Ndufb4/Ndufb6/Ndufa1/mt-Co3/Ndufab1/mt-Co1/mt-Cytb/Sdhc/mt-Co2/Atp6v1f/mt-Nd6/Atp6v0b/mt-Nd3/Ndufb2/Ndufv2/Cox6b2/mt-Nd1/Atp6v0c/Ndufs8/Sdhd/Cox4i2/mt-Atp6/Cox5a/Cox10
KEGG_HUNTINGTONS_DISEASE	0.567088	1.92349	4.24e-05	Atp5g2/Ndufb10/Atp5h/Cox7a2l/Clta/Grin2b/Polr2l/Gpx1/Ndufa5/Polr2e/Ndufa6/Atp5g1/Cox6a2/Ndufc2/Ndufc1/Ndufb3/Atp5o/Bax/Ndufb1/Ndufa7/Ndufs5/Uqcrb/Ndufs4/Ndufs3/Ndufa4/Cox7b/Dlg4/Polr2i/Ndufb5/Tgm2/Ndufb4/Ndufb6/Bdnf/Ndufa1/Gnaq/mt-Co3/Ndufab1/mt-Co1/mt-Cytb/Sdhc/mt-Co2/Polr2j/Polr2g/Dctn2/Crebbp/Ndufb2/Dnal4/Polr2h/Ndufv2/Cox6b2/Vdac1/Grin1/Ndufs8/Sdhd/Polr2c/Slc25a4/Cox4i2/mt-Atp6/Cox5a
KEGG_DRUG_METABOLISM_CYTOCHROME_P450	0.698807	1.8545	0.015399	Gstm5/Gstm1/Gstm7/Cyp2d22/Gsto1/Mgst3
KEGG_TYROSINE_METABOLISM	0.67398	1.805	0.0282655	Comt/Hemk1/Mif/Bud23/Fah/Ddc/Th
