# Supplementary material for: Sex-Specific Whole-Transcriptome Analysis in the Cerebral Cortex of FAE Offspring
Source: Cells. 2023 Jan 15;12(2):328. doi: 10.3390/cells12020328 (PMC9856965; doi:10.3390/cells12020328)
Supplement: Supplementary file 1 [file cells-12-00328-s001.zip › Table S2.xlsx]

## Sheet: EFF Vs. PFF All Genes
	EFF	PFF	log2FC	FDR	p.value
Arf3	9.84641	10.1838	0.337353	0	0
Cdhr1	5.53283	4.41502	-1.11781	0	0
Eno1	8.66408	9.21579	0.551709	0	0
Eno1b	8.76836	8.22479	-0.543571	0	0
Gm15459	5.5129	8.09331	2.58042	0	0
Gm47283	6.15704	5.43068	-0.726356	0	0
Hspa8	10.9467	10.7177	-0.228974	0	0
Id2	4.89704	5.67309	0.77605	0	0
Mbp	11.6591	11.8846	0.225445	0	0
Pcdhgc4	7.71864	8.18801	0.469372	0	0
Rps3a1	7.75113	8.29199	0.540865	0	0
Rps3a2	5.47731	1.28543	-4.19188	0	0
Rps3a3	4.42102	-2.19005	-6.61107	0	0
Tmem181b-ps	5.68195	4.77991	-0.902044	0	0
Tpm3-rs7	4.4005	-0.0444787	-4.44498	0	0
Ablim1	6.10288	5.4844	-0.618475	1e-11	0
Actb	9.42542	9.73222	0.306801	1e-11	0
Gng4	6.6325	6.08893	-0.543567	1e-11	0
Rpl34-ps1	0.262583	3.26212	2.99953	1e-11	0
Miat	7.76447	7.32501	-0.439457	3e-11	0
Doc2g	4.98588	4.03617	-0.949718	5e-11	0
Dpysl2	7.62318	7.98742	0.364246	1.06e-09	0
Mobp	10.0699	10.2812	0.211285	1.35e-09	0
Rps7	6.93965	7.34286	0.403206	1.35e-09	0
Pttg1	0.0236614	2.74972	2.72606	1.52e-09	0
Psmb5	5.42834	5.99939	0.571049	4.43e-09	0
Plekhb1	8.39563	8.68225	0.286627	5.1e-09	0
Mir124a-1hg	6.69165	6.27908	-0.412564	6.42e-09	0
Hpca	9.8	10.042	0.241995	9.79e-09	0
Acp1	4.82615	5.41768	0.591533	1.317e-08	0
Col5a1	4.219	3.15373	-1.06527	1.963e-08	0
Hjurp	2.57052	3.73265	1.16213	2.091e-08	0
Snhg11	9.39038	9.00411	-0.386269	2.725e-08	0
Trf	8.34633	8.61386	0.26753	3.32e-08	1e-10
Arc	7.82831	7.47489	-0.353424	4.558e-08	1e-10
Sipa1l1	8.51478	8.2356	-0.279182	5.057e-08	1e-10
Ghitm	8.26738	8.54895	0.281566	5.686e-08	1e-10
Xist	6.66313	6.12987	-0.533262	5.794e-08	1e-10
Qdpr	7.74891	8.04869	0.29978	7.594e-08	2e-10
B230217O12Rik	1.11064	2.92106	1.81042	9.319e-08	2e-10
Rpl21	7.49445	7.81305	0.318605	1.4508e-07	3e-10
Rps7-ps3	5.77607	5.29365	-0.482424	1.542e-07	4e-10
Plp1	10.6953	10.8666	0.171279	1.9392e-07	5e-10
Mid1	4.54664	3.7244	-0.822242	2.4864e-07	6e-10
Acvr1c	2.49036	3.62165	1.13129	2.6578e-07	6e-10
Ppp1r12b	7.05276	6.70208	-0.350685	3.0082e-07	7e-10
Flna	5.72828	5.21143	-0.516854	3.3871e-07	9e-10
Hspa5	7.97509	7.67948	-0.29561	3.3871e-07	9e-10
Hp1bp3	8.01682	7.74682	-0.270005	3.4485e-07	9e-10
Rps15a	5.65473	6.10679	0.452067	3.4485e-07	9e-10
Gm3375	5.41214	4.84078	-0.571361	3.515e-07	1e-09
Leng8	6.89884	6.55099	-0.347849	3.515e-07	1e-09
Myo16	5.95561	5.51112	-0.444492	3.5407e-07	1e-09
Nr4a1	7.06848	6.71983	-0.348644	4.0248e-07	1.2e-09
Gad1	8.82456	8.5797	-0.244858	4.1331e-07	1.2e-09
Vamp2	9.51655	9.70809	0.191539	4.4354e-07	1.3e-09
6330403K07Rik	7.6712	7.97005	0.298851	6.0559e-07	1.9e-09
Hmga1	5.00156	5.53311	0.531549	6.0559e-07	1.9e-09
Tpm3	7.067	7.36624	0.299238	6.0559e-07	1.9e-09
Mcf2l	7.18843	6.87213	-0.316298	6.1668e-07	2e-09
Csrp1	8.11465	8.38149	0.26684	6.2024e-07	2e-09
Ephb6	6.40372	6.75559	0.351875	6.26e-07	2.1e-09
Trank1	7.59494	7.28577	-0.309164	6.3169e-07	2.2e-09
Rpl15-ps6	5.2098	4.39387	-0.815927	8.1698e-07	2.8e-09
Tshz1	5.85626	5.38919	-0.467069	8.5282e-07	3e-09
6820431F20Rik	4.35751	4.93704	0.579524	9.3709e-07	3.3e-09
Arl6ip1	7.59512	7.86876	0.273644	1.22338e-06	4.4e-09
Arl3	6.29253	6.65752	0.364989	1.38155e-06	5.1e-09
Eomes	3.35149	2.30716	-1.04433	1.43547e-06	5.4e-09
Igsf9b	6.25693	5.89221	-0.364728	2.33631e-06	8.8e-09
Th	4.27877	3.57646	-0.702303	2.67937e-06	1.03e-08
Ddx17	8.23808	7.99811	-0.239965	2.76537e-06	1.09e-08
Il33	5.33973	5.76876	0.429034	2.76537e-06	1.08e-08
Hbb-bt	4.38583	3.65429	-0.73154	3.12322e-06	1.25e-08
Gm37376	6.31984	6.70256	0.382712	3.34269e-06	1.36e-08
Gpr17	5.27475	4.81196	-0.462788	3.76028e-06	1.55e-08
Gstm7	4.11997	4.72105	0.601079	3.97481e-06	1.66e-08
Gm26782	0.419661	2.29244	1.87278	4.03769e-06	1.7e-08
Frmd7	2.30531	0.72977	-1.57555	4.32934e-06	1.85e-08
Pcdhgc3	6.81056	6.46413	-0.34643	4.8293e-06	2.09e-08
Fam107a	8.43875	8.21882	-0.219935	4.83856e-06	2.12e-08
Hsp90aa1	10.0433	10.2224	0.17911	5.49306e-06	2.44e-08
Camk2a	11.2461	11.0941	-0.152008	7.1908e-06	3.23e-08
Sgsm1	7.0294	6.72222	-0.307183	7.37223e-06	3.35e-08
Hmgb1	7.36626	7.6499	0.283643	7.70153e-06	3.54e-08
Pcdhgc5	7.65568	7.33011	-0.325568	7.79142e-06	3.63e-08
Ogfrl1	7.14824	7.48537	0.337132	7.89484e-06	3.72e-08
Selenow	8.77611	9.00734	0.23123	8.4103e-06	4e-08
Dlx1	6.31585	5.93999	-0.375858	8.64681e-06	4.16e-08
Pitpnm3	6.76946	6.46626	-0.303208	8.78441e-06	4.28e-08
Arrb1	8.27634	8.04362	-0.232714	1.23991e-05	6.1e-08
Pcbp3	6.00542	5.64254	-0.362875	1.37726e-05	6.86e-08
Kcna1	5.77363	5.35039	-0.423236	1.55871e-05	7.84e-08
Dot1l	5.46565	5.03637	-0.429283	1.61281e-05	8.29e-08
Ms4a15	2.43152	0.965873	-1.46565	1.61281e-05	8.22e-08
Nudc	7.29038	7.58177	0.29138	1.64883e-05	8.56e-08
Bmp1	5.16631	4.66585	-0.500456	1.9061e-05	1e-07
Apc	8.41587	8.14997	-0.265902	2.09709e-05	1.112e-07
5830417I10Rik	4.63484	4.03463	-0.600211	2.28718e-05	1.225e-07
Gabrb2	6.22129	5.8616	-0.359695	2.35263e-05	1.273e-07
Fth1	10.3798	10.6853	0.30552	2.38562e-05	1.308e-07
Gm10503	3.75452	3.0208	-0.73372	2.38562e-05	1.317e-07
Ppm1k	5.65339	6.03988	0.386485	2.49166e-05	1.402e-07
Slc6a3	0.423812	2.12818	1.70437	2.49166e-05	1.399e-07
Olfr287	1.10629	2.47272	1.36643	2.53901e-05	1.442e-07
Abcc5	6.91167	6.62723	-0.284444	2.9081e-05	1.668e-07
Ints6l	4.54833	3.98924	-0.559095	3.1717e-05	1.836e-07
Atp1a1	10.0047	9.85218	-0.152474	3.40853e-05	1.992e-07
Islr	4.09033	3.43432	-0.656008	3.52443e-05	2.079e-07
Gm49980	3.42347	4.11157	0.688102	3.55978e-05	2.119e-07
Pcp4	8.47158	8.68208	0.210493	3.78884e-05	2.276e-07
C1ql2	2.55492	3.51351	0.95859	3.83314e-05	2.323e-07
Ppp1r14a	3.55228	4.32478	0.7725	3.88964e-05	2.378e-07
Ahnak	4.90214	4.35858	-0.543564	3.9169e-05	2.416e-07
Calb2	6.48697	6.17807	-0.308902	4.19587e-05	2.611e-07
Cox7a2	5.52437	5.89877	0.374394	5.76086e-05	3.629e-07
Sh2d5	6.65108	6.35056	-0.300517	5.76086e-05	3.647e-07
Cryab	6.45414	6.74802	0.29388	6.12954e-05	3.913e-07
Flnb	5.2729	4.86006	-0.41284	6.58666e-05	4.241e-07
Cldn11	7.7543	7.96927	0.214965	6.72043e-05	4.363e-07
Zgpat	5.35335	4.8703	-0.483046	6.7431e-05	4.415e-07
Atp5j	6.6796	6.96314	0.283542	6.99023e-05	4.633e-07
Tppp3	5.37075	5.76493	0.394183	6.99023e-05	4.652e-07
Rps21	6.29451	6.60453	0.310024	7.03173e-05	4.718e-07
S100b	6.08094	6.4117	0.330756	7.17777e-05	4.855e-07
Ltbp4	5.67153	5.29718	-0.374357	7.22978e-05	4.929e-07
Dnlz	4.54642	5.01158	0.46516	7.41579e-05	5.256e-07
Dpp8	7.24706	6.98096	-0.26609	7.41579e-05	5.152e-07
Gfap	7.49447	7.72847	0.233999	7.41579e-05	5.238e-07
Pgam1-ps2	4.087	3.13539	-0.951611	7.41579e-05	5.214e-07
Stxbp5l	4.33131	3.73095	-0.600361	7.41579e-05	5.206e-07
Sv2c	6.12449	5.79809	-0.326404	7.4733e-05	5.337e-07
Gm26658	2.75179	1.67514	-1.07664	7.75783e-05	5.589e-07
Per2	5.18796	4.74836	-0.439596	7.75783e-05	5.625e-07
Bcas1	7.76963	7.99104	0.221411	7.84917e-05	5.733e-07
Zc3h7b	7.9458	7.70835	-0.237451	7.92075e-05	5.828e-07
Rpl13a	8.39185	8.60764	0.215792	7.96288e-05	5.903e-07
Hba-a2	7.20321	6.89148	-0.311732	8.37372e-05	6.252e-07
Rpl14	7.25906	7.50131	0.242253	8.42276e-05	6.335e-07
Hivep3	5.94876	5.5918	-0.356951	8.54528e-05	6.473e-07
Zkscan3	5.33122	4.90316	-0.428058	8.62808e-05	6.582e-07
Gm6356	-2.69539	1.10091	3.7963	8.80684e-05	6.766e-07
Ankrd52	5.70912	5.35239	-0.356733	9.30982e-05	7.304e-07
Cacng5	4.97332	4.5241	-0.449226	9.30982e-05	7.246e-07
Rtraf	5.0705	5.48423	0.413734	9.30982e-05	7.257e-07
Rpl29	7.03519	6.75564	-0.279554	9.44296e-05	7.46e-07
Tmem88b	6.30882	6.59761	0.288791	9.60073e-05	7.636e-07
Trim13	0.712164	2.17736	1.4652	0.000104189	8.343e-07
Slc6a20b	4.78187	5.25512	0.473255	0.0001069	8.63e-07
Vim	5.36766	4.96129	-0.406361	0.0001069	8.676e-07
Wsb1	5.28282	4.8438	-0.439026	0.000111201	9.085e-07
Rpl15-ps2	2.71055	1.55609	-1.15446	0.00011981	9.853e-07
Uchl1	9.01086	9.1915	0.180645	0.00013394	1.1088e-06
Rpl9	7.32947	7.55563	0.226161	0.000141199	1.1765e-06
Gramd1b	7.58212	7.35609	-0.226025	0.000145038	1.2164e-06
Faxc	4.89406	4.40366	-0.490407	0.000147931	1.2486e-06
Smad3	6.0879	5.76574	-0.322165	0.000152712	1.2972e-06
Adcyap1r1	7.55615	7.33446	-0.221686	0.000157131	1.3433e-06
Syt10	2.42148	1.24021	-1.18127	0.00018589	1.5992e-06
Tmsb4x	8.14234	8.3402	0.19786	0.000188202	1.6293e-06
Nrip3	7.16664	6.91929	-0.247347	0.000191963	1.6722e-06
Dnmt3a	6.37656	6.08702	-0.289545	0.000211068	1.8501e-06
Firre	4.90279	4.48174	-0.421045	0.000213889	1.8979e-06
Lyrm7	2.00213	2.95627	0.954136	0.000213889	1.8938e-06
Cnp	8.79066	8.96662	0.175956	0.000231691	2.0684e-06
Slc1a3	8.45874	8.27023	-0.188513	0.000251681	2.2605e-06
Efhd1	4.72529	5.13254	0.407247	0.000258918	2.3478e-06
Map1b	9.58586	9.74018	0.154321	0.000258918	2.3535e-06
Omp	3.14578	2.26723	-0.878559	0.000259601	2.3738e-06
Gm5898	-0.678421	1.4363	2.11472	0.000280705	2.582e-06
Sik2	4.66783	4.15732	-0.510507	0.000303735	2.8102e-06
Ttyh3	8.0236	7.81941	-0.204187	0.000304421	2.8331e-06
Lcn2	1.07052	-1.95999	-3.03051	0.000307483	2.8782e-06
Gm7049	0.215976	1.88204	1.66606	0.000311415	2.9318e-06
Shisa3	2.30639	0.803455	-1.50294	0.000338734	3.2074e-06
Cabp7	4.73323	5.17397	0.440745	0.000347583	3.31e-06
Abhd3	6.23426	5.94506	-0.289198	0.00037519	3.6165e-06
Adcy1	8.83457	8.66722	-0.167346	0.00037519	3.6003e-06
Lrp8	6.0829	5.79256	-0.290336	0.00037519	3.6337e-06
Fnbp1l	6.81151	6.55016	-0.261349	0.000392803	3.8256e-06
Dmp1	3.63265	2.85322	-0.779428	0.000395195	3.8703e-06
Chd9	6.5547	6.29304	-0.261663	0.000395782	3.9188e-06
Nfia	5.02484	5.43356	0.408719	0.000395782	3.9068e-06
Dbndd2	7.0459	7.26998	0.224081	0.000411319	4.1233e-06
Gpsm1	5.95856	5.65076	-0.307808	0.000411319	4.1315e-06
Ptpro	5.61378	5.25227	-0.361512	0.000411319	4.1395e-06
Cst3	9.43597	9.60191	0.16594	0.000416292	4.212e-06
Cdkn1a	5.08548	4.70754	-0.377938	0.00043065	4.3806e-06
Park7	6.77771	7.01902	0.241317	0.000442564	4.5257e-06
Gm48062	2.51536	1.41634	-1.09902	0.000460926	4.7384e-06
Gm38394	3.5004	2.31548	-1.18492	0.000465074	4.8063e-06
Gpatch8	5.76047	5.43845	-0.322021	0.000505799	5.3284e-06
Klhl11	3.94772	3.34285	-0.604867	0.000505799	5.2857e-06
Lgr6	3.34134	2.59604	-0.745296	0.000505799	5.3064e-06
Pdia4	5.36539	5.00114	-0.364253	0.000505799	5.3366e-06
Stmn2	8.0757	8.25814	0.182439	0.000511785	5.4274e-06
Snx13	5.87943	5.50467	-0.374757	0.000525124	5.5973e-06
Cplx2	10.2599	10.3831	0.123195	0.000525176	5.6263e-06
Cox4i1	8.70174	8.87429	0.172548	0.000550389	5.9262e-06
Ablim3	5.52443	5.16382	-0.360611	0.000590718	6.3924e-06
Grik3	6.92443	6.69233	-0.232102	0.000615132	6.6898e-06
A830036E02Rik	4.65343	4.2096	-0.443829	0.000641669	7.0132e-06
Rpl15	6.97721	7.19744	0.220223	0.000651418	7.1549e-06
Odc1	5.2361	5.57522	0.339129	0.000677884	7.5557e-06
Opalin	4.41122	4.82764	0.416422	0.000677884	7.4985e-06
Rhob	8.47977	8.64505	0.165273	0.000677884	7.5457e-06
Tma7-ps	-3.89612	0.496242	4.39236	0.00068671	7.6912e-06
Fau	6.85243	7.09081	0.238383	0.000690772	7.7901e-06
Flt1	4.98399	4.58541	-0.398579	0.000690772	7.8484e-06
Slc38a1	7.39652	7.5934	0.196876	0.000690772	7.8488e-06
Foxn3	5.22033	5.55495	0.334624	0.000700133	7.9931e-06
Zbtb20	6.37409	6.63022	0.256126	0.000758509	8.7006e-06
Htra1	6.716	6.94472	0.228717	0.000777342	8.9587e-06
Ftl2-ps	-1.41115	1.0659	2.47705	0.000782109	9.0559e-06
Hba-a1	6.43899	6.0953	-0.343688	0.000782462	9.1023e-06
Ddhd1	5.58245	5.8723	0.289855	0.000782842	9.1491e-06
Hmga1b	4.76219	4.14511	-0.617082	0.000804098	9.4692e-06
Pkd1	6.45123	6.20062	-0.25061	0.000804098	9.4845e-06
Cd47	7.30156	7.51965	0.21809	0.000817499	9.6869e-06
Slain1	5.91174	6.18384	0.272105	0.000890646	1.06018e-05
Pou6f1	6.92651	6.70004	-0.226474	0.000899677	1.0758e-05
BC037039	4.80376	4.36615	-0.437615	0.000903865	1.08569e-05
Dusp11	5.2659	4.9067	-0.359196	0.000918624	1.10839e-05
Zbtb40	3.81066	3.20825	-0.602404	0.000948913	1.15007e-05
Taf15	5.33759	5.6539	0.316305	0.000965616	1.17554e-05
Nudt19	5.03814	5.38838	0.350235	0.000974236	1.19131e-05
Gm21596	3.59474	2.84735	-0.747383	0.00101475	1.25183e-05
Prrc2b	8.94066	8.79	-0.150656	0.00101475	1.24758e-05
3300002P13Rik	3.66444	4.19017	0.525729	0.00107691	1.33788e-05
Bhlhe40	7.19284	6.99037	-0.202468	0.00107691	1.34016e-05
Clk1	5.69887	5.38727	-0.3116	0.00112115	1.40129e-05
Ddr1	6.53728	6.77881	0.241531	0.0011309	1.4196e-05
6430548M08Rik	8.2809	8.09583	-0.185073	0.00117085	1.47607e-05
Rbl2	5.01009	5.36997	0.359885	0.00117596	1.48888e-05
Shank2	7.03048	6.81169	-0.218794	0.0011774	1.49707e-05
Lin7a	4.29439	3.79432	-0.500074	0.00120571	1.53959e-05
Arhgap31	4.54372	4.11788	-0.425835	0.00121283	1.55525e-05
Kcnb1	8.0211	7.83906	-0.182042	0.00126101	1.62385e-05
Prox1	4.54317	4.94436	0.401194	0.00127115	1.64379e-05
Myo9b	5.19594	4.82538	-0.370566	0.00133839	1.7429e-05
Rps11	7.25571	7.46505	0.209342	0.00133839	1.74522e-05
Srrm2	7.85006	7.65357	-0.196494	0.00141617	1.8543e-05
Vxn	8.19971	8.37364	0.173935	0.00145706	1.91573e-05
Nktr	6.09334	5.79857	-0.294777	0.00151226	1.99649e-05
Cnih2	7.00635	7.26021	0.253857	0.00166301	2.20451e-05
Nmb	2.39178	1.43108	-0.960702	0.00172038	2.28986e-05
Tiam2	6.12323	5.84858	-0.274653	0.00174536	2.33256e-05
Zkscan16	4.0159	3.49231	-0.523588	0.00175753	2.35834e-05
Phf24	8.31952	8.15235	-0.167169	0.00176685	2.3804e-05
Scgn	2.53363	1.64873	-0.884904	0.0017676	2.39097e-05
Dbpht2	6.00524	6.27849	0.273251	0.00176902	2.40247e-05
Eid1	7.35354	7.5596	0.206058	0.00181558	2.47552e-05
Gjc2	4.28717	4.7148	0.427626	0.00189081	2.58832e-05
Gm50270	-0.696066	1.24643	1.9425	0.00195388	2.68524e-05
Serpinf1	3.30402	2.58661	-0.717404	0.00196588	2.71237e-05
Calm2	10.6769	10.7761	0.0992369	0.00197107	2.7302e-05
Mal	8.31639	8.47318	0.156784	0.00198623	2.76194e-05
Fosl2	5.86672	5.51377	-0.352952	0.0020032	2.79638e-05
Tcp11l1	3.90652	3.32682	-0.5797	0.00206717	2.89686e-05
Slc2a1	6.66608	6.42625	-0.239827	0.00207191	2.9147e-05
Gm14205	5.05188	4.69044	-0.361442	0.00208255	2.96029e-05
Ldb3	1.18027	2.26825	1.08799	0.00208255	2.96348e-05
Mmp17	7.57506	7.762	0.186938	0.00208255	2.94504e-05
S1pr5	4.27213	4.68417	0.41204	0.00211203	3.01686e-05
Capn15	5.90391	5.61581	-0.288101	0.00213165	3.06795e-05
Sorbs1	5.64934	5.29139	-0.357955	0.00213165	3.05914e-05
Cfap74	3.47397	2.8497	-0.624273	0.00213461	3.08376e-05
Glo1	7.71554	7.53941	-0.176131	0.00221527	3.21228e-05
Gm44509	4.05513	4.51828	0.463147	0.00221598	3.22529e-05
Evi2a	4.66716	5.03165	0.364488	0.00225211	3.29007e-05
Hbb-bs	6.78318	6.33999	-0.443185	0.00225329	3.31642e-05
Hmgcs1	7.93289	8.11893	0.186043	0.00225329	3.32836e-05
Slc6a11	7.83244	7.64593	-0.186511	0.00225329	3.31123e-05
Gm48283	4.90951	5.32957	0.420055	0.0023588	3.50974e-05
Nbeal2	3.61879	3.0589	-0.559886	0.0023588	3.49776e-05
Nfib	6.22611	6.46204	0.235933	0.00242022	3.61422e-05
Nr2f1	5.55006	5.83945	0.289386	0.00253505	3.79941e-05
Igflr1	-3.10479	0.476898	3.58169	0.00254834	3.83313e-05
Homer3	3.96504	4.40929	0.444253	0.00262059	3.95599e-05
Klf12	4.05486	3.57652	-0.478342	0.0026435	4.00487e-05
Grin2b	8.37235	8.53574	0.163389	0.00267388	4.07486e-05
Traf3	5.61843	5.32985	-0.288576	0.00267388	4.07982e-05
Slc1a5	1.87588	0.677729	-1.19815	0.00276034	4.22669e-05
Galnt6	4.21781	4.6432	0.425395	0.00282064	4.33429e-05
Ogt	7.23097	7.02046	-0.210505	0.0028562	4.40438e-05
Icam1	2.00576	0.885719	-1.12004	0.00287555	4.44978e-05
Hspg2	3.25891	2.54684	-0.712065	0.00287856	4.47001e-05
Sh2d1a	3.38706	3.9229	0.535838	0.0028947	4.51074e-05
Kif21b	6.18375	5.91806	-0.265687	0.00298126	4.66174e-05
Pfn2	8.6451	8.79009	0.144993	0.0029876	4.68782e-05
Gng2	7.36322	7.56961	0.206391	0.00302329	4.76018e-05
Xlr3b	1.32738	2.33026	1.00288	0.00310823	4.91075e-05
Tecpr1	6.58343	6.80068	0.217253	0.00318761	5.0534e-05
Sfr1	6.03391	6.27619	0.24228	0.00318844	5.07197e-05
Dlg2	8.34547	8.18751	-0.157953	0.00324683	5.18242e-05
Rims3	7.84066	7.6667	-0.173955	0.00328454	5.26038e-05
Ptpn14	3.51293	2.87219	-0.64074	0.00329521	5.2953e-05
Adam12	2.05982	1.05493	-1.00489	0.00332134	5.36222e-05
Oprd1	3.52593	2.94266	-0.583266	0.00332134	5.37323e-05
Esf1	4.59386	4.95585	0.361988	0.00338741	5.49845e-05
Rapgef1	7.02034	6.81576	-0.204575	0.00341218	5.55712e-05
Akr1e1	4.24738	3.78259	-0.464789	0.00344852	5.67252e-05
Clta	7.45024	7.63084	0.180596	0.00344852	5.68787e-05
Egr3	7.49481	7.29867	-0.196139	0.00344852	5.69093e-05
Grm4	6.16547	5.89642	-0.26905	0.00344852	5.66711e-05
Akr7a5	3.97817	4.42697	0.448803	0.00349627	5.78865e-05
Ttc9b	6.26893	6.52241	0.253477	0.00359818	5.97684e-05
Mtch1	8.54615	8.70375	0.157592	0.00362397	6.03929e-05
Kcna3	2.25108	1.32627	-0.924813	0.00362609	6.06245e-05
Slc7a1	5.64904	5.37532	-0.273721	0.00364458	6.11309e-05
Klhl18	5.2357	4.89457	-0.341133	0.00368706	6.20429e-05
Ccnl2	5.77307	5.50275	-0.270326	0.00371765	6.27586e-05
Nudt3	8.57744	8.74078	0.163341	0.00372337	6.30568e-05
Dapk1	6.92482	6.71516	-0.209661	0.0037282	6.33403e-05
Fkbp1a	9.11683	9.25115	0.13432	0.00376221	6.41216e-05
4932441J04Rik	4.87577	4.37761	-0.498158	0.00381012	6.5499e-05
Hmgn2	6.2353	5.99195	-0.24335	0.00381012	6.55515e-05
mt-Co1	14.2416	14.4971	0.255455	0.00381012	6.55567e-05
Gm9866	3.76327	4.22217	0.458897	0.00381113	6.57802e-05
Nxf1	5.62075	5.34028	-0.280467	0.00381176	6.59973e-05
Rpl35a	6.25549	6.48772	0.232223	0.00383358	6.65826e-05
Adamts10	3.77158	3.18522	-0.586363	0.00385623	6.74234e-05
Akap8	5.86137	5.57814	-0.283232	0.00385623	6.75687e-05
Slc6a17	8.60641	8.75201	0.145599	0.00385623	6.76019e-05
Rps15	7.56432	7.7662	0.201889	0.00389171	6.84345e-05
Fabp7	5.23146	4.88248	-0.348982	0.00390423	6.88658e-05
Gm18860	2.03879	1.00092	-1.03787	0.00391244	6.92223e-05
Arpc4	7.03327	7.22577	0.1925	0.00391642	6.9658e-05
Mrs2	6.26841	6.02913	-0.239279	0.00391642	6.97166e-05
Sub1	7.67209	7.84817	0.176079	0.00401267	7.16471e-05
Iqsec3	7.46344	7.26949	-0.193949	0.00402788	7.21367e-05
Cacna1c	6.29299	6.04075	-0.252241	0.00406363	7.30791e-05
Gm19439	1.83107	2.63313	0.80206	0.00406363	7.32167e-05
Dusp4	3.78921	3.30326	-0.48595	0.00418313	7.57698e-05
Sez6l2	8.4969	8.6481	0.151205	0.00418313	7.58224e-05
Kctd2	5.55688	5.83108	0.274196	0.00419466	7.62583e-05
Gm47163	4.75306	5.10547	0.352409	0.00422308	7.70034e-05
Dnajb5	7.73394	7.55793	-0.176012	0.00428752	7.87934e-05
Eps8l1	2.80833	3.41777	0.609434	0.00428752	7.87982e-05
Nefh	6.1728	6.40094	0.228141	0.00428752	7.91065e-05
Sox9	4.09212	4.51966	0.427538	0.00428752	7.90211e-05
Gm42928	2.78962	2.03618	-0.753439	0.00439314	8.12928e-05
Ncam2	5.93016	5.63598	-0.294188	0.00440458	8.17428e-05
Add2	8.02317	7.86861	-0.154561	0.00452367	8.41978e-05
Kcnj6	4.19254	3.76527	-0.42727	0.00454298	8.4803e-05
Ftl1-ps1	1.30922	2.28055	0.971323	0.0045504	8.51877e-05
Sec11c	4.962	5.28103	0.319024	0.00457449	8.58862e-05
Kmt2a	6.6948	6.47223	-0.22257	0.00463843	8.75397e-05
Trh	4.04251	3.55509	-0.487414	0.00463843	8.75886e-05
Vamp1	7.47724	7.64936	0.17212	0.00469195	8.88531e-05
Dcx	4.90296	4.42976	-0.473199	0.00473735	8.99692e-05
Rps24	6.81116	7.01934	0.208185	0.00474432	9.03582e-05
Sult4a1	9.13532	9.26255	0.127231	0.00478384	9.13698e-05
Igsf3	4.68825	4.30542	-0.382821	0.00481129	9.21544e-05
Rps6	7.68185	7.86	0.178149	0.00485841	9.33198e-05
Fv1	1.71509	0.420884	-1.29421	0.00491326	9.46391e-05
Bnip3l	6.62452	6.83069	0.206171	0.00501115	9.67959e-05
Cep85	4.07142	3.63041	-0.441015	0.00504441	9.77775e-05
Tpt1	8.31701	8.46864	0.15163	0.00504441	9.79842e-05
Gm28437	12.2015	12.5296	0.328149	0.00509131	9.91707e-05
Rpl31	7.03612	7.24562	0.209501	0.00509658	9.9549e-05
Setd3	7.35514	7.53074	0.175598	0.00510234	9.99376e-05
Gm13337	-0.280071	-3.85462	-3.57455	0.00512889	0.000100735
Zfp445	6.84995	6.63965	-0.210299	0.00512909	0.000101017
Dynll1	7.59317	7.77018	0.177007	0.00528768	0.000104426
Ntrk2	9.29477	9.17137	-0.123398	0.00530983	0.000105151
1110002L01Rik	5.77751	6.02081	0.243295	0.00534651	0.000106566
Gm7901	0.886608	-0.952457	-1.83906	0.00534651	0.000106745
Them6	5.65238	5.90672	0.254341	0.00534651	0.000106318
Mtdh	6.25611	6.48065	0.224532	0.00535086	0.000107121
Cnih1	5.05416	5.38099	0.326834	0.00536216	0.000107928
Septin4	7.54834	7.72222	0.173879	0.00536216	0.000107875
Col4a2	5.27328	4.96688	-0.306404	0.00540873	0.000109451
Malat1	9.65558	9.9956	0.340016	0.00540873	0.000109395
Celsr3	5.99322	5.7434	-0.249817	0.00550597	0.000112014
Vsnl1	9.23861	9.36356	0.12495	0.00550597	0.000112011
Eif3f	6.32335	6.55083	0.227481	0.0055378	0.000112961
Pigz	3.13008	3.67036	0.540279	0.00559201	0.00011437
C78859	4.66312	4.27906	-0.384058	0.00564971	0.000115856
Aldh7a1	6.77742	6.57151	-0.205906	0.00578457	0.000118934
Gnas	10.3099	10.4139	0.104063	0.00583923	0.000120637
Pop5	4.4937	4.8767	0.383001	0.00583923	0.00012069
Camk2n1	10.1454	10.0358	-0.109545	0.00584126	0.000121048
Chn1	9.72066	9.82964	0.10898	0.00587193	0.000122001
Norad	10.6056	10.6981	0.0925056	0.00589891	0.0001232
Tub	7.24514	7.06921	-0.175933	0.00589891	0.000123184
Larp6	5.0806	5.38535	0.304748	0.00591436	0.000123843
Rnf14	8.01826	8.19976	0.181493	0.00591968	0.000124274
Ankhd1	5.18534	4.8646	-0.320742	0.0059355	0.000124927
Prrc2a	8.74703	8.59771	-0.149324	0.00602324	0.0001271
Fbxw7	7.12826	7.3173	0.189035	0.0062169	0.000131523
Pllp	5.67912	5.93491	0.255784	0.00624966	0.000132554
Pbx3	4.91925	4.56196	-0.357289	0.00632366	0.000134466
Erdr1	6.02147	5.20964	-0.811836	0.00640213	0.000136481
Nmt2	6.14287	6.37233	0.229457	0.00644457	0.000137734
Rpl13	7.91406	8.11648	0.202415	0.00648148	0.000138874
Plcxd3	2.30608	1.49407	-0.812012	0.00657761	0.000141289
Stab1	2.83322	2.10763	-0.725588	0.00660244	0.00014218
Dlgap2	5.59653	5.29334	-0.303191	0.00660865	0.000142671
Ina	7.81141	7.97503	0.163623	0.00663332	0.000143563
Syt11	9.73867	9.84993	0.111264	0.00675004	0.000146454
Gm44777	0.937936	2.0714	1.13346	0.00676057	0.000147173
Rec8	-1.13931	0.78422	1.92353	0.00676057	0.000147414
Gm16867	4.39764	4.87623	0.478589	0.0069518	0.000152336
Grip2	4.93054	4.5741	-0.356438	0.0069518	0.00015205
Msi2	5.66696	5.9322	0.265242	0.00697208	0.000153158
Mta3	6.17762	5.95835	-0.219272	0.00711291	0.000156636
Cacna1g	6.5117	6.29801	-0.213689	0.00715033	0.000157847
Pla2g3	1.58387	0.381023	-1.20285	0.00720039	0.000159353
Rpl24	7.31542	7.49173	0.176313	0.00720039	0.000159732
Rps14	7.54275	7.76548	0.222727	0.00724856	0.000161192
Col6a1	5.68432	5.37106	-0.313253	0.00728374	0.000162763
Rpl34	5.63951	5.35736	-0.282143	0.00728374	0.000162549
Ermn	5.92805	6.18462	0.25657	0.00733673	0.000164741
Ncald	8.887	9.01013	0.12313	0.00733673	0.000164589
Trim9	8.21767	8.07588	-0.141787	0.00736272	0.000165723
Uprt	2.09699	1.1934	-0.903592	0.00744452	0.000167967
Ndufa5	6.10394	6.33575	0.231816	0.00757989	0.000171739
Tsn	6.06516	6.28356	0.218401	0.00757989	0.000171842
mt-Cytb	12.9649	13.1894	0.22452	0.00763999	0.000173617
Zfhx2os	3.21518	2.57696	-0.638226	0.00770254	0.000175455
Hras	6.88565	7.09112	0.205469	0.00772425	0.000176368
Tle5	8.54965	8.73822	0.188566	0.00778815	0.000178248
1700113A16Rik	2.76213	3.35516	0.593032	0.00780912	0.000179151
Alpl	3.43772	2.82774	-0.609978	0.00782503	0.000179939
Bag1	6.5152	6.71291	0.197709	0.00787755	0.000181856
Foxo6	3.73998	4.16645	0.426465	0.00787755	0.000181999
Cox6a1	8.18433	8.37348	0.189149	0.00788406	0.000182576
Rnf220	7.46912	7.63735	0.168236	0.00791972	0.000183831
Camta1	7.76162	7.9408	0.17918	0.00795079	0.000185412
Cirbp	5.52696	5.77851	0.251555	0.00795079	0.000185368
Lrrk2	5.47622	5.20623	-0.269987	0.00817472	0.000191077
Ube2s	5.46395	5.72244	0.258488	0.00834497	0.000195508
Ppp4r1	4.51369	4.11285	-0.40084	0.00835863	0.00019628
Ptprt	7.22239	7.05157	-0.170818	0.00846764	0.000199298
Crtc1	7.76218	7.58571	-0.176467	0.00846871	0.000200239
Syt6	5.98665	5.7353	-0.251349	0.00846871	0.000200169
Ago3	5.14443	4.81821	-0.326212	0.00853591	0.000203214
Ift20	5.05849	5.34806	0.289569	0.00853591	0.000203136
Nucks1	6.89022	7.08345	0.193235	0.00853591	0.000202719
Dusp1	5.38762	5.10275	-0.284868	0.00862325	0.000206012
Uqcrq	6.23153	6.45302	0.221492	0.00862325	0.000206226
Gria1	8.3442	8.48145	0.137247	0.0086436	0.000207181
Wasf2	4.29936	3.90104	-0.39832	0.00869604	0.000208908
Rad54l2	4.6493	4.28407	-0.365226	0.0088399	0.000212843
Tjap1	3.99397	3.53862	-0.455357	0.00884857	0.000214009
Tmem158	5.40556	5.71574	0.310182	0.00884857	0.00021381
Junb	6.6764	6.47515	-0.201247	0.0088818	0.000215293
Denr	5.86903	6.08826	0.219232	0.00888919	0.000215953
Anxa6	6.40878	6.60757	0.198797	0.00889144	0.000216489
Macf1	7.70874	7.55235	-0.156389	0.00889399	0.000217032
Postn	2.17733	0.918923	-1.2584	0.00889471	0.000217531
Pdpr	4.00457	3.47053	-0.534043	0.00894493	0.000219243
Hivep2	7.79609	7.63847	-0.157628	0.00898085	0.00022061
Adgrl4	3.23999	2.62063	-0.619363	0.00912439	0.000224785
Lrrc3b	3.14766	3.64457	0.496912	0.00912439	0.000225345
Serpinh1	4.3891	3.75826	-0.630838	0.00912439	0.000225617
Gm11766	0.821775	-0.959798	-1.78157	0.00928507	0.000230483
Lztfl1	4.63409	4.98373	0.349648	0.00928507	0.000230594
2610507I01Rik	-1.13542	0.727024	1.86244	0.00946491	0.000236597
Gm43305	4.05091	4.43588	0.384965	0.00946491	0.000236359
Spon1	5.99949	6.21461	0.215126	0.00946491	0.000236279
Ppp1r16b	7.27529	7.10112	-0.17417	0.0095341	0.000238842
Nr2f6	4.54594	4.90258	0.356638	0.00955169	0.0002398
Basp1	8.85951	8.99416	0.134646	0.00958822	0.000241236
Brk1	7.15241	7.32957	0.177155	0.00970831	0.000244782
Dlc1	6.21268	5.99802	-0.21466	0.00978932	0.000247884
Smg1	6.10822	5.85857	-0.249656	0.00978932	0.000247772
Gm9725	1.88709	0.847615	-1.03947	0.00991547	0.000252152
Lrfn1	5.62907	5.87984	0.250772	0.00991547	0.000252062
St6galnac5	5.97999	6.1976	0.217608	0.0100146	0.000255214
Srsf6	6.53969	6.31749	-0.222197	0.0100222	0.00025638
Zbtb18	7.85765	8.02122	0.163572	0.0100222	0.000256494
Brip1os	2.73656	3.34323	0.606668	0.0101488	0.000260282
Ankfy1	5.55447	5.27322	-0.281254	0.0102347	0.00026304
Mt3	8.07209	8.34825	0.27616	0.0103503	0.000266569
Cacna1d	5.19654	4.90502	-0.291516	0.0103955	0.000268296
Zfp608	4.59158	4.22861	-0.362974	0.0104555	0.00027041
Dgki	4.34848	3.98084	-0.367636	0.0105419	0.000273215
Cic	7.33144	7.14001	-0.191437	0.0106004	0.000275306
Map3k1	3.56233	3.02532	-0.53701	0.0106623	0.000277491
Yaf2	6.05618	6.26833	0.212157	0.0107953	0.000281535
Stard8	4.69414	4.31915	-0.374989	0.0108023	0.00028345
Tnks	6.56144	6.35204	-0.209404	0.0108023	0.000282975
Usp19	6.84193	6.65655	-0.185384	0.0108023	0.00028347
Ncor2	7.42803	7.24865	-0.17938	0.0108144	0.000284374
Epop	5.81407	6.05033	0.236265	0.0111256	0.00029502
Myh7	3.71684	4.14842	0.431577	0.0111256	0.000294881
Pde4dip	7.45326	7.29219	-0.161072	0.0111256	0.000295567
Prkaca	7.29583	7.45955	0.163727	0.0111256	0.000295459
Rheb	6.83608	7.02179	0.185716	0.0111256	0.0002953
Mdm4	5.64022	5.37726	-0.262955	0.0112926	0.000300614
Xbp1	6.36571	6.13401	-0.231702	0.0113584	0.00030298
Gatm	6.67425	6.87096	0.196703	0.0113905	0.000305686
Ndufa4	6.76132	6.95248	0.191157	0.0113905	0.000304844
Rab2a	7.93095	8.0854	0.154455	0.0113905	0.000305463
Olig1	7.07047	7.24465	0.174176	0.0115157	0.000309668
Nkiras1	6.31483	6.51958	0.204749	0.0115749	0.000311888
P4ha1	5.9118	5.68116	-0.230644	0.0116478	0.000314653
Shank3	7.71118	7.54794	-0.163237	0.0116478	0.000315112
Pgp	6.28539	6.5002	0.214808	0.0117487	0.000318476
Dnah11	1.43066	0.211537	-1.21912	0.0117922	0.000320295
Ptpn13	4.07973	3.67305	-0.40668	0.0118372	0.000322159
Tuba8	4.40898	4.02065	-0.388327	0.0119492	0.000325852
Mrpl55	3.33461	3.7915	0.456887	0.011956	0.000326684
Aplp1	10.3816	10.4857	0.104044	0.0119562	0.000328081
Gm10282	2.4473	3.06173	0.614427	0.0119562	0.000328631
Synpr	6.96777	6.7781	-0.189677	0.0119562	0.000328401
Dynll2	9.71932	9.91806	0.198741	0.0119702	0.000330211
Rnf41	6.06637	6.2849	0.21853	0.0119702	0.000330311
Coro2b	7.61235	7.45774	-0.154601	0.0119706	0.00033097
Snrpf	3.65109	4.08992	0.438836	0.0121116	0.000335523
Spen	5.99649	5.76846	-0.228026	0.0121263	0.000336585
Dand5	2.92971	3.45906	0.529355	0.0122204	0.00034052
Sfpq	6.64104	6.44512	-0.195921	0.0122204	0.000340385
Gm19196	-2.93447	-0.0236928	2.91078	0.0123068	0.000343593
Hmcn1	1.27003	0.0306978	-1.23933	0.0123079	0.000344292
Gm45640	1.15974	2.09343	0.933691	0.0123401	0.000345859
Cpe	11.2344	11.3227	0.088368	0.0124428	0.000349958
Gm15500	4.61975	4.9547	0.334954	0.0124428	0.000350757
Gm43980	0.953527	-0.688311	-1.64184	0.0124428	0.000350153
Pfdn2	6.60284	6.79389	0.19105	0.0124703	0.000352208
Gm48239	1.23138	-0.0944383	-1.32582	0.012741	0.000360541
Cacng8	5.46112	5.72733	0.26621	0.0127909	0.000362645
Olfm1	9.38674	9.50153	0.114787	0.0129197	0.000366997
Ldlrad4	4.75564	4.42963	-0.326009	0.0130479	0.000371344
Magi1	6.61518	6.42249	-0.192683	0.0132108	0.000376696
Zfp536	4.1494	4.52053	0.37113	0.0133314	0.000380857
Stag1	4.97195	4.63148	-0.340476	0.0134729	0.000385628
Gm21860	1.81451	0.80185	-1.01266	0.0135602	0.000388873
Gns	6.54564	6.35244	-0.193205	0.0135602	0.000389592
Pfkfb3	5.5969	5.34025	-0.256647	0.0136052	0.000391621
Rab3c	8.59659	8.72777	0.131186	0.0136136	0.000392599
Sned1	3.47064	2.94667	-0.523967	0.013727	0.000396615
Hnmt	3.54614	3.99568	0.449542	0.0138652	0.000401358
Mrc2	2.86204	2.22137	-0.640664	0.0140199	0.000406595
Klhl29	6.03034	5.81509	-0.215245	0.0140685	0.000408763
Med13l	6.24347	6.0181	-0.225369	0.0140966	0.000411788
Mef2d	7.94192	7.79417	-0.147755	0.0140966	0.000411088
Ppp1r3e	1.14303	2.11922	0.976192	0.0140966	0.000411868
Tgm2	3.68955	3.22027	-0.469278	0.0140969	0.00041264
9530082P21Rik	6.25537	6.46362	0.208257	0.0141193	0.000414059
Rpl10	7.26562	7.43191	0.166286	0.0142321	0.000418137
Aqp1	2.52112	1.76914	-0.75198	0.0142338	0.000419724
Mthfr	4.50031	4.1689	-0.331412	0.0142338	0.000419729
Iqgap1	4.00369	3.58846	-0.415232	0.0142863	0.00042205
Vti1b	7.19501	7.35027	0.155259	0.0144196	0.000426768
Myh14	5.7838	6.01448	0.230673	0.014486	0.000429517
Ccdc92	6.44603	6.6422	0.196173	0.0145856	0.00043609
Gm47260	1.17897	-0.171584	-1.35056	0.0145856	0.000436345
Lrp12	5.83064	5.5962	-0.234445	0.0145856	0.000436417
Myh9	6.31971	6.09558	-0.224126	0.0145856	0.000436413
Pura	6.02403	6.25593	0.231902	0.0145856	0.000435121
Abca1	4.82805	4.49585	-0.332198	0.014723	0.000441324
Kcnh5	3.66509	3.15869	-0.506395	0.0148893	0.000447114
Bri3	3.86079	4.26232	0.401532	0.0152834	0.000460003
Mt1	7.09068	7.26741	0.176734	0.0152834	0.000460603
Pcdhb19	3.18931	2.61523	-0.574087	0.0154156	0.000465422
Pdap1	6.43018	6.62338	0.193202	0.0154242	0.00046735
Pnrc1	5.16319	5.4295	0.266313	0.0154242	0.000467036
Rps26	6.31005	6.52454	0.214488	0.0155204	0.000471942
Ufc1	5.61269	5.8391	0.226405	0.0155204	0.000471499
Anks1	5.0751	4.78152	-0.293577	0.0156747	0.000477483
Rgs5	5.11596	4.80654	-0.309424	0.0156885	0.000478752
Uqcrfs1	5.9918	6.19833	0.206538	0.0157114	0.000480302
Dek	5.73825	5.96661	0.228357	0.0158273	0.000484702
Txlna	5.43425	5.15063	-0.283615	0.0158467	0.000486152
Ptprn2	7.64964	7.50314	-0.146497	0.0160441	0.000493076
Pxdn	5.34651	5.08549	-0.261022	0.0162855	0.000501377
Mrfap1	8.59106	8.71852	0.127458	0.0163566	0.000505525
Rpl27a	7.10633	7.28905	0.18272	0.0163566	0.00050622
Slco5a1	2.57237	1.84906	-0.723308	0.0163566	0.000506093
Sgpp1	4.93754	5.24461	0.307077	0.0165543	0.000513234
Reep5	8.29062	8.41978	0.129158	0.0166189	0.000516137
Timp4	4.53175	4.83373	0.301984	0.0166966	0.000519454
Edf1	6.62349	6.82232	0.198828	0.0167423	0.000522687
mt-Nd1	12.4341	12.7311	0.297087	0.0167423	0.000522685
Cxcl12	5.08854	4.7958	-0.292738	0.0168375	0.000528151
Eif5	7.73675	7.90774	0.170982	0.0168375	0.000529305
Ier3ip1	4.91393	5.19817	0.284231	0.0168375	0.000529132
Nat10	4.65353	4.32097	-0.332566	0.0168375	0.000528671
Nhlrc1	4.08511	4.43213	0.347028	0.0169207	0.000532835
Lgr5	3.0257	2.43217	-0.593529	0.0172609	0.000544482
Itpr1	8.92553	8.80657	-0.11896	0.0173735	0.000548973
Col4a1	4.75073	4.41713	-0.333601	0.0174094	0.000551873
Wdfy3	7.32702	7.15959	-0.167428	0.0174094	0.000551992
Rplp1	8.28218	8.44847	0.166287	0.0174483	0.00055417
Skp1	7.98618	8.13085	0.144667	0.0176031	0.000560037
Laptm5	3.58779	3.08254	-0.505245	0.0176749	0.000563362
Slco1c1	4.97491	4.67895	-0.29596	0.0176749	0.000564234
Scmh1	5.46226	5.19695	-0.265312	0.0177762	0.000568431
Gm13841	0.856309	4.80377	3.94746	0.017955	0.000575118
Epha7	6.12007	6.33006	0.209994	0.0179911	0.000578223
Erich3	4.71668	5.00984	0.293165	0.0179911	0.000577876
Clcnka	-0.854122	0.839073	1.69319	0.0181017	0.000582757
Crym	5.81955	6.05396	0.234413	0.0181322	0.000584734
Oaz2	7.84748	7.98481	0.13733	0.0181322	0.0005857
Tcf4	7.77425	7.93188	0.15763	0.0181838	0.000589213
Zfp335	4.62933	4.30913	-0.320209	0.0181838	0.000589334
Tbcb	6.04899	6.25599	0.206999	0.018205	0.000591009
Btaf1	4.6824	4.34539	-0.337008	0.0183451	0.000596549
Chst11	5.90271	5.66304	-0.239669	0.0183716	0.000598405
Rps3	7.70248	7.85427	0.151791	0.0187304	0.000611105
Epb41l2	6.13809	5.93486	-0.203235	0.018746	0.000616686
Huwe1	7.98313	7.84323	-0.139901	0.018746	0.000613122
Pars2	2.24896	2.919	0.670038	0.018746	0.000616387
Ppp2ca	8.44466	8.5679	0.123241	0.018746	0.00061428
Rac1	8.0936	8.2286	0.134996	0.018746	0.000614889
Pcdhga3	4.5824	4.199	-0.383398	0.0189926	0.000625825
Ndufs6	5.07208	5.35193	0.279852	0.0190602	0.000630115
Tmem260	3.51353	3.92093	0.407397	0.0190602	0.000629952
Atp5e	5.31659	5.56625	0.249655	0.019242	0.000637167
Frmd4a	5.41203	5.14264	-0.269394	0.0193789	0.000644121
Id4	6.40491	6.62618	0.221273	0.0193789	0.000642812
Impact	8.09286	8.2375	0.144639	0.0193789	0.000644846
Lct	0.798481	1.79957	1.00109	0.0193799	0.000645927
Cacna2d2	6.00539	5.79027	-0.215121	0.0194971	0.000650888
Srp9	6.41017	6.59787	0.187697	0.0195049	0.000652203
Pigh	3.45189	3.88042	0.428535	0.0196344	0.000658659
Zcchc14	6.51115	6.32204	-0.189108	0.0196344	0.000658038
Gm29216	3.91304	4.68207	0.769039	0.0196563	0.000661354
Vapa	6.61903	6.80512	0.186083	0.0196563	0.00066152
Kdm5c	6.15274	5.94861	-0.204132	0.0197733	0.000667598
Rbm33	5.73252	5.49723	-0.235292	0.0197733	0.000667581
Slc38a3	6.01378	5.79806	-0.215727	0.0198914	0.000672712
Tmem160	3.61815	4.05942	0.441273	0.0198914	0.000673739
Apod	6.82834	6.99435	0.166011	0.0199641	0.000677281
Ildr2	7.15762	6.99103	-0.166592	0.0200202	0.000680266
Poc1a	3.15842	2.62	-0.538418	0.0200343	0.000681831
Hnrnph1	7.75134	7.60837	-0.142966	0.0201088	0.000685454
Ralyl	5.80006	6.01724	0.217185	0.0203632	0.000695226
Lrtm2	6.45819	6.26173	-0.196465	0.020394	0.000698484
Tceal1	4.83264	5.11525	0.282604	0.020394	0.000697852
Col11a2	4.79972	4.1151	-0.684618	0.0204031	0.000700399
Cpne4	6.3194	6.12094	-0.198452	0.0204031	0.000701004
Bms1	5.00319	4.72011	-0.283081	0.0207481	0.000716749
Cfap54	3.39049	2.8797	-0.510797	0.0207481	0.00071847
Gm49797	2.32831	2.96129	0.632977	0.0207481	0.000717134
Nol3	5.09477	5.35521	0.26044	0.0207481	0.000717564
Tagln3	7.75125	7.89348	0.142229	0.0207481	0.00071833
Dclk1	9.45269	9.3431	-0.10959	0.0207847	0.000721898
Gm19938	1.65596	2.45707	0.80111	0.0207847	0.000721988
Pnck	6.07352	6.26949	0.195969	0.0209006	0.000727145
Cep83os	3.4397	3.88013	0.440429	0.0209064	0.000730741
Cryl1	3.27171	3.75847	0.486765	0.0209064	0.000729206
Mrps23	4.84724	5.13273	0.285488	0.0209064	0.000730716
Eif4g3	7.76692	7.63161	-0.135308	0.0211135	0.000739122
Npy	5.43568	5.68809	0.25241	0.0216725	0.000759864
Upf2	5.97269	6.17123	0.198547	0.0217694	0.000764438
Chrna6	-2.22589	0.00894833	2.23483	0.0220617	0.000775895
Rasl10b	8.40288	8.26662	-0.13626	0.022532	0.000793655
Efnb3	7.28472	7.43421	0.149485	0.0225767	0.000796453
Tprgl	7.02009	7.17983	0.159735	0.0226216	0.000799258
Ankrd33b	6.47036	6.29226	-0.178099	0.0226791	0.000803744
Rab43	4.26977	3.86581	-0.403959	0.0226791	0.000803116
Hspa1a	4.11757	4.44757	0.330002	0.0226958	0.000806938
Tcf7l2	4.80095	5.09226	0.291304	0.0226958	0.00080802
Tprkb	5.79167	6.00203	0.210355	0.0226958	0.000807585
Oard1	2.71615	3.25726	0.541114	0.0227702	0.000811903
Cox6a2	2.08966	2.7426	0.652943	0.0228153	0.000814744
Ankrd6	5.59999	5.3667	-0.233286	0.0228199	0.000817377
Ap1g2	2.51428	1.78933	-0.72495	0.0228199	0.000816308
D8Ertd738e	5.12645	5.39711	0.270666	0.0228656	0.000820251
Rpl23	7.18048	7.34585	0.165362	0.0233058	0.000838987
Ypel5	6.47687	6.66074	0.183864	0.0233058	0.000839824
Zmat3	6.32298	6.5114	0.18842	0.0233058	0.000839313
Tmbim1	4.97278	5.25003	0.277248	0.0235411	0.000849578
Fkbp2	6.3905	6.59288	0.202376	0.0235696	0.000852913
Slc44a1	6.32899	6.50758	0.178595	0.0235696	0.000853157
Nup210	4.46005	4.10019	-0.35986	0.023749	0.000860938
Pnpla3	0.955147	-0.34509	-1.30024	0.0238285	0.000865109
A230103L15Rik	3.50775	3.94444	0.436688	0.0238568	0.000867691
Rad9b	3.53855	3.95656	0.418006	0.0238568	0.000869383
Rpl17	6.94652	7.10679	0.160275	0.0238568	0.000870008
Tlcd2	-0.794256	-3.85462	-3.06037	0.0239264	0.000873842
Micos10	5.94621	6.16196	0.215749	0.0240771	0.000880647
Znhit1	5.09277	5.34181	0.249043	0.0240805	0.000882073
Atxn7l2	3.89007	3.49848	-0.391592	0.0242839	0.000892153
Loxl2	0.918631	-0.561463	-1.48009	0.0242839	0.000891915
Mog	6.1864	6.37387	0.187464	0.0244981	0.000901349
Gm42772	1.39074	2.23216	0.841422	0.0246619	0.000909091
Spta1	-0.759914	-3.85462	-3.09471	0.0246619	0.000910045
4833422M21Rik	-0.189634	-3.06928	-2.87965	0.0246963	0.00091265
Borcs6	4.80101	5.0825	0.281488	0.0249233	0.000922384
Stmn4	7.8001	7.93807	0.137965	0.024927	0.000923872
Fam171a2	6.09159	6.30521	0.213616	0.0249671	0.000926709
Ndufa8	6.59178	6.76252	0.170738	0.0251511	0.000936261
Nol4	6.71539	6.52947	-0.185925	0.0251511	0.000935283
Mal2	6.91483	7.08304	0.168214	0.025178	0.000939491
Ndufb9	6.13405	6.34074	0.206689	0.025178	0.000939985
Sh3pxd2b	4.32056	3.98148	-0.339083	0.0253271	0.000946922
Pde4d	4.89685	4.61793	-0.278923	0.0253785	0.000950219
Col12a1	3.45355	2.49756	-0.955985	0.0254563	0.000954507
Krcc1	3.06938	3.51894	0.449567	0.0254604	0.000957182
Tsfm	3.69133	4.07574	0.384411	0.0254604	0.000957415
Atxn2l	6.90942	6.71532	-0.194106	0.0255924	0.000964636
rDNA_ITS1	3.38721	3.82327	0.436059	0.0255924	0.000965149
Slc9a7	3.31265	2.83733	-0.475328	0.0256631	0.000969204
Zmym4	5.84445	5.63761	-0.206846	0.0260065	0.00098358
Cav1	3.54858	2.97366	-0.574919	0.0260091	0.000989307
Cyp1b1	1.89975	0.969359	-0.930392	0.0260091	0.000987021
Lsm4	5.28923	5.5386	0.249368	0.0260091	0.000988933
Snapin	5.02672	5.27737	0.250656	0.0260091	0.00098618
Sparcl1	10.6855	10.6103	-0.0751353	0.0260323	0.000991598
Rps6ka2	6.17061	5.96804	-0.20257	0.0260588	0.000994018
Frem3	-0.571907	0.974677	1.54658	0.0260608	0.000995503
Unc119	4.22551	4.56844	0.34293	0.0260901	0.000998037
Cript	4.9461	5.20289	0.256785	0.0261797	0.00100417
Vstm2l	5.68352	6.0524	0.368879	0.0261797	0.0010043
Lefty1	-1.02178	0.639134	1.66091	0.0263061	0.00101057
Gm10925	11.602	11.9301	0.328169	0.0264449	0.00101733
1110065P20Rik	4.36695	4.68571	0.318757	0.0266593	0.00102702
H2-T22	3.3764	3.80535	0.428951	0.0267106	0.00103044
2610001J05Rik	4.16009	4.49284	0.332752	0.0267638	0.00103632
Gm10645	2.5519	1.86323	-0.688665	0.0267638	0.00103829
Rpl36a	5.92803	6.146	0.217974	0.0267638	0.00103734
Zscan21	3.97461	3.6035	-0.371108	0.0267638	0.00103585
Ifit3	2.76069	2.11913	-0.641555	0.0267688	0.00104114
Lgi2	6.47186	6.64707	0.175209	0.0267688	0.00104138
Neurod2	6.20432	6.39129	0.186971	0.0270326	0.0010531
Nolc1	5.43439	5.67476	0.240371	0.0270924	0.0010569
Pter	5.37599	5.64283	0.266832	0.0271084	0.00106046
Ssh3	4.66872	4.35002	-0.318702	0.0271084	0.00106006
Gm50387	3.69618	3.25585	-0.440331	0.0272191	0.00106626
Ptchd4	1.41244	0.345011	-1.06742	0.0274707	0.0010776
2610005L07Rik	3.89071	4.28748	0.396773	0.0275154	0.00108085
Gm9993	0.360635	-1.24491	-1.60554	0.0275829	0.00108797
Nup205	4.39321	4.06997	-0.32324	0.0275829	0.00108727
S100a16	5.42295	5.64936	0.226407	0.0275829	0.00108693
Pdxp	7.10759	7.26261	0.155022	0.0277412	0.00109572
Ndufa3	5.60358	5.82772	0.224138	0.0278031	0.00109967
Sox10	5.99818	6.196	0.197817	0.0278136	0.00110159
Gm8116	1.60535	0.299754	-1.30559	0.027929	0.00110767
Fxyd7	5.19159	5.43354	0.241951	0.0280272	0.00111308
Plppr3	5.97477	5.75788	-0.216887	0.0280795	0.00111668
Prdx1	6.27513	6.46367	0.188545	0.0281303	0.00112022
Pmm1	7.00959	7.17308	0.16349	0.0281446	0.00112231
Cstf2	6.39938	6.19624	-0.203145	0.0282854	0.00112946
Gm10308	1.86099	0.940642	-0.920348	0.0283669	0.00113578
Zcrb1	4.61093	4.88552	0.274597	0.0283669	0.00113524
Gm38300	-0.275717	1.05028	1.326	0.0285708	0.00114704
Ndufb5	6.19783	6.38541	0.18758	0.0285708	0.00114561
Hnrnpc	7.2101	7.36154	0.151433	0.028617	0.00115199
Ndufb8	6.03113	6.22255	0.19142	0.028617	0.00115198
Dnajc3	5.7611	5.53865	-0.222455	0.0287647	0.00115949
Manf	5.80024	5.57568	-0.224558	0.0288004	0.00116377
Pop7	3.60507	3.97825	0.373179	0.0288004	0.00116404
Crebl2	5.59444	5.80816	0.21372	0.0289292	0.00117082
Cmas	6.21756	6.4064	0.18884	0.0290601	0.00117769
Adcyap1	4.03062	4.39399	0.363371	0.0291779	0.00118404
Asic1	6.65122	6.47949	-0.171724	0.0292505	0.00120026
Col16a1	3.89841	3.50106	-0.39735	0.0292505	0.00118914
Col6a3	2.5234	1.72158	-0.801821	0.0292505	0.00119149
Elob	6.33409	6.52733	0.193235	0.0292505	0.00119763
Mapkbp1	5.69227	5.47141	-0.220862	0.0292505	0.00120012
Mettl6	3.58952	3.97067	0.381144	0.0292505	0.00120123
Ptms	9.1068	9.26731	0.160515	0.0292505	0.00119767
Ralgapa2	4.44225	4.10617	-0.336076	0.0292505	0.00119913
Snrnp70	7.72956	7.58326	-0.146297	0.0292505	0.00119672
Dennd2a	4.73787	4.4434	-0.294465	0.0292625	0.0012033
Bloc1s3	2.99252	3.46876	0.476243	0.0294586	0.00121456
S1pr1	6.60738	6.43162	-0.175756	0.0294586	0.0012131
Kirrel	3.06205	2.54335	-0.518701	0.0297071	0.00122641
Eid2	4.80894	5.08328	0.27434	0.0297393	0.00123096
Gm44560	0.993986	1.98364	0.989654	0.0297393	0.00123053
Dclk2	6.2402	6.05244	-0.187765	0.0298239	0.00123754
Sall3	3.31016	2.80133	-0.508827	0.0298239	0.00123769
Tns1	5.38588	5.15465	-0.231237	0.0301277	0.00125193
Casp2	3.13846	2.64081	-0.497647	0.0301336	0.00125402
Nkain4	4.2458	4.57285	0.327056	0.0301336	0.00125543
Abhd14a	4.07091	3.69645	-0.374457	0.0301946	0.00126614
Gm38077	0.158744	-1.77964	-1.93838	0.0301946	0.0012621
Pdcd5	4.62838	4.91419	0.285802	0.0301946	0.00126008
Rpl3	9.08689	9.19906	0.112172	0.0301946	0.00126584
Rtn3	10.0452	10.1275	0.0822332	0.0301946	0.00126314
Lyn	2.45087	1.75738	-0.693486	0.0302442	0.00126986
Ppp1r1b	9.29455	9.41998	0.125431	0.0302639	0.00127232
Nefl	8.8659	8.97011	0.104208	0.030326	0.00127657
Slc15a3	6.99536	7.15291	0.157549	0.0303307	0.00127841
Bex1	6.04196	6.24295	0.200989	0.0303318	0.00128035
Mag	7.7073	7.8427	0.1354	0.0303318	0.00128174
Aurkaip1	5.71739	5.4976	-0.219797	0.0304969	0.00129037
Sh3bp1	3.49792	3.01881	-0.479114	0.0305376	0.00129374
Agrn	7.16063	7.00537	-0.15526	0.0306649	0.0013036
Col23a1	3.31371	2.82925	-0.484456	0.0306649	0.00130411
Fam102a	6.56205	6.72914	0.167096	0.0306649	0.00130165
Cfl1	9.90143	10.0021	0.100681	0.0306906	0.00130737
Rap1gap2	7.75341	7.61759	-0.135826	0.0306906	0.00130853
Ampd2	6.18026	5.98172	-0.198547	0.030821	0.00131576
Pcolce2	2.04182	2.70826	0.66644	0.0309277	0.00132366
Zc3h12c	3.48579	3.03802	-0.447776	0.0309277	0.00132214
Hnrnpm	6.99037	6.8393	-0.151072	0.0309701	0.00132714
G6pc3	5.31678	5.54478	0.228002	0.0310396	0.0013318
Dlg5	5.14213	4.87998	-0.262155	0.031077	0.00133509
Plcg1	6.13048	5.94525	-0.185231	0.0311656	0.00134058
Mbd3	7.13648	7.2982	0.161722	0.0312204	0.00134463
Arhgap33	7.44767	7.29791	-0.149757	0.0315095	0.00136071
Fam174a	5.1345	5.39103	0.256532	0.0315095	0.00136002
Mapre3	7.46608	7.60937	0.143288	0.0315095	0.00136219
H2-T23	2.43343	3.01857	0.585137	0.0315787	0.00136689
Cpne6	7.33985	7.18755	-0.152301	0.0316201	0.0013704
Arnt	4.64648	4.33868	-0.3078	0.0317742	0.00137879
Tenm3	6.28313	6.09122	-0.191908	0.0318278	0.00138285
Kmt2c	5.79793	5.58589	-0.212043	0.0320876	0.00139587
Ahi1	7.62167	7.76218	0.140509	0.0321037	0.00139831
Dhx15	6.23167	6.02851	-0.203155	0.032204	0.00140749
Gstm6	1.36885	2.14959	0.780734	0.032204	0.00140965
Nova2	6.51457	6.69087	0.176308	0.032204	0.00140895
Tipin	2.92562	3.3855	0.459877	0.032204	0.00140824
Tinagl1	3.01818	2.44101	-0.577177	0.0322989	0.00141555
Minar2	5.36525	5.58412	0.218869	0.0323286	0.00141859
Muc3a	-1.22455	0.506734	1.73128	0.0323664	0.00142229
Rpsa	8.33915	8.46219	0.123048	0.0323664	0.00142376
AI413582	4.45408	4.76496	0.310879	0.032753	0.0014439
Rnf13	6.55479	6.73896	0.18417	0.032753	0.00144431
Tnk2	8.01782	7.88587	-0.131958	0.0328694	0.00145122
Mmp19	1.6571	0.691566	-0.96553	0.0330051	0.00145906
Ubr5	6.73465	6.56959	-0.165066	0.0330051	0.00146078
Pmp22	4.25455	4.57387	0.319319	0.0330616	0.00146507
Ganab	6.71394	6.55252	-0.161413	0.0331249	0.00146967
Cerox1	5.09781	5.3456	0.247788	0.0331677	0.00148053
Lox	1.11327	-0.195898	-1.30917	0.0331677	0.0014797
Niban3	1.3836	0.37959	-1.00401	0.0331677	0.00148027
Tmem11	5.06843	5.30784	0.239403	0.0331677	0.00148054
Ywhah	9.96846	10.0519	0.0834453	0.0331677	0.00147803
Agap3	8.00642	8.13919	0.132766	0.0331829	0.00148806
Clec2l	4.82004	5.08175	0.261705	0.0331829	0.00149261
Cux2	6.18137	5.97072	-0.210652	0.0331829	0.00148892
Etv5	6.76152	6.58957	-0.17195	0.0331829	0.00148908
Lonrf3	2.05382	1.27176	-0.782068	0.0331829	0.00148998
Rtl8a	6.48621	6.66979	0.183586	0.0331829	0.00149558
Sf3b1	7.31464	7.15939	-0.155249	0.0331829	0.00149553
Top3b	4.81587	4.54426	-0.271616	0.0331829	0.00149231
Tek	2.99744	2.46038	-0.537063	0.0332567	0.00150071
Map3k9	4.40262	4.05139	-0.351225	0.0333043	0.00150466
Csdc2	7.34379	7.18676	-0.157026	0.0333056	0.00150832
Gfod1	6.92894	6.7655	-0.163436	0.0333056	0.00150747
Gm19531	2.78562	2.10145	-0.684177	0.0334676	0.00151747
Prkca	7.46947	7.32946	-0.140016	0.0336851	0.00152915
Eif2s2	5.7981	6.04581	0.247704	0.0338023	0.00153983
Inafm1	4.59246	4.8943	0.301836	0.0338023	0.00153996
Pcsk1	5.24701	4.97275	-0.274266	0.0338023	0.0015395
Cacna1i	7.07962	6.928	-0.151617	0.0339947	0.0015528
Gap43	8.15043	8.2711	0.120678	0.0339947	0.00155197
Rreb1	4.37199	4.04801	-0.323985	0.0339947	0.00155424
Dtd1	5.46277	5.67771	0.214945	0.0340614	0.00155913
Gm13327	1.91554	1.05317	-0.862371	0.0340685	0.00156131
Gm45449	1.64088	0.781035	-0.859843	0.0340878	0.00156403
Rnd3	4.34586	4.01836	-0.3275	0.0342418	0.00157295
Ypel3	6.74861	6.92335	0.17474	0.0343619	0.00158033
Zfp609	5.72955	5.5008	-0.228746	0.0344221	0.00158496
Tmem199	4.58269	4.88303	0.300336	0.0344398	0.00158764
Fam43b	4.79166	5.09221	0.300551	0.0344461	0.00159027
Zc3h18	5.72516	5.49723	-0.22793	0.0344461	0.00159165
Chp1	7.2244	7.36189	0.137498	0.0346699	0.00160407
Gm13716	1.8677	1.06406	-0.803646	0.0346699	0.00160575
Otud7b	5.79228	5.99254	0.200262	0.0347856	0.00161299
Cox7c	6.42784	6.60982	0.181983	0.0350134	0.00162545
Map3k2	4.56728	4.19819	-0.369087	0.035037	0.00162844
Cnbd2	3.17736	3.61165	0.434291	0.0350867	0.00163264
Plekhn1	2.35535	1.64906	-0.706295	0.0351357	0.00163873
Xpnpep3	3.71678	3.30433	-0.412445	0.0351357	0.00163789
Bok	5.59669	5.804	0.207306	0.0351475	0.00164291
Prex1	7.22101	7.07463	-0.146378	0.0351475	0.00164308
Sh3gl3	5.30619	5.52836	0.222171	0.035228	0.00164875
Scand1	3.31671	4.03061	0.713903	0.0353032	0.00165418
Ccdc71l	3.73813	4.10319	0.365065	0.0354881	0.00166477
Gm37940	-2.077	0.0970047	2.174	0.0355793	0.00167097
Hs3st4	5.69849	5.91553	0.217037	0.0356424	0.00167586
Tnn	0.15492	-1.66614	-1.82106	0.0356935	0.00168019
Mettl9	5.73241	5.92675	0.194339	0.0358076	0.0016875
Arsg	4.54252	4.82481	0.282295	0.0358336	0.00169842
Carhsp1	6.10565	6.28778	0.182129	0.0358336	0.00169587
Cd59a	0.57621	1.5961	1.01989	0.0358336	0.00169429
Col6a2	3.9315	3.55883	-0.372674	0.0358336	0.00169371
Zfp532	5.75345	5.53768	-0.215771	0.0358336	0.00169714
9330162G02Rik	5.25503	5.68326	0.428238	0.0361655	0.00171611
Pltp	5.65996	5.43944	-0.22052	0.0363994	0.00172918
Tmem106c	4.5791	4.85167	0.272577	0.0365006	0.00173596
Adarb1	7.96176	7.83554	-0.126212	0.0366446	0.00175074
Dnah8	0.758699	-0.617906	-1.37661	0.0366446	0.00174988
Lrp1	8.54671	8.42226	-0.124454	0.0366446	0.00175016
Tmc7	2.3868	2.92514	0.53834	0.0366446	0.00174982
Fdft1	6.28359	6.45183	0.168241	0.0366861	0.00175471
Trerf1	5.46971	5.22974	-0.239964	0.0367507	0.00175978
Syne1	8.18594	8.07087	-0.115068	0.0370675	0.00177696
Dlx2	3.44726	3.00965	-0.437606	0.0371655	0.00178367
Gm37844	3.72103	3.31361	-0.40742	0.0375391	0.00180363
Fmnl1	6.94467	6.7882	-0.156472	0.0375767	0.00180747
Dnajb11	5.66035	5.44892	-0.211435	0.0375958	0.00181228
Kcnh4	3.99615	3.62365	-0.372498	0.0375958	0.00181246
Wipf3	7.34761	7.48881	0.141192	0.037636	0.00181643
Emx2	2.65268	3.15682	0.504139	0.0376712	0.00182017
B430305J03Rik	4.90454	4.64449	-0.260052	0.0376883	0.00182303
Kctd18	3.23728	3.66089	0.423611	0.0377105	0.00182615
Gm20457	-0.116935	-2.2742	-2.15727	0.0378063	0.0018339
Wdr13	7.73111	7.60417	-0.126936	0.0378063	0.00183488
Eif1	7.92717	8.05897	0.131792	0.0379446	0.00184365
Rpl4	8.66343	8.77106	0.107622	0.0380034	0.00184856
Setdb1	5.04365	4.79308	-0.250575	0.0381642	0.00185844
Mllt6	6.98888	6.82479	-0.164089	0.0382622	0.00186529
Ctps	5.37299	5.1384	-0.234591	0.0383984	0.00187401
F2r	3.3116	2.83028	-0.481321	0.0384642	0.00188138
Usp39	4.83759	5.09037	0.252783	0.0384642	0.00188009
Klf9	7.68374	7.82529	0.141541	0.0384721	0.00188444
Stk11	6.45745	6.63055	0.173102	0.0384721	0.00188593
Ppp3ca	10.045	10.2332	0.188264	0.0386612	0.00189729
Selenok	6.59467	6.75945	0.164785	0.0386813	0.00190037
Gm47512	7.53002	7.35651	-0.173515	0.0387557	0.00190612
Aldoa	10.5357	10.6287	0.0930799	0.0388119	0.00191099
Gm49322	1.68113	0.278739	-1.40239	0.0389625	0.00192261
Rasa3	6.3699	6.19327	-0.176628	0.0389625	0.00192218
Cycs	7.22143	7.36576	0.144321	0.0389789	0.00192764
Tiam1	6.95546	6.80748	-0.147981	0.0389789	0.00192559
Ryr3	5.04016	4.78429	-0.255868	0.0389826	0.00192993
Cdk17	7.1276	7.2911	0.163499	0.0390034	0.00193518
Micos13	5.0878	5.32307	0.235265	0.0390034	0.00193463
Glrx5	5.04429	5.29116	0.246872	0.0390904	0.00194373
Trpv6	1.55423	0.700443	-0.853784	0.0390904	0.00194206
Atp5h	7.12031	7.26249	0.142187	0.0391839	0.00195217
Gm48482	0.722652	1.7106	0.987952	0.0391839	0.00195262
Fbxl20	5.85796	5.66332	-0.194637	0.0394837	0.0019697
Adamts9	1.95653	1.19748	-0.759047	0.0397872	0.00198699
Ppia	9.281	9.38043	0.0994298	0.0399821	0.00199889
Alx3	-0.127664	-2.05248	-1.92482	0.0400293	0.00200341
Chchd5	2.19955	2.75965	0.560094	0.0400323	0.00200573
Ptges2	4.66502	4.93541	0.270386	0.0402411	0.00201837
Uqcr10	5.67278	5.88521	0.212432	0.0407453	0.00204586
Stmn3	8.59155	8.70149	0.109943	0.0408639	0.00205403
1110032F04Rik	3.56981	3.93411	0.364302	0.0408905	0.00205801
Zmynd8	6.92573	6.77609	-0.149639	0.0408905	0.00205979
Pcdhb2	1.66229	0.804511	-0.857783	0.0408998	0.00206468
Sipa1l2	5.97424	5.78336	-0.190881	0.0408998	0.00206399
Bex2	7.83672	7.97569	0.138966	0.0409832	0.00207333
Ctdsp2	6.5038	6.34114	-0.16266	0.0409832	0.00207309
1810014B01Rik	2.41971	2.95739	0.537683	0.0410342	0.00207838
4932422M17Rik	2.48281	1.78597	-0.696848	0.0410342	0.00208035
Notch2	3.83682	3.44933	-0.387491	0.0412877	0.00209544
Gria4	6.44064	6.25542	-0.185222	0.0413661	0.00210244
Kcnt1	6.50787	6.33851	-0.169353	0.0413661	0.00210389
Il6st	6.40065	6.2333	-0.167346	0.0414432	0.00211006
Polr1d	4.9719	5.22583	0.253932	0.0416878	0.00212476
Gm49654	3.379	2.93898	-0.440023	0.0417169	0.0021285
Per1	7.06054	6.902	-0.158543	0.0417963	0.00213663
Zbtb4	7.26391	7.11685	-0.147061	0.0417963	0.00213708
Gm42979	1.38987	0.409405	-0.980466	0.0418642	0.00214508
Hpcal4	9.82554	9.73859	-0.0869551	0.0418642	0.00214407
Pcnx	6.7712	6.61576	-0.155442	0.0420926	0.00215906
Amigo3	1.59628	0.696244	-0.900033	0.0422209	0.00217021
Btg3	2.85758	3.45677	0.599192	0.0422209	0.002168
Clpp	5.59822	5.80817	0.209957	0.0425678	0.00219035
B830042I05Rik	-0.628521	-3.05652	-2.428	0.0425743	0.00219299
Fmod	3.69339	3.30961	-0.383788	0.0427525	0.0022089
Kcnd3	6.12132	5.93712	-0.1842	0.0427525	0.0022091
Ramp3	4.35247	4.63589	0.283412	0.0427525	0.00220907
Pebp1	8.5743	8.68514	0.110842	0.0428058	0.00221519
Rps5	6.63661	6.80914	0.17253	0.0428058	0.00221649
Gm47232	-3.31494	-0.684239	2.6307	0.042835	0.0022214
Rpl30	6.77574	6.94583	0.170089	0.042835	0.00222263
Rpl23a	7.50794	7.64721	0.139276	0.0428867	0.00222764
Colgalt1	5.37944	5.14227	-0.237169	0.0430376	0.00223781
Lpin2	6.06189	5.87545	-0.186443	0.0435273	0.00226563
Fis1	6.39324	6.56412	0.170877	0.0435916	0.00227133
Shank1	8.64499	8.52273	-0.122259	0.043595	0.00227386
Clptm1l	6.18422	6.36434	0.180124	0.0439852	0.0023011
Dusp28	3.85169	4.19113	0.339442	0.0439852	0.0023007
Neat1	6.46943	6.29452	-0.174903	0.0439852	0.00230136
Pcolce	2.69549	2.05962	-0.635863	0.0440998	0.00230974
Ly6c1	4.28969	3.96655	-0.323137	0.0442334	0.00231913
Kctd13	7.13921	7.28917	0.149958	0.0442514	0.00232247
Gtf2a1	5.31845	5.65842	0.339969	0.0442751	0.00232611
E2f5	2.54929	3.05369	0.504405	0.0444819	0.00233938
Actn4	7.17444	7.03022	-0.144221	0.0449783	0.00236891
Adamts17	1.97792	1.19594	-0.781976	0.0449783	0.00237036
Coq7	4.39622	4.69582	0.299604	0.0450115	0.00237825
Gm15387	3.31487	2.77921	-0.535659	0.0450115	0.00237941
Sardh	4.13949	3.78359	-0.355906	0.0450115	0.00237526
Gm43857	5.17298	5.51674	0.343753	0.0450402	0.00238336
Dpy19l1	6.50256	6.66244	0.159871	0.0450501	0.00238632
Stra6	2.55714	1.9765	-0.580637	0.0451611	0.00239465
Galnt17	5.75312	5.94589	0.19277	0.0452402	0.00240129
Gm44709	2.36817	2.93917	0.570999	0.0453573	0.00240996
Dhrs3	3.72889	4.07122	0.342327	0.0453871	0.002414
Ppp2r2d	5.61885	5.80793	0.189085	0.0454807	0.00242144
Rtca	5.35076	5.55901	0.208257	0.0454903	0.00242577
Ube2e2	5.71799	5.91985	0.20186	0.0454903	0.00242687
Pitpnm1	7.73827	7.60443	-0.133846	0.045805	0.00244614
Hspe1	5.51587	5.72047	0.204594	0.0458671	0.00245194
Snca	7.88544	8.0071	0.121651	0.0459516	0.00245894
1700048O20Rik	3.26696	2.80904	-0.457921	0.0459858	0.00246823
Btbd9	6.35917	6.18942	-0.169749	0.0459858	0.00246727
Rps25	6.50041	6.67576	0.175356	0.0459858	0.00246442
Dynlrb1	7.35306	7.49504	0.141981	0.0461091	0.00247984
Mrps27	4.31625	4.6048	0.288551	0.0461091	0.00247743
Fam184a	4.45766	4.12688	-0.330781	0.0461667	0.00248849
Rps23	7.17573	7.33091	0.155185	0.0461667	0.00248615
Snrpd2	5.8605	6.05295	0.192445	0.0461667	0.00249043
Kin	2.62622	3.16416	0.53794	0.046252	0.00249754
Tnpo1	5.7256	5.4839	-0.241705	0.046388	0.00250739
Sbds	6.04454	6.22079	0.176245	0.0464995	0.00251593
Flcn	5.67329	5.46186	-0.211423	0.0465426	0.0025233
Kmt2d	6.67344	6.50955	-0.163893	0.0465426	0.00252083
Eif4ebp2	6.29669	6.12881	-0.167886	0.0466311	0.00253063
Eng	4.02477	3.67588	-0.34889	0.0469158	0.00254861
Rhou	5.64199	5.83249	0.190504	0.0469204	0.0025514
3110053B16Rik	-2.48824	-0.270947	2.21729	0.0470078	0.00256124
Pop4	3.49203	3.86749	0.375464	0.0470078	0.00256082
Pdlim2	3.43878	3.81133	0.372547	0.0472862	0.00257897
Gas6	6.33918	6.50131	0.16213	0.0473605	0.00258558
BC025920	1.23617	2.01476	0.778588	0.0474402	0.00259302
Gm10115	-0.408616	0.86247	1.27109	0.0474402	0.00259507
Gm38102	2.31157	1.66163	-0.649937	0.0475011	0.00260331
Znhit2	4.29758	4.59784	0.300252	0.0475011	0.00260354
Eef1a1	10.9838	11.0483	0.0644462	0.0475362	0.00260804
Tekt2	0.220633	1.25458	1.03395	0.047694	0.00261927
Lamp1	7.81343	7.93304	0.119614	0.0479748	0.00263729
Cxxc5	6.40186	6.5685	0.166644	0.0480515	0.0026441
Aarsd1	5.4121	5.61401	0.201916	0.0481197	0.00265306
Hipk1	6.82221	6.67162	-0.150591	0.0481197	0.00265228
Gm49179	3.0833	3.55805	0.474754	0.0482281	0.00266535
Mapt	8.97284	9.07037	0.0975249	0.0482281	0.00266687
Nfyb	5.08767	5.33626	0.24859	0.0482281	0.00266256
Chchd10	6.39231	6.76649	0.374179	0.0482825	0.00267249
Fgf9	4.05177	4.37523	0.323461	0.048411	0.00268484
Srrt	6.6433	6.48192	-0.161381	0.048411	0.0026838
Rab21	6.49723	6.65754	0.160308	0.0486834	0.00270259
Jkamp	4.97357	5.21007	0.236496	0.0486867	0.0027054
Lrrc4c	6.30984	6.47981	0.169967	0.048742	0.00271111
Gm49759	2.64861	2.05565	-0.592956	0.0491512	0.00273653
Ppfibp1	4.68045	4.40847	-0.271983	0.0493048	0.00274775
Clca3a1	0.768719	-0.698225	-1.46694	0.0493432	0.0027579
Ndrg4	10.9913	10.929	-0.0623122	0.0493432	0.0027555
Ush1g	1.24694	0.0709498	-1.17599	0.0493432	0.00275413
Mief2	3.73311	3.33197	-0.401131	0.0500943	0.00280259
Gm50403	-1.8041	0.0464313	1.85054	0.0503458	0.00281939
Map1lc3a	6.68708	6.85074	0.163665	0.050426	0.00282702
Rhbdf1	2.92857	2.4073	-0.521274	0.050426	0.00283283
Sntb2	4.33061	3.99825	-0.332362	0.050426	0.00283425
Sppl3	6.06239	6.25283	0.190433	0.050426	0.00283479
Lzts3	8.32521	8.20738	-0.117828	0.0507187	0.00285674
Rtraf-ps	1.72152	0.902862	-0.818656	0.0507187	0.00285457
Gm47428	-0.352246	0.890579	1.24283	0.05077	0.00286304
Hsbp1	7.78648	7.90617	0.119697	0.05077	0.00286787
Ncoa5	5.84086	5.64837	-0.192489	0.05077	0.00286653
Tle2	3.91754	3.56183	-0.355711	0.0509709	0.00288197
Gm5182	2.37377	1.76666	-0.607102	0.0511836	0.00289677
Dut	4.48741	4.76455	0.277139	0.0516457	0.00292851
Rnf187	8.4166	8.53308	0.116488	0.0516457	0.00292616
Plxdc1	4.72073	4.98214	0.261403	0.0521105	0.00295768
mt-Nd4	12.5187	12.827	0.308269	0.0521784	0.00296436
Zmiz1	7.03116	6.88626	-0.144896	0.052247	0.00297108
Mrps25	6.65581	6.80634	0.150521	0.0522636	0.00297486
2410018L13Rik	-2.39807	-0.193467	2.2046	0.0523574	0.00298303
Abhd17c	4.63997	4.89551	0.255546	0.0526317	0.00300649
Eef1a2	10.3267	10.4103	0.0836391	0.0526317	0.00300887
Fbxo9	6.19122	6.3657	0.174475	0.0526317	0.00300448
Vdac3	6.80663	6.94846	0.141827	0.0526317	0.00301005
Tbrg1	5.20295	5.41642	0.213473	0.0527897	0.00302194
Arf5	6.8844	7.02745	0.143046	0.0528869	0.00303626
Chchd2	7.44236	7.58163	0.139269	0.0528869	0.00303895
Gm14760	-2.61862	0.141612	2.76023	0.0528869	0.00303743
Mtr	3.94173	3.5533	-0.388438	0.0528869	0.00303462
Nap1l5	8.55827	8.72804	0.169777	0.0529075	0.00304555
Scube1	5.55462	5.34925	-0.205372	0.0529075	0.00304586
Papola	6.52849	6.36124	-0.167254	0.0529798	0.00305289
Zfp622	5.6263	5.82364	0.197341	0.053311	0.00307486
Cend1	7.90523	8.02938	0.124148	0.0534545	0.0030947
Rpl5	7.12855	7.26652	0.137971	0.0534545	0.00309245
Slc25a33	4.49896	4.77995	0.280988	0.0534545	0.00308642
Ube2r2	5.97672	6.15196	0.175238	0.0534545	0.0030916
Ppp1r10	5.61936	5.41495	-0.204416	0.0536293	0.00310772
Eif4g1	8.07072	7.95689	-0.113835	0.053775	0.00311908
A230057D06Rik	2.7051	2.08846	-0.616641	0.0540764	0.00313957
Med28	5.52022	5.71834	0.198127	0.0540764	0.00314241
Clcn2	5.3314	5.10901	-0.222385	0.0542706	0.00315663
Gpx4	7.27256	7.40947	0.136911	0.0543093	0.00316182
Gm44510	1.40081	2.13025	0.729435	0.0543342	0.00316621
Mboat2	4.94614	5.17488	0.228742	0.0543839	0.00317205
Cbs	4.3443	4.62523	0.280931	0.0544065	0.00317955
Ccdc136	6.28105	6.44141	0.160359	0.0544065	0.00319127
Ercc6	4.60029	4.31099	-0.289307	0.0544065	0.00319398
Grhl1	2.71609	3.18608	0.469984	0.0544065	0.00317761
Ndufa7	4.87954	5.13917	0.259625	0.0544065	0.00319272
Penk	7.91276	8.03816	0.1254	0.0544065	0.0031885
Rps8	7.24817	7.39549	0.147325	0.0544065	0.00318379
Hcn2	7.07878	7.23939	0.160606	0.0546007	0.00320833
Ece1	5.69452	5.49334	-0.201185	0.0546846	0.00321622
Tubb4a	9.99435	10.081	0.0866779	0.0547054	0.0032204
Bach2	3.01294	2.54413	-0.468808	0.0552376	0.00325535
Furin	5.0111	4.7469	-0.264202	0.0552376	0.00325771
Nptx2	5.74906	5.94299	0.193932	0.055417	0.00327129
Midn	6.14227	5.96388	-0.178388	0.0554549	0.00327653
Rit2	6.69322	6.83947	0.146246	0.0554809	0.00328107
Agfg2	5.20437	5.41297	0.208605	0.0559246	0.00332119
Anapc16	5.41051	5.61162	0.201112	0.0559246	0.00331936
Rnf6	6.20437	6.02946	-0.174908	0.0559246	0.0033219
Ski	7.39359	7.2586	-0.134994	0.0559246	0.00332243
Tceal6	6.35641	6.52007	0.163656	0.0559246	0.00332071
Srr	6.33773	6.17062	-0.167108	0.0568019	0.00337763
Gm43435	0.207873	1.26562	1.05774	0.0569653	0.00339042
Snx27	7.13244	6.99961	-0.132824	0.0570936	0.00340115
Trim44	8.27554	8.15977	-0.115774	0.0571191	0.00340576
Gm49396	2.92321	2.22402	-0.699197	0.0573446	0.00342231
Msrb1	4.1751	4.46913	0.294028	0.0574753	0.00343322
Gm5503	0.794824	-0.429839	-1.22466	0.0575075	0.00343825
Rprm	5.86066	6.04794	0.187276	0.0577275	0.00345453
Pfdn6	5.69335	5.88602	0.192674	0.057946	0.00347481
Ramac	6.49897	6.66689	0.167924	0.057946	0.00347413
Set	7.59868	7.72357	0.124891	0.057946	0.00347701
Arhgef25	7.02956	7.1841	0.154544	0.058019	0.00349395
Dnase2a	5.24901	5.45924	0.210222	0.058019	0.00349349
Drap1	6.91288	7.05797	0.145084	0.058019	0.00349031
Gm28035	1.74351	0.274188	-1.46932	0.058019	0.00348816
Btbd3	7.26348	7.12383	-0.139654	0.0580247	0.00349743
Cox5b	7.41813	7.55814	0.14001	0.0580985	0.00351131
Ncl	8.12163	8.23509	0.113459	0.0580985	0.00350807
Raly	6.366	6.52193	0.15593	0.0580985	0.00350925
Rab24	5.30442	5.53574	0.231318	0.058118	0.00351563
Mecr	3.29802	3.71348	0.415459	0.0587847	0.00356551
Plxnd1	6.502	6.34036	-0.161641	0.0587847	0.00356412
Sox11	3.65904	3.99436	0.335318	0.0587847	0.00356503
Map4k4	7.10923	6.96471	-0.144517	0.0588303	0.00357145
Abat	8.50604	8.40131	-0.104728	0.0589854	0.00358406
Gm10642	1.8878	1.14244	-0.745356	0.0590105	0.00360155
Prkra	3.21939	3.59838	0.378994	0.0590105	0.00359812
Selenom	5.98203	6.15664	0.174614	0.0590105	0.00359162
Usp4	6.45388	6.29502	-0.158853	0.0590105	0.0036012
Zfp384	4.96056	4.72263	-0.237935	0.0590105	0.00359554
2610203C22Rik	4.38493	4.67118	0.286249	0.0591444	0.0036167
Mdga1	5.33931	5.11916	-0.220154	0.0591444	0.00361852
Plxna3	4.3783	4.0689	-0.309402	0.0591444	0.00361932
Nkx6-2	4.27372	4.55203	0.278318	0.0592214	0.00362724
Pls1	3.72037	4.07644	0.356063	0.0592522	0.00363554
Rab14	7.8999	8.03013	0.13023	0.0592522	0.00363541
Dgat2	6.29328	6.46071	0.167428	0.0593463	0.00365081
Grin2a	7.11121	7.25079	0.139574	0.0593463	0.00364641
Osbpl3	5.01448	4.76666	-0.247827	0.0593463	0.00365448
Pithd1	5.92798	6.1058	0.177819	0.0593463	0.00365295
Timm8b	5.06135	5.28985	0.2285	0.0593463	0.00365737
Cdv3	6.43989	6.2827	-0.157188	0.059481	0.00366889
Lmo3	7.18127	7.32074	0.139475	0.0595637	0.00367721
Shtn1	5.36458	5.5678	0.203227	0.0595751	0.00368114
Maml3	3.44132	3.02647	-0.414848	0.060032	0.00371262
Mpc2	5.59726	5.78226	0.185003	0.0603505	0.00373558
Luc7l2	7.02464	6.86066	-0.163979	0.060917	0.00377394
Fam102b	5.91199	5.7077	-0.204289	0.0610406	0.0037849
Nfe2l3	1.67915	2.30239	0.623237	0.0611277	0.00379692
Sytl2	5.72825	5.91513	0.186879	0.0611277	0.00379647
Lamtor1	5.53649	5.73778	0.201289	0.0612817	0.00381815
Marchf9	4.25262	4.5289	0.276272	0.0612817	0.0038137
Slc17a6	6.09028	6.27359	0.183311	0.0612817	0.00381975
Sprn	6.95301	7.09422	0.141204	0.0612817	0.00381366
Hspbp1	6.12094	6.30044	0.1795	0.0616914	0.00384862
Rnf7	5.8892	6.06874	0.179543	0.0617226	0.0038539
Pigk	5.97508	6.14259	0.167518	0.0618022	0.00386222
Fbln2	2.46138	1.88165	-0.579726	0.0621981	0.00389149
Tbc1d7	3.10818	3.49414	0.385958	0.0621981	0.00389369
Rpl7	7.37356	7.49973	0.126166	0.0622371	0.00390176
Tmem234	5.97812	6.15099	0.172865	0.0622371	0.00390287
Aph1b	4.7812	4.52609	-0.255109	0.0622892	0.00390951
Mrpl13	4.67044	4.92507	0.254632	0.062475	0.00392455
Dagla	6.94806	6.80694	-0.141117	0.062616	0.00393679
Prpf38b	5.74793	5.55556	-0.192368	0.0626506	0.00394235
1500011B03Rik	6.75889	6.89864	0.139741	0.062653	0.00396156
Dvl1	6.63089	6.47654	-0.154356	0.062653	0.00396203
Gm26850	3.3109	2.90932	-0.401576	0.062653	0.00395407
Gpr37	6.30413	6.46706	0.16293	0.062653	0.00395112
Ramp1	5.45176	5.6514	0.199634	0.062653	0.00396285
Sltm	5.82462	5.99754	0.172926	0.062653	0.00395956
Resp18	5.73284	5.92119	0.188348	0.0627487	0.0039723
Jam2	5.38632	5.17614	-0.210173	0.0627613	0.00398173
Nat8f4	3.62	3.24497	-0.375031	0.0627613	0.00398328
Tnnt2	1.95608	2.57008	0.614007	0.0627613	0.00397774
Dab2ip	6.99417	6.84564	-0.148534	0.0629244	0.00399704
Gm48795	2.67637	3.12375	0.447388	0.0631787	0.00401661
Tubd1	2.32611	1.64904	-0.67707	0.0632955	0.00402746
Fam114a2	4.16307	4.45868	0.295605	0.0635178	0.00405739
Gm11611	1.21747	0.23847	-0.978996	0.0635178	0.00405177
Pdzd2	6.01406	5.84437	-0.169688	0.0635178	0.00405879
Robo3	3.67498	3.30643	-0.368552	0.0635178	0.00405263
Rps4l	3.46033	3.8185	0.358171	0.0635178	0.00405338
Fbxo44	5.8409	6.02515	0.184247	0.0635279	0.00407139
H2af-ps2	0.625629	-0.66687	-1.2925	0.0635279	0.00407318
H2bc6	2.1647	2.68943	0.524732	0.0635279	0.00406856
Pdxk	7.53228	7.40418	-0.128096	0.0635279	0.00406581
Erh	5.25452	5.47314	0.218616	0.0637987	0.00409745
Hsp90ab1	10.7201	10.7906	0.0704657	0.0637987	0.0040974
Gm2115	3.59796	3.94204	0.34408	0.0638221	0.00410586
Mgll	7.62449	7.74581	0.121318	0.0638221	0.00410309
Gm14419	0.694188	1.51872	0.824533	0.0638861	0.00411343
Rab4b	5.57443	5.78634	0.211911	0.0640472	0.00412727
Zfp397	4.55949	4.26684	-0.292653	0.0642275	0.00414236
Angptl6	3.08922	3.48662	0.3974	0.06442	0.00415827
Ttc7	3.32564	2.89046	-0.435179	0.0645075	0.0041674
Prrt3	5.72418	5.90962	0.185443	0.064601	0.00417694
Vwa3b	-1.15582	0.362574	1.5184	0.0646302	0.00418232
1600014C10Rik	4.32861	4.59926	0.270649	0.0648456	0.00419977
Cdk18	5.21154	5.43376	0.222224	0.0648567	0.00420491
Ppp1r9a	8.20386	8.09481	-0.109048	0.0648567	0.00420751
Xpo7	6.4909	6.32611	-0.164799	0.064927	0.00421558
Sap30	2.51733	1.95949	-0.55784	0.065582	0.00426166
Egr1	8.49507	8.38951	-0.105557	0.0656184	0.00428401
Gtpbp2	5.94813	5.7631	-0.185025	0.0656184	0.00427185
Hapln4	6.72218	6.86585	0.143675	0.0656184	0.00427414
Plekhg3	4.15294	4.44371	0.29077	0.0656184	0.00428533
Psip1	7.38282	7.51752	0.134698	0.0656184	0.00428384
Snrnp48	4.07078	3.7413	-0.329478	0.0656184	0.00427906
Supt4a	5.15635	5.36822	0.211873	0.0657595	0.0042981
Micu2	4.30465	4.57381	0.269155	0.0658711	0.00430896
Rps15a-ps6	1.11527	0.121267	-0.994001	0.0659019	0.00431494
Rtn4	9.32975	9.41832	0.0885725	0.0659019	0.00431811
Mgat5	6.60397	6.45126	-0.152706	0.0661598	0.00433858
Dbf4	0.917712	-0.242695	-1.16041	0.0663979	0.00435936
Nhsl2	5.62505	5.43582	-0.18922	0.0663979	0.00436381
Zfp804b	0.264224	-1.20025	-1.46447	0.0663979	0.00436498
Nelfcd	5.47451	5.27204	-0.202469	0.0666006	0.00438191
Ankdd1b	1.70018	2.33913	0.63895	0.0667735	0.00440412
Gabra5	5.72142	5.90699	0.185567	0.0667735	0.00440194
Pxk	4.81075	4.55366	-0.257097	0.0667735	0.00439983
Cdca8	-0.397309	0.795351	1.19266	0.0667825	0.00441326
Dcn	2.8743	2.28305	-0.591247	0.0667825	0.00441555
Dym	5.31034	5.5147	0.204355	0.0667825	0.0044098
Chrna7	3.09963	2.62046	-0.479169	0.0668321	0.00442245
Klf4	2.42374	1.83285	-0.590887	0.0669486	0.00443378
Slc25a4	9.2762	9.36345	0.0872455	0.0670764	0.0044495
Tdrd3	3.82918	4.12947	0.300288	0.0670764	0.00444881
Gm26621	-3.08336	-0.665893	2.41747	0.0674976	0.00448109
Esco1	4.4817	4.18345	-0.298249	0.0675935	0.00449111
Gm42840	-1.33055	0.244494	1.57505	0.0676989	0.00450178
Rims4	6.54293	6.38969	-0.153238	0.0680279	0.00453102
Tspan31	5.66261	5.84789	0.185276	0.0680279	0.00452842
Pi4k2a	6.01642	6.18886	0.172437	0.0681713	0.00454795
Rps16-ps2	0.0504483	-1.70206	-1.75251	0.0681713	0.00454591
Ghsr	-3.34038	-0.828521	2.51186	0.0682009	0.00455362
Lsr	2.38299	1.77549	-0.607506	0.0684907	0.0045777
Pde4a	6.62671	6.47308	-0.153623	0.0684907	0.00458038
Gm34934	-1.70195	0.0381236	1.74007	0.0685004	0.00458473
Fn1	5.28922	4.62202	-0.667197	0.0685935	0.00459838
Mul1	5.75965	5.57692	-0.182735	0.0685935	0.00459716
Map3k6	2.20399	1.59146	-0.612525	0.0686158	0.00460359
Ccni	8.00194	8.12143	0.119492	0.0686679	0.00461378
Tstd3	4.05463	4.33621	0.281589	0.0686679	0.00461452
Pcdhgb2	4.01499	3.67308	-0.341909	0.0686798	0.00461904
Gm37204	-3.62533	-0.941911	2.68342	0.0688907	0.00463695
Dgke	5.87576	6.06714	0.191378	0.0689818	0.00464681
Ftl1	7.90645	8.02698	0.120527	0.0690674	0.00465631
Myo1f	0.253475	-1.39853	-1.652	0.069086	0.00466131
Sdc2	5.41339	5.60434	0.190956	0.0690968	0.00466577
Gm37309	-0.272204	-2.12433	-1.85213	0.0691037	0.00467005
Npepps	7.24301	7.37339	0.130374	0.0691037	0.00467372
Por	6.45962	6.30235	-0.157276	0.069266	0.00468844
Adora2a	6.25518	6.42408	0.168908	0.0692887	0.00469372
Atg13	6.77147	6.61421	-0.157265	0.0693868	0.00470526
Psmd2	7.70749	7.59203	-0.11546	0.0693868	0.00470788
Trps1	4.11886	4.40169	0.282831	0.0694753	0.00471765
B3galt6	3.85547	3.53564	-0.319833	0.0694908	0.00472246
Gsdme	4.42724	4.68053	0.253282	0.069566	0.00473133
Tmem44	6.17893	6.01067	-0.168262	0.0696484	0.0047407
Car2	7.5322	7.65293	0.120735	0.0697582	0.00475458
Chmp4b	7.55015	7.67167	0.121519	0.0697582	0.00475586
Psd3	8.60286	8.46872	-0.134144	0.0697582	0.00476246
Ptprz1	7.29022	7.13305	-0.157174	0.0697582	0.00476587
Tusc1	1.66536	2.34475	0.679387	0.0697582	0.00476705
Gm44229	-0.355655	0.835948	1.1916	0.0697762	0.00477319
Tug1	6.34891	6.51245	0.163534	0.0697762	0.00477583
Atp5d	7.23299	7.37219	0.139194	0.070231	0.00481836
Fgfr1	6.06795	5.88854	-0.179409	0.070231	0.00481752
Rpl8	7.93897	8.0529	0.113928	0.070231	0.00481282
Fam13a	3.6372	3.96184	0.324639	0.0702709	0.0048249
Kcnab3	5.94374	5.76593	-0.177805	0.0704072	0.00483807
Ptprf	6.34433	6.18273	-0.161591	0.0704707	0.00484624
Gm44123	2.99167	2.5197	-0.471969	0.0706155	0.00486289
Rps2	8.45231	8.57564	0.123333	0.0706155	0.00486384
Camk2n2	6.03291	6.20862	0.175704	0.0710835	0.00490351
Smim43	4.82688	5.06028	0.233396	0.0710835	0.00490377
Epg5	5.33048	5.13336	-0.19712	0.0711545	0.00492021
Rhobtb2	7.02044	6.88564	-0.134796	0.0711545	0.0049177
Vdac2	7.41028	7.52922	0.11894	0.0711545	0.00491486
AW047730	3.83687	4.16399	0.327119	0.0713955	0.00495233
H2ac19	3.76402	4.10999	0.345978	0.0713955	0.00494693
Rrp1	8.5059	8.61154	0.105633	0.0713955	0.00494809
Tyro3	7.78337	7.66737	-0.115992	0.0713955	0.00495051
Klhl5	5.76547	5.58122	-0.184248	0.0714575	0.0049605
Nup85	4.67494	4.40911	-0.26583	0.0715218	0.00496883
mt-Rnr2	11.593	11.9384	0.345344	0.0716902	0.00498441
Fosb	5.04017	4.8108	-0.229365	0.0719564	0.00500793
Scn2a	7.9073	8.01884	0.111538	0.0719564	0.00501071
Capza2	7.27414	7.436	0.161855	0.0719925	0.00501712
Mybpc1	2.06267	1.35113	-0.711539	0.0720498	0.005025
Cap1	8.10349	8.20761	0.104114	0.0720944	0.00503202
Vps29	6.32505	6.47711	0.152064	0.0721619	0.00504454
Zfp968-ps	-2.37629	0.149012	2.5253	0.0721619	0.005044
A230001M10Rik	-1.09883	0.340487	1.43932	0.0722735	0.00509201
Actr3b	6.30603	6.46294	0.156916	0.0722735	0.00509633
Ccnt2	5.69316	5.51426	-0.178903	0.0722735	0.00508178
Dus3l	5.91586	5.72582	-0.190037	0.0722735	0.00508658
Gm17200	-2.99826	-0.715942	2.28232	0.0722735	0.00509837
Pbx1	7.61836	7.49856	-0.119798	0.0722735	0.00509457
Pip5k1c	8.93119	8.82993	-0.101257	0.0722735	0.00508637
Rassf4	3.23573	2.7879	-0.447829	0.0722735	0.00509927
Rpl26	6.89562	7.03139	0.135768	0.0722735	0.00506403
St6galnac6	6.84383	6.70321	-0.140621	0.0722735	0.00506306
Tbca	4.8563	5.09014	0.233841	0.0722735	0.00506981
Tmem81	1.02126	1.78519	0.763928	0.0722735	0.00509732
Helz2	1.71701	0.922514	-0.794499	0.0724196	0.00511349
Rpl38	5.9901	6.16995	0.179856	0.0724237	0.0051177
Trim37	8.58283	8.47954	-0.103285	0.0725468	0.00513033
H2bu2	3.50973	3.86076	0.351024	0.0731861	0.0051799
Map2k5	4.27737	4.54599	0.268614	0.0731861	0.00518496
Pou6f2	1.34522	2.05787	0.712649	0.0731861	0.00518742
4933409K07Rik	4.30178	4.62398	0.322198	0.073206	0.00519279
Gcc1	4.43455	4.68955	0.254998	0.0732648	0.00520489
Lgi3	6.95548	7.13467	0.179186	0.0732648	0.00520111
Prr7	4.38968	4.656	0.266315	0.0733746	0.00521665
Ddx21	4.7655	4.52117	-0.244329	0.0734608	0.00523073
Zw10	3.66443	3.27636	-0.388068	0.0734608	0.00522855
Slc45a4	5.69751	5.50038	-0.197124	0.073594	0.0052442
Tmem130	7.99844	8.1072	0.108756	0.0737533	0.00525954
Tafa1	4.62984	4.88043	0.250585	0.0740903	0.00528759
Cox7b	6.02588	6.19312	0.167241	0.0743028	0.00530747
Fstl5	4.55353	4.26655	-0.286987	0.0743028	0.00531079
Dbn1	7.81096	7.69186	-0.119103	0.0744619	0.00533381
Pcsk2	8.38329	8.48098	0.097691	0.0744619	0.00532854
Rab6a	9.00745	9.13337	0.125917	0.0744619	0.00533425
Tenm2	5.92845	6.09281	0.164353	0.0745183	0.00534232
1700066M21Rik	4.3485	4.63285	0.284352	0.0746425	0.0053637
Map9	6.7299	6.87716	0.147253	0.0746425	0.00535983
Nedd4	8.69435	8.60224	-0.0921088	0.0746425	0.00536738
Omg	6.4752	6.63069	0.155493	0.0746425	0.00535725
Gm26953	1.283	0.40785	-0.875154	0.074708	0.00537888
Meg3	10.989	10.8259	-0.16308	0.074708	0.00538017
Setd1b	5.44754	5.23139	-0.216157	0.0749289	0.00540014
Itga9	3.04327	2.58416	-0.459108	0.0756296	0.00545649
Timp1	0.538272	-1.04899	-1.58726	0.0756296	0.00545882
Timm50	4.77473	5.00828	0.233546	0.0759572	0.00548658
Fam120b	5.85741	5.67326	-0.184155	0.0760548	0.00550185
Vdr	0.424807	-1.00021	-1.42501	0.0760548	0.00550061
Fbn1	2.32519	1.5658	-0.759393	0.0761067	0.00550973
Gas5	5.87879	6.05749	0.178694	0.0762153	0.00552384
Gm20488	-0.762361	-3.25613	-2.49376	0.0762153	0.00552996
Pik3r3	5.80758	5.62071	-0.186873	0.0762153	0.00552586
Arl8a	7.51766	7.63198	0.114319	0.0762432	0.00554016
Nudt18	5.18802	5.38875	0.200725	0.0762432	0.00554023
Cdk11b	6.17975	6.33684	0.157082	0.0763673	0.00555339
Sgms1	5.01813	4.78307	-0.235061	0.0765582	0.00557141
Lpar6	1.4634	0.606767	-0.856628	0.0767198	0.00558732
Abhd17b	4.59816	4.85489	0.256735	0.0770305	0.00561412
A330023F24Rik	4.53202	4.26217	-0.269853	0.0772454	0.00563396
Sumo1	6.15722	6.33007	0.172845	0.0773573	0.00564631
Lmo4	7.37873	7.50017	0.121442	0.0774753	0.00565911
Lrwd1	3.71611	3.33189	-0.384222	0.0776801	0.00567827
Brdt	2.93359	3.35529	0.421704	0.0778046	0.00569158
Slc46a1	3.50553	3.84297	0.337439	0.0778071	0.00569597
Gm12258	3.93019	3.6135	-0.316699	0.0779361	0.00570963
Fstl1	4.82795	4.59815	-0.229796	0.0780716	0.00574622
Kcnab1	6.85204	6.99287	0.140831	0.0780716	0.00574392
Med23	4.88141	4.64515	-0.236256	0.0780716	0.00573401
mt-Nd6	8.56265	8.93471	0.372062	0.0780716	0.00573932
Myo1c	4.17696	3.85896	-0.318006	0.0780716	0.00573046
Ywhae	9.40141	9.4805	0.0790885	0.0780716	0.0057319
Zmat1	3.4298	3.79972	0.369913	0.0780716	0.00574913
Akirin1	5.67761	5.86137	0.183756	0.0780925	0.00575489
2610507B11Rik	7.97534	7.86832	-0.107023	0.0780968	0.00577608
Fbll1	5.25482	5.4728	0.217978	0.0780968	0.00577634
Lamc1	4.71996	4.46792	-0.252039	0.0780968	0.00577585
Tpcn1	5.50198	5.31254	-0.189439	0.0780968	0.00576989
Tsen2	3.80556	3.46894	-0.336612	0.0780968	0.0057622
Gm38021	-3.14448	-0.634585	2.5099	0.0782032	0.00578844
Ppm1j	1.21119	0.335731	-0.875457	0.0782555	0.00579655
Gm2223	-1.07585	0.390105	1.46596	0.0784839	0.0058262
Ran	7.35054	7.46825	0.117714	0.0784839	0.00581811
Rgl2	5.26316	5.05578	-0.207384	0.0784839	0.00582468
A530058O07Rik	-1.77808	-0.105941	1.67214	0.0785452	0.005835
Mast2	6.88491	6.74911	-0.135798	0.0791209	0.00588205
Zmym3	6.70323	6.56345	-0.139781	0.0791271	0.00588679
Insig1	6.08356	6.23765	0.154093	0.0791742	0.00589459
Pdgfa	4.71985	4.96067	0.24082	0.0794227	0.00591738
Rgs4	8.6856	8.78038	0.0947818	0.079699	0.00594228
Kdm2a	6.26258	6.10372	-0.158861	0.0797319	0.00594905
Cplane1	5.2338	5.02737	-0.206436	0.0800354	0.00597603
Zfp882	2.69849	2.17854	-0.519949	0.0800361	0.0059804
Tkt	7.09874	7.22791	0.129168	0.0805477	0.00602299
Mdn1	4.92768	4.69708	-0.230602	0.0805886	0.00603041
Gm17167	4.17576	4.53103	0.355269	0.0805944	0.0060352
Dach1	4.36385	4.63152	0.267669	0.08062	0.00605021
Igfn1	3.97897	3.64887	-0.330094	0.08062	0.00604969
Wdtc1	6.29328	6.13154	-0.161738	0.08062	0.00604684
0610012G03Rik	4.86255	5.17068	0.308127	0.0807981	0.00606795
Pcm1	5.78087	5.58635	-0.194521	0.0809513	0.00608784
Snrpn	10.0495	10.1232	0.073717	0.0809513	0.00608821
Borcs5	4.56893	4.81938	0.250458	0.080957	0.00609302
Ndrg2	9.72336	9.79933	0.0759618	0.0811282	0.00611029
Hrh2	3.69994	3.33017	-0.369766	0.081178	0.00611844
Chmp3	6.64042	6.78027	0.139845	0.0811837	0.00612479
Cox7a2l	6.43227	6.57764	0.145375	0.0811837	0.00612765
Taf13	4.88673	5.10163	0.214899	0.0812642	0.00613813
Rgs11	3.9257	3.60621	-0.319482	0.0814277	0.00615488
Ckmt1	7.35883	7.47927	0.120443	0.0819929	0.00620204
Drd2	5.73442	5.92319	0.188769	0.0820371	0.00620982
Dennd6b	5.64367	5.45334	-0.190334	0.0821743	0.00622465
Mlec	6.84354	6.71068	-0.132859	0.0822062	0.00623152
Bend6	6.92705	7.05508	0.128026	0.0822246	0.00625243
Gm28661	12.3235	12.5324	0.208975	0.0822246	0.00624708
Rpl19	7.54374	7.668	0.124257	0.0822246	0.00624117
Sccpdh	5.79812	5.97871	0.180592	0.0822246	0.00625516
Smim15	4.91259	5.1507	0.238114	0.0822246	0.00624777
Kif17	4.82823	4.5763	-0.251932	0.0822968	0.0062651
Dctn5	5.46052	5.64886	0.188345	0.0823431	0.00627308
1700034P13Rik	2.33515	1.72202	-0.613127	0.082496	0.00629706
Cdc37	7.09656	7.22888	0.132321	0.082496	0.00630258
Dusp6	5.84863	5.67114	-0.177491	0.082496	0.00629676
Sf3b3	6.33768	6.19142	-0.146256	0.082496	0.00629973
Per3	4.63337	4.36903	-0.264346	0.0828014	0.0063304
Rnf125	-0.565096	-2.86569	-2.30059	0.0828576	0.00633918
Prrt1	6.94416	7.07791	0.133752	0.0828601	0.00634385
Clec16a	6.4781	6.32487	-0.153232	0.0830182	0.00636045
Slc43a3	0.854353	-0.237422	-1.09177	0.0833728	0.00639213
Depdc1b	-1.91709	-0.126985	1.79011	0.0834264	0.00640075
Gm26566	3.23064	2.78063	-0.450004	0.083448	0.00640692
Gm15609	0.460473	-0.792147	-1.25262	0.083841	0.00644163
Gm49331	-0.527972	-2.56179	-2.03382	0.0838618	0.00645821
Pdia6	6.92926	6.79834	-0.130921	0.0838618	0.00645323
Rapgef3	4.6546	4.39349	-0.261113	0.0838618	0.00644916
Rps29	6.82607	6.96835	0.142284	0.0838618	0.00646138
Dscaml1	5.75981	5.57585	-0.18396	0.0841842	0.00649078
Rarres2	3.34129	3.7149	0.373612	0.0842	0.00649655
Ecpas	6.15317	5.98835	-0.164815	0.0844226	0.00652444
Ipo4	6.09884	5.93508	-0.163754	0.0844226	0.00653234
Ndufa13	6.32173	6.55942	0.237695	0.0844226	0.00653657
Pitpnb	6.60618	6.75082	0.14464	0.0844226	0.00653552
Srgap3	8.14175	8.03858	-0.10317	0.0844226	0.00653567
Rpl36	5.81525	5.99684	0.181594	0.0845727	0.00655276
Gm10687	-0.347826	0.862242	1.21007	0.0847702	0.00658412
Pnisr	6.78926	6.63854	-0.150719	0.0847702	0.00658641
Sdhaf1	3.61079	3.96536	0.354567	0.0847702	0.00657848
Usp14	6.91771	7.05205	0.134341	0.0847702	0.00657735
Abl2	6.24613	6.09392	-0.152212	0.0848397	0.0065964
Prr14l	5.21535	5.00799	-0.207358	0.0848913	0.00660501
Smim19	4.37966	4.62687	0.247209	0.0849728	0.00661595
Gm35021	-0.69131	0.60316	1.29447	0.0850817	0.00662903
C030034L19Rik	2.1423	1.55406	-0.588233	0.0851176	0.00663643
Plekhg2	1.91629	1.269	-0.64729	0.085251	0.00665144
Anxa3	2.55102	2.02429	-0.526736	0.0855048	0.00667587
Gtf2f1	5.91008	6.08429	0.174206	0.0857518	0.00669979
Ap3s1	5.29851	5.49848	0.199968	0.0858573	0.00671268
Arid3b	2.60359	2.0753	-0.528286	0.0863244	0.00675387
Itgb4	4.20034	4.47208	0.271743	0.0863474	0.00676035
Fundc2	5.05032	5.27646	0.226146	0.0864709	0.00677937
Ssna1	4.72793	4.97309	0.245166	0.0864709	0.00677698
Cd79a	-0.618313	-2.70406	-2.08575	0.0866663	0.00679938
Uvssa	2.84578	2.34113	-0.504653	0.0867401	0.00680986
Adamts15	2.87449	2.39989	-0.474604	0.0867454	0.00681497
Ublcp1	4.90396	5.11526	0.211302	0.0871458	0.00685115
Gm4673	1.7252	1.02737	-0.69783	0.0875114	0.00688462
Mok	2.75158	2.21733	-0.534249	0.0876707	0.0069019
Fbrs	5.37073	5.17612	-0.194607	0.0877537	0.00691318
Tubgcp3	5.04272	4.83079	-0.211925	0.0879125	0.00693044
Col24a1	2.02781	1.41969	-0.608117	0.0881091	0.00696787
Efr3a	6.75346	6.89307	0.139613	0.0881091	0.00695902
Il18rap	-0.94934	-3.26321	-2.31387	0.0881091	0.00696926
Kif3b	6.33623	6.18455	-0.151684	0.0881091	0.00696978
Setd7	7.25676	7.12902	-0.127735	0.0881091	0.00695966
Atad2	2.12423	2.6224	0.498173	0.0882448	0.00699006
Strap	7.14903	7.28508	0.136046	0.0882448	0.00698653
Ammecr1l	4.2241	3.90076	-0.323346	0.0884217	0.00705
Col25a1	5.53366	5.75788	0.224223	0.0884217	0.00701824
Dennd4b	5.54165	5.35431	-0.187341	0.0884217	0.00704059
Eml2	7.1146	7.24194	0.127348	0.0884217	0.00704982
Kdm3a	4.92098	4.68771	-0.233273	0.0884217	0.00703252
Mfn1	6.12883	5.96345	-0.165374	0.0884217	0.00703954
Mpp2	7.60864	7.49671	-0.11194	0.0884217	0.00705438
Nudt2	3.22626	3.59121	0.364948	0.0884217	0.0070529
Rorb	5.10701	5.34964	0.242621	0.0884217	0.00701082
Scube2	0.835529	-0.302273	-1.1378	0.0884217	0.00704449
Thbs4	1.82332	2.39135	0.568027	0.0884217	0.00705671
Psmc6	5.74936	5.92117	0.17181	0.0885596	0.0070725
Rspo2	3.19389	3.55815	0.364262	0.0885729	0.00707836
Samd4	4.18294	4.45779	0.274848	0.088967	0.00711466
Areg	-1.5816	-4.24673	-2.66513	0.0889818	0.00712066
Slf2	5.10173	4.87918	-0.222553	0.0892332	0.00714561
Actn1	6.16227	6.00618	-0.156089	0.0893501	0.0071743
Creb5	2.44207	2.90006	0.457989	0.0893501	0.00717231
Ints10	5.07767	4.84667	-0.231003	0.0893501	0.00717181
Nme2	5.25081	5.50945	0.258645	0.0893501	0.0071727
Gm10629	-1.07061	-3.45654	-2.38593	0.0893973	0.00718294
Gm20721	9.30253	9.39048	0.0879527	0.0897736	0.00722289
Lgi1	7.01922	7.14426	0.125035	0.0897736	0.00722066
Itih2	0.954322	-0.0563738	-1.0107	0.0900573	0.00725546
Sp8	3.61705	3.27431	-0.342738	0.0900573	0.00725263
Mvd	4.17619	4.44634	0.27015	0.0902098	0.00727262
Hcfc1	6.53802	6.38133	-0.156692	0.090268	0.00728662
Ywhab	9.10069	9.18588	0.0851911	0.090268	0.00728709
Inpp5j	6.42346	6.2677	-0.155762	0.0902904	0.00730095
Zbtb39	3.39674	3.02849	-0.368252	0.0902904	0.00729451
Zfp947	-0.263904	-2.10475	-1.84084	0.0902904	0.00730354
Stau2	7.06805	7.19745	0.129391	0.0903778	0.0073155
Fam110c	-1.33022	-3.84955	-2.51933	0.0905374	0.00733651
Tbx3	1.16657	0.301613	-0.864962	0.0905374	0.00733823
Pak5	5.40166	5.59492	0.193261	0.0906642	0.0073534
Dnajc2	4.67944	4.90615	0.226717	0.0907282	0.00737332
Rab3a	8.88361	8.97543	0.0918148	0.0907282	0.00736933
Zfp706	7.5964	7.70824	0.111841	0.0907282	0.0073636
Nsd3	6.25193	6.08973	-0.162196	0.0912608	0.00742155
Sec62	7.70051	7.81663	0.116126	0.0913244	0.00743166
Atp6v1e1	8.06198	8.16028	0.098294	0.0913349	0.00743746
Def6	1.38088	0.608398	-0.772486	0.0917798	0.00748361
Gpx6	-2.31064	-0.320365	1.99027	0.0917798	0.00748186
Gm30025	-1.16559	0.242931	1.40852	0.0918918	0.00750864
Irs2	6.37898	6.231	-0.147981	0.0918918	0.0075056
Ube2m	6.91974	7.04681	0.127068	0.0918918	0.00751263
Zfp526	3.031	2.61413	-0.416869	0.0918918	0.00750453
Mdk	3.10517	3.49782	0.39265	0.0921421	0.00753808
Gm48181	-3.55977	-1.05316	2.50661	0.0923575	0.0075607
Agbl2	0.725261	-0.349596	-1.07486	0.0924207	0.00757088
Pcdhga4	4.26908	3.98415	-0.284925	0.0924532	0.00757854
Gm37717	-1.36685	0.127972	1.49482	0.0927051	0.0076042
Stk10	2.70061	2.21432	-0.486296	0.0927129	0.00760986
Gm12371	1.72547	2.32745	0.601979	0.0927713	0.00762433
Lrch3	4.8139	4.58283	-0.231067	0.0927713	0.00762469
Rab42	-1.50753	0.0485578	1.55609	0.0928458	0.00763584
Oxsr1	5.57341	5.74538	0.171969	0.0930304	0.00765606
Septin5	9.53377	9.61655	0.082781	0.0931588	0.00767167
Homer2	5.58076	5.40051	-0.180246	0.0932206	0.0076818
Trappc3	6.05993	6.21286	0.152938	0.0932748	0.00769131
Nhp2	5.24814	5.43893	0.190785	0.0933849	0.00770545
Rab11b	7.90815	8.01437	0.106211	0.0935859	0.00772709
Dgkh	6.41307	6.25832	-0.154752	0.0937088	0.00774587
Vdac1	8.94922	9.0333	0.0840788	0.0937088	0.00774738
Nr1d1	7.25961	7.3878	0.128191	0.0938948	0.00776783
mt-Nd2	11.8079	12.1134	0.305529	0.0939873	0.00778057
Xlr3a	-0.132005	0.974727	1.10673	0.0941198	0.00779664
1700086O06Rik	1.43263	2.07358	0.640951	0.094231	0.00781604
Gltp	5.35315	5.54445	0.191298	0.094231	0.00781506
Serpinb1a	3.09498	3.47432	0.379338	0.0943368	0.00783237
Slc35a1	3.49338	3.80505	0.311665	0.0943368	0.00783503
Bcas3	5.39286	5.58742	0.194563	0.0948452	0.00789214
Cpt1a	4.575	4.31643	-0.258564	0.0948452	0.00788448
Lama3	2.25633	1.70296	-0.55337	0.0948452	0.00789265
Shisa4	6.52774	6.68926	0.161518	0.0949039	0.00790266
Msmo1	5.80613	5.98185	0.175716	0.0952365	0.00793551
Gm4609	-4.2809	-1.37754	2.90336	0.0952499	0.00794686
Pim3	5.33126	5.53404	0.202785	0.0952499	0.00794694
Hnrnpa3	8.54183	8.63447	0.0926334	0.0952734	0.00796359
Tbx21	0.597091	-0.559718	-1.15681	0.0952734	0.00796043
Utp20	4.10163	3.8228	-0.278836	0.0952734	0.00796437
Fbn2	1.61666	0.897676	-0.718979	0.0954215	0.00798191
Naa40	4.4406	4.18854	-0.252063	0.0955964	0.00800688
Tie1	3.11383	2.65164	-0.462187	0.0955964	0.00800572
Acat3	4.16404	4.42333	0.259287	0.096013	0.00804697
Gm42047	1.98934	2.54344	0.554099	0.0960791	0.00806291
Ltbp3	5.23956	5.03688	-0.202686	0.0960791	0.00805902
Uba52	7.86147	7.97716	0.11569	0.0966033	0.00811212
Gm42769	-0.0143999	1.02071	1.03511	0.0968934	0.00814693
Neurl4	7.0004	6.87075	-0.129651	0.0968934	0.00814697
Ankrd12	6.5844	6.72992	0.145521	0.0969567	0.00816358
Cpsf4	4.23637	3.95954	-0.276832	0.0969567	0.00815898
H1f10	4.29792	4.56958	0.271666	0.0969567	0.00816803
Akt1s1	5.755	5.93081	0.17582	0.0972383	0.00819701
Usp48	6.11507	5.9512	-0.163874	0.0972999	0.00820747
Ndufa10	6.74905	6.87861	0.129557	0.0973499	0.00822223
Ngef	8.38709	8.4873	0.100209	0.0973499	0.00822042
Wdfy4	0.966437	0.0099666	-0.956471	0.0973749	0.00822961
Snap25	11.1223	11.1806	0.0583203	0.0974529	0.00824147
Cpox	5.61912	5.79759	0.178467	0.0979332	0.0082893
G3bp2	7.90634	8.01229	0.105947	0.0979332	0.00829269
Trim65	2.2978	1.75287	-0.544932	0.0980777	0.00831023
Rcn3	2.71516	2.23985	-0.475316	0.0980831	0.00831599
Afg1l	3.53606	3.87684	0.340781	0.0985128	0.00835776
Grip1	4.26063	3.97336	-0.287265	0.0985277	0.00837359
Ssc5d	1.3997	0.568172	-0.831523	0.0985277	0.00837501
Zcchc17	5.29228	5.47914	0.186852	0.0985277	0.00836618
Auh	5.75461	5.92835	0.173746	0.09854	0.00838264
Klf10	5.08618	5.28056	0.194381	0.09854	0.00839206
Lmo1	2.63906	3.09548	0.456419	0.09854	0.0083881
Gm11837	2.25737	2.75708	0.499705	0.0986845	0.0084097
Gm47547	-0.680391	-2.94543	-2.26504	0.0987644	0.00842186
Gm33869	0.74076	-0.293858	-1.03462	0.0988441	0.00843934
Llph	4.76583	4.9944	0.228563	0.0988441	0.00843863
Krit1	5.18136	4.95717	-0.224196	0.0993492	0.00848785
D130017N08Rik	3.04721	3.424	0.37679	0.0994048	0.00849798
Gm49749	1.96474	2.54721	0.58247	0.0996236	0.00852746
Rab5if	4.95491	5.15159	0.196677	0.0996236	0.00852345
Zfp120	2.99122	3.37079	0.379571	0.0997571	0.00854428
Mmp16	3.5162	3.14325	-0.372948	0.0998856	0.00856069
Bin1	8.15241	8.25177	0.0993563	0.0999947	0.00857546
Adgrf5	4.56124	4.3005	-0.260738	0.100178	0.00859657
Elmod1	7.45337	7.57218	0.118809	0.100402	0.00862122
Retnlg	-1.10768	-3.45654	-2.34886	0.100584	0.00864232
Gm14703	8.23264	8.33136	0.0987231	0.101123	0.00869408
Dsp	0.742892	1.52952	0.786631	0.10163	0.00874869
Mxi1	6.66079	6.52944	-0.13135	0.10163	0.00874747
Dlx1as	3.16246	2.74971	-0.412756	0.101664	0.00875975
Gm53015	-3.25165	-0.772746	2.4789	0.101664	0.00876266
Arhgef10l	5.71423	5.53281	-0.181417	0.102035	0.00880475
Ppp1ca	7.93149	8.04002	0.108529	0.102035	0.00880561
B230217C12Rik	5.38205	5.56808	0.186025	0.102281	0.00883279
Slc2a13	7.01898	6.88308	-0.135902	0.102281	0.00883793
Ap1s1	8.17725	8.27797	0.100714	0.102376	0.00885171
Gpam	5.79943	5.6142	-0.185231	0.102606	0.00887709
Gm20498	3.68109	3.9922	0.311103	0.102655	0.00888793
Plxna1	6.53547	6.37947	-0.155999	0.102655	0.00889251
Eif2a	5.00327	5.21484	0.211572	0.102689	0.00890093
Crocc	5.58007	5.39526	-0.184805	0.102693	0.00890685
Magi3	5.61212	5.44191	-0.170209	0.102892	0.00892972
Msn	4.04331	3.74915	-0.294158	0.102923	0.00894353
Pnp2	-3.0851	-0.895733	2.18937	0.102923	0.0089381
Gm48655	-2.54393	-0.565466	1.97847	0.103081	0.0089628
Col11a1	3.84066	2.8622	-0.97846	0.103116	0.0089715
Ndufs5	6.00136	6.15732	0.15596	0.103241	0.00898796
2310011J03Rik	5.13462	5.32298	0.188352	0.103318	0.00900024
Acot7	8.19569	8.30467	0.108977	0.103831	0.00905052
Cuedc2	6.69003	6.8217	0.131672	0.103969	0.00907296
Oaf	3.22617	2.8193	-0.406876	0.103969	0.00907943
Slc37a2	1.56606	0.820707	-0.74535	0.103969	0.00907569
Pex19	6.29999	6.15311	-0.146877	0.104053	0.00909238
Rcl1	3.66865	3.96769	0.299048	0.104236	0.00911402
Ypel2	5.84085	6.0024	0.161547	0.104263	0.00912203
Gm10817	3.06458	2.66967	-0.394907	0.104306	0.00913145
mt-Rnr1	11.2093	11.4932	0.283943	0.104333	0.00914508
Sugp2	6.29961	6.15306	-0.146553	0.104333	0.00914018
Dlk1	4.85214	5.06237	0.210231	0.104347	0.00915194
Fam222b	5.30424	5.10837	-0.195864	0.104515	0.00917233
Luzp1	6.37238	6.23135	-0.141029	0.104529	0.00917924
H2aj	5.07553	5.44521	0.369684	0.104548	0.00918657
Bicral	5.78857	5.62199	-0.166574	0.104851	0.0092235
Cpsf7	6.07992	5.91905	-0.160876	0.104851	0.00922454
4933434E20Rik	5.09728	5.29218	0.194906	0.105259	0.00926611
9330121J05Rik	2.99767	2.5566	-0.441075	0.105296	0.00930615
Baiap2	8.16569	8.06676	-0.0989266	0.105296	0.00928919
Drd1	5.48364	5.66351	0.179876	0.105296	0.00931777
Gm14827	2.41288	1.87316	-0.539716	0.105296	0.00932061
Ndfip1	8.78784	8.89727	0.109429	0.105296	0.00927966
Pold1	3.31082	2.94707	-0.363746	0.105296	0.00929602
Rexo2	5.77521	5.93571	0.160497	0.105296	0.0093031
Slc6a15	5.19828	5.39598	0.197705	0.105296	0.00931302
Trim59	3.86214	4.2332	0.37106	0.105296	0.00930844
Zfp422-ps	1.61279	0.892234	-0.720552	0.105368	0.00933269
Snurf	5.2691	5.04332	-0.225787	0.105522	0.00935209
Trnau1ap	3.30775	3.64304	0.335293	0.105645	0.00936871
Cdk4	5.38595	5.57966	0.193715	0.105654	0.00937517
mt-Nd3	6.69697	7.16805	0.471074	0.105826	0.00939712
Wif1	1.09681	0.0309781	-1.06583	0.105826	0.00940192
Pabpn1	6.07479	5.90822	-0.166572	0.105829	0.00940789
Asb8	5.10686	5.29802	0.191159	0.105961	0.00942534
Srebf1	5.91335	5.75261	-0.160738	0.10608	0.00944169
Pcdhb3	3.31298	2.9051	-0.407881	0.106139	0.00945274
Bola2	4.40924	4.66051	0.251271	0.106332	0.00947564
Gsg1l	6.61068	6.47341	-0.137276	0.106378	0.00948552
Atp5c1	7.19694	7.31085	0.113914	0.10641	0.00949414
Nenf	4.77173	4.98513	0.213404	0.106466	0.00950736
Rpl28	7.62671	7.74615	0.119445	0.106466	0.00951064
Pcdh19	5.23298	5.43151	0.198532	0.106844	0.0095502
Fpgt	4.11107	4.37693	0.265862	0.107217	0.0095893
Mrpl30	5.04439	5.25526	0.210864	0.107737	0.00964164
Gm10241	-2.83041	-0.625356	2.20505	0.107786	0.00965188
Pde1a	6.90452	7.03889	0.134369	0.107979	0.00967497
Hp	0.593382	-1.00425	-1.59763	0.108	0.0096827
Avp	3.38445	3.72931	0.344861	0.10802	0.00969621
Henmt1	-0.461174	0.667723	1.1289	0.10802	0.00969613
Reln	6.00951	5.84697	-0.162534	0.108021	0.00970213
Pfdn1	5.13685	5.33589	0.199047	0.108101	0.0097152
B3gnt9	2.43473	2.85926	0.424529	0.108221	0.00975254
Ccdc115	4.06893	4.32712	0.258186	0.108221	0.00974751
Ccdc134	3.19681	2.81683	-0.379981	0.108221	0.00973351
Clk3	5.87037	5.70603	-0.164344	0.108221	0.00976615
Gstm5	6.64913	6.78115	0.132019	0.108221	0.00974365
Hemk1	2.64072	3.05183	0.411111	0.108221	0.00976693
Zyg11b	7.23877	7.10629	-0.132478	0.108221	0.00976262
Slc11a1	-0.195743	-1.90213	-1.70639	0.108308	0.00978065
Atp6v0d1	7.58256	7.69233	0.109767	0.108358	0.00979104
Card19	1.92656	2.46365	0.537086	0.108896	0.00984558
Nsg2	9.53812	9.6186	0.0804819	0.109297	0.00988775
Tbc1d1	4.12427	3.8524	-0.271868	0.109329	0.00989649
Cdh9	3.77299	4.05312	0.280133	0.109334	0.00992012
Dnmt1	5.95742	5.79243	-0.164988	0.109334	0.00990325
Gm43580	-0.3549	-2.2058	-1.8509	0.109334	0.00991069
Itm2a	4.39016	4.13056	-0.259601	0.109334	0.00992062
Hunk	3.88963	4.17557	0.28594	0.109573	0.00994824
1700094D03Rik	1.44356	2.07735	0.633791	0.109819	0.00997653
Cfh	3.17239	2.75165	-0.420743	0.109829	0.0100012
Isoc1	5.06951	4.85261	-0.216906	0.109829	0.00998483
Recql4	0.780525	-0.213577	-0.994102	0.109829	0.00999672
Supt3	2.94196	3.32237	0.380416	0.109829	0.00999403
Prdx5	7.56117	7.67075	0.109585	0.109843	0.0100084
Ccn1	2.43401	1.89249	-0.541517	0.109847	0.0100207
Tmeff1	6.45027	6.59395	0.14368	0.109847	0.010019
Naa30	4.91477	5.18616	0.27139	0.110004	0.0100409
Rerg	4.24434	3.9464	-0.297947	0.110254	0.0100697
Phyhipl	7.61627	7.72027	0.103996	0.110338	0.0101013
Ppm1m	4.25043	3.98728	-0.263154	0.110338	0.010097
Syngap1	8.20511	8.09574	-0.109363	0.110338	0.0100953
Zfp846	4.26263	3.99445	-0.268181	0.110338	0.0100887
Gm15063	1.01164	0.118142	-0.893494	0.110694	0.0101399
Fmnl3	3.30291	2.88044	-0.422476	0.110785	0.0101782
Gm10176	1.49866	0.782841	-0.71582	0.110785	0.0101636
Hint1	6.4478	6.58474	0.136943	0.110785	0.0101734
Nt5c3	4.83722	5.0443	0.207075	0.110785	0.0101699
Phf2	5.88265	5.72965	-0.152999	0.110785	0.0101758
Gm9768	0.822068	1.58621	0.764142	0.110844	0.0101896
Cbr1	5.58085	5.7478	0.16695	0.111074	0.0102171
Ttbk1	7.28521	7.15556	-0.129649	0.111074	0.0102227
Hdac1-ps	-1.55991	-0.0419308	1.51798	0.111252	0.0102451
Trdn	-0.476734	-2.2776	-1.80087	0.111302	0.0102558
Gm37363	-4.2809	-1.64834	2.63256	0.111685	0.0103092
Mafg	6.41908	6.28043	-0.138655	0.111685	0.0103091
Neb	1.62617	0.673509	-0.952656	0.111685	0.0102974
E2f3	4.64797	4.86475	0.216783	0.11174	0.0103263
Hcfc1r1	5.35431	5.53695	0.182646	0.11174	0.0103251
2900027M19Rik	0.167263	1.05307	0.885807	0.112089	0.0103707
Pbdc1	3.51982	3.83583	0.316005	0.112089	0.010366
Akap13	4.38036	4.10034	-0.280022	0.112133	0.0103809
Cbx3	6.77725	6.92024	0.142989	0.112881	0.0104562
2810430I11Rik	-1.23337	-3.56057	-2.3272	0.112897	0.0104699
Xpo5	5.54044	5.35514	-0.185301	0.112897	0.0104662
Psmb11	-0.585813	-2.50515	-1.91934	0.113024	0.0104878
C1qtnf1	1.71017	0.99757	-0.712596	0.11315	0.0105057
Gkn3	0.725602	-0.230734	-0.956336	0.113202	0.0105166
Gtf2h5	5.62209	5.79452	0.172432	0.113476	0.0105482
Gm44559	0.571621	1.38916	0.817537	0.114168	0.0106187
H1f0	6.91236	7.04043	0.128068	0.114303	0.0106375
Gm42971	0.38995	1.26426	0.874305	0.114405	0.0106531
Apold1	3.03876	2.62177	-0.416981	0.114585	0.0106885
Aptx	4.76121	4.53892	-0.222291	0.114585	0.0106776
Npr1	2.53452	2.05018	-0.484336	0.114585	0.0106859
Gclc	5.82481	5.66108	-0.163733	0.114604	0.0106964
Tnc	3.26397	2.20088	-1.06309	0.11464	0.010706
Stoml1	5.68113	5.85925	0.178124	0.114686	0.0107166
Stat3	5.63447	5.45933	-0.175136	0.114712	0.0107252
Bmyc	5.70543	5.8833	0.177872	0.114972	0.0107619
Ilkap	4.65092	4.88421	0.233291	0.114972	0.01076
Morc3	4.22169	3.95463	-0.267061	0.115001	0.0107776
Plppr4	7.98888	8.09572	0.106839	0.115001	0.0107795
Tom1l2	7.92337	8.02191	0.0985351	0.115001	0.0107833
Dynlt2a2	-0.0692444	-1.59511	-1.52586	0.115259	0.0108137
Arg2	1.72021	1.0448	-0.675417	0.115469	0.010846
Rnf144a	4.92976	4.71741	-0.212354	0.115469	0.010845
Abhd17a	6.68724	6.81802	0.130771	0.11547	0.0108522
Cerk	6.30529	6.16071	-0.144578	0.115601	0.0108709
Nova1	6.0048	6.1614	0.156599	0.115972	0.010912
Anapc1	5.97808	5.82357	-0.154504	0.116026	0.0109449
Arhgdig	5.1466	5.34408	0.197482	0.116026	0.0109301
Gm49594	-1.43974	-0.00588526	1.43385	0.116026	0.0109476
Klk8	-0.397204	0.690628	1.08783	0.116026	0.0109241
Rfx1	4.69881	4.47631	-0.222507	0.116026	0.0109484
Pcp4l1	7.88887	7.7808	-0.108068	0.116217	0.0109727
9530051G07Rik	-2.37409	-0.476646	1.89744	0.116237	0.010981
Wdr73	4.51362	4.75567	0.242054	0.11632	0.0109951
Gm42427	4.63162	4.35369	-0.277935	0.116336	0.0110029
Spop	7.8651	7.96511	0.100003	0.116414	0.0110183
Stk35	4.88374	4.62502	-0.258718	0.116414	0.0110229
Exog	4.78887	4.54942	-0.239451	0.116903	0.0110816
Ube2b	6.94235	7.10754	0.16519	0.116903	0.0110818
Ptprb	4.449	4.1655	-0.283502	0.116939	0.0110915
Cldn10	4.12444	4.39593	0.271486	0.116995	0.0111061
Zpbp	0.375362	-0.786039	-1.1614	0.116995	0.0111095
Pak3	6.80208	6.94739	0.14531	0.117184	0.0111402
Stat5b	5.16498	4.9518	-0.213179	0.117184	0.0111397
Svil	3.1807	2.7954	-0.385296	0.117278	0.0111618
Tmem181c-ps	-0.502212	-2.1804	-1.67819	0.117278	0.0111566
Kcnq2	8.4324	8.33781	-0.0945907	0.117547	0.0111937
Mrpl2	4.95836	5.15424	0.19588	0.117569	0.0112085
Nupr1l	-2.07635	-0.434085	1.64227	0.117569	0.0112035
Cfdp1	5.93204	6.07743	0.145388	0.117636	0.0112258
Mrtfa	5.92686	5.76677	-0.160088	0.117636	0.0112277
Rpl18a	7.63908	7.77471	0.135633	0.118306	0.011298
Fbxl16	9.77632	9.6961	-0.0802137	0.1186	0.0113389
Rps19	6.36868	6.51452	0.145832	0.1186	0.0113334
H1f4	0.381099	1.23831	0.857206	0.118664	0.0113551
Mbd1	5.32706	5.12789	-0.199172	0.118664	0.0113579
Gm17116	-3.55977	-1.12103	2.43874	0.118789	0.0113827
Zfp850	2.24268	2.72439	0.48171	0.118789	0.011382
Klhl34	4.52755	4.27626	-0.251297	0.119019	0.0114241
Usp22	7.77277	7.87287	0.100096	0.119019	0.0114198
Xpo6	6.20654	6.05865	-0.14789	0.119019	0.0114162
Ttc28	4.03502	3.74823	-0.28679	0.119042	0.0114327
Suz12	5.26257	5.05206	-0.210507	0.119335	0.0114784
Tmtc4	3.57962	3.2385	-0.341121	0.119335	0.0114803
Tomm22	5.44742	5.61632	0.168904	0.119335	0.0114773
Shisa8	3.3481	2.866	-0.482105	0.119465	0.0114992
Shisa7	6.74842	6.61881	-0.129608	0.119507	0.0115097
Cdk12	4.17663	3.90857	-0.268061	0.119574	0.0115291
Xkr4	3.86581	3.55457	-0.311238	0.119574	0.0115266
Lrrc4b	7.62744	7.78663	0.159191	0.119684	0.011552
Pde2a	8.59222	8.49953	-0.0926819	0.119684	0.0115527
6430571L13Rik	2.79969	2.38491	-0.414781	0.11979	0.0115823
Cyba	1.67996	0.997612	-0.68235	0.11979	0.0115711
Tmem141	3.20849	3.5606	0.352113	0.11979	0.0115799
Cdhr4	-0.991148	0.281213	1.27236	0.119882	0.0116042
Sall1	4.48475	4.22331	-0.261439	0.119882	0.0115982
Igip	6.60706	6.88932	0.282256	0.119925	0.0116278
Tgtp2	-2.2024	-0.416725	1.78567	0.119925	0.0116209
Zfp112	3.05242	2.64796	-0.404459	0.119925	0.0116252
Sec1	0.602744	-0.539548	-1.14229	0.120134	0.0116546
St3gal1	4.95793	4.75848	-0.199458	0.120279	0.0116752
Ercc6l2	3.91463	3.62218	-0.292444	0.120475	0.0117054
Gm2792	-0.869263	-2.95842	-2.08915	0.120475	0.0117072
Gm5148	6.03077	6.18909	0.158321	0.120616	0.0117618
Iftap	4.15276	4.39614	0.243374	0.120616	0.0117563
Kcna2	7.94418	8.03994	0.0957618	0.120616	0.0117346
Slc22a17	9.26896	9.3586	0.089635	0.120616	0.0117473
Sod1	7.19386	7.3211	0.127242	0.120616	0.0117666
Strn3	5.4545	5.28103	-0.173464	0.120616	0.0117528
Trir	5.89098	6.06529	0.174315	0.120616	0.0117608
Slitrk5	6.20786	6.06258	-0.14528	0.120681	0.0117795
Uggt1	5.68842	5.52193	-0.166492	0.120698	0.0117877
Pknox1	3.94495	3.66117	-0.283779	0.12073	0.0117974
Gm21846	-2.48594	-0.536057	1.94988	0.121377	0.0118671
Prpf19	7.18475	7.30232	0.117566	0.121502	0.0118859
1700029I15Rik	0.910569	0.00523078	-0.905338	0.121546	0.0119163
Ice1	6.31417	6.16278	-0.151386	0.121546	0.0118996
Lrrc71	3.52911	3.83186	0.302746	0.121546	0.0119206
Nudt11	5.1473	5.33943	0.192132	0.121546	0.0119231
Tmem205	3.75436	4.03874	0.284381	0.121546	0.0119155
Aldh2	6.65847	6.78178	0.123317	0.121577	0.0119525
Cadps	7.67999	7.57287	-0.107121	0.121577	0.0119424
Ndufc2	5.6253	5.79969	0.174391	0.121577	0.0119421
Swap70	3.71819	3.39927	-0.318925	0.121577	0.0119498
Ttyh2	5.64882	5.81751	0.168691	0.121668	0.011968
Atp10b	0.499174	1.31607	0.816901	0.12177	0.0119912
Tex264	5.90498	6.05946	0.154489	0.12177	0.0119872
Szt2	4.89391	4.68181	-0.212094	0.121871	0.0120077
Vps13a	5.34905	5.14876	-0.200284	0.121936	0.0120207
Gm16286	6.64779	6.77569	0.127896	0.12238	0.0120711
Rpp21	3.27602	3.61573	0.339709	0.122466	0.0120863
Rps9	7.10311	7.22321	0.120103	0.122536	0.0120998
Gm49343	-0.924657	-3.10182	-2.17716	0.122544	0.0121107
Stard10	5.83422	5.98862	0.154403	0.122544	0.0121139
Aak1	8.34865	8.25741	-0.0912303	0.122609	0.0121269
AI480526	3.19961	2.79492	-0.404691	0.122682	0.0121408
Gm20163	1.03558	0.141612	-0.893971	0.123074	0.0121949
Pou3f1	4.87098	5.07908	0.208092	0.123074	0.0121967
Tiprl	5.15478	5.34748	0.192694	0.123074	0.0121995
Gm28438	9.27051	9.51045	0.239943	0.123328	0.0122313
Plxnb2	5.77296	5.60094	-0.172024	0.123512	0.0122563
Inpp5b	4.72323	4.50256	-0.220674	0.123713	0.012283
Gm43545	-0.581081	0.494333	1.07541	0.124114	0.0123362
Kirrel3	5.88301	5.70892	-0.174091	0.124114	0.0123346
Agbl3	2.15245	2.60675	0.454304	0.124149	0.0123551
Arpp19	8.39954	8.49261	0.0930756	0.124149	0.0123954
Atp2b4	7.72422	7.61731	-0.106911	0.124149	0.0124596
Cabp1	6.6231	6.7574	0.134301	0.124149	0.0124049
Commd8	4.83537	5.03858	0.203203	0.124149	0.0124547
Cops5	5.93258	5.77797	-0.154607	0.124149	0.0124673
Dusp14	5.69489	5.52881	-0.166086	0.124149	0.0124368
Eef1b2	6.54385	6.67641	0.132559	0.124149	0.012466
Eif3i	5.73813	5.9096	0.171476	0.124149	0.0123836
Gm40578	0.572318	1.33356	0.761246	0.124149	0.0124136
Gm7224	-0.163511	-1.55373	-1.39022	0.124149	0.0123982
Pias1	5.73131	5.89307	0.16176	0.124149	0.0124604
Plekhh1	5.37678	5.55865	0.181867	0.124149	0.0124121
Rpl12	6.72463	6.85679	0.132163	0.124149	0.0123885
Rpl27	6.63763	6.77151	0.133884	0.124149	0.0123626
Sf3a1	6.20941	6.0676	-0.141817	0.124149	0.0123935
Slc6a6	6.52738	6.38923	-0.138151	0.124149	0.0124391
Thrsp	3.56059	3.87165	0.311067	0.124149	0.0124182
Txnip	3.85651	3.53435	-0.322164	0.124149	0.0124301
Nsa2	5.28346	5.4667	0.18324	0.124151	0.0124809
Yipf2	4.95998	5.16204	0.202063	0.124151	0.0124746
Itga2	-1.16816	-3.38615	-2.218	0.124622	0.012535
Dohh	5.71792	5.88565	0.167723	0.124709	0.0125775
Gm42517	5.14089	5.33551	0.194618	0.124709	0.0125767
Pcdh10	7.87371	7.77028	-0.10343	0.124709	0.0125562
Smim17	3.67391	3.96579	0.291881	0.124709	0.0125615
Zfp213	3.19879	2.83571	-0.363076	0.124709	0.0125747
Alas2	2.16383	1.58203	-0.581795	0.125088	0.0126225
9330121K16Rik	4.25214	4.53166	0.27952	0.12544	0.0126735
Pkm	10.494	10.5667	0.0726431	0.12544	0.0126739
Rrm2b	5.08532	5.33252	0.247197	0.12544	0.0126784
Ccdc153	1.38831	2.02947	0.64116	0.125496	0.0126908
4921516A02Rik	6.51102	6.64864	0.137616	0.125655	0.0127137
Apcdd1	4.55235	4.32399	-0.228362	0.125724	0.0127275
H3c15	1.09733	1.83089	0.733561	0.125923	0.0127545
Sft2d2	5.12062	4.9112	-0.209417	0.126014	0.0127705
A330041J22Rik	1.54335	0.846367	-0.696986	0.126031	0.012779
Abr	8.96491	8.88487	-0.0800402	0.126324	0.012817
Rims1	7.69569	7.58803	-0.107664	0.126324	0.0128224
D330050G23Rik	-0.294633	0.714774	1.00941	0.126367	0.0128473
Sesn2	4.10347	4.34702	0.24355	0.126367	0.0128467
Srrm4	5.35551	5.17246	-0.18305	0.126367	0.0128425
Paqr7	6.27792	6.13124	-0.146682	0.126572	0.012875
Thoc7	4.40021	4.62824	0.228031	0.126638	0.0128886
Zfp646	4.70392	4.47716	-0.226759	0.12666	0.0128976
Garem1	4.55937	4.32044	-0.238937	0.126679	0.0129064
5530401A14Rik	-1.42166	-0.0835805	1.33808	0.126747	0.0129816
Cacnb3	7.98503	7.88061	-0.104416	0.126747	0.0129494
Chga	7.32955	7.44696	0.117416	0.126747	0.0129653
Gm33940	-3.21805	-0.9321	2.28595	0.126747	0.0129483
Gm37303	-1.02589	-3.13848	-2.11259	0.126747	0.012953
Mgat1	5.95089	6.10122	0.150326	0.126747	0.0129274
Rnasek	6.67408	6.81107	0.13699	0.126747	0.0129387
Smim12	4.82315	5.03703	0.213877	0.126747	0.0129819
Sncb	8.81808	8.90616	0.088077	0.126747	0.0129773
Stx4a	5.52031	5.68746	0.167145	0.126747	0.012978
Mrpl51	5.15705	5.34272	0.185668	0.126873	0.0130086
Pdzd7	0.834106	1.58594	0.751834	0.126873	0.0130037
Gm27030	-3.1683	-1.02857	2.13973	0.126874	0.0130155
Vkorc1l1	5.90182	6.05097	0.149147	0.126935	0.0130287
Atp5md	6.04037	6.19361	0.153238	0.12724	0.0130692
Cxadr	4.24031	3.96825	-0.272055	0.12724	0.0130738
Gpr25	1.04725	1.73836	0.691114	0.127324	0.0130893
Gdpd5	5.61115	5.4414	-0.169754	0.127378	0.0131086
Tgfb2	3.23657	3.56842	0.331852	0.127378	0.0131049
Cnn3	6.27309	6.13264	-0.140446	0.127388	0.0131165
Zfp523	6.40433	6.26534	-0.138988	0.127483	0.0131332
Xpo4	3.62714	3.29645	-0.330693	0.127649	0.0131572
C1qtnf4	6.71455	6.97676	0.26221	0.128019	0.0132063
Cdr1os	5.69096	5.91987	0.228914	0.128019	0.0132092
Ankrd37	1.41839	2.01059	0.592195	0.128189	0.0132458
Dio2	6.25766	6.11068	-0.146976	0.128189	0.0132475
Mien1	5.30174	5.49189	0.190154	0.128189	0.013235
Bud31	4.81853	5.02188	0.203344	0.128385	0.0132817
Lpcat3	3.77214	3.44002	-0.332116	0.128385	0.0132796
Mroh1	6.05355	5.90136	-0.152182	0.128613	0.0133122
Tle3	5.31893	5.12408	-0.194848	0.128787	0.0133372
A330094K24Rik	-0.82427	0.398343	1.22261	0.128816	0.0133542
Phlda3	4.89858	5.11467	0.216086	0.128816	0.01335
Nup107	3.62921	3.91556	0.286352	0.129186	0.0133995
Camk4	5.27665	5.08001	-0.196638	0.129233	0.0134242
Gm11532	0.0894392	-1.13903	-1.22847	0.129233	0.0134301
Gm47694	1.61654	0.900074	-0.716466	0.129233	0.013421
Prkce	8.80137	8.88369	0.0823177	0.129233	0.0134365
Tpcn2	0.997396	0.12788	-0.869516	0.129233	0.0134393
Fam120c	5.19246	4.99556	-0.196903	0.129567	0.0134811
Cnot1	6.41836	6.2739	-0.144468	0.129654	0.0135139
Extl1	6.02003	5.86889	-0.151141	0.129654	0.0135067
Fam241a	1.55524	2.13731	0.582071	0.129654	0.0135042
Marchf2	5.44536	5.6092	0.16384	0.129654	0.0135182
Mdh1	9.10055	9.17693	0.0763874	0.129827	0.0135433
A730071L15Rik	0.504434	-0.609256	-1.11369	0.129877	0.0135579
Gid8	4.74323	4.94655	0.203324	0.129877	0.0135696
Htr2c	5.67803	5.85319	0.175159	0.129877	0.013569
Dtnb	5.56454	5.39776	-0.166774	0.13016	0.0136061
Rpl11	7.38446	7.49789	0.113424	0.130405	0.0136388
Coa3	5.75317	5.91272	0.159551	0.130457	0.0136513
Dnajb14	6.79696	6.95529	0.158331	0.130646	0.0136973
Rps17	6.55421	6.68608	0.131869	0.130646	0.0136994
S100a5	0.972343	0.102063	-0.87028	0.130646	0.0136894
Slc18a2	2.78535	3.18872	0.40337	0.130646	0.0136991
Tfr2	2.60676	2.044	-0.56276	0.130814	0.0137241
Tmsb10	7.21167	7.32898	0.117313	0.130943	0.0137447
Tet3	5.72811	5.56172	-0.166386	0.130967	0.0137543
Atp7a	1.49	0.760864	-0.729133	0.131223	0.0137909
Gm11175	5.57708	5.74801	0.170932	0.131223	0.0137954
Bach1	3.87584	3.5665	-0.309331	0.131339	0.0138204
Mpv17l	6.03315	6.18333	0.150176	0.131339	0.0138218
Fnip2	3.99313	4.25776	0.264635	0.131681	0.0138705
Timm10	3.87451	4.14593	0.271416	0.131681	0.013872
Ncan	7.70443	7.6013	-0.103129	0.132103	0.0139237
Ahsa1	6.8024	6.92189	0.119492	0.132527	0.0139755
Got1	8.35028	8.43962	0.0893428	0.132565	0.0139939
Tmem179	7.12319	7.2351	0.111904	0.132565	0.0139889
Lpo	-1.62951	-0.110452	1.51906	0.133103	0.0140579
Trmu	2.87899	3.27236	0.393371	0.13316	0.0140711
Cramp1l	4.68711	4.45594	-0.231171	0.133213	0.0140839
Gprc5a	-0.0789949	-1.39843	-1.31944	0.133272	0.0140974
B4galt3	5.25487	5.44147	0.186608	0.133327	0.0141171
Pdcd11	4.70703	4.49084	-0.216189	0.133327	0.0141175
Brinp2	6.67791	6.55944	-0.118472	0.133696	0.0141689
Eif5b	6.58124	6.71839	0.137148	0.133696	0.0141711
Thbs2	3.03946	2.57129	-0.46817	0.133714	0.0141803
Gm3411	-3.89612	0.614621	4.51074	0.133898	0.0142215
Rsph1	2.19721	2.68212	0.484914	0.133898	0.0142172
Trak1	7.76283	7.66291	-0.0999248	0.133898	0.0142161
Pgm2l1	8.39332	8.52451	0.131195	0.134005	0.0142401
Gstp1	7.03136	7.15397	0.122608	0.134523	0.0143024
Gm45844	1.9197	1.30861	-0.611091	0.134657	0.0143313
Stard13	3.70153	3.38825	-0.313284	0.134657	0.0143276
Bcl9l	5.78859	5.62705	-0.161543	0.134742	0.0143548
TUSC3	7.40722	7.51179	0.10457	0.134742	0.0143517
B630019K06Rik	5.1764	5.35776	0.181356	0.13478	0.0143662
Ccdc85b	6.42595	6.6679	0.241953	0.13496	0.0143927
Gabarapl2	6.66606	6.78845	0.122387	0.134976	0.0144018
Dnajb2	7.07035	7.18758	0.117233	0.135005	0.0144121
Cgref1	3.79815	4.07063	0.272478	0.13502	0.014421
Cacna1b	6.58811	6.45695	-0.131164	0.135038	0.0144361
Haus4	1.49152	0.80077	-0.690753	0.135038	0.0144376
Bhlhe22	4.98272	5.17786	0.195139	0.135224	0.0144648
Trip11	5.22027	5.02924	-0.191032	0.135313	0.0144816
Coa4	1.22438	1.8894	0.665023	0.135368	0.0145063
Polrmt	4.87497	4.66961	-0.20536	0.135368	0.0144953
Tef	8.36622	8.277	-0.0892176	0.135368	0.0145095
Homez	3.16685	3.49712	0.330277	0.135505	0.0145314
Ppfibp2	3.35006	2.99299	-0.357069	0.135519	0.0145403
Chrdl1	3.59736	3.24993	-0.347438	0.135988	0.0146054
Gpn1	4.28803	4.52187	0.233836	0.135988	0.0146008
3000002C10Rik	1.26551	0.512241	-0.753264	0.136059	0.0146203
Gm33366	0.261691	-0.890786	-1.15248	0.136125	0.0146348
Atxn1l	5.38558	5.20807	-0.177511	0.136131	0.0146502
Hif3a	1.74197	1.10459	-0.637384	0.136131	0.0146472
Rimbp2	6.88041	6.76196	-0.118448	0.13616	0.0146606
Zfas1	3.00411	3.35031	0.3462	0.13631	0.0146842
Anpep	1.18834	0.423147	-0.765192	0.13631	0.0147086
Igfbp3	3.62563	3.2992	-0.326431	0.13631	0.0147137
Rps13	5.77577	5.92972	0.153941	0.13631	0.0147088
Tmem59l	7.56202	7.67032	0.108304	0.13631	0.0147084
Kyat1	3.2098	2.85676	-0.353036	0.136537	0.0147456
8030456M14Rik	-3.63895	-1.29716	2.34178	0.136714	0.0147795
Pcsk1n	8.94713	9.2871	0.339979	0.136714	0.0147762
Asb5	-1.02868	-2.95156	-1.92288	0.136928	0.0148159
[truncated: 16,483 more rows]

## Sheet: EFF Vs. PFF All DEGs
	EFF	PFF	log2FC	FDR	p.value
Rps3a3	4.42102	-2.19005	6.61107	0	0
Tpm3-rs7	4.4005	-0.0444787	4.44498	0	0
Rps3a2	5.47731	1.28543	4.19188	0	0
Gm13337	-0.280071	-3.85462	3.57455	0.00512889	0.000100735
Spta1	-0.759914	-3.85462	3.09471	0.0246619	0.000910045
Tlcd2	-0.794256	-3.85462	3.06037	0.0239264	0.000873842
Lcn2	1.07052	-1.95999	3.03051	0.000307483	2.8782e-06
4833422M21Rik	-0.189634	-3.06928	2.87965	0.0246963	0.00091265
B830042I05Rik	-0.628521	-3.05652	2.428	0.0425743	0.00219299
Gm20457	-0.116935	-2.2742	2.15727	0.0378063	0.0018339
Gm38077	0.158744	-1.77964	1.93838	0.0301946	0.0012621
Alx3	-0.127664	-2.05248	1.92482	0.0400293	0.00200341
Gm7901	0.886608	-0.952457	1.83906	0.00534651	0.000106745
Tnn	0.15492	-1.66614	1.82106	0.0356935	0.00168019
Gm11766	0.821775	-0.959798	1.78157	0.00928507	0.000230483
Gm43980	0.953527	-0.688311	1.64184	0.0124428	0.000350153
Gm9993	0.360635	-1.24491	1.60554	0.0275829	0.00108797
Frmd7	2.30531	0.72977	1.57555	4.32934e-06	1.85e-08
Shisa3	2.30639	0.803455	1.50294	0.000338734	3.2074e-06
Loxl2	0.918631	-0.561463	1.48009	0.0242839	0.000891915
Clca3a1	0.768719	-0.698225	1.46694	0.0493432	0.0027579
Ms4a15	2.43152	0.965873	1.46565	1.61281e-05	8.22e-08
Gm49322	1.68113	0.278739	1.40239	0.0389625	0.00192261
Dnah8	0.758699	-0.617906	1.37661	0.0366446	0.00174988
Gm47260	1.17897	-0.171584	1.35056	0.0145856	0.000436345
Gm48239	1.23138	-0.0944383	1.32582	0.012741	0.000360541
Lox	1.11327	-0.195898	1.30917	0.0331677	0.0014797
Gm8116	1.60535	0.299754	1.30559	0.027929	0.00110767
Pnpla3	0.955147	-0.34509	1.30024	0.0238285	0.000865109
Fv1	1.71509	0.420884	1.29421	0.00491326	9.46391e-05
Postn	2.17733	0.918923	1.2584	0.00889471	0.000217531
Hmcn1	1.27003	0.0306978	1.23933	0.0123079	0.000344292
Dnah11	1.43066	0.211537	1.21912	0.0117922	0.000320295
Pla2g3	1.58387	0.381023	1.20285	0.00720039	0.000159353
Slc1a5	1.87588	0.677729	1.19815	0.00276034	4.22669e-05
Gm38394	3.5004	2.31548	1.18492	0.000465074	4.8063e-06
Syt10	2.42148	1.24021	1.18127	0.00018589	1.5992e-06
Ush1g	1.24694	0.0709498	1.17599	0.0493432	0.00275413
Rpl15-ps2	2.71055	1.55609	1.15446	0.00011981	9.853e-07
Icam1	2.00576	0.885719	1.12004	0.00287555	4.44978e-05
Cdhr1	5.53283	4.41502	1.11781	0	0
Gm48062	2.51536	1.41634	1.09902	0.000460926	4.7384e-06
Gm26658	2.75179	1.67514	1.07664	7.75783e-05	5.589e-07
Ptchd4	1.41244	0.345011	1.06742	0.0274707	0.0010776
Col5a1	4.219	3.15373	1.06527	1.963e-08	0
Eomes	3.35149	2.30716	1.04433	1.43547e-06	5.4e-09
Gm9725	1.88709	0.847615	1.03947	0.00991547	0.000252152
Gm18860	2.03879	1.00092	1.03787	0.00391244	6.92223e-05
Gm21860	1.81451	0.80185	1.01266	0.0135602	0.000388873
Adam12	2.05982	1.05493	1.00489	0.00332134	5.36222e-05
Niban3	1.3836	0.37959	1.00401	0.0331677	0.00148027
Lct	0.798481	1.79957	-1.00109	0.0193799	0.000645927
Xlr3b	1.32738	2.33026	-1.00288	0.00310823	4.91075e-05
Cd59a	0.57621	1.5961	-1.01989	0.0358336	0.00169429
Tekt2	0.220633	1.25458	-1.03395	0.047694	0.00261927
Ldb3	1.18027	2.26825	-1.08799	0.00208255	2.96348e-05
Acvr1c	2.49036	3.62165	-1.13129	2.6578e-07	6e-10
Gm44777	0.937936	2.0714	-1.13346	0.00676057	0.000147173
Hjurp	2.57052	3.73265	-1.16213	2.091e-08	0
Gm10115	-0.408616	0.86247	-1.27109	0.0474402	0.00259507
Gm38300	-0.275717	1.05028	-1.326	0.0285708	0.00114704
Olfr287	1.10629	2.47272	-1.36643	2.53901e-05	1.442e-07
Trim13	0.712164	2.17736	-1.4652	0.000104189	8.343e-07
Frem3	-0.571907	0.974677	-1.54658	0.0260608	0.000995503
Lefty1	-1.02178	0.639134	-1.66091	0.0263061	0.00101057
Gm7049	0.215976	1.88204	-1.66606	0.000311415	2.9318e-06
Clcnka	-0.854122	0.839073	-1.69319	0.0181017	0.000582757
Slc6a3	0.423812	2.12818	-1.70437	2.49166e-05	1.399e-07
Muc3a	-1.22455	0.506734	-1.73128	0.0323664	0.00142229
B230217O12Rik	1.11064	2.92106	-1.81042	9.319e-08	2e-10
2610507I01Rik	-1.13542	0.727024	-1.86244	0.00946491	0.000236597
Gm26782	0.419661	2.29244	-1.87278	4.03769e-06	1.7e-08
Rec8	-1.13931	0.78422	-1.92353	0.00676057	0.000147414
Gm50270	-0.696066	1.24643	-1.9425	0.00195388	2.68524e-05
Gm5898	-0.678421	1.4363	-2.11472	0.000280705	2.582e-06
Gm37940	-2.077	0.0970047	-2.174	0.0355793	0.00167097
3110053B16Rik	-2.48824	-0.270947	-2.21729	0.0470078	0.00256124
Chrna6	-2.22589	0.00894833	-2.23483	0.0220617	0.000775895
Ftl2-ps	-1.41115	1.0659	-2.47705	0.000782109	9.0559e-06
Gm15459	5.5129	8.09331	-2.58042	0	0
Gm47232	-3.31494	-0.684239	-2.6307	0.042835	0.0022214
Pttg1	0.0236614	2.74972	-2.72606	1.52e-09	0
Gm19196	-2.93447	-0.0236928	-2.91078	0.0123068	0.000343593
Rpl34-ps1	0.262583	3.26212	-2.99953	1e-11	0
Igflr1	-3.10479	0.476898	-3.58169	0.00254834	3.83313e-05
Gm6356	-2.69539	1.10091	-3.7963	8.80684e-05	6.766e-07
Gm13841	0.856309	4.80377	-3.94746	0.017955	0.000575118
Tma7-ps	-3.89612	0.496242	-4.39236	0.00068671	7.6912e-06

## Sheet: EFF Vs. PFF Upregulated
	EFF	PFF	log2FC	FDR	p.value
Lct	0.798481	1.79957	-1.00109	0.0193799	0.000645927
Xlr3b	1.32738	2.33026	-1.00288	0.00310823	4.91075e-05
Cd59a	0.57621	1.5961	-1.01989	0.0358336	0.00169429
Tekt2	0.220633	1.25458	-1.03395	0.047694	0.00261927
Ldb3	1.18027	2.26825	-1.08799	0.00208255	2.96348e-05
Acvr1c	2.49036	3.62165	-1.13129	2.6578e-07	6e-10
Gm44777	0.937936	2.0714	-1.13346	0.00676057	0.000147173
Hjurp	2.57052	3.73265	-1.16213	2.091e-08	0
Gm10115	-0.408616	0.86247	-1.27109	0.0474402	0.00259507
Gm38300	-0.275717	1.05028	-1.326	0.0285708	0.00114704
Olfr287	1.10629	2.47272	-1.36643	2.53901e-05	1.442e-07
Trim13	0.712164	2.17736	-1.4652	0.000104189	8.343e-07
Frem3	-0.571907	0.974677	-1.54658	0.0260608	0.000995503
Lefty1	-1.02178	0.639134	-1.66091	0.0263061	0.00101057
Gm7049	0.215976	1.88204	-1.66606	0.000311415	2.9318e-06
Clcnka	-0.854122	0.839073	-1.69319	0.0181017	0.000582757
Slc6a3	0.423812	2.12818	-1.70437	2.49166e-05	1.399e-07
Muc3a	-1.22455	0.506734	-1.73128	0.0323664	0.00142229
B230217O12Rik	1.11064	2.92106	-1.81042	9.319e-08	2e-10
2610507I01Rik	-1.13542	0.727024	-1.86244	0.00946491	0.000236597
Gm26782	0.419661	2.29244	-1.87278	4.03769e-06	1.7e-08
Rec8	-1.13931	0.78422	-1.92353	0.00676057	0.000147414
Gm50270	-0.696066	1.24643	-1.9425	0.00195388	2.68524e-05
Gm5898	-0.678421	1.4363	-2.11472	0.000280705	2.582e-06
Gm37940	-2.077	0.0970047	-2.174	0.0355793	0.00167097
3110053B16Rik	-2.48824	-0.270947	-2.21729	0.0470078	0.00256124
Chrna6	-2.22589	0.00894833	-2.23483	0.0220617	0.000775895
Ftl2-ps	-1.41115	1.0659	-2.47705	0.000782109	9.0559e-06
Gm15459	5.5129	8.09331	-2.58042	0	0
Gm47232	-3.31494	-0.684239	-2.6307	0.042835	0.0022214
Pttg1	0.0236614	2.74972	-2.72606	1.52e-09	0
Gm19196	-2.93447	-0.0236928	-2.91078	0.0123068	0.000343593
Rpl34-ps1	0.262583	3.26212	-2.99953	1e-11	0
Igflr1	-3.10479	0.476898	-3.58169	0.00254834	3.83313e-05
Gm6356	-2.69539	1.10091	-3.7963	8.80684e-05	6.766e-07
Gm13841	0.856309	4.80377	-3.94746	0.017955	0.000575118
Tma7-ps	-3.89612	0.496242	-4.39236	0.00068671	7.6912e-06

## Sheet: EFF Vs. PFF Downregulated
	EFF	PFF	log2FC	FDR	p.value
Rps3a3	4.42102	-2.19005	6.61107	0	0
Tpm3-rs7	4.4005	-0.0444787	4.44498	0	0
Rps3a2	5.47731	1.28543	4.19188	0	0
Gm13337	-0.280071	-3.85462	3.57455	0.00512889	0.000100735
Spta1	-0.759914	-3.85462	3.09471	0.0246619	0.000910045
Tlcd2	-0.794256	-3.85462	3.06037	0.0239264	0.000873842
Lcn2	1.07052	-1.95999	3.03051	0.000307483	2.8782e-06
4833422M21Rik	-0.189634	-3.06928	2.87965	0.0246963	0.00091265
B830042I05Rik	-0.628521	-3.05652	2.428	0.0425743	0.00219299
Gm20457	-0.116935	-2.2742	2.15727	0.0378063	0.0018339
Gm38077	0.158744	-1.77964	1.93838	0.0301946	0.0012621
Alx3	-0.127664	-2.05248	1.92482	0.0400293	0.00200341
Gm7901	0.886608	-0.952457	1.83906	0.00534651	0.000106745
Tnn	0.15492	-1.66614	1.82106	0.0356935	0.00168019
Gm11766	0.821775	-0.959798	1.78157	0.00928507	0.000230483
Gm43980	0.953527	-0.688311	1.64184	0.0124428	0.000350153
Gm9993	0.360635	-1.24491	1.60554	0.0275829	0.00108797
Frmd7	2.30531	0.72977	1.57555	4.32934e-06	1.85e-08
Shisa3	2.30639	0.803455	1.50294	0.000338734	3.2074e-06
Loxl2	0.918631	-0.561463	1.48009	0.0242839	0.000891915
Clca3a1	0.768719	-0.698225	1.46694	0.0493432	0.0027579
Ms4a15	2.43152	0.965873	1.46565	1.61281e-05	8.22e-08
Gm49322	1.68113	0.278739	1.40239	0.0389625	0.00192261
Dnah8	0.758699	-0.617906	1.37661	0.0366446	0.00174988
Gm47260	1.17897	-0.171584	1.35056	0.0145856	0.000436345
Gm48239	1.23138	-0.0944383	1.32582	0.012741	0.000360541
Lox	1.11327	-0.195898	1.30917	0.0331677	0.0014797
Gm8116	1.60535	0.299754	1.30559	0.027929	0.00110767
Pnpla3	0.955147	-0.34509	1.30024	0.0238285	0.000865109
Fv1	1.71509	0.420884	1.29421	0.00491326	9.46391e-05
Postn	2.17733	0.918923	1.2584	0.00889471	0.000217531
Hmcn1	1.27003	0.0306978	1.23933	0.0123079	0.000344292
Dnah11	1.43066	0.211537	1.21912	0.0117922	0.000320295
Pla2g3	1.58387	0.381023	1.20285	0.00720039	0.000159353
Slc1a5	1.87588	0.677729	1.19815	0.00276034	4.22669e-05
Gm38394	3.5004	2.31548	1.18492	0.000465074	4.8063e-06
Syt10	2.42148	1.24021	1.18127	0.00018589	1.5992e-06
Ush1g	1.24694	0.0709498	1.17599	0.0493432	0.00275413
Rpl15-ps2	2.71055	1.55609	1.15446	0.00011981	9.853e-07
Icam1	2.00576	0.885719	1.12004	0.00287555	4.44978e-05
Cdhr1	5.53283	4.41502	1.11781	0	0
Gm48062	2.51536	1.41634	1.09902	0.000460926	4.7384e-06
Gm26658	2.75179	1.67514	1.07664	7.75783e-05	5.589e-07
Ptchd4	1.41244	0.345011	1.06742	0.0274707	0.0010776
Col5a1	4.219	3.15373	1.06527	1.963e-08	0
Eomes	3.35149	2.30716	1.04433	1.43547e-06	5.4e-09
Gm9725	1.88709	0.847615	1.03947	0.00991547	0.000252152
Gm18860	2.03879	1.00092	1.03787	0.00391244	6.92223e-05
Gm21860	1.81451	0.80185	1.01266	0.0135602	0.000388873
Adam12	2.05982	1.05493	1.00489	0.00332134	5.36222e-05
Niban3	1.3836	0.37959	1.00401	0.0331677	0.00148027

## Sheet: Sheet5
	enrichmentScore	NES	p.adjust	core_enrichment
KEGG_RIBOSOME	0.806001	2.70136	3.72e-09	Rpl21/Rps15a/Rps21/Rpl13a/Rpl14/Rpl9/Rpl15/Fau/Rps11/Rpl35a/Rps15/Rps24/Rps6/Rpl31/Rpl13/Rpl24/Rpl10/Rps26/Rpl27a/Rplp1/Rps3/Rpl23/Rpl17/Rpl36a/Rpl3/Rpsa/Rpl4/Rps5/Rpl30/Rpl23a/Rps25/Rps23/Rpl5/Rps8/Rpl7/Mrpl13/Rpl8/Rps2/Rpl26/Rpl38/Rpl19/Rps29/Rpl36/Uba52/Rpl28/Rpl18a/Rps19/Rps9/Rpl27/Rpl12/Rpl11/Rps17/Rps13/Rps16/Rps18/Rpl37/Rpl10a/Rpl36al/Rpl6/Rpl32/Rps27a/Rpl18/Rps10/Rpl22l1/Rpl39/Rpl35
KEGG_OXIDATIVE_PHOSPHORYLATION	0.742135	2.64347	3.72e-09	Cox7a2/Atp5j/Cox4i1/mt-Co1/Ndufa5/mt-Cytb/Cox6a1/Uqcrq/Ndufa4/Uqcrfs1/mt-Nd1/Ndufs6/Atp5e/Cox6a2/Ndufa8/Ndufb9/Ndufa3/Ndufb5/Ndufb8/Cox7c/Atp5h/Uqcr10/mt-Nd4/Ndufa7/Cox5b/Atp5d/Cox7b/mt-Nd6/Cox7a2l/Atp6v1e1/mt-Nd2/Ndufa10/Ndufs5/mt-Nd3/Atp5c1/Atp6v0d1/Ndufc2/Ndufv2/mt-Co2/Uqcrb/Cox6b1/Cox5a/Ndufb4/Cox6c/Atp6v1h/Atp5g2/Ndufa6/Ppa2/Atp6v0b/Atp6v0c/Ndufs8/Ndufa9/Ndufb3/Atp6v1g2/Cox10/Sdhc/Uqcrh/Atp5…
KEGG_PARKINSONS_DISEASE	0.710723	2.53158	3.72e-09	Slc6a3/Cox7a2/Atp5j/Uchl1/Park7/Cox4i1/mt-Co1/Ndufa5/mt-Cytb/Cox6a1/Uqcrq/Ndufa4/Uqcrfs1/mt-Nd1/Ndufs6/Atp5e/Cox6a2/Ndufa8/Ndufb9/Ndufa3/Ndufb5/Ndufb8/Cox7c/Cycs/Atp5h/Uqcr10/Snca/mt-Nd4/Vdac3/Ndufa7/Cox5b/Gpr37/Slc25a4/Atp5d/Vdac2/Cox7b/mt-Nd6/Cox7a2l/Septin5/Vdac1/mt-Nd2/Ndufa10/Ndufs5/mt-Nd3/Atp5c1/Ndufc2/Slc18a2/Ndufv2/mt-Co2/Uqcrb/Cox6b1/Cox5a/Ndufb4/Cox6c/Atp5g2/Ndufa6/Ndufs8/Ndufa9/Ndufb3/…
KEGG_HUNTINGTONS_DISEASE	0.617799	2.30069	3.72e-09	Cox7a2/Atp5j/Cox4i1/Grin2b/Clta/mt-Co1/Ndufa5/mt-Cytb/Cox6a1/Uqcrq/Ndufa4/Uqcrfs1/Ndufs6/Atp5e/Cox6a2/Ndufa8/Ndufb9/Ndufa3/Ndufb5/Ndufb8/Cox7c/Cycs/Atp5h/Uqcr10/Vdac3/Ndufa7/Cox5b/Slc25a4/Atp5d/Vdac2/Cox7b/Cox7a2l/Creb5/Vdac1/Ndufa10/Ndufs5/Atp5c1/Sod1/Ndufc2/Ndufv2/Polr2e/mt-Co2/Uqcrb/Cox6b1/Cox5a/Ndufb4/Ap2b1/Cox6c/Atp5g2/Ndufa6/Sin3a/Ap2s1/Ndufs8/Ndufa9/Ndufb3/Sdhc/Uqcrh
KEGG_ALZHEIMERS_DISEASE	0.600839	2.22414	3.72e-09	Cox7a2/Atp5j/Cox4i1/Calm2/Grin2b/mt-Co1/Ndufa5/mt-Cytb/Cox6a1/Uqcrq/Ndufa4/Uqcrfs1/Ndufs6/Atp5e/Cox6a2/Ndufa8/Ndufb9/Ndufa3/Ndufb5/Ndufb8/Chp1/Cox7c/Ppp3ca/Cycs/Atp5h/Uqcr10/Snca/Mapt/Ndufa7/Cox5b/Grin2a/Atp5d/Cox7b/Cox7a2l/Ndufa10/Ndufs5/Atp5c1/Ndufc2/Ndufv2/Lpl/mt-Co2/Uqcrb/Cox6b1/Cox5a/Ndufb4/Cox6c/Atp5g2/Ndufa6/Apoe/Ndufs8/Ndufa9/Ndufb3/Ppp3r1/Sdhc/Uqcrh/Cdk5/Itpr2/Atp2a2/Ndufb7/Ndufb10/Ndufa…
KEGG_VASOPRESSIN_REGULATED_WATER_REABSORPTION	0.63628	1.87739	0.00624873	Vamp2/Dynll1/Gnas/Prkaca/Dynll2/Dctn5/Creb5/Rab11b/Avp/Stx4a/Dync1i2/Rab5a/Arhgdia
KEGG_AMYOTROPHIC_LATERAL_SCLEROSIS_ALS	0.588074	1.83176	0.0131606	Grin2b/Nefh/Gria1/Rac1/Nefl/Chp1/Ppp3ca/Cycs/Grin2a/Sod1/Derl1/Nefm/Slc1a2/Ppp3r1/Rab5a/Mapk12/Tomm40/Casp9/Prph/Grin2d/Cat
KEGG_CARDIAC_MUSCLE_CONTRACTION	0.523369	1.72168	0.0257234	Tpm3/Cox7a2/Cox4i1/mt-Co1/mt-Cytb/Cox6a1/Uqcrq/Myh7/Cacng8/Uqcrfs1/Cox6a2/Cox7c/Uqcr10/Cox5b/Tnnt2/Cox7b/Cox7a2l/Cacng2/mt-Co2/Uqcrb/Cox6b1/Cox5a/Cox6c
KEGG_MAPK_SIGNALING_PATHWAY	-0.382505	-1.46738	0.0189679	Map2k3/Map3k3/Rps6ka3/Rapgef2/Tgfbr1/Cacng7/Nfkb1/Rasa2/Pla2g6/Gadd45b/Rasgrf2/Rac2/Pdgfrb/Map2k1/Fgfr3/Tgfbr2/Fas/Cacng3/Taok2/Dusp5/Cacna1b/Cacnb3/Dusp14/Dusp6/Fgfr1/Map3k6/Map4k4/Map3k2/Cacna1i/Prkca/Rps6ka2/Cacna2d2/Map3k1/Cacna1d/Dusp1/Pla2g3/Cacna1g/Ntrk2/Dusp4/Cacna1c/Cacng5/Flnb/Arrb1/Nr4a1/Flna
KEGG_LEUKOCYTE_TRANSENDOTHELIAL_MIGRATION	-0.445893	-1.54548	0.0421505	Cxcr4/Gnai3/Cldn14/Cybb/Vav1/Mmp9/Itgb1/Cdh5/Itga4/Mylpf/Ncf2/Ncf1/Ctnna1/Plcg2/F11r/Ctnnd1/Arhgap35/Vcl/Pxn/Esam/Sipa1/Rac2/Actn3/Ptk2/Itgb2/Pecam1/Vasp/Mmp2/Cldn19/Cyba/Msn/Actn1/Rapgef3/Pik3r3/Jam2/Actn4/Prkca/Plcg1/Cxcl12/Icam1
KEGG_ADHERENS_JUNCTION	-0.511466	-1.67651	0.0230186	Ctnna1/Smad4/Fyn/Ctnnd1/Was/Tgfbr1/Vcl/Tjp1/Ptpn6/Rac2/Actn3/Farp2/Ptpn1/Ptprm/Tgfbr2/Ptprb/Baiap2/Actn1/Ptprf/Fgfr1/Actn4/Iqgap1/Wasf2/Sorbs1/Smad3
KEGG_FOCAL_ADHESION	-0.510191	-1.90534	3.77345e-06	Vegfa/Pdgfd/Vav1/Ccnd3/Itgb1/Tnxb/Erbb2/Pdgfra/Itga4/Mylpf/Tln2/Rasgrf1/Parva/Capn2/Pak6/Fyn/Diaph1/Arhgap35/Col2a1/Ilk/Ibsp/Col5a2/Tnr/Vcl/Parvb/Itga5/Shc3/Itgav/Pxn/Hgf/Rac2/Pdgfrb/Map2k1/Col1a1/Actn3/Dock1/Col1a2/Lama4/Ptk2/Spp1/Itgb3/Vasp/Vwf/Thbs2/Itga2/Tnc/Reln/Col11a1/Lama3/Actn1/Lamc1/Pik3r3/Itga9/Pip5k1c/Fn1/Actn4/Col6a2/Tnn/Prkca/Col6a3/Cav1/Col11a2/Col4a1/Col6a1/Col4a2/Rapgef1/Flt1/Fln…
KEGG_ECM_RECEPTOR_INTERACTION	-0.585386	-1.95259	0.000219682	Col2a1/Ibsp/Dag1/Col5a2/Sdc1/Tnr/Itga5/Itgav/Col1a1/Col1a2/Lama4/Spp1/Itgb3/Vwf/Thbs2/Itga2/Tnc/Reln/Col11a1/Lama3/Lamc1/Itga9/Fn1/Col6a2/Tnn/Agrn/Col6a3/Col11a2/Col4a1/Col6a1/Col4a2/Hspg2/Sv2c
