# Supplementary material for: Sex-Specific Whole-Transcriptome Analysis in the Cerebral Cortex of FAE Offspring
Source: Cells. 2023 Jan 15;12(2):328. doi: 10.3390/cells12020328 (PMC9856965; doi:10.3390/cells12020328)
Supplement: Supplementary file 1 [file cells-12-00328-s001.zip › Table S3.xlsx]

## Sheet: EFF Vs. EFM All Genes
	EFF	EFM	log2FC	FDR	p.value
0610010K14Rik	4.06805	5.02634	0.958285	0	0
1110008P14Rik	6.28124	6.95647	0.675221	0	0
1500009C09Rik	6.49468	7.03509	0.540409	0	0
1500011B03Rik	6.75889	7.28308	0.524185	0	0
1700113A16Rik	2.76213	4.15496	1.39283	0	0
1810037I17Rik	5.39665	6.12379	0.727142	0	0
2310033P09Rik	3.46067	4.6342	1.17353	0	0
2610203C22Rik	4.38493	5.78528	1.40035	0	0
3300002P13Rik	3.66444	5.19237	1.52793	0	0
4921516A02Rik	6.51102	7.30988	0.798856	0	0
6330403K07Rik	7.6712	8.37392	0.702714	0	0
6820431F20Rik	4.35751	6.14895	1.79144	0	0
9530082P21Rik	6.25537	7.08974	0.834374	0	0
A230103L15Rik	3.50775	4.73238	1.22463	0	0
Aak1	8.34865	7.85384	-0.494802	0	0
Abat	8.50604	8.0506	-0.455436	0	0
Abcd3	5.95811	5.24642	-0.711684	0	0
Abhd17a	6.68724	7.42588	0.738633	0	0
Abhd2	6.67087	5.95702	-0.713849	0	0
Abhd3	6.23426	5.62441	-0.609846	0	0
Abhd8	8.1032	8.704	0.600801	0	0
Abi3	5.31274	6.06393	0.751191	0	0
Ablim1	6.10288	4.26143	-1.84145	0	0
Abr	8.96491	8.53344	-0.431469	0	0
Acat3	4.16404	5.23076	1.06672	0	0
Acly	7.52148	6.89562	-0.625856	0	0
Acp1	4.82615	5.8888	1.06265	0	0
Actb	9.42542	10.1424	0.717016	0	0
Actn1	6.16227	5.44497	-0.717302	0	0
Acvr1c	2.49036	4.13266	1.6423	0	0
Adam9	5.76029	5.00675	-0.753543	0	0
Adamts3	3.23625	0.650835	-2.58542	0	0
Adcy9	5.09084	3.3464	-1.74444	0	0
Add2	8.02317	7.40815	-0.615022	0	0
Adgrl2	6.19776	5.57203	-0.625728	0	0
Aff4	7.38919	6.89189	-0.4973	0	0
Agap2	9.98911	10.4123	0.423212	0	0
Agap3	8.00642	8.68014	0.673717	0	0
Agt	5.15612	6.09503	0.938911	0	0
Agtpbp1	7.19388	6.38394	-0.809938	0	0
AI413582	4.45408	5.59161	1.13753	0	0
Akap11	7.64463	7.14315	-0.501486	0	0
Akr1e1	4.24738	2.67005	-1.57734	0	0
Akr7a5	3.97817	5.01123	1.03305	0	0
Akt1	7.3038	7.75775	0.453958	0	0
Akt1s1	5.755	6.42981	0.67481	0	0
Aldoc	9.7504	10.3497	0.59926	0	0
Als2	5.56608	4.83207	-0.734008	0	0
Anapc11	5.65479	6.37207	0.717287	0	0
Anapc13	4.51623	5.44063	0.9244	0	0
Ankrd12	6.5844	7.17921	0.594812	0	0
Ankrd33b	6.47036	5.81999	-0.650367	0	0
Ankrd52	5.70912	4.64817	-1.06095	0	0
Ano3	7.12168	6.34205	-0.779629	0	0
Ap1s1	8.17725	8.88509	0.707839	0	0
Ap2s1	6.80152	7.54756	0.746033	0	0
Ap3m2	7.11344	6.52678	-0.58666	0	0
Apod	6.82834	7.64306	0.814725	0	0
App	10.8664	10.2926	-0.573718	0	0
Arc	7.82831	8.4127	0.584393	0	0
Arf3	9.84641	10.6354	0.788968	0	0
Arf5	6.8844	7.68566	0.801258	0	0
Arfgef1	6.46392	5.7721	-0.691814	0	0
Arhgap20	6.15567	5.25761	-0.898055	0	0
Arhgap32	8.26014	7.68405	-0.576095	0	0
Arhgdia	8.53776	9.09672	0.558957	0	0
Arhgdig	5.1466	5.86585	0.719249	0	0
Arl2	5.69749	6.36818	0.67069	0	0
Arl3	6.29253	7.44376	1.15122	0	0
Arl6ip1	7.59512	8.07724	0.482127	0	0
Arl8a	7.51766	7.89958	0.381923	0	0
Arpc4	7.03327	7.59772	0.564449	0	0
Arrb1	8.27634	7.79742	-0.478913	0	0
Arrdc2	3.50208	4.78556	1.28349	0	0
Asap1	7.08746	6.47198	-0.615481	0	0
Asns	6.45251	5.776	-0.67651	0	0
Astn1	7.5591	7.01277	-0.546336	0	0
Atf4	7.31766	7.74685	0.429192	0	0
Atl1	7.07178	6.49193	-0.579844	0	0
Atox1	3.98675	4.92375	0.936999	0	0
Atp1a1	10.0047	8.86108	-1.14358	0	0
Atp1a2	9.95028	10.4164	0.466157	0	0
Atp2b3	6.03258	4.10669	-1.92589	0	0
Atp2c1	6.8616	5.97152	-0.89008	0	0
Atp5a1	9.63469	9.14743	-0.487257	0	0
Atp5b	9.9975	9.43212	-0.565387	0	0
Atp5d	7.23299	7.87147	0.63848	0	0
Atp5e	5.31659	6.35152	1.03492	0	0
Atp5g1	7.0646	7.55173	0.487129	0	0
Atp5g2	6.22871	6.90432	0.675606	0	0
Atp5h	7.12031	7.71449	0.594186	0	0
Atp5j	6.6796	7.42679	0.747189	0	0
Atp5j2	6.13934	7.04555	0.906213	0	0
Atp5k	5.30756	6.27578	0.968217	0	0
Atp5l	6.15051	6.76175	0.611239	0	0
Atp5md	6.04037	6.78888	0.748512	0	0
Atp6ap1	8.13822	7.7599	-0.378322	0	0
Atp6ap2	7.75433	7.20441	-0.549918	0	0
Atp6v1a	8.76061	8.2288	-0.531807	0	0
Atp6v1b2	9.41711	9.00882	-0.408297	0	0
Atp6v1c1	7.81456	7.17177	-0.642792	0	0
Atp6v1f	6.51506	7.06538	0.550311	0	0
Atp6v1h	7.03749	6.47591	-0.561582	0	0
Atp8a1	7.46445	7.0077	-0.456749	0	0
Atrnl1	6.81225	6.23136	-0.580896	0	0
Atxn7l3	7.89684	8.29236	0.395512	0	0
Atxn7l3b	7.67887	8.10442	0.425552	0	0
AW047730	3.83687	4.89628	1.0594	0	0
B230217O12Rik	1.11064	3.73452	2.62388	0	0
B3galnt1	5.32296	4.52745	-0.795509	0	0
B3gat3	7.11907	7.78641	0.667346	0	0
B4galnt1	6.67243	7.3271	0.654666	0	0
Bag1	6.5152	7.23209	0.716887	0	0
Basp1	8.85951	9.23102	0.371511	0	0
BC029722	6.07205	6.66591	0.59386	0	0
BC037039	4.80376	3.26693	-1.53684	0	0
Bcan	7.40267	8.09375	0.691081	0	0
Bcas1	7.76963	8.41056	0.640927	0	0
Bcl2l1	6.98692	7.48041	0.493489	0	0
Begain	6.76736	7.3959	0.628535	0	0
Bex2	7.83672	8.3481	0.511377	0	0
Bex3	7.23187	7.74432	0.512457	0	0
Bhlhb9	6.0632	5.26295	-0.800242	0	0
Bhlhe40	7.19284	6.69299	-0.499842	0	0
Bin1	8.15241	8.74166	0.589243	0	0
Bmyc	5.70543	6.4959	0.790471	0	0
Bok	5.59669	6.55653	0.959833	0	0
Bola2	4.40924	5.66745	1.25821	0	0
Bri3	3.86079	5.0072	1.14641	0	0
Brk1	7.15241	7.79927	0.64686	0	0
Brox	5.73507	4.96155	-0.773513	0	0
Brsk1	8.4411	9.11808	0.676989	0	0
Btbd10	6.17343	5.38423	-0.789201	0	0
Btbd2	6.53187	7.13966	0.607796	0	0
Btbd6	5.55988	6.31212	0.752233	0	0
Btbd8	6.85637	6.19545	-0.660912	0	0
C2cd2l	7.42168	6.93135	-0.490339	0	0
Cabp1	6.6231	7.49202	0.868919	0	0
Cabp7	4.73323	5.86794	1.13471	0	0
Cacna2d2	6.00539	5.32667	-0.678716	0	0
Cacna2d3	6.53321	5.76657	-0.766636	0	0
Cacnb3	7.98503	8.46164	0.476614	0	0
Cacng2	6.5493	7.44816	0.898862	0	0
Cacng7	7.7013	8.18527	0.483977	0	0
Cadm3	8.96637	8.60552	-0.360853	0	0
Cadm4	8.75257	9.09276	0.340185	0	0
Cadps	7.67999	6.56092	-1.11907	0	0
Cadps2	6.27039	5.53228	-0.738103	0	0
Calb1	6.89592	6.37376	-0.52216	0	0
Calb2	6.48697	7.01972	0.532751	0	0
Calm3	11.2282	11.6253	0.397051	0	0
Caly	7.01778	7.70457	0.686784	0	0
Camk1d	6.87665	6.22595	-0.650695	0	0
Camk2n2	6.03291	6.94033	0.907419	0	0
Camk4	5.27665	3.8662	-1.41045	0	0
Camkk2	8.12059	7.70125	-0.41934	0	0
Camkv	9.17995	8.64766	-0.532284	0	0
Cand1	6.97905	6.44952	-0.529521	0	0
Capns1	7.08251	7.54845	0.46594	0	0
Caprin1	7.66991	7.13157	-0.538346	0	0
Capza1-ps1	4.33232	2.45021	-1.88211	0	0
Carmil2	6.00002	6.7922	0.792184	0	0
Castor2	7.29936	7.76139	0.462033	0	0
Cbs	4.3443	5.34501	1.00071	0	0
Ccdc12	4.75256	5.49401	0.741451	0	0
Ccdc124	6.61044	7.58076	0.970319	0	0
Ccdc24	4.86175	5.9488	1.08705	0	0
Ccdc92	6.44603	7.02448	0.578453	0	0
Ccm2	6.05171	6.62857	0.576862	0	0
Ccn3	5.98095	4.8346	-1.14635	0	0
Ccni	8.00194	8.40457	0.402628	0	0
Cd47	7.30156	8.04665	0.745091	0	0
Cd72	5.12514	5.84078	0.715644	0	0
Cd81	7.92579	8.27646	0.350673	0	0
Cdc34	4.96785	5.70313	0.735277	0	0
Cdhr1	5.53283	4.19392	-1.33891	0	0
Cdk16	8.0707	8.41757	0.346866	0	0
Cdk2ap1	5.51038	6.24347	0.733093	0	0
Celf4	8.94781	9.66066	0.712857	0	0
Cenpb	7.33721	7.99031	0.653107	0	0
Cfdp1	5.93204	6.55637	0.624332	0	0
Cfl1	9.90143	10.3426	0.441145	0	0
Chchd2	7.44236	7.88616	0.443803	0	0
Chga	7.32955	7.82397	0.494425	0	0
Chmp2a	6.06484	6.65955	0.594713	0	0
Chn1os1	5.26958	3.76053	-1.50905	0	0
Chst2	6.99652	7.43934	0.442817	0	0
Cib2	4.03928	5.0731	1.03382	0	0
Cisd3	3.3474	4.66104	1.31365	0	0
Ckb	10.5378	10.8818	0.343981	0	0
Clasp2	7.82774	7.32982	-0.497914	0	0
Clcn3	7.27777	6.70824	-0.569529	0	0
Cldn11	7.7543	8.275	0.5207	0	0
Cldn5	4.60702	5.53646	0.929438	0	0
Clec2l	4.82004	5.81123	0.991191	0	0
Clpp	5.59822	6.45961	0.861391	0	0
Clta	7.45024	7.97815	0.527911	0	0
Cltb	7.93264	8.50426	0.571617	0	0
Cltc	8.6654	7.88325	-0.782155	0	0
Clu	9.41513	9.84651	0.431379	0	0
Cnih2	7.00635	7.99892	0.992568	0	0
Cnksr2	7.17149	6.38853	-0.782958	0	0
Cnot1	6.41836	5.53798	-0.880384	0	0
Cnp	8.79066	9.12587	0.335208	0	0
Cntfr	6.44886	7.17648	0.727619	0	0
Cobl	6.47778	5.8858	-0.591976	0	0
Copa	7.64947	7.06432	-0.585146	0	0
Copb2	6.34711	5.74948	-0.597627	0	0
Cotl1	6.08052	6.84433	0.763814	0	0
Cox14	5.72339	6.34165	0.618257	0	0
Cox17	4.874	5.63727	0.763264	0	0
Cox4i1	8.70174	9.47669	0.77495	0	0
Cox5b	7.41813	8.22773	0.8096	0	0
Cox6a1	8.18433	9.27026	1.08592	0	0
Cox6b1	6.75354	7.49857	0.74503	0	0
Cox6c	6.87587	7.62364	0.74777	0	0
Cox7a2	5.52437	6.57661	1.05224	0	0
Cox7a2l	6.43227	6.92232	0.490053	0	0
Cox7c	6.42784	7.24524	0.817395	0	0
Cox8a	7.95618	8.86987	0.913691	0	0
Cplx2	10.2599	10.8777	0.617789	0	0
Crbn	5.59085	3.98898	-1.60187	0	0
Creg2	6.74275	5.96836	-0.774399	0	0
Cryab	6.45414	7.20958	0.755447	0	0
Csnk1e	6.53084	7.04583	0.514995	0	0
Csnk1g2	7.41074	8.20053	0.789796	0	0
Cspg5	8.11034	8.48619	0.375847	0	0
Csrp1	8.11465	8.73648	0.621828	0	0
Cst3	9.43597	10.2444	0.808386	0	0
Ctbp1	7.95471	8.33614	0.381428	0	0
Cttn	6.72176	6.15122	-0.570535	0	0
Cuedc2	6.69003	7.27248	0.582447	0	0
Cul3	6.90235	6.33344	-0.568905	0	0
Cul4b	4.53075	2.55218	-1.97857	0	0
Cxcl14	6.63449	7.28894	0.654446	0	0
Cyfip2	9.66116	9.13665	-0.524513	0	0
D130043K22Rik	4.78098	3.47446	-1.30652	0	0
D8Ertd738e	5.12645	6.20266	1.07621	0	0
Dact3	6.92945	7.57131	0.641859	0	0
Dad1	5.86791	6.57475	0.706842	0	0
Dars	5.50021	4.688	-0.812211	0	0
Dbi	5.9544	6.8015	0.847098	0	0
Dbndd2	7.0459	7.86154	0.815636	0	0
Dcaf7	7.84043	7.44986	-0.390572	0	0
Dclk1	9.45269	8.8513	-0.601382	0	0
Dclk3	5.70563	4.90806	-0.797568	0	0
Ddb1	7.72819	6.86999	-0.858203	0	0
Ddn	10.0149	10.5547	0.539785	0	0
Ddrgk1	6.00231	6.66634	0.66403	0	0
Dennd11	6.55585	5.8905	-0.665346	0	0
Dgcr6	5.36494	6.26035	0.895415	0	0
Dgkg	5.24813	4.33118	-0.916948	0	0
Dgki	4.34848	3.14456	-1.20392	0	0
Dhrs3	3.72889	4.9951	1.26621	0	0
Dhx15	6.23167	5.24466	-0.987003	0	0
Dhx30	6.68641	6.01163	-0.674771	0	0
Dhx9	6.56623	5.55062	-1.01562	0	0
Dip2a	6.29023	5.72866	-0.561572	0	0
Dlat	6.85889	6.10572	-0.753174	0	0
Dld	6.81719	5.86962	-0.947569	0	0
Dlg3	7.56777	7.1335	-0.434274	0	0
Dlg4	9.62091	9.98805	0.36714	0	0
Dlgap2	5.59653	4.69336	-0.903171	0	0
Dlgap3	8.76992	9.27709	0.507171	0	0
Dlgap4	8.23327	8.70338	0.470109	0	0
Dmxl2	7.23159	6.45647	-0.775124	0	0
Dnaja1	8.60463	8.10393	-0.500693	0	0
Dnajb2	7.07035	7.5486	0.478249	0	0
Dnajb5	7.73394	8.12286	0.388914	0	0
Dnajc6	7.97431	7.34444	-0.62987	0	0
Dnase2a	5.24901	5.96147	0.712461	0	0
Dnlz	4.54642	5.7621	1.21569	0	0
Dock3	8.20923	7.5459	-0.663328	0	0
Dock4	6.27957	5.32394	-0.955633	0	0
Dohh	5.71792	6.45903	0.741102	0	0
Dpp8	7.24706	6.10813	-1.13893	0	0
Dpysl2	7.62318	8.8545	1.23132	0	0
Drap1	6.91288	7.90218	0.989302	0	0
Dynll1	7.59317	8.31868	0.725509	0	0
Dynlrb1	7.35306	8.22821	0.875148	0	0
Ecpas	6.15317	5.4596	-0.693569	0	0
Edf1	6.62349	7.59464	0.971156	0	0
Eef1g	8.08651	8.52765	0.441139	0	0
Efhd2	8.05903	8.50109	0.442066	0	0
Eif1	7.92717	8.49333	0.566158	0	0
Eif1b	6.37703	7.04107	0.664031	0	0
Eif2s2	5.7981	6.625	0.826892	0	0
Eif2s3x	7.23787	6.5732	-0.66467	0	0
Eif3c	7.41154	6.95759	-0.453951	0	0
Eif3f	6.32335	7.07602	0.752678	0	0
Eif4g1	8.07072	7.31688	-0.753839	0	0
Eif4g3	7.76692	7.22452	-0.542402	0	0
Eif5b	6.58124	7.27914	0.697895	0	0
Elapor2	5.47945	4.41102	-1.06843	0	0
Elavl3	7.93381	8.70265	0.768838	0	0
Elob	6.33409	7.36339	1.0293	0	0
Elp5	5.80604	6.40413	0.598092	0	0
Enho	5.01924	6.0379	1.01866	0	0
Eno1	8.66408	9.85693	1.19286	0	0
Eno1b	8.76836	5.65869	-3.10967	0	0
Enpp2	7.90473	7.15076	-0.753964	0	0
Enpp5	7.95879	7.53307	-0.425722	0	0
Epas1	7.05989	7.55514	0.495257	0	0
Epha4	7.05113	6.4152	-0.635929	0	0
Epn1	8.3333	9.09144	0.758144	0	0
Epop	5.81407	6.73035	0.916285	0	0
Etfb	4.92367	5.67886	0.755194	0	0
Etnk1	8.13819	7.73785	-0.400341	0	0
Etnppl	4.66242	5.60026	0.937836	0	0
Evl	6.90376	7.53193	0.628165	0	0
Exoc2	5.36411	4.57404	-0.790077	0	0
F3	5.19239	6.09672	0.904332	0	0
Fam114a2	4.16307	5.1021	0.939031	0	0
Fam120c	5.19246	3.01096	-2.1815	0	0
Fam13b	5.63079	4.79342	-0.837362	0	0
Fam155a	6.60478	7.08148	0.476696	0	0
Fam221b	5.28287	6.24536	0.96249	0	0
Fau	6.85243	7.91639	1.06397	0	0
Faxc	4.89406	3.02951	-1.86455	0	0
Fbh1	6.05428	5.32835	-0.725932	0	0
Fbxo2	6.57881	7.30634	0.727528	0	0
Fbxo38	4.98638	4.03841	-0.947971	0	0
Fbxo44	5.8409	6.45011	0.60921	0	0
Fgf12	7.28963	6.69885	-0.590785	0	0
Fhod3	5.6024	4.78192	-0.820481	0	0
Filip1	4.64509	3.46814	-1.17695	0	0
Fis1	6.39324	7.22424	0.831001	0	0
Fkbp2	6.3905	7.19345	0.802951	0	0
Fkbp8	8.28945	8.78143	0.49198	0	0
Fndc5	6.54657	7.25664	0.710069	0	0
Foxn3	5.22033	5.93032	0.70999	0	0
Frmd6	5.24005	4.33741	-0.902635	0	0
Frmpd4	5.96215	4.94196	-1.02019	0	0
Fth1	10.3798	11.4447	1.06492	0	0
Ftl1-ps1	1.30922	6.00633	4.69711	0	0
Ftl2-ps	-1.41115	5.54102	6.95217	0	0
Fxyd1	4.41668	5.35814	0.941462	0	0
Fxyd7	5.19159	6.00291	0.81132	0	0
G3bp2	7.90634	7.47987	-0.426474	0	0
Gabarap	6.89927	7.61753	0.718253	0	0
Gabrb2	6.22129	3.67793	-2.54336	0	0
Gad1	8.82456	8.46043	-0.36413	0	0
Gadd45g	4.08497	5.22108	1.13611	0	0
Gadd45gip1	5.30005	6.01022	0.710172	0	0
Galnt9	6.48797	7.14005	0.652081	0	0
Gap43	8.15043	8.70601	0.555587	0	0
Garem1	4.55937	3.23728	-1.32209	0	0
Gas5	5.87879	6.64648	0.767686	0	0
Gcc2	5.86481	5.13656	-0.728249	0	0
Gclc	5.82481	5.05174	-0.773071	0	0
Gdap1	6.41512	5.74711	-0.668015	0	0
Gdi1	9.14989	8.73136	-0.418532	0	0
Git1	8.63025	9.3474	0.717144	0	0
Glo1	7.71554	6.97191	-0.743633	0	0
Glrx5	5.04429	5.9983	0.954005	0	0
Glul	10.8442	11.3722	0.527997	0	0
Gm10076	4.09618	5.04536	0.949176	0	0
Gm10282	2.4473	3.98337	1.53606	0	0
Gm10503	3.75452	0.195617	-3.55891	0	0
Gm11175	5.57708	6.65195	1.07487	0	0
Gm13889	5.12891	5.99877	0.86986	0	0
Gm14205	5.05188	3.00739	-2.0445	0	0
Gm15459	5.5129	7.94355	2.43065	0	0
Gm17018	5.69248	6.40013	0.707646	0	0
Gm20721	9.30253	9.96527	0.662741	0	0
Gm26673	5.19159	3.62918	-1.56241	0	0
Gm26782	0.419661	3.61911	3.19945	0	0
Gm26850	3.3109	1.01942	-2.29148	0	0
Gm27177	5.6501	6.28757	0.63747	0	0
Gm3375	5.41214	2.35666	-3.05548	0	0
Gm37376	6.31984	7.87388	1.55404	0	0
Gm37844	3.72103	1.8525	-1.86852	0	0
Gm42772	1.39074	3.4812	2.09046	0	0
Gm43118	4.34043	5.43637	1.09594	0	0
Gm43305	4.05091	5.33597	1.28506	0	0
Gm45640	1.15974	3.30521	2.14547	0	0
Gm47428	-0.352246	5.13062	5.48286	0	0
Gm47512	7.53002	5.79201	-1.73801	0	0
Gm49980	3.42347	5.23984	1.81637	0	0
Gm5148	6.03077	6.77705	0.746273	0	0
Gm9866	3.76327	4.87518	1.11191	0	0
Gnai2	7.70628	8.37246	0.666184	0	0
Gnas	10.3099	10.7095	0.399692	0	0
Gng13	3.29229	4.50714	1.21485	0	0
Gng3	7.46962	7.9647	0.49508	0	0
Gng7	8.23021	8.57959	0.349382	0	0
Gnl3l	7.68952	7.19897	-0.490555	0	0
Golga7b	6.81154	7.37012	0.558574	0	0
Gopc	5.80055	4.9692	-0.831356	0	0
Gpatch8	5.76047	5.01512	-0.745356	0	0
Gpr137	6.13782	6.69708	0.559257	0	0
Gpr26	7.35741	6.54671	-0.810699	0	0
Gpr37l1	7.40686	7.99044	0.583573	0	0
Gprasp1	8.96806	8.54243	-0.425635	0	0
Gpx4	7.27256	8.10389	0.831331	0	0
Gpx4-ps2	3.18755	4.44767	1.26012	0	0
Gria4	6.44064	5.83231	-0.608329	0	0
Grin2b	8.37235	8.76729	0.394936	0	0
Grk2	7.83932	8.28031	0.440987	0	0
Gspt1	5.70608	4.44779	-1.25828	0	0
Gstm1	7.38072	8.10111	0.720386	0	0
Gstm5	6.64913	7.23082	0.581685	0	0
Gstm7	4.11997	5.16252	1.04254	0	0
Gstp1	7.03136	7.60037	0.569014	0	0
Gtf2f1	5.91008	6.59456	0.684478	0	0
Gucy1a1	6.61117	5.82391	-0.787265	0	0
Gucy1b1	7.32102	6.27475	-1.04628	0	0
Guk1	5.95465	6.70238	0.747723	0	0
H1f10	4.29792	5.25637	0.958453	0	0
Hba-a1	6.43899	7.61048	1.17149	0	0
Hba-a2	7.20321	8.33545	1.13224	0	0
Hcfc1r1	5.35431	6.02553	0.671225	0	0
Hdac5	7.69448	8.19368	0.499194	0	0
Hdlbp	7.38402	6.88265	-0.501375	0	0
Heatr5b	5.24867	4.35643	-0.892238	0	0
Hectd1	6.74892	5.95427	-0.79465	0	0
Hecw2	5.68993	4.63238	-1.05755	0	0
Hepacam	6.53962	7.05077	0.511155	0	0
Herc2	7.59037	7.07999	-0.510386	0	0
Herc3	7.09089	6.28805	-0.802843	0	0
Hint1	6.4478	6.9572	0.509407	0	0
Hjurp	2.57052	4.48799	1.91747	0	0
Hmga1	5.00156	6.7343	1.73274	0	0
Hmga1b	4.76219	2.13105	-2.63114	0	0
Hmgb1	7.36626	7.94132	0.575066	0	0
Hmgn2	6.2353	5.63957	-0.595724	0	0
Hnrnph2	7.14968	6.58874	-0.560939	0	0
Hnrnpk	8.37825	7.98207	-0.396182	0	0
Hnrnpll	5.8104	5.0194	-0.791002	0	0
Hp1bp3	8.01682	6.96648	-1.05034	0	0
Hpca	9.8	10.3453	0.54529	0	0
Hras	6.88565	7.66129	0.775644	0	0
Hsbp1	7.78648	8.16599	0.379518	0	0
Hspa12a	7.64522	6.92883	-0.716392	0	0
Hspa4	8.04229	7.63379	-0.408499	0	0
Hspa4l	7.30891	6.79043	-0.518482	0	0
Hspa8	10.9467	10.5924	-0.354333	0	0
Hspa9	7.68169	7.23651	-0.445174	0	0
Hspe1	5.51587	6.13601	0.620132	0	0
Htra1	6.716	7.72532	1.00933	0	0
Htt	6.85878	6.27462	-0.584158	0	0
Huwe1	7.98313	7.57056	-0.412572	0	0
Iars	5.72461	4.92518	-0.799434	0	0
Icam5	7.57969	6.84606	-0.73363	0	0
Ice1	6.31417	5.5582	-0.755962	0	0
Id2	4.89704	6.31834	1.4213	0	0
Ift20	5.05849	5.78849	0.729998	0	0
Igfbp4	6.03816	6.65074	0.612588	0	0
Ilrun	8.35087	8.78938	0.438509	0	0
Ina	7.81141	8.40433	0.592925	0	0
Insyn1	7.29453	8.06922	0.774697	0	0
Iscu	6.09704	6.9477	0.850655	0	0
Itfg1	7.56931	6.77631	-0.793001	0	0
Itgb5	4.94663	5.67859	0.731957	0	0
Itm2a	4.39016	3.19686	-1.1933	0	0
Itpr1	8.92553	8.14751	-0.778023	0	0
Ivns1abp	7.36485	6.88456	-0.480295	0	0
Jak1	7.06519	6.28294	-0.782249	0	0
Josd2	5.36368	6.149	0.785319	0	0
Kalrn	8.81011	8.34208	-0.46803	0	0
Kcna1	5.77363	4.66971	-1.10392	0	0
Kcnh1	6.32256	5.34865	-0.973914	0	0
Kcnj6	4.19254	2.73245	-1.46009	0	0
Kcnmb4	5.68544	6.36789	0.682449	0	0
Kcnmb4os1	3.55925	4.64783	1.08858	0	0
Kcnq3	7.32975	6.82734	-0.50241	0	0
Kcnq5	6.32462	5.64489	-0.679731	0	0
Kcnt2	4.49085	3.20788	-1.28297	0	0
Kcnv1	6.02194	5.24804	-0.773899	0	0
Kctd13	7.13921	7.61804	0.478833	0	0
Kdm3a	4.92098	3.86395	-1.05703	0	0
Kdm3b	5.52022	4.68831	-0.831911	0	0
Kdm5c	6.15274	5.42469	-0.728055	0	0
Kif17	4.82823	3.72851	-1.09972	0	0
Kif3b	6.33623	5.31419	-1.02205	0	0
Kifap3	7.76587	7.17361	-0.592264	0	0
Kifc2	8.6753	9.00335	0.328053	0	0
Klf9	7.68374	8.43558	0.751836	0	0
Klhdc2	6.94196	6.1182	-0.823754	0	0
Klhl11	3.94772	1.2208	-2.72692	0	0
Klhl13	5.84572	5.11398	-0.731739	0	0
Klhl34	4.52755	3.30651	-1.22105	0	0
Kpna1	6.86292	6.28796	-0.574955	0	0
Lamtor1	5.53649	6.27827	0.74178	0	0
Lamtor2	5.00647	5.7274	0.720934	0	0
Lamtor4	4.68299	5.55022	0.867227	0	0
Lancl1	7.11609	6.44782	-0.668264	0	0
Lancl2	6.03882	4.66818	-1.37064	0	0
Large1	6.94866	6.45968	-0.488985	0	0
Larp1	7.21239	7.66639	0.453994	0	0
Ldhb	8.77006	9.18667	0.416604	0	0
Leprotl1	6.49577	5.84556	-0.650217	0	0
Limd2	5.73996	6.37145	0.631491	0	0
Llph	4.76583	5.66861	0.902779	0	0
Lmo4	7.37873	7.822	0.44327	0	0
Lmo7	6.04002	5.26393	-0.776084	0	0
Lrfn1	5.62907	6.25477	0.625698	0	0
Lrp11	7.47297	6.97222	-0.500751	0	0
Lrrc10b	5.56844	6.55329	0.98485	0	0
Lrrc71	3.52911	4.62891	1.0998	0	0
Lrrk2	5.47622	4.13157	-1.34464	0	0
Lsm4	5.28923	6.00535	0.716119	0	0
Lsm7	4.76541	5.7106	0.945187	0	0
Ly6c1	4.28969	5.15602	0.866335	0	0
Ly6h	7.02368	7.72352	0.699844	0	0
Lypla2	6.16598	6.85788	0.691903	0	0
Lzts2	5.91695	6.69022	0.77327	0	0
Magee1	7.28902	6.76839	-0.520637	0	0
Magi3	5.61212	4.81939	-0.792732	0	0
Mal	8.31639	8.67644	0.360046	0	0
Map1b	9.58586	9.97285	0.386985	0	0
Map1lc3a	6.68708	7.47545	0.788369	0	0
Map2k1	8.24742	7.55087	-0.696551	0	0
Map2k2	6.02275	6.75804	0.735291	0	0
Map6	7.16665	6.63952	-0.527132	0	0
Mapk1	8.78241	8.15821	-0.624195	0	0
Mapk3	7.14124	7.73433	0.593084	0	0
Mapk8ip1	8.87369	9.19177	0.318079	0	0
Mapt	8.97284	9.27999	0.307148	0	0
Marchf6	7.98754	7.27955	-0.707987	0	0
Mat2b	6.62455	6.06504	-0.559514	0	0
Maz	7.08334	7.76577	0.682429	0	0
Mbd3	7.13648	7.98397	0.847489	0	0
Mbp	11.6591	12.4999	0.840771	0	0
Mdk	3.10517	4.64864	1.54347	0	0
Mea1	5.52417	6.17493	0.650758	0	0
Med23	4.88141	3.87113	-1.01028	0	0
Mef2d	7.94192	7.4184	-0.52352	0	0
Meis2	7.30648	7.84093	0.534455	0	0
Mfge8	7.10368	7.65973	0.556043	0	0
Mfn2	7.7068	7.27122	-0.435575	0	0
Mgat3	7.51984	7.02059	-0.499248	0	0
Mgat5	6.60397	6.00834	-0.595623	0	0
Mgll	7.62449	8.53248	0.907997	0	0
Mia3	6.64449	6.09183	-0.552664	0	0
Miat	7.76447	7.31474	-0.449722	0	0
Micos10	5.94621	6.85076	0.904553	0	0
Mien1	5.30174	6.04157	0.739828	0	0
Mink1	8.62325	7.96569	-0.657568	0	0
Mmd2	6.83678	7.35703	0.520243	0	0
Mobp	10.0699	10.8543	0.784407	0	0
Mog	6.1864	6.72729	0.540889	0	0
Mrfap1	8.59106	9.02003	0.428972	0	0
Mrpl12	5.53774	6.16172	0.623979	0	0
Mrpl28	4.9516	5.72926	0.777656	0	0
Mrpl51	5.15705	5.84808	0.691025	0	0
Mrpl55	3.33461	4.43251	1.0979	0	0
Mrpl58	5.30528	5.94905	0.643775	0	0
Mrps21	4.72919	5.73444	1.00525	0	0
Mrps26	5.31542	5.99956	0.684143	0	0
Msi2	5.66696	6.46563	0.798677	0	0
Msl1	7.53784	7.95218	0.414342	0	0
Mt1	7.09068	8.41274	1.32206	0	0
Mt2	6.03109	7.35955	1.32847	0	0
Mt3	8.07209	9.50494	1.43285	0	0
Mtch1	8.54615	9.01415	0.467999	0	0
Mtmr4	6.32968	5.65802	-0.671668	0	0
Mtmr7	5.75886	4.98773	-0.771124	0	0
Mtmr9	5.5715	4.5569	-1.0146	0	0
Mtrex	5.94655	4.97846	-0.968095	0	0
Mxd4	6.30398	6.9466	0.64262	0	0
Myh10	8.26195	7.77925	-0.482702	0	0
Myh14	5.7838	6.44166	0.657854	0	0
Myh7	3.71684	5.08915	1.37231	0	0
Myl6	7.58041	8.09755	0.517133	0	0
Myo5a	8.72722	8.22032	-0.506904	0	0
Naa25	5.43008	4.61791	-0.812172	0	0
Nabp2	6.00218	6.60044	0.598252	0	0
Nalcn	6.50472	5.61535	-0.889371	0	0
Nap1l2	6.9629	6.15409	-0.808808	0	0
Nars	7.73066	7.16349	-0.567169	0	0
Nbea	7.62447	6.93331	-0.691157	0	0
Nbl1	5.24972	6.1342	0.884482	0	0
Ncam2	5.93016	4.09561	-1.83456	0	0
Nckap1	8.83791	8.17315	-0.664767	0	0
Ncoa7	5.81334	5.09626	-0.717086	0	0
Ncs1	8.11923	8.57991	0.460683	0	0
Ndfip2	6.79473	6.2138	-0.580929	0	0
Ndn	8.11887	7.64807	-0.470797	0	0
Ndrg2	9.72336	10.1955	0.472159	0	0
Ndrg3	8.67814	8.03781	-0.64033	0	0
Ndrg4	10.9913	10.7141	-0.277206	0	0
Ndufa11	5.51629	6.16582	0.649529	0	0
Ndufa12	6.58717	7.31329	0.726122	0	0
Ndufa2	5.33883	6.39895	1.06013	0	0
Ndufa3	5.60358	6.66659	1.06301	0	0
Ndufa5	6.10394	6.81694	0.713002	0	0
Ndufa6	5.63142	6.3248	0.693379	0	0
Ndufa7	4.87954	5.73657	0.857026	0	0
Ndufa8	6.59178	7.36289	0.771113	0	0
Ndufb10	6.65107	7.17378	0.522709	0	0
Ndufb11	6.12543	6.67134	0.54591	0	0
Ndufb7	5.64579	6.54151	0.895722	0	0
Ndufb8	6.03113	6.6981	0.66697	0	0
Ndufb9	6.13405	6.85741	0.723365	0	0
Ndufs1	6.96069	6.21449	-0.746204	0	0
Ndufs5	6.00136	6.59866	0.597307	0	0
Ndufs6	5.07208	6.11445	1.04237	0	0
Ndufs7	6.6194	7.32216	0.702757	0	0
Ndufv3	5.40842	6.28282	0.874395	0	0
Necap1	7.44572	6.90343	-0.542289	0	0
Nedd4	8.69435	8.25263	-0.441713	0	0
Nedd8	6.21391	6.82965	0.615747	0	0
Nefh	6.1728	6.70677	0.533971	0	0
Negr1	7.78058	7.23083	-0.549754	0	0
Nell2	8.98012	8.61466	-0.365459	0	0
Nenf	4.77173	5.68099	0.909261	0	0
Nfia	5.02484	5.97501	0.950171	0	0
Nfib	6.22611	6.84812	0.622014	0	0
Nfkb2	4.37377	5.58486	1.21109	0	0
Nkx6-2	4.27372	5.23863	0.964916	0	0
Nme7	7.20533	8.02434	0.819009	0	0
Nnat	7.55864	8.2211	0.662461	0	0
Nol12	4.51173	5.454	0.942272	0	0
Nol3	5.09477	5.87211	0.77734	0	0
Nomo1	7.25115	6.53364	-0.717509	0	0
Npepps	7.24301	7.73169	0.48868	0	0
Nptx1	8.32756	7.79942	-0.528132	0	0
Nptx2	5.74906	6.50178	0.752716	0	0
Npy	5.43568	6.27095	0.835272	0	0
Nr2f1	5.55006	6.23233	0.682271	0	0
Nrcam	7.72135	6.87491	-0.846443	0	0
Nrsn1	8.82486	9.29718	0.472324	0	0
Nsf	9.63637	9.31015	-0.326218	0	0
Nsmf	8.44375	8.99439	0.550635	0	0
Nuak1	6.57399	5.9721	-0.60189	0	0
Nudc	7.29038	8.33281	1.04243	0	0
Nudt19	5.03814	5.90288	0.864741	0	0
Nudt3	8.57744	9.2465	0.669062	0	0
Nup88	5.40243	4.5571	-0.845326	0	0
Oaz1	8.41827	8.99185	0.573579	0	0
Oaz2	7.84748	8.25326	0.405777	0	0
Odc1	5.2361	6.01581	0.779714	0	0
Oga	7.57327	7.12474	-0.448531	0	0
Ogfrl1	7.14824	8.00241	0.854173	0	0
Ogt	7.23097	6.6697	-0.561261	0	0
Olfm1	9.38674	9.75014	0.3634	0	0
Olig1	7.07047	7.7813	0.710834	0	0
Omp	3.14578	4.66434	1.51856	0	0
Opcml	7.26443	6.40853	-0.855903	0	0
Oprd1	3.52593	1.49767	-2.02825	0	0
Osbpl1a	7.77247	7.07253	-0.699941	0	0
Ost4	4.45147	5.35644	0.904968	0	0
Oxr1	7.8091	6.95808	-0.851015	0	0
Pak1	8.75189	8.34083	-0.411061	0	0
Palm	7.70506	8.23786	0.532801	0	0
Paqr8	7.39263	7.87818	0.485555	0	0
Park7	6.77771	7.59191	0.8142	0	0
Pcbp4	6.9835	7.62195	0.638445	0	0
Pcdh1	7.68667	7.01173	-0.674942	0	0
Pcdh10	7.87371	7.31704	-0.556677	0	0
Pcdhga12	4.77991	3.38135	-1.39856	0	0
Pcdhga3	4.5824	2.80796	-1.77444	0	0
Pcdhga4	4.26908	2.71173	-1.55735	0	0
Pcdhgc3	6.81056	6.16848	-0.642078	0	0
Pcdhgc4	7.71864	9.38105	1.66241	0	0
Pcdhgc5	7.65568	5.7356	-1.92008	0	0
Pcm1	5.78087	4.88557	-0.8953	0	0
Pcnx	6.7712	6.13976	-0.631443	0	0
Pcp4	8.47158	9.30347	0.831884	0	0
Pcp4l1	7.88887	8.39183	0.502956	0	0
Pcsk2	8.38329	7.99155	-0.391742	0	0
Pdap1	6.43018	7.29554	0.865358	0	0
Pdcd5	4.62838	5.66812	1.03973	0	0
Pde10a	8.19276	7.44918	-0.743578	0	0
Pde4d	4.89685	3.40945	-1.4874	0	0
Pde4dip	7.45326	6.75911	-0.69415	0	0
Pdgfa	4.71985	5.73437	1.01453	0	0
Pdrg1	5.12796	5.78384	0.655883	0	0
Pdxp	7.10759	7.77414	0.66655	0	0
Pea15a	9.28519	9.61529	0.330096	0	0
Pebp1	8.5743	8.97229	0.397994	0	0
Penk	7.91276	8.6817	0.768942	0	0
Pfdn1	5.13685	5.84568	0.708834	0	0
Pfdn2	6.60284	7.47662	0.873782	0	0
Pfdn5	5.96583	6.83441	0.868581	0	0
Pfdn6	5.69335	6.38685	0.693497	0	0
Pfkm	8.68173	8.27073	-0.411007	0	0
Pfkp	8.13994	7.47487	-0.665074	0	0
Pfn1	7.10819	7.70515	0.596959	0	0
Pgk1	8.56552	8.13632	-0.429204	0	0
Pgp	6.28539	6.84438	0.558992	0	0
Phactr3	7.28843	7.72256	0.434133	0	0
Phf24	8.31952	7.77549	-0.544027	0	0
Phgdh	6.12758	6.69896	0.571384	0	0
Phkg2	5.33304	5.99786	0.664829	0	0
Phospho1	5.52714	6.16413	0.636983	0	0
Pi4ka	7.98232	7.35894	-0.623377	0	0
Pja1	8.10099	7.6246	-0.476385	0	0
Pkig	6.35548	7.0971	0.741621	0	0
Pkp4	7.86921	8.27916	0.409956	0	0
Plcb1	7.87799	7.24867	-0.629313	0	0
Plcg1	6.13048	5.13782	-0.992659	0	0
Plekha6	6.37191	5.74169	-0.630228	0	0
Plekhb1	8.39563	9.15871	0.763081	0	0
Plekhb2	8.04718	7.48483	-0.562358	0	0
Plekhm2	6.71544	7.30663	0.591189	0	0
Plk2	7.39055	6.47627	-0.914282	0	0
Plpp3	7.64676	8.03566	0.388902	0	0
Pmm1	7.00959	7.80105	0.791466	0	0
Pnmal1	7.38464	6.675	-0.709641	0	0
Pnpla2	4.33621	5.30946	0.973251	0	0
Podxl2	7.52902	8.10798	0.578959	0	0
Polr2e	5.77957	6.47302	0.693456	0	0
Polr2f	5.16528	6.16278	0.997496	0	0
Polr2l	4.6812	5.49578	0.814588	0	0
Pop5	4.4937	5.41528	0.921585	0	0
Pou3f1	4.87098	5.74336	0.872377	0	0
Ppdpf	5.19729	6.14185	0.94457	0	0
Ppfia3	7.88769	8.27723	0.389542	0	0
Ppia	9.281	9.59141	0.310411	0	0
Ppib	6.19356	6.71727	0.52371	0	0
Ppip5k1	6.47955	5.73368	-0.745872	0	0
Ppp1r14a	3.55228	4.85099	1.29871	0	0
Ppp1r1a	6.12278	6.77856	0.655783	0	0
Ppp1r9a	8.20386	7.65747	-0.546383	0	0
Ppp1r9b	10.0818	10.7443	0.6625	0	0
Ppp2r5e	6.27523	5.62306	-0.652169	0	0
Prdx5	7.56117	8.07902	0.517849	0	0
Prdx6	7.31745	7.89604	0.578589	0	0
Prelid1	7.10273	7.67638	0.573643	0	0
Prepl	8.3184	6.87038	-1.44803	0	0
Prickle1	6.3778	5.70628	-0.671514	0	0
Prickle2	7.43265	6.77312	-0.659526	0	0
Prkca	7.46947	6.83189	-0.637585	0	0
Prkcg	8.06332	7.57655	-0.486768	0	0
Prodh	4.38879	5.22825	0.839461	0	0
Prpf8	7.54492	6.84069	-0.704234	0	0
Prps1	6.07431	5.40253	-0.671777	0	0
Prr13	5.27301	5.93851	0.665499	0	0
Prrc2b	8.94066	8.40265	-0.538012	0	0
Prrt1	6.94416	7.74335	0.799193	0	0
Prxl2b	5.63658	6.27449	0.637905	0	0
Psd	8.90158	9.66702	0.765443	0	0
Psenen	4.92292	5.72616	0.803239	0	0
Psmb5	5.42834	6.53295	1.10461	0	0
Psmc5	7.56918	8.00433	0.435151	0	0
Psmd2	7.70749	7.12871	-0.578775	0	0
Ptgds	8.55427	9.03434	0.480064	0	0
Ptk2	6.52095	5.82554	-0.695406	0	0
Ptk2b	8.87455	8.49804	-0.376511	0	0
Ptma	8.64602	9.3176	0.67158	0	0
Ptms	9.1068	10.149	1.04223	0	0
Ptov1	6.81305	7.4545	0.64145	0	0
Ptprf	6.34433	5.60522	-0.739108	0	0
Ptprn2	7.64964	6.06149	-1.58815	0	0
Pttg1	0.0236614	4.45377	4.4301	0	0
Pura	6.02403	6.86397	0.839941	0	0
Pvalb	5.42915	6.55977	1.13062	0	0
Qdpr	7.74891	8.34171	0.592798	0	0
R3hdm4	7.81907	8.22868	0.409611	0	0
Rab11b	7.90815	8.37935	0.471199	0	0
Rab3gap2	6.33952	5.62293	-0.71659	0	0
Rabac1	7.25868	7.83877	0.580087	0	0
Rad23b	7.63556	7.1413	-0.494264	0	0
Rad9b	3.53855	4.79983	1.26128	0	0
Ralbp1	6.67665	7.30294	0.626292	0	0
Ralgapa1	6.44454	5.78035	-0.66419	0	0
Ralgds	6.44466	7.01956	0.574897	0	0
Ramp1	5.45176	6.1057	0.653934	0	0
Rapgef4	9.02246	9.47486	0.452405	0	0
Rasgrf1	8.18258	7.52978	-0.652797	0	0
Rasgrf2	6.88085	6.32508	-0.555769	0	0
Rasgrp1	8.85739	8.31489	-0.542502	0	0
Rasl10b	8.40288	8.90075	0.497875	0	0
Rbbp7	6.88089	6.35131	-0.529583	0	0
Rbfox3	7.91563	8.44475	0.529119	0	0
rDNA_ITS1	3.38721	4.83519	1.44798	0	0
Rell2	6.97372	7.52244	0.548717	0	0
Reps2	7.43055	6.72152	-0.709026	0	0
Rex1bd	5.18176	6.08619	0.904436	0	0
Rhob	8.47977	8.92991	0.450139	0	0
Rhog	4.96221	5.80394	0.841729	0	0
Rnasek	6.67408	7.26978	0.595703	0	0
Rnd2	6.8226	7.5741	0.7515	0	0
Rnf10	7.95722	8.3852	0.427985	0	0
Rnf126	6.16601	6.68477	0.518753	0	0
Rnf187	8.4166	8.99537	0.578777	0	0
Rnf208	6.40481	7.11111	0.706301	0	0
Rnf220	7.46912	8.13034	0.661225	0	0
Rnf41	6.06637	6.66576	0.59939	0	0
Rnf6	6.20437	5.59034	-0.614024	0	0
Robo2	6.74505	6.01193	-0.733116	0	0
Romo1	4.58042	5.52843	0.948004	0	0
Rp9	4.27538	5.15808	0.882698	0	0
Rpl10	7.26562	7.92674	0.661119	0	0
Rpl10a	6.52492	7.1891	0.66418	0	0
Rpl11	7.38446	8.27905	0.89459	0	0
Rpl12	6.72463	7.39642	0.671792	0	0
Rpl13	7.91406	9.01972	1.10565	0	0
Rpl13a	8.39185	9.46736	1.07552	0	0
Rpl14	7.25906	8.24568	0.986615	0	0
Rpl15	6.97721	7.57343	0.596212	0	0
Rpl15-ps6	5.2098	2.27022	-2.93957	0	0
Rpl17	6.94652	7.72435	0.777834	0	0
Rpl18	6.84978	7.79139	0.941611	0	0
Rpl18a	7.63908	8.74824	1.10916	0	0
Rpl19	7.54374	8.41955	0.875803	0	0
Rpl21	7.49445	8.77298	1.27854	0	0
Rpl23	7.18048	7.99374	0.813257	0	0
Rpl23a	7.50794	8.39843	0.890497	0	0
Rpl24	7.31542	8.26293	0.947518	0	0
Rpl26	6.89562	7.81214	0.91651	0	0
Rpl27	6.63763	7.4238	0.786171	0	0
Rpl27a	7.10633	7.9744	0.86807	0	0
Rpl28	7.62671	8.63306	1.00636	0	0
Rpl29	7.03519	6.37985	-0.655344	0	0
Rpl3	9.08689	9.48677	0.399882	0	0
Rpl30	6.77574	7.6065	0.830758	0	0
Rpl31	7.03612	8.2565	1.22039	0	0
Rpl32	6.17502	7.06138	0.886361	0	0
Rpl34-ps1	0.262583	3.49209	3.22951	0	0
Rpl35	6.11196	7.14527	1.03331	0	0
Rpl35a	6.25549	7.25917	1.00367	0	0
Rpl36	5.81525	6.93925	1.12401	0	0
Rpl36a	5.92803	6.96525	1.03723	0	0
Rpl36al	6.16268	6.93344	0.770759	0	0
Rpl37	7.00864	8.06627	1.05763	0	0
Rpl37a	6.54672	7.55805	1.01133	0	0
Rpl38	5.9901	7.06564	1.07554	0	0
Rpl39	5.48478	6.45943	0.974652	0	0
Rpl4	8.66343	9.11213	0.448698	0	0
Rpl41	6.82355	7.95112	1.12757	0	0
Rpl6	7.93225	8.59192	0.659672	0	0
Rpl7	7.37356	7.85898	0.485419	0	0
Rpl7a	7.61409	8.09448	0.48039	0	0
Rpl8	7.93897	8.73398	0.795014	0	0
Rpl9	7.32947	8.1533	0.823833	0	0
Rplp0	7.37689	8.02341	0.64652	0	0
Rplp1	8.28218	9.30341	1.02123	0	0
Rplp2	6.535	7.33025	0.795247	0	0
Rprml	5.24244	6.048	0.805554	0	0
Rps10	6.6066	7.37615	0.769556	0	0
Rps11	7.25571	8.22339	0.96768	0	0
Rps12	5.95133	6.82682	0.875489	0	0
Rps13	5.77577	6.718	0.94223	0	0
Rps13-ps1	3.68184	1.7896	-1.89224	0	0
Rps14	7.54275	8.65523	1.11248	0	0
Rps15	7.56432	8.75393	1.18962	0	0
Rps15a	5.65473	6.76637	1.11164	0	0
Rps16	6.60127	7.44678	0.845516	0	0
Rps17	6.55421	7.50887	0.954654	0	0
Rps18	6.39228	7.30583	0.913546	0	0
Rps19	6.36868	7.32753	0.958843	0	0
Rps2	8.45231	9.2722	0.819891	0	0
Rps20	6.22803	7.13041	0.902384	0	0
Rps21	6.29451	7.47732	1.18281	0	0
Rps23	7.17573	8.09333	0.917601	0	0
Rps24	6.81116	7.6948	0.883644	0	0
Rps25	6.50041	7.32535	0.824946	0	0
Rps26	6.31005	7.08306	0.773007	0	0
Rps27	6.33954	7.38576	1.04622	0	0
Rps27a	6.50273	7.30257	0.799835	0	0
Rps28	6.30714	7.29474	0.987592	0	0
Rps29	6.82607	7.90504	1.07897	0	0
Rps3	7.70248	8.42918	0.726701	0	0
Rps3a1	7.75113	8.69536	0.944233	0	0
Rps3a2	5.47731	1.81047	-3.66684	0	0
Rps3a3	4.42102	-2.10183	-6.52286	0	0
Rps4x	7.70203	8.18983	0.487798	0	0
Rps5	6.63661	7.49547	0.858861	0	0
Rps6	7.68185	8.42117	0.739319	0	0
Rps6ka3	5.68214	4.85459	-0.827548	0	0
Rps7	6.93965	8.24597	1.30632	0	0
Rps7-ps3	5.77607	3.37444	-2.40163	0	0
Rps8	7.24817	8.25499	1.00682	0	0
Rps9	7.10311	7.80478	0.701666	0	0
Rpsa	8.33915	9.33148	0.992336	0	0
Rragb	6.02523	5.19644	-0.828786	0	0
Rragd	7.34144	6.802	-0.539433	0	0
Rrp12	5.2914	4.47717	-0.814233	0	0
Rtl8a	6.48621	7.39675	0.910544	0	0
Rtl8b	7.34871	7.80827	0.459561	0	0
Rtn2	6.28954	6.91635	0.626816	0	0
Rtn4	9.32975	8.80935	-0.520395	0	0
Rundc3a	8.38098	8.97927	0.598291	0	0
Ryr2	6.65878	5.81325	-0.845529	0	0
S100a16	5.42295	6.41453	0.99158	0	0
S100b	6.08094	7.1383	1.05736	0	0
Samd14	5.78968	6.5283	0.738627	0	0
Scg5	7.10227	6.60807	-0.49421	0	0
Scn1a	7.11306	6.58577	-0.527284	0	0
Scn1b	8.96499	9.54234	0.577347	0	0
Scn2b	8.1749	7.76384	-0.411052	0	0
Scn4b	8.09995	7.52212	-0.577825	0	0
Scrn1	8.03455	7.50028	-0.534264	0	0
Scrt1	7.59302	8.05233	0.459314	0	0
Scube1	5.55462	4.64522	-0.909404	0	0
Sdc4	5.60775	6.63691	1.02916	0	0
Sdha	8.7277	8.0508	-0.676897	0	0
Sec62	7.70051	8.14659	0.446088	0	0
Selenok	6.59467	7.34821	0.753548	0	0
Selenom	5.98203	6.96828	0.986254	0	0
Selenop	7.45946	7.88516	0.425703	0	0
Selenow	8.77611	9.79329	1.01719	0	0
Septin4	7.54834	8.03171	0.483364	0	0
Septin5	9.53377	9.92588	0.392112	0	0
Serf2	7.13468	7.94898	0.814299	0	0
Serinc3	7.71786	7.10364	-0.614218	0	0
Serinc5	6.37423	5.80787	-0.566354	0	0
Serp2	5.5179	6.38065	0.862757	0	0
Setx	5.89666	5.13353	-0.763131	0	0
Sf3b1	7.31464	6.69757	-0.617066	0	0
Sf3b5	5.12057	5.82162	0.701053	0	0
Sgtb	6.76638	5.40591	-1.36048	0	0
Sh2d5	6.65108	5.76309	-0.887988	0	0
Sh3bgrl3	6.16822	6.98651	0.818292	0	0
Shank1	8.64499	9.20533	0.560339	0	0
Sik2	4.66783	3.41752	-1.25031	0	0
Slc15a3	6.99536	7.68702	0.691667	0	0
Slc1a2	10.7459	11.1025	0.356593	0	0
Slc23a2	7.36558	6.78319	-0.582391	0	0
Slc25a12	7.3507	6.77006	-0.580634	0	0
Slc25a39	5.83008	6.63721	0.807131	0	0
Slc26a10	4.65924	5.92214	1.2629	0	0
Slc2a1	6.66608	7.22291	0.556827	0	0
Slc2a13	7.01898	6.35949	-0.659491	0	0
Slc32a1	7.55321	7.0423	-0.510912	0	0
Slc39a10	7.32487	6.72184	-0.603027	0	0
Slc48a1	7.22421	7.70304	0.478831	0	0
Slc6a20b	4.78187	5.64941	0.867545	0	0
Slc7a1	5.64904	4.91629	-0.732747	0	0
Slc9a3r1	5.98702	6.56811	0.581098	0	0
Slc9a3r2	5.32821	6.03247	0.704266	0	0
Slc9a7	3.31265	0.47497	-2.83768	0	0
Slirp	4.75811	5.52516	0.767052	0	0
Smdt1	6.34529	7.32672	0.981427	0	0
Snap91	8.45456	7.96196	-0.4926	0	0
Snca	7.88544	8.28204	0.396599	0	0
Sncb	8.81808	9.40532	0.587238	0	0
Snf8	5.52327	6.33579	0.812524	0	0
Snhg11	9.39038	8.79389	-0.596495	0	0
Snhg8	3.59495	4.73152	1.13657	0	0
Snrk	6.99822	7.49632	0.498096	0	0
Snrnp200	6.7176	5.77771	-0.939896	0	0
Snrnp27	4.42006	5.27121	0.851151	0	0
Snrpd2	5.8605	6.73582	0.875318	0	0
Snrpn	10.0495	10.3467	0.29714	0	0
Snx10	6.44736	5.81034	-0.637024	0	0
Snx22	4.11038	5.04584	0.935459	0	0
Snx3	7.20105	7.66068	0.459627	0	0
Sod1	7.19386	7.97357	0.779713	0	0
Sorbs1	5.64934	4.25146	-1.39788	0	0
Sorbs2	6.83291	5.93667	-0.896237	0	0
Sorl1	8.19173	7.78648	-0.405254	0	0
Sox11	3.65904	4.88568	1.22664	0	0
Spock1	7.91428	7.46912	-0.445156	0	0
Spop	7.8651	8.28366	0.418558	0	0
Spr	5.27837	6.05913	0.780757	0	0
Sptan1	9.4912	9.06721	-0.423989	0	0
Sptbn1	9.41248	8.99702	-0.415461	0	0
Srr	6.33773	5.74646	-0.591264	0	0
Ssbp2	6.00929	5.19167	-0.817624	0	0
Ssbp3	6.97082	7.58819	0.617369	0	0
Ssbp4	6.37324	7.12932	0.756078	0	0
Sst	7.22266	7.84932	0.626658	0	0
Stard10	5.83422	6.73909	0.90487	0	0
Stk11	6.45745	7.12996	0.672511	0	0
Stk16	6.38934	6.98336	0.594017	0	0
Stmn4	7.8001	8.31351	0.513403	0	0
Strn3	5.4545	4.67652	-0.77798	0	0
Stub1	7.12629	7.70425	0.577968	0	0
Stx4a	5.52031	6.36622	0.845906	0	0
Stxbp1	10.2576	9.9367	-0.320853	0	0
Stxbp5l	4.33131	2.06189	-2.26942	0	0
Sucla2	7.09049	6.38156	-0.708936	0	0
Suds3	6.68046	7.30709	0.626633	0	0
Sun1	6.18766	5.52559	-0.662077	0	0
Supt4a	5.15635	5.97552	0.819164	0	0
Sv2b	8.32624	7.6724	-0.653834	0	0
Syf2	5.50321	6.13224	0.629024	0	0
Syn3	5.29397	5.96742	0.673444	0	0
Syndig1l	6.04091	6.71601	0.675104	0	0
Syne1	8.18594	7.40962	-0.776316	0	0
Synj1	8.07186	7.60611	-0.465757	0	0
Syt1	10.3235	10.0545	-0.269012	0	0
Syt11	9.73867	10.2929	0.554255	0	0
Taf15	5.33759	6.05641	0.718817	0	0
Tafa5	6.86222	7.43851	0.576287	0	0
Tagln3	7.75125	8.31442	0.563178	0	0
Tarsl2	5.27813	4.14838	-1.12975	0	0
Tbcb	6.04899	6.63449	0.585497	0	0
Tbkbp1	5.47619	6.22501	0.748825	0	0
Tcaf1	8.02936	7.60327	-0.42609	0	0
Tcf4	7.77425	8.45742	0.683165	0	0
Tcte1	4.02875	5.13542	1.10666	0	0
Tenm3	6.28313	4.89335	-1.38977	0	0
Tfrc	6.09415	5.21424	-0.879911	0	0
Thbs4	1.82332	3.69901	1.87568	0	0
Thra	9.61632	10.1999	0.583546	0	0
Thrsp	3.56059	4.91304	1.35245	0	0
Tiam1	6.95546	6.42768	-0.527774	0	0
Timm13	5.81384	6.75675	0.942911	0	0
Timm8b	5.06135	5.84118	0.779835	0	0
Timp4	4.53175	5.36916	0.837407	0	0
Tle5	8.54965	9.53131	0.981661	0	0
Tma7	6.11993	6.68269	0.562763	0	0
Tmcc2	7.89599	8.50423	0.60824	0	0
Tmem100	2.05358	4.09955	2.04598	0	0
Tmem130	7.99844	8.38287	0.384429	0	0
Tmem131	5.86916	5.09336	-0.775801	0	0
Tmem150b	4.4696	5.41476	0.945156	0	0
Tmem151a	8.28028	8.74533	0.46505	0	0
Tmem181a	6.40663	5.67361	-0.733021	0	0
Tmem181b-ps	5.68195	3.88786	-1.79409	0	0
Tmem191c	6.42028	7.04063	0.620351	0	0
Tmem223	4.40431	5.26575	0.861439	0	0
Tmem234	5.97812	7.01635	1.03823	0	0
Tmem250-ps	5.91947	6.64212	0.722649	0	0
Tmem256	3.75097	4.74268	0.991703	0	0
Tmem63c	4.84578	3.84475	-1.00103	0	0
Tmem88b	6.30882	6.8807	0.571881	0	0
Tmsb10	7.21167	8.08215	0.870483	0	0
Tmsb4x	8.14234	8.89919	0.756844	0	0
Tnik	7.12334	6.5127	-0.61064	0	0
Tnks	6.56144	5.51321	-1.04824	0	0
Tnr	6.93198	6.37466	-0.557313	0	0
Tomm6	5.90842	6.92146	1.01304	0	0
Tomm7	4.75833	5.59251	0.834175	0	0
Tpgs1	5.74413	6.51022	0.76609	0	0
Tpm3-rs7	4.4005	0.390577	-4.00992	0	0
Tppp	9.08483	8.69509	-0.389745	0	0
Tppp3	5.37075	6.53622	1.16547	0	0
Tprgl	7.02009	7.46133	0.44124	0	0
Tprkb	5.79167	6.41334	0.621664	0	0
Tpt1	8.31701	8.99117	0.674155	0	0
Trank1	7.59494	7.1503	-0.444633	0	0
Trf	8.34633	8.68775	0.341422	0	0
Trim32	7.62041	7.05862	-0.561784	0	0
Trim35	7.39084	6.94554	-0.445304	0	0
Trim37	8.58283	8.1943	-0.388527	0	0
Trim44	8.27554	7.83074	-0.4448	0	0
Trim8	6.42933	6.99826	0.568933	0	0
Trip12	7.04544	6.42262	-0.622816	0	0
Trir	5.89098	6.64252	0.751536	0	0
Tsc1	6.02592	5.36593	-0.659993	0	0
Tsc22d3	6.14814	7.06033	0.91218	0	0
Tsc22d4	6.24591	7.05367	0.807765	0	0
Tspan31	5.66261	6.27424	0.611626	0	0
Tspyl1	7.70248	7.2737	-0.428781	0	0
Ttc9b	6.26893	7.04741	0.778478	0	0
Ttr	8.14325	8.64693	0.503681	0	0
Ttyh1	8.84497	9.17929	0.334324	0	0
Tub	7.24514	6.74659	-0.498544	0	0
Tuba1a	9.75954	9.45408	-0.30546	0	0
Tubb2b	7.33896	7.7936	0.454632	0	0
TUSC3	7.40722	6.595	-0.812218	0	0
Txn2	6.47592	7.02412	0.548197	0	0
Uba1	8.53462	8.12565	-0.40897	0	0
Uba52	7.86147	8.76552	0.904049	0	0
Ubald1	7.27391	7.81886	0.544947	0	0
Ube2m	6.91974	7.38307	0.463329	0	0
Ube2r2	5.97672	6.61012	0.633393	0	0
Ube2s	5.46395	6.08535	0.621401	0	0
Ube2v1	7.90748	8.37695	0.469466	0	0
Ube3c	6.17023	5.34045	-0.829787	0	0
Ubr3	7.47105	6.37148	-1.09957	0	0
Ubr5	6.73465	6.11595	-0.618705	0	0
Ubxn1	5.91346	6.49144	0.577978	0	0
Uchl1	9.01086	9.55898	0.548128	0	0
Uimc1	4.59328	5.52693	0.933643	0	0
Unc13a	8.40813	7.90709	-0.501038	0	0
Uqcc2	5.28626	6.16366	0.877393	0	0
Uqcr10	5.67278	6.64448	0.971701	0	0
Uqcr11	5.97614	6.84389	0.867748	0	0
Uqcrc2	7.24005	6.68151	-0.558542	0	0
Uqcrh	6.14454	6.88708	0.742544	0	0
Uqcrq	6.23153	7.22549	0.993961	0	0
Use1	5.41135	6.14888	0.737537	0	0
Usp11	7.08433	6.59434	-0.489988	0	0
Usp19	6.84193	6.17547	-0.666455	0	0
Vamp2	9.51655	9.90346	0.386914	0	0
Vcp	8.31951	7.95777	-0.36174	0	0
Vegfb	5.38711	6.22763	0.840519	0	0
Vldlr	6.07641	5.39931	-0.677099	0	0
Vps33a	6.7053	5.97053	-0.734771	0	0
Vps35	6.96098	6.03448	-0.926494	0	0
Vps4b	5.3999	4.54564	-0.854266	0	0
Vps50	5.74627	4.93458	-0.811687	0	0
Vti1b	7.19501	7.68138	0.486368	0	0
Wasf1	7.35691	6.57804	-0.778874	0	0
Wdfy3	7.32702	6.73388	-0.593143	0	0
Wdr11	5.33028	4.3686	-0.961687	0	0
Wdr17	4.71015	3.6783	-1.03185	0	0
Wdr35	5.17731	3.82982	-1.34749	0	0
Wdr47	6.91719	6.28409	-0.633096	0	0
Wdr7	7.24398	6.56984	-0.674133	0	0
Wipf3	7.34761	7.80359	0.455972	0	0
Xist	6.66313	2.94716	-3.71598	0	0
Xkr4	3.86581	1.9751	-1.89071	0	0
Xpo7	6.4909	5.9025	-0.588403	0	0
Yme1l1	6.24581	5.42042	-0.825382	0	0
Ypel3	6.74861	7.55315	0.804539	0	0
Ywhaq	8.54193	8.14404	-0.397887	0	0
Zbtb20	6.37409	7.46425	1.09015	0	0
Zcchc17	5.29228	6.11389	0.82161	0	0
Zcchc18	8.14265	7.7188	-0.423858	0	0
Zcrb1	4.61093	5.47433	0.863409	0	0
Zfp385a	6.46782	7.08087	0.613049	0	0
Zfp428	4.95371	5.83404	0.880327	0	0
Zfp445	6.84995	6.16866	-0.681286	0	0
Zfp536	4.1494	5.12631	0.976903	0	0
Zkscan16	4.0159	1.09859	-2.91731	0	0
Znhit1	5.09277	6.19941	1.10663	0	0
Zyg11b	7.23877	6.1844	-1.05437	0	0
5730409E04Rik	6.49028	6.9913	0.501016	1e-11	0
Abcc5	6.91167	6.43288	-0.478791	1e-11	0
Actg1	9.98194	9.71579	-0.266152	1e-11	0
Amph	7.43705	6.99574	-0.441304	1e-11	0
Anapc1	5.97808	5.36773	-0.610345	1e-11	0
Arel1	7.05564	6.60964	-0.446006	1e-11	0
Atf5	4.76158	5.51851	0.756928	1e-11	0
Atf6	6.04513	5.44402	-0.601116	1e-11	0
Atg2b	5.28309	4.49485	-0.788248	1e-11	0
Atp5pb	7.41363	6.98466	-0.428968	1e-11	0
B930095G15Rik	5.80491	6.34851	0.543593	1e-11	0
Bax	5.19869	5.90393	0.705233	1e-11	0
Brms1	4.44683	5.39052	0.943683	1e-11	0
Camsap1	6.78904	6.27525	-0.513796	1e-11	0
Camta1	7.76162	8.1955	0.433879	1e-11	0
Cfap54	3.39049	1.21349	-2.17701	1e-11	0
Cfap74	3.47397	1.5709	-1.90307	1e-11	0
Comt	6.36518	6.84393	0.478756	1e-11	0
Cops9	4.67425	5.47666	0.802407	1e-11	0
Ddx17	8.23808	7.87889	-0.359186	1e-11	0
Dtx3	7.3306	7.73321	0.40261	1e-11	0
Fkbp1a	9.11683	9.41045	0.29362	1e-11	0
Fxyd3	4.64986	5.41058	0.760724	1e-11	0
G6pc3	5.31678	5.94738	0.630603	1e-11	0
Gatm	6.67425	7.15225	0.477996	1e-11	0
Gm20659	3.22125	4.42667	1.20542	1e-11	0
Gm21596	3.59474	0.508543	-3.08619	1e-11	0
Gm44509	4.05513	5.00074	0.945609	1e-11	0
Gnb2	8.13514	8.49913	0.363986	1e-11	0
Gprc5b	7.97363	8.3302	0.35657	1e-11	0
H2bc4	5.16122	5.83758	0.676364	1e-11	0
Hivep2	7.79609	7.39518	-0.400916	1e-11	0
Hnrnph1	7.75134	7.34594	-0.405391	1e-11	0
Ifitm10	3.6997	4.67754	0.977838	1e-11	0
Kctd2	5.55688	6.16598	0.609104	1e-11	0
Magi1	6.61518	6.08622	-0.528955	1e-11	0
Mapre3	7.46608	7.86261	0.396535	1e-11	0
Marchf2	5.44536	6.03929	0.593931	1e-11	0
Mctp1	5.82597	4.95762	-0.868347	1e-11	0
Mllt11	8.13932	7.7519	-0.387423	1e-11	0
Mpdz	5.623	4.91986	-0.703142	1e-11	0
Mrpl42	5.28775	5.95174	0.663988	1e-11	0
Mta3	6.17762	5.62212	-0.555507	1e-11	0
Myl6b	3.91263	4.88578	0.973142	1e-11	0
Myo9a	6.26659	5.70976	-0.556831	1e-11	0
Nrsn2	6.9122	7.35157	0.439373	1e-11	0
Panx2	6.70179	7.16027	0.458478	1e-11	0
Pcdhgb7	4.22258	2.99872	-1.22385	1e-11	0
Pdpr	4.00457	1.74756	-2.25701	1e-11	0
Phpt1	5.1284	5.82308	0.694674	1e-11	0
Ppp1r14b	3.75915	4.78274	1.02359	1e-11	0
Ppp1r3g	3.56173	4.64754	1.08581	1e-11	0
Prkci	5.91004	5.21842	-0.691623	1e-11	0
Psd3	8.60286	8.01842	-0.584447	1e-11	0
Ptprt	7.22239	6.78946	-0.432926	1e-11	0
Rab1a	7.72801	7.32892	-0.399088	1e-11	0
Rapgef2	7.14377	6.67124	-0.472538	1e-11	0
Rbsn	5.62927	4.92457	-0.704693	1e-11	0
rDNA_IGS	2.04998	3.78524	1.73526	1e-11	0
Relch	5.49333	4.72852	-0.764803	1e-11	0
Ric3	6.16956	5.56416	-0.605397	1e-11	0
Rnf7	5.8892	6.4369	0.547707	1e-11	0
S100a1	5.31096	6.02425	0.713296	1e-11	0
S100a13	3.29921	4.38295	1.08374	1e-11	0
Sem1	4.98458	5.67942	0.694836	1e-11	0
Septin11	6.92301	6.44132	-0.481692	1e-11	0
Sf3b3	6.33768	5.80359	-0.534087	1e-11	0
Sfrp1	3.3594	4.43722	1.07782	1e-11	0
Sh2d1a	3.38706	4.46933	1.08227	1e-11	0
Six3	4.33533	5.14654	0.811214	1e-11	0
Slc6a15	5.19828	4.34136	-0.856911	1e-11	0
Slitrk1	6.53416	6.03508	-0.499085	1e-11	0
Sod3	3.4835	4.55118	1.06768	1e-11	0
Sort1	8.97287	8.66491	-0.307961	1e-11	0
Tbc1d24	6.1383	5.51738	-0.620918	1e-11	0
Tmem132b	7.03518	6.55496	-0.480227	1e-11	0
Tmem205	3.75436	4.72786	0.973499	1e-11	0
Tmx2	7.61928	7.206	-0.413283	1e-11	0
Trappc11	5.95373	5.31349	-0.640237	1e-11	0
Tubgcp5	4.81548	3.85141	-0.964076	1e-11	0
Txlna	5.43425	4.60128	-0.832966	1e-11	0
Txndc16	6.30398	5.71905	-0.584928	1e-11	0
Usp5	7.60869	7.17729	-0.431395	1e-11	0
Vash1	3.71122	2.19344	-1.51777	1e-11	0
Vps13b	5.20818	4.32937	-0.878816	1e-11	0
Vps26b	6.94662	6.48487	-0.461751	1e-11	0
Wdr36	4.59799	3.49687	-1.10112	1e-11	0
Zbtb11	5.76108	4.95477	-0.806305	1e-11	0
Zfhx3	3.69556	4.71111	1.01555	1e-11	0
Zkscan3	5.33122	4.53161	-0.799605	1e-11	0
Zswim8	6.94931	6.46433	-0.484976	1e-11	0
A230005M16Rik	4.9964	5.67162	0.675218	2e-11	0
A230087F16Rik	4.64283	5.40499	0.762154	2e-11	0
Antkmt	5.78189	6.32396	0.542065	2e-11	0
B4galt2	6.38526	6.88383	0.498569	2e-11	0
Bex1	6.04196	6.57923	0.537276	2e-11	0
Cacng4	6.00807	6.51941	0.511337	2e-11	0
Car2	7.5322	7.91253	0.380335	2e-11	0
Carhsp1	6.10565	6.60993	0.504278	2e-11	0
Ccdc136	6.28105	6.75718	0.476125	2e-11	0
Chst11	5.90271	5.22726	-0.675449	2e-11	0
Cmtr1	6.66101	6.13854	-0.522474	2e-11	0
Cyb5a	5.36467	5.98714	0.622472	2e-11	0
Cyp2d22	4.239	5.11551	0.876513	2e-11	0
Drd2	5.73442	6.3409	0.606476	2e-11	0
Dtnbp1	5.56725	6.17085	0.6036	2e-11	0
Elof1	4.85388	5.58768	0.733802	2e-11	0
Erc2	7.11462	6.62439	-0.490225	2e-11	0
Extl1	6.02003	5.41795	-0.602082	2e-11	0
Fam20a	3.32058	4.42165	1.10108	2e-11	0
Fbxo41	6.89914	6.41134	-0.487806	2e-11	0
Gltp	5.35315	5.97949	0.626341	2e-11	0
Gm15500	4.61975	5.4134	0.793651	2e-11	0
Gm36423	2.27095	3.6966	1.42565	2e-11	0
Gm48283	4.90951	5.82223	0.91272	2e-11	0
Gna12	6.95234	7.3891	0.436757	2e-11	0
Klf15	4.28815	5.13997	0.851823	2e-11	0
Klhl23	5.95057	5.28286	-0.667712	2e-11	0
Ltn1	5.26881	4.47527	-0.793542	2e-11	0
Mrpl23	4.61579	5.41253	0.796743	2e-11	0
Mtor	6.54758	6.03634	-0.511241	2e-11	0
Ndufc1	4.90429	5.60863	0.704344	2e-11	0
Nol4	6.71539	6.18289	-0.532501	2e-11	0
Nudt18	5.18802	5.81732	0.629292	2e-11	0
Pbxip1	5.68847	6.2756	0.587138	2e-11	0
Pde7b	5.95696	5.33356	-0.623401	2e-11	0
Phb	6.402	6.87605	0.474055	2e-11	0
Polr1d	4.9719	5.67864	0.706741	2e-11	0
Polr2b	5.76068	4.99473	-0.765952	2e-11	0
Pou3f3	6.6872	7.14593	0.458726	2e-11	0
Prkaa2	5.0858	4.19534	-0.890461	2e-11	0
Prr7	4.38968	5.20489	0.815211	2e-11	0
Rack1	6.90483	7.31836	0.413523	2e-11	0
Rfc5	4.91938	5.67933	0.759944	2e-11	0
Rpl34	5.63951	6.23878	0.599269	2e-11	0
Rrbp1	5.8093	6.36097	0.551675	2e-11	0
Sbf1	7.44204	7.00713	-0.434916	2e-11	0
Scara3	4.38955	5.16371	0.774162	2e-11	0
Tmem151b	7.19677	7.61816	0.421396	2e-11	0
Tmem160	3.61815	4.69804	1.07989	2e-11	0
Tshz2	5.37466	5.99042	0.615769	2e-11	0
Usp15	6.22548	5.64432	-0.581157	2e-11	0
Usp33	6.81894	6.28871	-0.530236	2e-11	0
Vgf	8.77305	9.27939	0.506337	2e-11	0
Xrn2	5.09811	4.29374	-0.80437	2e-11	0
2210016L21Rik	6.85668	7.2938	0.437114	3e-11	0
Bloc1s1	4.39411	5.26533	0.871228	3e-11	0
Chmp4b	7.55015	7.9251	0.374948	3e-11	0
Cse1l	5.55599	4.81022	-0.745765	3e-11	0
Dapk1	6.92482	6.4523	-0.47252	3e-11	0
Dgkd	6.33373	5.80187	-0.531854	3e-11	0
Dlk2	4.30354	5.10433	0.800787	3e-11	0
Eif3i	5.73813	6.33072	0.592594	3e-11	0
Exoc1	5.29843	4.49105	-0.807377	3e-11	0
Fbxl20	5.85796	5.25673	-0.601231	3e-11	0
Gm17081	3.50144	4.53408	1.03264	3e-11	0
Gm49749	1.96474	3.74193	1.77719	3e-11	0
Herc1	7.32226	6.90854	-0.413714	3e-11	0
Htr2a	4.68871	3.65027	-1.03844	3e-11	0
Id3	4.45072	5.22866	0.777934	3e-11	0
Kdm6a	4.42397	3.3823	-1.04166	3e-11	0
Lgi4	5.11596	5.74072	0.624757	3e-11	0
Map3k9	4.40262	3.18657	-1.21605	3e-11	0
Nkiras1	6.31483	6.79947	0.484637	3e-11	0
Otub1	8.0496	8.39819	0.348588	3e-11	0
Pdp1	7.33291	6.80966	-0.523249	3e-11	0
Phb2	6.18316	6.68693	0.503768	3e-11	0
Pqbp1	5.96192	6.47696	0.515038	3e-11	0
Sacs	5.92609	5.23955	-0.686538	3e-11	0
Sh3gl2	8.11246	7.75926	-0.353191	3e-11	0
Sult4a1	9.13532	9.41455	0.279234	3e-11	0
Synj2	6.37901	5.80185	-0.577164	3e-11	0
Taf10	5.07362	5.79232	0.718701	3e-11	0
Tcf7l2	4.80095	5.5294	0.728452	3e-11	0
Zim3	3.32102	1.46273	-1.85828	3e-11	0
Arhgap21	6.82375	6.34952	-0.474235	4e-11	0
Cdh11	5.74004	5.08643	-0.653611	4e-11	0
Cdk11b	6.17975	6.66522	0.485471	4e-11	0
Clk1	5.69887	5.0458	-0.653072	4e-11	0
Doc2g	4.98588	5.69506	0.709172	4e-11	0
Epdr1	6.96949	6.52441	-0.445076	4e-11	0
Gm13340	4.51749	5.25369	0.736193	4e-11	0
Gm4409	3.42081	1.61812	-1.80268	4e-11	0
Gpatch4	4.02443	4.91505	0.890619	4e-11	0
Lrp12	5.83064	5.20581	-0.62483	4e-11	0
Lrrc8b	6.64838	6.06266	-0.585723	4e-11	0
Metrn	5.57928	6.17417	0.59489	4e-11	0
Nr2f6	4.54594	5.34189	0.795945	4e-11	0
Pdzd8	6.01884	5.40973	-0.609105	4e-11	0
Pmepa1	5.59707	6.16147	0.564406	4e-11	0
Rab1b	7.21994	7.64066	0.420715	4e-11	0
Reep2	7.0275	7.47477	0.447275	4e-11	0
Rhou	5.64199	6.17803	0.536043	4e-11	0
Smarcd3	6.6402	7.08085	0.440656	4e-11	0
Smim1	4.67149	5.39297	0.721473	4e-11	0
Tbk1	5.4313	4.67202	-0.759278	4e-11	0
Tro	7.13732	6.71317	-0.424149	4e-11	0
Ucp2	4.73986	5.46686	0.726995	4e-11	0
Acsl1	5.54132	4.85242	-0.6889	5e-11	0
Atp2b4	7.72422	7.32956	-0.394661	5e-11	0
Cox6a2	2.08966	3.61932	1.52966	5e-11	0
Dnajc8	6.42034	6.86433	0.44399	5e-11	0
Fam120b	5.85741	5.21963	-0.63778	5e-11	0
Gak	6.71054	6.21709	-0.49345	5e-11	0
Hook1	5.36978	4.63063	-0.739151	5e-11	0
Lamtor5	4.83465	5.5439	0.709249	5e-11	0
Mpnd	5.81643	6.34452	0.52809	5e-11	0
Nfx1	6.11308	5.56769	-0.545386	5e-11	0
Nucks1	6.89022	7.32531	0.435095	5e-11	0
Pam	7.25249	6.82529	-0.427203	5e-11	0
Pcdhgb6	4.85417	3.55481	-1.29935	5e-11	0
Pde4b	6.82328	6.37595	-0.447329	5e-11	0
Plin4	2.0512	3.60428	1.55309	5e-11	0
Ppp1r12c	6.64635	7.07619	0.42984	5e-11	0
Sphkap	6.8506	6.16656	-0.684039	5e-11	0
Synm	5.67824	5.00228	-0.675966	5e-11	0
Tnnt1	2.96384	4.18801	1.22417	5e-11	0
Tuba4a	8.96954	8.66916	-0.300377	5e-11	0
Vps13d	6.29592	5.75821	-0.537706	5e-11	0
Znhit2	4.29758	5.11655	0.818964	5e-11	0
Adcy1	8.83457	8.52937	-0.305201	6e-11	0
Ap2a2	7.7445	7.35701	-0.387494	6e-11	0
Atm	3.06578	0.874158	-2.19162	6e-11	0
Cdc37	7.09656	7.51003	0.41347	6e-11	0
Diras1	7.17721	7.58045	0.403242	6e-11	0
Dusp4	3.78921	2.50338	-1.28583	6e-11	0
Erp29	6.0928	6.58672	0.493924	6e-11	0
Fbxl16	9.77632	10.0516	0.275239	6e-11	0
Gnb1	9.26693	8.98931	-0.277616	6e-11	0
Hspa13	5.37982	4.63885	-0.740978	6e-11	0
Klhl18	5.2357	4.43708	-0.798626	6e-11	0
Ncam1	7.81274	8.15811	0.345371	6e-11	0
Opa1	7.19914	6.55449	-0.644648	6e-11	0
Pcsk1	5.24701	4.38167	-0.865341	6e-11	0
Rap1gap2	7.75341	7.37315	-0.380267	6e-11	0
Rbm25	6.56944	7.02493	0.455496	6e-11	0
Rpp21	3.27602	4.35847	1.08244	6e-11	0
Sox10	5.99818	6.50539	0.507206	6e-11	0
Sstr1	3.28611	1.19205	-2.09406	6e-11	0
Trmt112	5.21973	5.85623	0.636496	6e-11	0
Unc45a	4.69367	5.41931	0.725635	6e-11	0
Vps41	7.0684	6.6279	-0.440493	6e-11	0
Wbp1	4.59839	5.33347	0.735084	6e-11	0
1110065P20Rik	4.36695	5.1561	0.789144	7e-11	0
Btbd3	7.26348	6.82869	-0.434796	7e-11	0
Capza1	4.09033	4.96954	0.879219	7e-11	0
Eef1d	5.95627	6.46698	0.510703	7e-11	0
Napb	8.85299	8.54868	-0.304311	7e-11	0
Ndufb3	5.69517	6.24009	0.54492	7e-11	0
Pcmt1	7.26518	6.8224	-0.44278	7e-11	0
Ppp1r1b	9.29455	9.65919	0.364639	7e-11	0
Ptprk	5.43638	4.76622	-0.670167	7e-11	0
Srrm1	6.14653	5.6028	-0.543726	7e-11	0
Togaram1	5.50731	4.80385	-0.703461	7e-11	0
Kcnd3	6.12132	5.56714	-0.554179	8e-11	0
Kdm5d	2.24927	3.65039	1.40112	8e-11	0
Ppp1ca	7.93149	8.28455	0.353062	8e-11	0
Rnf5	6.29708	6.79132	0.494245	8e-11	0
Slit3	4.4123	3.3736	-1.0387	8e-11	0
Tmem178b	6.82081	6.35911	-0.461693	8e-11	0
Atp5o	7.04078	7.45394	0.413166	9e-11	0
Clint1	5.73226	5.09797	-0.634293	9e-11	0
Crocc	5.58007	4.90588	-0.674187	9e-11	0
Dlc1	6.21268	5.68929	-0.523397	9e-11	0
Gm26566	3.23064	0.436507	-2.79413	9e-11	0
Hs3st4	5.69849	6.26883	0.570342	9e-11	0
Mrpl3	5.59927	4.95456	-0.644715	9e-11	0
Npdc1	7.61307	7.98581	0.372741	9e-11	0
Sel1l	7.37297	6.97261	-0.400355	9e-11	0
Smc1a	6.4136	5.9049	-0.508699	9e-11	0
Stmn3	8.59155	8.89261	0.301056	9e-11	0
Tiam2	6.12323	5.555	-0.568232	9e-11	0
Zmat2	7.33882	7.70783	0.36901	9e-11	0
Atpif1	6.26449	6.7294	0.464907	1e-10	0
Cldn10	4.12444	4.98681	0.862366	1e-10	0
Exd2	5.90651	5.3322	-0.574315	1e-10	0
Fdx2	4.80629	5.68787	0.881579	1e-10	0
Gsr	4.90439	4.09538	-0.809009	1e-10	0
Hnrnpc	7.2101	7.59769	0.387583	1e-10	0
Ncoa4	6.2283	5.68894	-0.539356	1e-10	0
Pantr1	4.22077	5.02025	0.799475	1e-10	0
Phlda3	4.89858	5.61953	0.720946	1e-10	0
Rac1	8.0936	8.42095	0.327345	1e-10	0
Resp18	5.73284	6.27367	0.540829	1e-10	0
S100a10	3.6943	4.59435	0.90005	1e-10	0
Sec23a	6.68271	6.08712	-0.595588	1e-10	0
Ssna1	4.72793	5.46639	0.73846	1e-10	0
Ubr1	5.32877	4.57777	-0.751	1e-10	0
Zmat5	3.35212	4.39667	1.04455	1e-10	0
Elp1	5.71097	5.04626	-0.664705	1.1e-10	0
Etv5	6.76152	6.27704	-0.484485	1.1e-10	0
Hspbp1	6.12094	6.63485	0.513907	1.1e-10	0
Kdm4a	5.69666	5.07955	-0.617109	1.1e-10	0
Mrps15	4.39759	5.14824	0.750646	1.1e-10	0
Pop4	3.49203	4.47513	0.983097	1.1e-10	0
Ptges3	6.56898	7.02781	0.458833	1.1e-10	0
Ptpro	5.61378	4.9294	-0.684383	1.1e-10	0
Strn4	7.49464	7.10143	-0.393212	1.1e-10	0
Ankrd46	7.51504	7.1219	-0.393142	1.2e-10	0
Cd59a	0.57621	2.99282	2.41661	1.2e-10	0
Cplx1	9.58682	9.8338	0.246984	1.2e-10	0
Fjx1	6.40457	6.87112	0.466552	1.2e-10	0
Lonp2	6.06162	5.46619	-0.595431	1.2e-10	0
Ntm	7.58554	7.95325	0.367708	1.2e-10	0
Acin1	6.82633	7.24708	0.420758	1.3e-10	0
C1ql2	2.55492	3.93555	1.38063	1.3e-10	0
Dnajb4	6.24275	5.72335	-0.5194	1.3e-10	0
Gm14703	8.23264	8.54828	0.315644	1.3e-10	0
Hcn2	7.07878	7.55217	0.473388	1.3e-10	0
Higd2a	5.51887	6.06895	0.550076	1.3e-10	0
Klf12	4.05486	2.91709	-1.13777	1.3e-10	0
Mtmr6	6.91123	6.43527	-0.475957	1.3e-10	0
Ak5	7.04776	6.61196	-0.4358	1.4e-10	0
Rnmt	5.79882	5.11401	-0.68481	1.4e-10	0
Ubl5	6.35557	6.92963	0.57406	1.4e-10	0
Dpp10	7.08199	6.4656	-0.616384	1.5e-10	0
Gm48342	3.04523	0.299426	-2.7458	1.5e-10	0
Rreb1	4.37199	3.3534	-1.0186	1.5e-10	0
Tbca	4.8563	5.52911	0.672815	1.5e-10	0
Usp32	7.09166	6.64448	-0.447184	1.5e-10	0
C030037D09Rik	0.862732	3.06558	2.20285	1.6e-10	0
Cog7	5.55183	4.91615	-0.635686	1.6e-10	0
Gm10401	3.58475	4.54959	0.964843	1.6e-10	0
Gpalpp1	5.06327	4.29473	-0.768537	1.6e-10	0
Kidins220	7.81688	7.45984	-0.357035	1.6e-10	0
Prr18	5.96847	6.48345	0.51498	1.6e-10	0
Slc8a2	8.52244	8.17869	-0.343747	1.6e-10	0
Smarcal1	5.1272	4.32631	-0.800886	1.6e-10	0
Atcay	7.877	7.52757	-0.349424	1.7e-10	0
Epm2aip1	7.00092	6.51891	-0.482008	1.7e-10	0
Rfng	5.77724	6.29517	0.517925	1.7e-10	0
Rtf1	6.63789	7.06393	0.426037	1.7e-10	0
Sptb	7.50504	7.08337	-0.421671	1.7e-10	0
Wdr77	5.35187	4.66759	-0.68428	1.7e-10	0
Arl4d	4.89816	5.52159	0.62343	1.8e-10	0
Epg5	5.33048	4.68107	-0.649407	1.8e-10	0
Fbxo25	5.90377	5.31196	-0.591805	1.8e-10	0
Muc3a	-1.22455	2.72299	3.94754	1.8e-10	0
Rab6b	9.8601	9.63314	-0.226961	1.8e-10	0
Sesn3	7.3266	6.92654	-0.400068	1.8e-10	0
Anp32b	5.66394	6.20078	0.536836	1.9e-10	0
Cib1	3.65927	4.5706	0.911331	1.9e-10	0
Ganab	6.71394	6.27007	-0.443866	1.9e-10	0
Snx14	5.34727	4.61513	-0.732146	1.9e-10	0
Tmem242	5.3553	5.92498	0.569675	1.9e-10	0
Tspan7	10.0148	10.2365	0.221728	1.9e-10	0
Ankrd40	7.33763	7.69399	0.356362	2e-10	0
Apoe	10.6467	11.6103	0.963618	2e-10	0
Dnajc16	6.13571	5.59625	-0.539462	2e-10	0
Foxo3	6.51901	6.06326	-0.455743	2e-10	0
Smad4	4.97551	4.22566	-0.749858	2e-10	0
Washc4	4.94272	4.09318	-0.849535	2e-10	0
4932438A13Rik	6.19695	5.64195	-0.555007	2.1e-10	0
Abcd2	5.55477	4.88448	-0.670289	2.1e-10	0
Adss	6.10539	5.54829	-0.557097	2.1e-10	0
Fam89b	3.39888	4.42746	1.02858	2.1e-10	0
Lsm12	5.20509	5.79085	0.585762	2.1e-10	0
Nr1i3	4.02182	4.85424	0.832416	2.1e-10	0
Rnaseh2c	4.07206	4.91551	0.843454	2.1e-10	0
Ssx2ip	6.46601	5.94847	-0.517539	2.1e-10	0
Pcdhgb2	4.01499	2.7372	-1.27779	2.2e-10	0
Ramp3	4.35247	5.08361	0.731139	2.2e-10	0
Rnf166	4.79924	5.47526	0.676016	2.2e-10	0
Ddit3	4.50566	5.21709	0.711427	2.3e-10	0
Rtraf	5.0705	5.70425	0.633746	2.3e-10	0
Arpc5l	6.06613	6.53075	0.46462	2.4e-10	0
Cnbd2	3.17736	4.23417	1.05681	2.4e-10	0
Slmap	6.95608	6.49286	-0.463222	2.4e-10	0
Gfpt1	6.06377	5.51377	-0.550001	2.5e-10	0
Malat1	9.65558	10.96	1.30445	2.5e-10	0
Foxk1	5.84099	5.28125	-0.559733	2.6e-10	0
Kctd3	6.43106	5.93503	-0.496029	2.6e-10	0
Nr1h2	5.59699	6.12735	0.530364	2.6e-10	0
Zmiz2	8.10559	8.44539	0.339799	2.6e-10	0
Dctn3	6.23221	6.70143	0.46922	2.7e-10	0
Bscl2	6.30864	6.74611	0.437468	2.8e-10	0
Rraga	6.86505	6.42818	-0.436872	2.8e-10	0
Sgip1	7.23445	6.6846	-0.549841	2.8e-10	0
Agps	5.31996	4.59635	-0.72361	2.9e-10	0
Fndc3a	5.79151	5.18691	-0.604597	2.9e-10	0
Kmt5b	5.65104	5.06589	-0.585149	2.9e-10	0
Nmt2	6.14287	6.61727	0.474404	2.9e-10	0
Nop53	6.77756	7.26199	0.484438	2.9e-10	0
Pcdh9	6.98089	6.52092	-0.459972	2.9e-10	0
Pdk2	6.62078	7.04053	0.419742	2.9e-10	0
Prkar2b	6.27004	5.72778	-0.54226	2.9e-10	0
Jcad	6.92842	6.4805	-0.447922	3e-10	0
Smim3	3.1797	4.20655	1.02685	3e-10	0
Zfas1	3.00411	4.08552	1.0814	3e-10	0
Diras2	8.21089	7.8854	-0.325486	3.1e-10	0
Dnajc18	6.27451	5.7868	-0.487717	3.1e-10	0
Hnrnpr	6.60392	6.12492	-0.478991	3.1e-10	0
Ndufa13	6.32173	7.30742	0.985695	3.1e-10	0
Smim12	4.82315	5.50343	0.68028	3.1e-10	0
Cxadr	4.24031	3.12221	-1.1181	3.2e-10	0
Esco1	4.4817	3.44722	-1.03447	3.2e-10	0
B430305J03Rik	4.90454	4.13762	-0.766925	3.3e-10	0
Rorb	5.10701	5.87039	0.763373	3.3e-10	0
Armc8	5.93187	5.35793	-0.573942	3.4e-10	0
Dnmt3a	6.37656	5.88666	-0.489898	3.4e-10	0
Hyal1	1.83227	3.38492	1.55264	3.4e-10	0
Osbpl10	4.53638	3.64311	-0.893273	3.4e-10	0
Ppm1l	7.21369	6.83167	-0.382026	3.4e-10	0
Ddhd1	5.58245	6.08371	0.501263	3.5e-10	0
Stac2	6.76662	7.19534	0.428721	3.5e-10	0
Taf1	5.82932	5.21003	-0.619288	3.5e-10	0
Brinp1	7.41767	7.02889	-0.388777	3.6e-10	0
Pgam1-ps2	4.087	1.53127	-2.55573	3.6e-10	0
Usp22	7.77277	7.42477	-0.348003	3.6e-10	0
Cldn12	5.34526	4.70065	-0.644601	3.7e-10	0
Dnaja2	7.59766	7.21254	-0.385115	3.7e-10	0
Glyr1	7.4997	7.14027	-0.35943	3.7e-10	0
Atp2a2	9.74408	9.49332	-0.250759	3.8e-10	0
Neat1	6.46943	6.91007	0.44064	3.8e-10	0
Disp2	8.20933	7.88286	-0.326473	3.9e-10	0
Llph-ps2	3.34839	4.35501	1.00662	3.9e-10	0
Tbc1d15	4.8049	3.92998	-0.874923	3.9e-10	0
Tex264	5.90498	6.39695	0.491977	3.9e-10	0
Hmgn1	5.93352	6.43621	0.502687	4e-10	0
Arnt2	8.30218	7.98757	-0.314611	4.1e-10	0
Ash1l	6.98143	6.54969	-0.431745	4.1e-10	0
Camsap2	7.2871	6.81861	-0.468499	4.1e-10	0
Klhl7	6.0882	5.43191	-0.656296	4.1e-10	0
Sdhc	6.26269	6.68809	0.425402	4.1e-10	0
Etf1	6.3945	5.90966	-0.484842	4.2e-10	0
Klhl29	6.03034	5.51087	-0.519469	4.2e-10	0
Abi1	7.02579	6.57939	-0.446398	4.3e-10	0
Avl9	5.61619	5.01527	-0.600917	4.3e-10	0
Ctxn1	8.71816	9.01247	0.294313	4.3e-10	0
Gm12481	2.26653	3.60851	1.34197	4.3e-10	0
Nceh1	6.84236	6.40667	-0.435687	4.3e-10	0
Nde1	4.42383	5.10582	0.681987	4.3e-10	0
Ackr1	4.46299	5.20286	0.739873	4.4e-10	0
Tmem134	4.57988	5.28668	0.7068	4.4e-10	0
Dzank1	7.89143	7.53727	-0.354157	4.5e-10	0
Ndfip1	8.78784	8.36817	-0.419671	4.5e-10	0
Tomm40l	6.05302	6.51271	0.459689	4.5e-10	0
Ppp1r16a	6.09221	6.56912	0.476908	4.6e-10	0
D330041H03Rik	3.34336	4.30483	0.961473	4.8e-10	0
Snx27	7.13244	6.74801	-0.384426	4.8e-10	0
Nkain4	4.2458	5.02052	0.774725	5e-10	0
Rnf4	6.16159	5.61019	-0.551403	5e-10	0
Pltp	5.65996	6.18285	0.522888	5.1e-10	0
Slc39a2	1.10991	3.07262	1.9627	5.2e-10	0
Slitrk5	6.20786	5.70454	-0.503321	5.2e-10	0
Znrf1	7.12779	7.50221	0.374422	5.2e-10	0
Lrpprc	5.81327	5.22855	-0.584716	5.3e-10	0
Naa38	3.88254	4.77225	0.889707	5.3e-10	0
Polr3h	5.58129	6.09214	0.510842	5.3e-10	0
Banf1	5.52894	6.08213	0.553188	5.4e-10	0
Cd82	4.95538	5.57495	0.61957	5.4e-10	0
Morn4	6.26632	6.70039	0.434067	5.4e-10	0
Mrpl52	3.74328	4.66103	0.917746	5.4e-10	0
Necab2	6.31102	6.75049	0.43947	5.4e-10	0
Pcdhga5	3.69852	1.97944	-1.71908	5.4e-10	0
Nelfe	4.28075	5.00075	0.719996	5.5e-10	0
Neurod2	6.20432	6.65114	0.44682	5.5e-10	0
Srp9	6.41017	6.84047	0.430294	5.5e-10	0
Tac1	5.43851	5.97183	0.533318	5.5e-10	0
Sh3gl3	5.30619	5.85509	0.548903	5.6e-10	0
Psmb10	4.75966	5.39334	0.633679	5.7e-10	0
Etfdh	4.65548	3.80482	-0.850658	5.8e-10	0
Mettl23	4.52389	5.21294	0.68905	5.9e-10	0
Zfp369	4.0494	4.83037	0.780964	5.9e-10	0
Cdh8	5.27843	4.57735	-0.701086	6e-10	1e-10
Rapgef5	6.44371	5.95686	-0.486846	6.1e-10	1e-10
Crebbp	5.53074	6.04738	0.516638	6.2e-10	1e-10
Rufy2	5.70887	5.10574	-0.603133	6.2e-10	1e-10
Slc24a4	4.27832	3.20338	-1.07494	6.2e-10	1e-10
Snrpf	3.65109	4.56527	0.91419	6.2e-10	1e-10
Zmym3	6.70323	6.27177	-0.43146	6.2e-10	1e-10
Plekho1	4.9044	5.54705	0.64265	6.3e-10	1e-10
Psmb3	5.58229	6.1304	0.548113	6.3e-10	1e-10
Spout1	5.14052	5.68756	0.54704	6.3e-10	1e-10
Aph1a	5.65275	6.16755	0.5148	6.4e-10	1e-10
Fars2	5.49841	6.02462	0.526212	6.4e-10	1e-10
Slc3a1	5.10424	4.35416	-0.750076	6.4e-10	1e-10
Dpf1	5.97674	6.4522	0.475463	6.5e-10	1e-10
Drp2	5.92821	5.39757	-0.530643	6.6e-10	1e-10
Nat14	6.24878	6.68321	0.434429	6.6e-10	1e-10
Sla2	3.41618	4.40271	0.986529	6.6e-10	1e-10
Gm26658	2.75179	0.3342	-2.41759	6.7e-10	1e-10
Rab3c	8.59659	8.88542	0.288833	6.8e-10	1e-10
Nxn	3.86564	4.69193	0.826293	6.9e-10	1e-10
Lor	3.28314	4.34439	1.06125	7e-10	1e-10
Slc25a1	5.16289	5.75807	0.595181	7e-10	1e-10
Tmem106b	7.34691	6.86706	-0.479854	7e-10	1e-10
Uba2	6.22972	5.75484	-0.474885	7.1e-10	1e-10
Anxa6	6.40878	6.82252	0.413744	7.2e-10	1e-10
Copb1	5.59254	4.99467	-0.597867	7.2e-10	1e-10
Crtac1	5.99474	5.48798	-0.506765	7.2e-10	1e-10
Tecpr2	6.11288	5.61243	-0.500448	7.2e-10	1e-10
Prr14l	5.21535	4.53408	-0.681264	7.3e-10	1e-10
Rec8	-1.13931	2.40711	3.54642	7.3e-10	1e-10
Rps4l	3.46033	4.39225	0.931919	7.3e-10	1e-10
Csmd1	5.57392	4.97864	-0.595281	7.4e-10	1e-10
Anapc16	5.41051	5.9406	0.530089	7.5e-10	1e-10
Gda	7.74808	7.39796	-0.350116	7.5e-10	1e-10
Ccdc152	3.20244	4.20042	0.997977	7.6e-10	1e-10
Gabarapl1	9.50638	9.7393	0.232913	8e-10	1e-10
Morc2a	5.258	4.56991	-0.68809	8e-10	1e-10
Rlf	4.63558	3.75328	-0.8823	8e-10	1e-10
Med28	5.52022	6.03836	0.518146	8.2e-10	1e-10
Ly6a	3.44189	4.42615	0.984261	8.3e-10	1e-10
Ctnnb1	8.81494	8.5462	-0.268747	8.4e-10	1e-10
Evi2a	4.66716	5.32028	0.653119	8.4e-10	1e-10
Pnck	6.07352	6.52008	0.446567	8.4e-10	1e-10
Slc38a3	6.01378	6.47822	0.464431	8.6e-10	1e-10
Cnpy3	5.92546	6.44907	0.523612	8.8e-10	1e-10
Pex5l	7.01682	6.5852	-0.431616	8.8e-10	1e-10
Armcx3	6.54465	6.05869	-0.485963	8.9e-10	1e-10
Cul2	5.34628	4.67888	-0.667397	8.9e-10	1e-10
Enc1	9.48868	9.25801	-0.230669	8.9e-10	1e-10
Ubqln1	7.56964	7.19968	-0.369958	8.9e-10	1e-10
Upf2	5.97269	6.42593	0.453242	8.9e-10	1e-10
Rpl15-ps2	2.71055	-1.04072	-3.75127	9e-10	1e-10
Tbc1d30	6.65055	6.20105	-0.449507	9.1e-10	1e-10
Psmb6	6.28621	6.71788	0.431672	9.2e-10	1e-10
Akap6	7.5676	7.18673	-0.380871	9.3e-10	1e-10
Armcx4	6.00238	5.50699	-0.495392	9.3e-10	1e-10
Carm1	6.20012	6.62884	0.428722	9.3e-10	1e-10
Zfp955b	5.06169	4.35912	-0.702579	9.3e-10	1e-10
Birc6	6.24984	5.73334	-0.516501	9.4e-10	1e-10
Plxna2	6.82848	6.37257	-0.455908	9.4e-10	1e-10
Hs6st3	2.45125	-0.672249	-3.1235	9.5e-10	1e-10
Pcdhga2	3.74493	1.91986	-1.82508	9.7e-10	1e-10
Wsb2	8.01813	8.32378	0.305653	9.8e-10	1e-10
Sppl3	6.06239	6.55506	0.492668	1e-09	1e-10
Morf4l1	8.69966	8.4178	-0.281864	1.01e-09	1e-10
Aup1	5.43438	5.9931	0.558719	1.03e-09	1e-10
Gpr52	3.30887	1.58867	-1.7202	1.03e-09	1e-10
Me2	4.5086	3.5906	-0.918001	1.03e-09	1e-10
Ddr1	6.53728	6.95245	0.415171	1.04e-09	1e-10
Psma1	6.07027	5.56161	-0.508662	1.04e-09	1e-10
Ralgps1	5.84043	5.26382	-0.576608	1.04e-09	1e-10
Mphosph8	5.5857	6.12962	0.543914	1.05e-09	1e-10
Tbc1d9	6.99088	6.56596	-0.42492	1.05e-09	1e-10
Ulk2	6.47886	5.99927	-0.47959	1.05e-09	1e-10
Ccl27a	5.75383	6.24301	0.489179	1.06e-09	1e-10
Efnb2	5.96835	5.42727	-0.541079	1.07e-09	1e-10
Snx19	6.19985	5.73111	-0.46874	1.08e-09	1e-10
Arl2bp	6.50631	6.91682	0.410507	1.09e-09	1e-10
Adam10	6.23851	5.7165	-0.52201	1.1e-09	1e-10
Clcn6	6.92047	6.52053	-0.399944	1.11e-09	1e-10
Arhgef9	8.50103	8.20258	-0.298447	1.12e-09	1e-10
Cep85	4.07142	3.05976	-1.01167	1.12e-09	1e-10
Flrt2	5.48819	4.84937	-0.638818	1.13e-09	1e-10
Abl2	6.24613	5.77543	-0.470705	1.14e-09	1e-10
B930094E09Rik	2.87336	0.734485	-2.13887	1.15e-09	1e-10
Kpnb1	7.39438	7.01616	-0.378219	1.15e-09	1e-10
Naca	6.95326	7.3602	0.406946	1.15e-09	1e-10
Cacna1b	6.58811	6.13705	-0.451059	1.17e-09	1e-10
Ccdc107	3.57741	4.52215	0.944734	1.17e-09	1e-10
Pcyt2	6.24854	6.70069	0.452158	1.17e-09	1e-10
Gm44170	2.64052	3.77594	1.13542	1.19e-09	1e-10
Smpd3	6.69331	6.27064	-0.422668	1.19e-09	1e-10
Ralgapb	6.84751	6.41989	-0.427622	1.23e-09	1e-10
Setd2	5.87736	5.34774	-0.529622	1.23e-09	1e-10
Chrna7	3.09963	1.07441	-2.02522	1.24e-09	1e-10
Car10	6.95819	6.5671	-0.391085	1.25e-09	1e-10
Mrpl30	5.04439	5.66181	0.617419	1.27e-09	1e-10
Cox7b	6.02588	6.48587	0.45999	1.3e-09	1e-10
Grik5	7.69555	8.03688	0.341329	1.3e-09	1e-10
mt-Cytb	12.9649	13.7749	0.809983	1.3e-09	1e-10
Pik3r3	5.80758	5.23486	-0.572725	1.3e-09	1e-10
Ldb3	1.18027	2.99504	1.81477	1.31e-09	1e-10
Tesc	5.34557	5.90592	0.560353	1.33e-09	1e-10
Nsd3	6.25193	5.7432	-0.508725	1.35e-09	1e-10
Stx18	5.34536	5.89811	0.552743	1.35e-09	1e-10
Dync1i1	6.73722	6.31068	-0.42654	1.36e-09	1e-10
Mid1	4.54664	3.56966	-0.976981	1.36e-09	1e-10
Ramp2	3.04212	4.08839	1.04627	1.36e-09	1e-10
Csdc2	7.34379	7.71031	0.366525	1.41e-09	1e-10
Paxx	4.53491	5.17855	0.643642	1.41e-09	1e-10
Haghl	6.20314	6.64992	0.44678	1.42e-09	1e-10
Id1	3.11059	4.10743	0.99684	1.42e-09	1e-10
Cstf2	6.39938	5.88308	-0.5163	1.43e-09	1e-10
Acvr1b	7.33046	6.96509	-0.365373	1.44e-09	1e-10
Eci1	3.92354	4.70761	0.784071	1.44e-09	1e-10
Heatr3	4.52652	3.68933	-0.837184	1.44e-09	1e-10
Zmym2	5.9244	5.24371	-0.68069	1.46e-09	1e-10
Cdk4	5.38595	5.95137	0.565419	1.47e-09	1e-10
Slit2	4.75504	3.89327	-0.861776	1.52e-09	1e-10
Vamp1	7.47724	7.8064	0.329168	1.53e-09	1e-10
Eml1	6.35655	5.91488	-0.441661	1.55e-09	1e-10
Prkacb	8.99462	8.7109	-0.283712	1.55e-09	1e-10
Ipo4	6.09884	5.59596	-0.502877	1.56e-09	1e-10
Lamp2	5.84127	5.27595	-0.565311	1.57e-09	1e-10
Mospd3	4.35056	5.0781	0.727544	1.58e-09	1e-10
Pip5k1a	5.70727	5.12315	-0.584119	1.58e-09	1e-10
Gins2	5.32103	5.8882	0.567168	1.6e-09	1e-10
Gpx1	5.64218	6.16393	0.521754	1.6e-09	1e-10
Ntan1	5.19972	5.73033	0.530608	1.6e-09	1e-10
Dctn5	5.46052	5.98225	0.521738	1.61e-09	1e-10
Eftud2	6.53053	6.05389	-0.476637	1.61e-09	1e-10
Rps19bp1	4.26635	5.05454	0.788192	1.61e-09	1e-10
Ccdc189	3.6919	4.56927	0.877367	1.62e-09	1e-10
Cyhr1	7.02262	7.39444	0.371813	1.62e-09	1e-10
Ddx42	6.63427	6.2129	-0.421362	1.62e-09	1e-10
Dlg2	8.34547	8.04327	-0.302193	1.62e-09	1e-10
Tomm40	6.22776	6.69642	0.468659	1.65e-09	2e-10
Rabl6	7.11223	7.46661	0.35438	1.67e-09	2e-10
Peg3	8.3464	8.0421	-0.304299	1.71e-09	2e-10
Slc25a23	8.59114	8.88207	0.290935	1.72e-09	2e-10
Arcn1	6.76452	6.34948	-0.415038	1.74e-09	2e-10
Cops5	5.93258	5.41191	-0.520666	1.74e-09	2e-10
Dop1a	5.14571	4.46958	-0.676124	1.75e-09	2e-10
Mrpl34	3.93212	4.72039	0.788269	1.76e-09	2e-10
Slc25a18	5.93956	6.39421	0.454651	1.77e-09	2e-10
Kif21b	6.18375	5.66816	-0.515591	1.78e-09	2e-10
Zfp526	3.031	1.29812	-1.73288	1.79e-09	2e-10
Ints10	5.07767	4.32617	-0.751504	1.81e-09	2e-10
Macrod1	3.2286	4.18927	0.960679	1.81e-09	2e-10
Pds5b	6.50588	5.81682	-0.689064	1.81e-09	2e-10
Ywhab	9.10069	9.3457	0.245012	1.81e-09	2e-10
Pithd1	5.92798	6.39038	0.462393	1.82e-09	2e-10
Fkbp4	7.1419	7.4992	0.357308	1.84e-09	2e-10
2310011J03Rik	5.13462	5.67708	0.54246	1.86e-09	2e-10
Hmgcr	6.1944	5.68405	-0.510348	1.86e-09	2e-10
Naa60	6.50108	6.97306	0.471971	1.86e-09	2e-10
Pafah1b1	9.00418	8.71813	-0.286047	1.89e-09	2e-10
Gfap	7.49447	7.82833	0.33386	1.91e-09	2e-10
Bcl7c	4.04682	4.80118	0.754359	1.98e-09	2e-10
Bud23	4.6813	5.30008	0.618782	1.98e-09	2e-10
Gm5182	2.37377	-0.921	-3.29477	1.98e-09	2e-10
Eif3h	6.9787	7.33067	0.351971	2.01e-09	2e-10
Jak2	5.64791	5.04899	-0.59892	2.04e-09	2e-10
Dstyk	5.83716	5.24845	-0.588705	2.06e-09	2e-10
Gm44832	3.34411	1.85577	-1.48834	2.06e-09	2e-10
Gm44799	0.97593	2.81427	1.83834	2.07e-09	2e-10
Ube2l3	7.27425	7.61697	0.342717	2.08e-09	2e-10
Akt3	6.76225	6.34186	-0.420395	2.09e-09	2e-10
Stxbp5	6.58619	6.12357	-0.462626	2.09e-09	2e-10
Shox2	3.51708	4.40315	0.886072	2.1e-09	2e-10
Ankfy1	5.55447	4.92474	-0.629733	2.13e-09	2e-10
Gm26672	3.78723	2.54868	-1.23855	2.16e-09	2e-10
Prag1	5.17585	4.45485	-0.721	2.17e-09	2e-10
Mid1ip1	7.10076	7.46991	0.36915	2.2e-09	2e-10
Plcd4	4.15773	4.86818	0.710447	2.22e-09	2e-10
Pim3	5.33126	5.90299	0.57173	2.23e-09	2e-10
Clcnka	-0.854122	2.46935	3.32347	2.24e-09	2e-10
Rgcc	3.07393	4.11671	1.04278	2.31e-09	2e-10
Maged1	8.96478	8.70066	-0.264119	2.34e-09	2e-10
Cct5	6.83274	6.43508	-0.397655	2.35e-09	2e-10
Smarcc2	8.34835	8.62941	0.281066	2.35e-09	2e-10
Lyrm7	2.00213	3.37437	1.37224	2.4e-09	2e-10
Unc119	4.22551	4.9812	0.755691	2.4e-09	2e-10
Vstm2a	6.64256	5.91333	-0.729234	2.4e-09	2e-10
Nme2	5.25081	6.07385	0.823043	2.41e-09	2e-10
Fndc4	6.10027	6.534	0.433732	2.45e-09	2e-10
Fgfr1op2	6.62944	6.198	-0.431436	2.46e-09	2e-10
Mon2	6.13894	5.62017	-0.518769	2.46e-09	2e-10
Cpne6	7.33985	6.96316	-0.376692	2.48e-09	2e-10
Scrt2	4.80623	5.45717	0.650943	2.56e-09	2e-10
1700037C18Rik	3.03761	4.04668	1.00907	2.6e-09	2e-10
Fchsd1	4.9563	5.58953	0.633234	2.62e-09	2e-10
Kcnj3	6.59614	6.13876	-0.457384	2.7e-09	3e-10
Nectin1	5.93741	6.38938	0.451965	2.72e-09	3e-10
Gm20463	2.78918	3.83906	1.04988	2.76e-09	3e-10
Ipo7	7.05525	6.65269	-0.402561	2.85e-09	3e-10
Nav3	5.77899	5.25481	-0.524186	2.85e-09	3e-10
Dkk3	8.04878	7.74818	-0.300597	2.86e-09	3e-10
Gnai1	7.79143	7.29833	-0.493103	2.86e-09	3e-10
Plekhg5	6.07791	5.54454	-0.533372	2.86e-09	3e-10
1700101I11Rik	5.80107	5.0732	-0.72787	2.93e-09	3e-10
Canx	8.23278	7.9162	-0.316581	2.96e-09	3e-10
Gjb6	5.34594	5.85635	0.510408	2.96e-09	3e-10
Dhdds	5.95877	5.44956	-0.509217	2.97e-09	3e-10
Actn2	4.62198	3.82717	-0.794807	3.02e-09	3e-10
Dexi	4.69366	5.36061	0.666945	3.02e-09	3e-10
Knop1	4.39132	5.06357	0.67225	3.02e-09	3e-10
Arhgef2	7.04654	6.66753	-0.379007	3.05e-09	3e-10
Chd3	9.42346	9.7028	0.279344	3.11e-09	3e-10
Pdhb	7.08147	6.70789	-0.373577	3.12e-09	3e-10
Cacul1	5.96928	5.43914	-0.530138	3.13e-09	3e-10
Ankrd29	4.32696	5.05463	0.727675	3.15e-09	3e-10
Nupr1	2.62966	3.785	1.15533	3.15e-09	3e-10
Nos1ap	5.67922	5.07939	-0.599825	3.16e-09	3e-10
Uba3	6.136	5.60402	-0.531975	3.16e-09	3e-10
Cct8	7.34473	6.99403	-0.350694	3.19e-09	3e-10
Micos13	5.0878	5.64335	0.555548	3.19e-09	3e-10
Rundc3b	5.09975	4.37181	-0.727942	3.19e-09	3e-10
Ttyh2	5.64882	6.14738	0.49856	3.25e-09	3e-10
Rasd1	3.88812	4.72866	0.84054	3.26e-09	3e-10
4933434E20Rik	5.09728	5.64927	0.551988	3.28e-09	3e-10
Plxna1	6.53547	6.04633	-0.489141	3.3e-09	3e-10
Mfsd2a	3.85999	4.67632	0.816329	3.31e-09	3e-10
Mif	6.50779	7.06353	0.555749	3.37e-09	3e-10
Aip	6.51185	6.90231	0.390465	3.45e-09	3e-10
Asphd1	4.69843	5.34295	0.644521	3.46e-09	3e-10
Gm44777	0.937936	2.95697	2.01904	3.49e-09	3e-10
Dnajc13	5.47614	4.84794	-0.628193	3.52e-09	3e-10
Tpp2	5.27421	4.57202	-0.702187	3.55e-09	3e-10
Ckap5	7.06206	6.68214	-0.379922	3.56e-09	3e-10
Pamr1	4.64067	3.51842	-1.12225	3.56e-09	3e-10
Sfmbt1	5.15368	4.35102	-0.802664	3.59e-09	4e-10
Pcyox1	6.65033	6.21801	-0.432322	3.6e-09	4e-10
Sez6	7.88354	7.55439	-0.329146	3.6e-09	4e-10
Agpat1	7.05993	7.47675	0.416824	3.61e-09	4e-10
Moap1	4.44281	3.50239	-0.940414	3.63e-09	4e-10
Egfr	3.48712	4.36376	0.876643	3.7e-09	4e-10
Uhrf1bp1l	6.37989	5.92554	-0.454354	3.7e-09	4e-10
Ctdspl2	4.08577	3.09356	-0.992213	3.71e-09	4e-10
Hnrnpdl	7.35338	7.002	-0.351374	3.74e-09	4e-10
Apc	8.41587	8.05272	-0.363154	3.78e-09	4e-10
Eif2s3y	2.76634	3.87118	1.10483	3.78e-09	4e-10
H2-T22	3.3764	4.29744	0.921042	3.83e-09	4e-10
Cnst	6.04891	5.57951	-0.469404	3.87e-09	4e-10
Rbx1	6.7637	7.12058	0.35688	4e-09	4e-10
Rab4a	5.16458	5.70237	0.537786	4.07e-09	4e-10
Gns	6.54564	6.12426	-0.421382	4.09e-09	4e-10
Dcaf6	6.20482	5.74551	-0.459309	4.11e-09	4e-10
Rps6ka2	6.17061	5.68559	-0.485023	4.13e-09	4e-10
Hsd17b4	5.84328	5.33532	-0.50796	4.16e-09	4e-10
Eif5a	8.28692	8.56115	0.274233	4.17e-09	4e-10
Fus	8.13933	7.82346	-0.315875	4.17e-09	4e-10
Cep170b	7.99853	8.29717	0.29864	4.2e-09	4e-10
Rap1gds1	8.50224	8.23183	-0.270406	4.22e-09	4e-10
Rgs10	3.86069	4.74464	0.883946	4.22e-09	4e-10
Nudt9	5.6022	6.1086	0.506401	4.23e-09	4e-10
Bola3	4.1759	4.90324	0.727346	4.24e-09	4e-10
Rbfaos	2.81288	3.86496	1.05208	4.24e-09	4e-10
Lrba	5.03249	4.34786	-0.68463	4.25e-09	4e-10
Dusp28	3.85169	4.64293	0.791245	4.27e-09	4e-10
Gm50115	3.48242	2.13242	-1.35	4.33e-09	4e-10
Oxt	3.46561	4.59595	1.13034	4.35e-09	4e-10
Fbxw7	7.12826	7.48565	0.357383	4.37e-09	4e-10
Rgs4	8.6856	8.41156	-0.274044	4.37e-09	4e-10
Cd38	1.69281	3.16718	1.47436	4.44e-09	4e-10
Lrrc73	4.83714	5.52602	0.688881	4.45e-09	4e-10
Dcp2	6.04834	5.51556	-0.532784	4.49e-09	4e-10
Eif2s1	5.02207	4.29312	-0.728956	4.51e-09	4e-10
Homer3	3.96504	4.7202	0.755168	4.52e-09	5e-10
Psmd5	5.59801	5.01193	-0.586081	4.52e-09	4e-10
Gfra4	5.26341	5.82125	0.557836	4.53e-09	5e-10
Ipo11	5.40842	4.81285	-0.595565	4.57e-09	5e-10
Dusp8	7.2441	7.58601	0.34191	4.58e-09	5e-10
Slc46a1	3.50553	4.36747	0.86194	4.58e-09	5e-10
Shisa4	6.52774	6.99467	0.466926	4.6e-09	5e-10
Wdr59	4.72306	3.92966	-0.793402	4.62e-09	5e-10
Sphk2	5.71651	6.21494	0.498433	4.63e-09	5e-10
Dpp9	6.17668	5.68619	-0.490484	4.64e-09	5e-10
Mul1	5.75965	5.24069	-0.518959	4.64e-09	5e-10
Polr2i	3.5216	4.41187	0.890275	4.67e-09	5e-10
Slk	6.41691	5.96438	-0.452528	4.67e-09	5e-10
Galnt6	4.21781	4.94511	0.727295	4.68e-09	5e-10
Unc13b	5.21084	4.54786	-0.662983	4.77e-09	5e-10
Adam23	7.16568	6.79713	-0.368543	4.85e-09	5e-10
Cntd1	2.98198	3.95391	0.971932	4.87e-09	5e-10
Cyria	7.53643	7.16332	-0.373114	4.87e-09	5e-10
Rbm42	6.17426	6.62505	0.450782	4.88e-09	5e-10
Nsd2	6.39794	5.92273	-0.47521	4.9e-09	5e-10
Sox9	4.09212	4.84866	0.756539	4.9e-09	5e-10
Ube2o	7.21061	6.83837	-0.372237	4.9e-09	5e-10
Cxxc5	6.40186	6.8072	0.405339	4.95e-09	5e-10
Smad3	6.0879	5.60161	-0.486292	4.98e-09	5e-10
Plcxd3	2.30608	-0.235862	-2.54194	5.12e-09	5e-10
Cdk2ap2	3.65482	4.50443	0.849609	5.15e-09	5e-10
Usp24	5.80659	5.28212	-0.52447	5.15e-09	5e-10
Ctps	5.37299	4.76364	-0.609351	5.17e-09	5e-10
B630019K06Rik	5.1764	5.7151	0.538695	5.22e-09	5e-10
Polr2a	6.18817	5.71873	-0.46944	5.22e-09	5e-10
Nap1l1	7.69718	7.35347	-0.343704	5.25e-09	5e-10
Trim13	0.712164	2.6669	1.95473	5.28e-09	5e-10
Chchd6	5.32169	5.84081	0.51912	5.35e-09	5e-10
Ddx1	6.98024	6.61402	-0.366212	5.42e-09	5e-10
Synpr	6.96777	6.56604	-0.40173	5.45e-09	6e-10
Cavin3	3.91356	4.70242	0.788866	5.49e-09	6e-10
Kcnq1ot1	4.89295	5.83853	0.94558	5.61e-09	6e-10
Pnpla8	6.7608	6.32734	-0.43346	5.69e-09	6e-10
Dlg1	7.38429	7.01194	-0.372352	5.7e-09	6e-10
Gdi2	7.81044	7.47581	-0.33463	5.73e-09	6e-10
Lhx2	5.72462	6.21081	0.48619	5.74e-09	6e-10
Denr	5.86903	6.29261	0.423587	5.76e-09	6e-10
mt-Co1	14.2416	15.0045	0.762898	5.81e-09	6e-10
Gm15387	3.31487	1.18291	-2.13196	5.82e-09	6e-10
Gm13066	2.74089	3.80731	1.06642	5.86e-09	6e-10
Mpv17l2	3.7269	4.57196	0.845059	5.91e-09	6e-10
Virma	5.11809	4.47647	-0.641617	5.91e-09	6e-10
Vxn	8.19971	8.48767	0.287958	5.91e-09	6e-10
Ccsap	5.93842	5.42413	-0.514288	5.99e-09	6e-10
Acox1	7.55067	7.22517	-0.325503	6e-09	6e-10
Map4k5	5.22169	4.58638	-0.635305	6.01e-09	6e-10
Avp	3.38445	4.31301	0.92856	6.07e-09	6e-10
Hrh3	6.87083	7.23366	0.362834	6.08e-09	6e-10
Aktip	6.74113	7.1095	0.368377	6.14e-09	6e-10
Nrxn3	7.65352	7.98264	0.329118	6.14e-09	6e-10
Gm6356	-2.69539	2.2443	4.93969	6.16e-09	6e-10
Pcbd2	2.36172	3.60663	1.24491	6.22e-09	6e-10
Adgrb3	6.48803	6.03959	-0.448437	6.36e-09	7e-10
Fam234a	3.99847	4.76909	0.770617	6.39e-09	7e-10
Ints6l	4.54833	3.75813	-0.790202	6.39e-09	7e-10
Dnm1l	7.7298	7.32598	-0.403819	6.41e-09	7e-10
Fads2	7.48541	7.78851	0.303097	6.49e-09	7e-10
Eme2	4.84567	5.46972	0.624049	6.51e-09	7e-10
4930524O07Rik	5.40165	5.91678	0.515127	6.53e-09	7e-10
Mrps7	5.22907	5.74786	0.518798	6.6e-09	7e-10
Ndufa4	6.76132	7.13983	0.378511	6.61e-09	7e-10
Gcsh	5.12188	5.65867	0.536785	6.65e-09	7e-10
Abcf1	6.63136	6.99753	0.366173	6.73e-09	7e-10
Ino80e	5.65984	6.15508	0.495247	6.73e-09	7e-10
Rab4b	5.57443	6.11276	0.538334	6.73e-09	7e-10
Cbx6	8.95599	9.19935	0.243361	6.86e-09	7e-10
Mcrip2	3.01312	4.02777	1.01464	6.86e-09	7e-10
Ppig	6.28539	6.70388	0.418486	7e-09	7e-10
Grik3	6.92443	6.55146	-0.372974	7.01e-09	7e-10
Cdv3	6.43989	6.02073	-0.419157	7.12e-09	7e-10
Tmbim6	8.57735	8.82663	0.249284	7.35e-09	8e-10
Snx30	5.57899	5.01529	-0.563705	7.37e-09	8e-10
Pdpk1	6.92169	6.42978	-0.491904	7.4e-09	8e-10
Rnf150	6.21259	5.72834	-0.484257	7.4e-09	8e-10
Faap20	3.73183	4.5834	0.851566	7.42e-09	8e-10
Gm7049	0.215976	2.53007	2.3141	7.58e-09	8e-10
Rcc2	6.80416	6.40628	-0.397877	7.59e-09	8e-10
Reln	6.00951	5.5124	-0.497103	7.62e-09	8e-10
Gm37811	4.5134	5.26073	0.747334	7.76e-09	8e-10
Nsa2	5.28346	5.80954	0.526077	7.77e-09	8e-10
Plin3	4.00437	4.75797	0.753599	7.78e-09	8e-10
Yipf2	4.95998	5.53679	0.57681	7.83e-09	8e-10
Atg13	6.77147	6.34015	-0.431321	7.85e-09	8e-10
Unc79	5.66907	5.13086	-0.538214	7.94e-09	8e-10
Cap2	8.04072	7.73615	-0.30457	8.07e-09	8e-10
Tmem121b	6.14226	5.64114	-0.501112	8.08e-09	8e-10
Slc5a5	3.88928	4.68076	0.791484	8.13e-09	8e-10
Trim66	5.04347	4.40509	-0.638386	8.15e-09	9e-10
Gas6	6.33918	6.72573	0.38655	8.32e-09	9e-10
Ogfod1	6.80685	6.41665	-0.390194	8.44e-09	9e-10
Srp14	5.67935	6.12873	0.449371	8.44e-09	9e-10
Ttll7	7.91383	7.30824	-0.605591	8.47e-09	9e-10
Cyp2j9	4.24739	4.91344	0.666046	8.49e-09	9e-10
Tspyl4	9.11674	8.87006	-0.246675	8.52e-09	9e-10
Zfand3	6.42821	6.81715	0.388936	8.72e-09	9e-10
C2cd5	5.88579	5.36459	-0.521193	8.75e-09	9e-10
Ndufa1	4.89757	5.56261	0.665041	8.84e-09	9e-10
Grina	8.38521	8.64608	0.26087	8.86e-09	9e-10
Dbpht2	6.00524	6.45349	0.448251	8.88e-09	9e-10
Hnrnpu	8.43485	8.13493	-0.299919	8.93e-09	9e-10
Cd34	5.3623	4.76146	-0.60084	8.97e-09	9e-10
Dag1	6.52345	6.09488	-0.428568	9.1e-09	1e-09
Hmgn3	5.25447	5.75685	0.502382	9.1e-09	1e-09
Litaf	4.42439	5.09311	0.668714	9.1e-09	1e-09
Cdc42bpb	7.36665	7.03337	-0.333289	9.34e-09	1e-09
Sult1a1	2.02232	3.33928	1.31696	9.34e-09	1e-09
Tmem106c	4.5791	5.18844	0.609349	9.34e-09	1e-09
Idh3a	7.70541	7.3844	-0.321014	9.41e-09	1e-09
Sytl2	5.72825	5.19905	-0.5292	9.46e-09	1e-09
Washc5	5.04253	4.38077	-0.661757	9.48e-09	1e-09
Mrps33	5.24048	5.75396	0.513484	9.5e-09	1e-09
Dagla	6.94806	6.57559	-0.372464	9.52e-09	1e-09
Pde1a	6.90452	6.49213	-0.412387	9.58e-09	1e-09
Man1b1	6.20644	5.75581	-0.450626	9.65e-09	1e-09
Pcdhb9	3.89376	2.511	-1.38276	9.68e-09	1e-09
Lmo1	2.63906	3.80468	1.16562	9.73e-09	1e-09
Strip2	5.23087	4.59586	-0.635012	9.82e-09	1e-09
Mcrip1	5.84724	6.28694	0.439703	1.01e-08	1.1e-09
Akt2	6.89792	7.23732	0.339394	1.021e-08	1.1e-09
Ndufc2	5.6253	6.11963	0.494328	1.021e-08	1.1e-09
Pou2f2	2.98867	3.97885	0.99018	1.021e-08	1.1e-09
Rgs14	5.77105	5.24441	-0.526642	1.021e-08	1.1e-09
Cdh9	3.77299	2.7215	-1.05148	1.032e-08	1.1e-09
Ppat	4.06359	3.06743	-0.996156	1.034e-08	1.1e-09
Tubgcp3	5.04272	4.41158	-0.631136	1.034e-08	1.1e-09
Dync1li2	7.89413	7.58091	-0.313217	1.042e-08	1.1e-09
Ddt	4.01102	4.78433	0.773314	1.066e-08	1.1e-09
Coch	4.77386	3.99584	-0.778021	1.085e-08	1.2e-09
Bud31	4.81853	5.39692	0.578391	1.092e-08	1.2e-09
Ppp1r11	5.89015	6.36688	0.476734	1.094e-08	1.2e-09
Ggt7	6.70735	6.32759	-0.379758	1.095e-08	1.2e-09
Srsf9	4.6769	5.268	0.591097	1.105e-08	1.2e-09
Rims1	7.69569	7.36684	-0.328851	1.118e-08	1.2e-09
Gstm6	1.36885	2.97131	1.60245	1.123e-08	1.2e-09
Sstr4	2.71616	0.285209	-2.43096	1.137e-08	1.2e-09
Mios	3.98863	2.98362	-1.00501	1.138e-08	1.2e-09
Ldha	8.02168	7.71334	-0.308346	1.14e-08	1.2e-09
Stt3b	6.28837	5.84785	-0.440514	1.166e-08	1.2e-09
Olfr287	1.10629	2.76637	1.66007	1.171e-08	1.3e-09
2810025M15Rik	3.95424	4.71014	0.755904	1.172e-08	1.3e-09
Eef1b2	6.54385	6.92376	0.379913	1.172e-08	1.3e-09
Acsbg1	7.33619	7.64804	0.311848	1.18e-08	1.3e-09
Raly	6.366	6.7456	0.379602	1.18e-08	1.3e-09
Dctn4	6.38304	5.96206	-0.420988	1.191e-08	1.3e-09
Grik2	5.54042	4.97588	-0.564544	1.195e-08	1.3e-09
Pcdhga9	3.82187	2.62842	-1.19344	1.195e-08	1.3e-09
Morf4l2	7.87818	7.56348	-0.314702	1.197e-08	1.3e-09
Ccdc85b	6.42595	7.48951	1.06357	1.221e-08	1.3e-09
Gtf3c4	5.43967	4.87013	-0.569543	1.224e-08	1.3e-09
Smchd1	4.69397	3.92481	-0.769157	1.224e-08	1.3e-09
Avpi1	4.00111	4.73307	0.731955	1.235e-08	1.3e-09
Narf	5.72786	5.21757	-0.510296	1.241e-08	1.3e-09
Gm35021	-0.69131	2.32626	3.01757	1.252e-08	1.4e-09
Cyld	7.27447	6.91878	-0.355686	1.261e-08	1.4e-09
Sec23ip	5.33408	4.73554	-0.598537	1.261e-08	1.4e-09
Rab3gap1	6.19753	5.74011	-0.457422	1.265e-08	1.4e-09
Cul4a	5.9206	5.45675	-0.46385	1.266e-08	1.4e-09
[truncated: 16,483 more rows]

## Sheet: EFF Vs. EFM DEGs All
	EFF	EFM	log2FC	FDR	p.value
Adnp	3.77643	-2.94222	-6.71865	0.000123633	2.84633e-05
Rps3a3	4.42102	-2.10183	-6.52286	0	0
Gm21985	1.55274	-4.10978	-5.66253	0.0360374	0.0157881
Gm13327	1.91554	-2.43515	-4.35068	1.5112e-07	1.99e-08
Rtraf-ps	1.72152	-2.62684	-4.34836	1.3937e-07	1.82e-08
Gm18860	2.03879	-2.10457	-4.14335	1.403e-08	1.5e-09
Mid1-ps1	0.227397	-3.8565	-4.0839	0.0325195	0.0140234
Tpm3-rs7	4.4005	0.390577	-4.00992	0	0
Iqschfp	1.95666	-2.04863	-4.00528	0.0191476	0.0076489
Gm45315	0.741679	-3.25865	-4.00032	2.00609e-05	3.8717e-06
Gm12663	0.394406	-3.40348	-3.79789	0.000135128	3.13509e-05
Gm5503	0.794824	-2.99108	-3.78591	2.54759e-05	5.0395e-06
Gm7224	-0.163511	-3.93689	-3.77338	0.000189141	4.54176e-05
Rpl15-ps2	2.71055	-1.04072	-3.75127	9e-10	1e-10
Xist	6.66313	2.94716	-3.71598	0	0
Tent2-ps1	0.194085	-3.47314	-3.66723	0.00028725	7.14316e-05
Rps3a2	5.47731	1.81047	-3.66684	0	0
Gm36989	-0.494363	-4.10978	-3.61542	0.000614584	0.000163439
Gm6344	-0.498132	-4.10978	-3.61165	0.0102675	0.0037499
Tmem181c-ps	-0.502212	-4.10978	-3.60757	0.000655188	0.000175123
D830030K20Rik	1.00166	-2.60133	-3.60299	1.83713e-05	3.5228e-06
Gm49601	6.57015	2.99935	-3.5708	1.38025e-06	2.164e-07
Gm10503	3.75452	0.195617	-3.55891	0	0
Gm10308	1.86099	-1.65842	-3.51941	3.6478e-07	5.17e-08
Gm8281	-0.612959	-4.10978	-3.49682	0.000593592	0.00015715
Fam205a2	3.48958	0.0749102	-3.41467	0.0127723	0.00481741
Gm37165	1.18451	-2.19664	-3.38115	2.65711e-05	5.2748e-06
Gm13337	-0.280071	-3.64271	-3.36264	0.00192807	0.000580236
Gm8116	1.60535	-1.69876	-3.30411	6.11807e-05	1.31319e-05
Gm5182	2.37377	-0.921	-3.29477	1.98e-09	2e-10
Tnn	0.15492	-3.11043	-3.26535	0.000578898	0.000152884
Gm9725	1.88709	-1.33405	-3.22113	2.3387e-07	3.18e-08
Glo1-ps	2.06492	-1.15214	-3.21706	6.90174e-05	1.50044e-05
Gm49970	0.52474	-2.69138	-3.21612	0.000242979	5.95286e-05
Amd-ps3	-0.0511196	-3.18364	-3.13252	0.002566	0.000798038
Hs6st3	2.45125	-0.672249	-3.1235	9.5e-10	1e-10
Eno1b	8.76836	5.65869	-3.10967	0	0
Pcdhb2	1.66229	-1.43358	-3.09588	4.7212e-07	6.83e-08
Gm21596	3.59474	0.508543	-3.08619	1e-11	0
Gm12523	2.03209	-1.05069	-3.08278	4.727e-08	5.7e-09
Zfp804b	0.264224	-2.81549	-3.07972	0.000419729	0.000107987
9430037G07Rik	-0.578954	-3.64271	-3.06376	0.00603155	0.00206382
Gm3375	5.41214	2.35666	-3.05548	0	0
Plag1	0.920497	-2.12148	-3.04198	0.000139014	3.23578e-05
Uprt	2.09699	-0.931471	-3.02846	1.512e-08	1.7e-09
Gm6685	-0.441607	-3.46982	-3.02821	0.00361428	0.0011665
Gm7993	2.41141	-0.604809	-3.01622	0.000777273	0.000212465
Gm10705	3.5733	0.557893	-3.01541	0.00010827	2.46041e-05
Gm16185	-0.175716	-3.18364	-3.00792	0.00227467	0.00069756
Gm6741	2.10385	-0.845571	-2.94942	0.0175785	0.00694125
1700034P13Rik	2.33515	-0.612976	-2.94813	4.69e-08	5.7e-09
Gm10010	1.49638	-1.44824	-2.94462	4.85307e-06	8.411e-07
A730071L15Rik	0.504434	-2.43851	-2.94294	0.000326193	8.18924e-05
Rpl15-ps6	5.2098	2.27022	-2.93957	0	0
Gm13856	-1.17539	-4.10978	-2.93439	0.00999139	0.00363446
Zkscan16	4.0159	1.09859	-2.91731	0	0
Ccdc142	-0.213874	-3.12659	-2.91271	0.00234863	0.000722556
Tsix	0.918006	-1.99434	-2.91234	4.90117e-05	1.02512e-05
Gm28557	-0.424719	-3.33418	-2.90946	0.00523556	0.00176313
Adam18	-1.03588	-3.93689	-2.90101	0.0157865	0.00613539
Gm15886	0.442768	-2.44073	-2.88349	0.000268056	6.63107e-05
Dnah8	0.758699	-2.12035	-2.87904	0.000114376	2.61341e-05
Gm47766	0.0196748	-2.8512	-2.87088	0.00114199	0.00032532
Gm2223	-1.07585	-3.93689	-2.86104	0.010661	0.00391783
Slc9a7	3.31265	0.47497	-2.83768	0	0
Gm5499	-1.10241	-3.93689	-2.83449	0.012584	0.00473143
Gm49450	-1.27912	-4.10978	-2.83066	0.0321001	0.0138165
9330159M07Rik	0.780546	-2.03908	-2.81963	0.000231813	5.66513e-05
Gm26566	3.23064	0.436507	-2.79413	9e-11	0
Gm3248	-0.830656	-3.62423	-2.79357	0.0249764	0.0103617
Gm48342	3.04523	0.299426	-2.7458	1.5e-10	0
9630028B13Rik	-0.924526	-3.65393	-2.72941	0.0152229	0.00588837
Rps15a-ps6	1.11527	-1.61297	-2.72823	2.43853e-05	4.7933e-06
Klhl11	3.94772	1.2208	-2.72692	0	0
Itk	-0.732887	-3.45222	-2.71933	0.0114982	0.00426658
Gm49702	-0.67295	-3.39152	-2.71857	0.00955089	0.00345407
Gm27000	0.834234	-1.88039	-2.71463	8.78064e-05	1.95595e-05
Gm48374	-0.656504	-3.37059	-2.71408	0.0126767	0.00477039
2810430I11Rik	-1.23337	-3.93689	-2.70352	0.0181894	0.00721691
Gm6652	-1.15815	-3.8565	-2.69836	0.0264122	0.0110367
Gm38077	0.158744	-2.53813	-2.69688	0.00155972	0.000458244
Pi15	-1.26426	-3.93689	-2.67263	0.0286289	0.0121056
Gm6712	-0.973118	-3.64271	-2.6696	0.0169843	0.00666892
Aff2	2.03459	-0.633253	-2.66784	1.557e-07	2.05e-08
E430024I08Rik	1.41733	-1.23323	-2.65055	1.1922e-05	2.2135e-06
Gm16568	0.318335	-2.33068	-2.64901	0.00151427	0.000443561
H2-Bl	1.47763	-1.1681	-2.64573	8.58278e-06	1.5594e-06
Cd79a	-0.618313	-3.25865	-2.64033	0.012375	0.00464078
Gm45790	-1.47848	-4.10978	-2.6313	0.0301057	0.012831
Hmga1b	4.76219	2.13105	-2.63114	0	0
Gm13112	-1.48689	-4.10978	-2.62289	0.0229282	0.00938739
Gm48239	1.23138	-1.38864	-2.62002	2.20799e-05	4.3044e-06
Adamts3	3.23625	0.650835	-2.58542	0	0
Gm26616	1.46555	-1.11071	-2.57626	7.86131e-06	1.4198e-06
Mb	-0.767358	-3.33774	-2.57039	0.0168276	0.00659191
Ncoa4-ps	-1.55104	-4.10978	-2.55875	0.0313294	0.013439
Xkr7	1.59969	-0.957188	-2.55688	3.86049e-05	7.906e-06
Pgam1-ps2	4.087	1.53127	-2.55573	3.6e-10	0
Cplane2	0.0473345	-2.50053	-2.54786	0.00222236	0.000679502
Gabrb2	6.22129	3.67793	-2.54336	0	0
Plcxd3	2.30608	-0.235862	-2.54194	5.12e-09	5e-10
A730061H03Rik	-1.57	-4.10978	-2.53978	0.0334861	0.0145073
1700120B22Rik	-1.40038	-3.93689	-2.53651	0.0294727	0.0125182
Gm12579	-1.41311	-3.93689	-2.52379	0.0497469	0.0229105
Cd200r1	-1.13489	-3.64271	-2.50782	0.0277222	0.0116577
Mrip-ps	-0.591449	-3.09256	-2.50111	0.0124146	0.00465764
Gm45346	-0.952505	-3.45222	-2.49971	0.0162363	0.00633189
Gm31683	-0.844409	-3.33418	-2.48977	0.0153303	0.00593654
Spata21	-1.62091	-4.10978	-2.48888	0.0300011	0.012775
Gm10532	1.2661	-1.22079	-2.48689	0.000194935	4.6946e-05
Gm37824	-0.969554	-3.45222	-2.48266	0.0191439	0.00764637
5330438I03Rik	1.40164	-1.0793	-2.48094	2.60177e-05	5.1537e-06
Kcna3	2.25108	-0.215683	-2.46677	2.327e-08	2.7e-09
Fv1	1.71509	-0.748823	-2.46391	6.91429e-06	1.2293e-06
Gm43511	-1.22533	-3.68361	-2.45829	0.0389765	0.0172486
Dlx3	-1.16716	-3.62423	-2.45707	0.0354725	0.0154964
5830462I19Rik	-0.400292	-2.85567	-2.45538	0.0070838	0.00247178
Gm4425	-1.65793	-4.10978	-2.45185	0.0431225	0.0193584
Syt10	2.42148	-0.02637	-2.44785	1.447e-08	1.6e-09
Gm9987	-0.186728	-2.61978	-2.43305	0.00523029	0.00176107
Sstr4	2.71616	0.285209	-2.43096	1.137e-08	1.2e-09
Gm10545	2.14624	-0.283273	-2.42952	6.1696e-07	9.12e-08
Clec4a2	-1.02771	-3.45222	-2.4245	0.0305979	0.0130788
Gm10145	-1.20356	-3.62423	-2.42066	0.0488262	0.0224212
Gm26658	2.75179	0.3342	-2.41759	6.7e-10	1e-10
Gm10645	2.5519	0.137323	-2.41458	1.813e-08	2e-09
Gm27232	0.944785	-1.46923	-2.41402	0.000230968	5.64111e-05
Slc16a5	-0.363222	-2.77014	-2.40692	0.00598648	0.00204613
Rps7-ps3	5.77607	3.37444	-2.40163	0	0
Gm10176	1.49866	-0.887273	-2.38593	6.00458e-06	1.0543e-06
Gm53038	1.68133	-0.702712	-2.38404	0.000808795	0.000222044
Ccnb1ip1	-0.99541	-3.37059	-2.37517	0.0233247	0.00958633
Nt5c1a	0.813821	-1.56057	-2.37439	0.000841393	0.000232132
Gm9910	-0.996225	-3.37059	-2.37436	0.0317555	0.0136441
3110021N24Rik	1.25703	-1.11246	-2.36948	7.01406e-05	1.52638e-05
Csf2rb2	-1.06347	-3.42915	-2.36568	0.041771	0.0186661
Gm49343	-0.924657	-3.28646	-2.3618	0.0364612	0.0160033
4933402D24Rik	-0.896892	-3.25586	-2.35897	0.0273239	0.0114724
Dynlt2a2	-0.0692444	-2.41771	-2.34847	0.00703297	0.00245024
Zfp551	1.34246	-0.987805	-2.33027	5.82715e-05	1.24349e-05
Trpc5	2.22799	-0.0927321	-2.32072	4.9983e-07	7.25e-08
Gm2792	-0.869263	-3.18364	-2.31437	0.0321701	0.0138484
Gm9903	-1.14094	-3.45222	-2.31128	0.0427802	0.0191796
Gm17709	-0.507548	-2.81817	-2.31062	0.0197796	0.00794094
Mybpc3	-0.643946	-2.9524	-2.30845	0.019433	0.00778392
Gm43071	-0.618313	-2.92607	-2.30776	0.0175297	0.00691461
Myh6	1.6908	-0.61436	-2.30516	7.67421e-06	1.381e-06
Gm26850	3.3109	1.01942	-2.29148	0	0
Btn2a2	-0.510173	-2.80052	-2.29035	0.0203219	0.00818724
Gm37785	-1.37079	-3.65393	-2.28314	0.0458514	0.0208242
Npcd	1.47329	-0.802185	-2.27548	3.83104e-05	7.8374e-06
1700003D09Rik	-0.190769	-2.46386	-2.2731	0.00852079	0.00303728
Stxbp5l	4.33131	2.06189	-2.26942	0	0
Gm47210	1.25034	-1.01904	-2.26938	7.13704e-05	1.55546e-05
Gm49077	2.1816	-0.0865337	-2.26813	2.8173e-07	3.88e-08
Pdpr	4.00457	1.74756	-2.25701	1e-11	0
Gm38394	3.5004	1.24345	-2.25695	4.9292e-07	7.14e-08
1700123M08Rik	-0.184293	-2.4399	-2.25561	0.0256622	0.0106942
Gm2058	-0.753093	-3.00784	-2.25475	0.0225631	0.00921227
Gm11766	0.821775	-1.42973	-2.25151	0.000528901	0.000138821
Gm44771	-1.01131	-3.25586	-2.24455	0.0349792	0.0152488
Gm20488	-0.762361	-3.00372	-2.24135	0.0383352	0.0169275
Stat4	0.57547	-1.66499	-2.24046	0.00196518	0.000592574
Gm4202	1.55514	-0.683688	-2.23883	1.14214e-05	2.1129e-06
Derpc	0.152165	-2.0788	-2.23097	0.0182794	0.00725557
Gm9993	0.360635	-1.85971	-2.22035	0.00111495	0.000317134
Gm14291	-0.183916	-2.40044	-2.21652	0.0088368	0.00316665
Atm	3.06578	0.874158	-2.19162	6e-11	0
Cbx3-ps6	2.13277	-0.0573382	-2.19011	0.0145062	0.00556693
Gm49331	-0.527972	-2.71149	-2.18352	0.0224248	0.00914975
Fam120c	5.19246	3.01096	-2.1815	0	0
Cfap54	3.39049	1.21349	-2.17701	1e-11	0
Tlcd2	-0.794256	-2.96709	-2.17284	0.0292606	0.012417
Rps15a-ps7	1.22148	-0.942013	-2.16349	8.25768e-05	1.82605e-05
Gm10584	0.572342	-1.58731	-2.15965	0.0172017	0.00676658
Gm10629	-1.07061	-3.22798	-2.15737	0.044338	0.0199883
Spta1	-0.759914	-2.90945	-2.14953	0.031401	0.0134782
Gm37303	-1.02589	-3.16658	-2.14068	0.0462068	0.0210083
Gm26833	-0.448774	-2.58778	-2.13901	0.0177041	0.00699945
B930094E09Rik	2.87336	0.734485	-2.13887	1.15e-09	1e-10
Gm15387	3.31487	1.18291	-2.13196	5.82e-09	6e-10
A230052G05Rik	-0.594996	-2.72172	-2.12673	0.0347	0.0151026
Gm37446	2.58185	0.460706	-2.12114	1.329e-08	1.4e-09
Gm12473	0.0130029	-2.10043	-2.11344	0.00794289	0.00280765
Galnt2	5.85158	3.7438	-2.10778	0.00251292	0.000778268
Gm31356	-0.197359	-2.29944	-2.10208	0.00838755	0.00298116
Klf8	1.74327	-0.353547	-2.09681	2.63406e-05	5.2234e-06
Sstr1	3.28611	1.19205	-2.09406	6e-11	0
Gm3636	0.777219	-1.30568	-2.0829	0.000953893	0.000266524
Gm15927	-0.537479	-2.61736	-2.07988	0.0264441	0.0110515
Gm21984	3.15531	1.10839	-2.04692	3.646e-07	5.17e-08
Gm14205	5.05188	3.00739	-2.0445	0	0
Gm26954	1.88923	-0.151676	-2.04091	3.362e-06	5.659e-07
Atp7a	1.49	-0.545868	-2.03587	5.58391e-05	1.18673e-05
Gm1141	-0.992691	-3.02855	-2.03586	0.0458514	0.0208221
Allc	-0.958094	-2.98687	-2.02877	0.0424588	0.0190194
Oprd1	3.52593	1.49767	-2.02825	0	0
Ankfn1	1.48293	-0.545273	-2.0282	0.000130361	3.01322e-05
Chrna7	3.09963	1.07441	-2.02522	1.24e-09	1e-10
Fam205c	0.364094	-1.65643	-2.02052	0.00421382	0.00138234
Pm20d2	0.0307075	-1.98954	-2.02025	0.0100511	0.0036589
Was	-0.326621	-2.34549	-2.01887	0.0149442	0.00575953
Fbxo47	-0.267914	-2.27043	-2.00251	0.0149369	0.00575592
Gm49329	0.958213	-1.04398	-2.00219	0.000677352	0.000181707
C920006O11Rik	-0.704958	-2.70137	-1.99641	0.0325195	0.014022
Gm13331	-0.433141	-2.4123	-1.97916	0.0319072	0.0137179
Cul4b	4.53075	2.55218	-1.97857	0	0
Synpo2l	-0.663489	-2.63594	-1.97245	0.0431995	0.0194026
Gm8707	-0.494878	-2.45956	-1.96468	0.0313709	0.0134619
Gm36976	0.266132	-1.69407	-1.9602	0.0056925	0.00193487
Myom2	-0.298752	-2.24082	-1.94207	0.0287257	0.0121527
Gm47260	1.17897	-0.755008	-1.93398	0.000318269	7.9731e-05
Kpna2-ps	0.0736947	-1.85933	-1.93303	0.00918328	0.00330522
4933440N22Rik	1.1629	-0.767714	-1.93061	0.000405216	0.000103793
Pcdhga1	2.65158	0.723332	-1.92824	0.000977912	0.000273765
Atp2b3	6.03258	4.10669	-1.92589	0	0
4930455C13Rik	0.50782	-1.41629	-1.92411	0.00224496	0.000687385
C430014B12Rik	-0.0873088	-2.0106	-1.92329	0.0180044	0.00713935
Pcdhgc5	7.65568	5.7356	-1.92008	0	0
Gm9870	0.862901	-1.04602	-1.90892	0.00273792	0.000857286
Cfap74	3.47397	1.5709	-1.90307	1e-11	0
Gm7292	0.0867705	-1.81553	-1.9023	0.00889314	0.00319118
Gm12715	2.37556	0.474983	-1.90057	0.00771948	0.00272074
Gm49521	1.67148	-0.227912	-1.8994	0.000103872	2.35316e-05
Zfp966	1.75461	-0.139262	-1.89387	2.23494e-05	4.3666e-06
Zfp947	-0.263904	-2.15643	-1.89253	0.0294596	0.012511
Rps13-ps1	3.68184	1.7896	-1.89224	0	0
Gm47962	-0.371461	-2.2633	-1.89184	0.0261774	0.0109287
Xkr4	3.86581	1.9751	-1.89071	0	0
Gpr63	0.826047	-1.06114	-1.88719	0.000750349	0.000204213
Lonrf3	2.05382	0.167857	-1.88597	3.82365e-06	6.525e-07
Capza1-ps1	4.33232	2.45021	-1.88211	0	0
Gm10754	0.644425	-1.23472	-1.87914	0.00363381	0.00117339
Gm37844	3.72103	1.8525	-1.86852	0	0
Faxc	4.89406	3.02951	-1.86455	0	0
Zim3	3.32102	1.46273	-1.85828	3e-11	0
Gm26805	0.734459	-1.12288	-1.85734	0.00216768	0.000661022
Lrrc9	0.133064	-1.72315	-1.85621	0.00800813	0.00283374
Gm9767	0.69977	-1.15587	-1.85564	0.00203574	0.000616494
Hmcn1	1.27003	-0.580503	-1.85053	0.000146368	3.41964e-05
Ablim1	6.10288	4.26143	-1.84145	0	0
Nek11	0.199979	-1.63541	-1.83539	0.00510643	0.0017155
Ncam2	5.93016	4.09561	-1.83456	0	0
Pcdhga2	3.74493	1.91986	-1.82508	9.7e-10	1e-10
Gm19719	-0.220559	-2.04374	-1.82318	0.0185683	0.00738432
Gm17509	1.12022	-0.69787	-1.81809	0.000405153	0.000103754
Gm35558	1.69009	-0.120705	-1.8108	3.03579e-05	6.0824e-06
Gm11991	-0.152938	-1.96177	-1.80884	0.0361254	0.0158305
Gm4409	3.42081	1.61812	-1.80268	4e-11	0
Gm12669	-0.188365	-1.98884	-1.80047	0.0271443	0.0113875
Gm13716	1.8677	0.0717511	-1.79595	1.01341e-05	1.8577e-06
Tmem181b-ps	5.68195	3.88786	-1.79409	0	0
Gm20548	-0.388293	-2.17292	-1.78462	0.025921	0.0108161
9330111N05Rik	-0.751543	-2.5351	-1.78355	0.0479813	0.0219735
Gm9925	-0.42791	-2.20582	-1.77791	0.038191	0.0168493
4933406C10Rik	-0.719253	-2.49466	-1.77541	0.0438869	0.0197493
Gm44183	0.562404	-1.21217	-1.77458	0.0215649	0.00875221
Pcdhga3	4.5824	2.80796	-1.77444	0	0
Gm10382	-0.494215	-2.25914	-1.76493	0.0398122	0.0176658
Gm9752	0.701431	-1.06212	-1.76356	0.00447121	0.00147742
Fut10	2.96862	1.20813	-1.76049	5.0318e-07	7.31e-08
4933428P19Rik	2.53934	0.782724	-1.75661	1.5375e-07	2.02e-08
Gm43580	-0.3549	-2.10322	-1.74832	0.0490039	0.0225187
Adcy9	5.09084	3.3464	-1.74444	0	0
Gm5901	1.18827	-0.553775	-1.74205	0.000840136	0.00023174
Rab11b-ps2	-0.368877	-2.10975	-1.74087	0.0472016	0.0215263
Gm47512	7.53002	5.79201	-1.73801	0	0
Zfp526	3.031	1.29812	-1.73288	1.79e-09	2e-10
Slc37a2	1.56606	-0.161964	-1.72802	0.000130992	3.03133e-05
Gm45102	0.764178	-0.963367	-1.72755	0.00230997	0.000709165
Gm18609	2.69209	0.967891	-1.7242	8.713e-08	1.1e-08
Col6a4	0.974236	-0.749874	-1.72411	0.00256181	0.000796597
Gpr52	3.30887	1.58867	-1.7202	1.03e-09	1e-10
Pcdhga5	3.69852	1.97944	-1.71908	5.4e-10	0
Gm19531	2.78562	1.06775	-1.71787	1.86652e-06	2.992e-07
C030034L19Rik	2.1423	0.42706	-1.71524	2.36896e-06	3.888e-07
Acp7	0.527113	-1.18112	-1.70824	0.00623767	0.00214245
Gm9748	-0.377263	-2.08384	-1.70657	0.0333382	0.0144306
Gm42733	1.66676	-0.0346262	-1.70138	6.59433e-05	1.42576e-05
Gm48062	2.51536	0.825615	-1.68975	7.369e-07	1.104e-07
Gm52988	0.00612928	-1.68214	-1.68827	0.0224446	0.00915903
Gm9833	2.41219	0.730516	-1.68168	2.6878e-07	3.69e-08
Gm43474	0.113848	-1.55883	-1.67267	0.0226721	0.0092629
Dbf4	0.917712	-0.746715	-1.66443	0.00299598	0.000947813
Mroh8	-0.423804	-2.08745	-1.66364	0.0472383	0.0215532
Piwil2	0.141138	-1.51977	-1.66091	0.0121848	0.00455696
Gm44123	2.99167	1.34253	-1.64914	1.627e-08	1.8e-09
Lcn2	1.07052	-0.574744	-1.64527	0.00332413	0.0010626
A530083I20Rik	-0.122616	-1.76619	-1.64358	0.0497469	0.022914
Gm45449	1.64088	-0.00237701	-1.64325	5.43895e-05	1.1533e-05
Gm37570	-0.445755	-2.08746	-1.64171	0.0450667	0.02039
Gm10493	1.86794	0.227174	-1.64077	7.27063e-05	1.58654e-05
4930512B01Rik	0.306478	-1.33178	-1.63826	0.0250224	0.0103856
A730081D07Rik	0.589474	-1.03976	-1.62923	0.00486797	0.00162564
C730002L08Rik	2.22976	0.609454	-1.62031	6.24556e-06	1.101e-06
Slc16a14	2.19864	0.578902	-1.61973	8.53329e-06	1.5495e-06
Zfp109	2.40825	0.793328	-1.61493	3.6161e-06	6.124e-07
Gm12183	-0.0141527	-1.61869	-1.60454	0.0299994	0.0127727
Gm12905	1.97118	0.367748	-1.60343	7.52598e-05	1.64593e-05
Zfp648	-0.334926	-1.93715	-1.60222	0.0348337	0.0151702
Crbn	5.59085	3.98898	-1.60187	0	0
1700014D04Rik	-0.00883325	-1.60754	-1.59871	0.0264786	0.0110724
Gm44168	1.70164	0.103655	-1.59799	0.000158688	3.7504e-05
Ptprn2	7.64964	6.06149	-1.58815	0	0
Gm49322	1.68113	0.0956424	-1.58549	0.00665841	0.00230353
4930470G03Rik	3.06684	1.48189	-1.58495	2.596e-08	3e-09
Akr1e1	4.24738	2.67005	-1.57734	0	0
Gm26673	5.19159	3.62918	-1.56241	0	0
4930507D05Rik	0.281547	-1.27605	-1.55759	0.0137181	0.00522311
Pcdhga4	4.26908	2.71173	-1.55735	0	0
Sync	0.660338	-0.88468	-1.54502	0.00623477	0.00214045
D930019O06Rik	3.01253	1.46782	-1.54472	1.585e-08	1.8e-09
BC037039	4.80376	3.26693	-1.53684	0	0
Gm7340	0.402947	-1.13374	-1.53668	0.00964892	0.0034937
Plscr4	1.29547	-0.236865	-1.53233	0.000872036	0.000241646
Gm7818	1.82391	0.292407	-1.53151	0.000139725	3.25537e-05
Gucy1a2	2.00039	0.4742	-1.52619	2.65033e-05	5.2599e-06
Loxl2	0.918631	-0.607213	-1.52584	0.00555864	0.00188576
Pln	0.421543	-1.10268	-1.52423	0.0465595	0.0211838
Gm12359	0.129074	-1.39116	-1.52023	0.0220608	0.00898211
Vash1	3.71122	2.19344	-1.51777	1e-11	0
Chn1os1	5.26958	3.76053	-1.50905	0	0
Gm44832	3.34411	1.85577	-1.48834	2.06e-09	2e-10
Pde4d	4.89685	3.40945	-1.4874	0	0
Map3k21	0.796948	-0.689136	-1.48608	0.00323344	0.00103011
A230065N10Rik	1.50823	0.0278922	-1.48034	0.000737865	0.000200296
Gm37980	1.39829	-0.0806488	-1.47894	0.000798006	0.000218651
A230004M16Rik	0.296237	-1.18171	-1.47794	0.0194424	0.00778875
Fbxl21	1.90421	0.430761	-1.47345	0.000180756	4.32086e-05
Gm43863	-0.24861	-1.72122	-1.47261	0.045035	0.0203708
Gm43653	1.23097	-0.24064	-1.47161	0.00254402	0.00078962
Gm6206	1.5333	0.0631543	-1.47015	0.00270336	0.000845149
A330041J22Rik	1.54335	0.0735048	-1.46985	0.000416674	0.000107088
Gpr165	2.84475	1.37941	-1.46534	4.23245e-06	7.262e-07
Ifit3	2.76069	1.29603	-1.46466	1.18314e-06	1.837e-07
Myo1f	0.253475	-1.20841	-1.46188	0.0365938	0.0160675
Kcnj6	4.19254	2.73245	-1.46009	0	0
Gm10138	2.40743	0.94777	-1.45966	1.2368e-05	2.3034e-06
Gm44284	0.123689	-1.33409	-1.45778	0.0313709	0.0134604
Taf9	3.09646	1.64121	-1.45525	3.81433e-06	6.505e-07
Prepl	8.3184	6.87038	-1.44803	0	0
3000002C10Rik	1.26551	-0.178385	-1.44389	0.00134816	0.000390052
Gm42902	0.841175	-0.600976	-1.44215	0.00596787	0.00203884
Myh2	1.77889	0.343354	-1.43554	0.00966529	0.00350224
Zfp82	1.812	0.376981	-1.43502	0.0445566	0.0201206
4930534D22Rik	0.188308	-1.2415	-1.42981	0.0241125	0.00995709
Gm20402	-0.00368611	-1.42536	-1.42167	0.0394989	0.0175097
Npsr1	1.24572	-0.174201	-1.41992	0.00331188	0.00105814
Mamdc2	1.56312	0.146501	-1.41662	0.003782	0.00122603
Slc47a1	0.949597	-0.462624	-1.41222	0.00548208	0.00185623
Gm37233	0.776176	-0.634791	-1.41097	0.00735352	0.00257504
Camk4	5.27665	3.8662	-1.41045	0	0
Gm16499	2.08629	0.676295	-1.41	5.66427e-05	1.20537e-05
Fgfr3-ps	0.764028	-0.645168	-1.4092	0.00614983	0.00210862
Gm44792	0.291542	-1.11506	-1.4066	0.0241798	0.00998619
Gm8325	1.97637	0.571858	-1.40451	0.000710597	0.000191856
F13a1	0.235934	-1.16708	-1.40302	0.029976	0.0127611
Gm20063	0.773276	-0.626769	-1.40005	0.00915508	0.00329458
Gm49759	2.64861	1.24893	-1.39968	3.62175e-06	6.137e-07
Pcdhga12	4.77991	3.38135	-1.39856	0	0
Sorbs1	5.64934	4.25146	-1.39788	0	0
Tenm3	6.28313	4.89335	-1.38977	0	0
Gm37035	0.27882	-1.10549	-1.38431	0.0201694	0.00811381
Pcdhb9	3.89376	2.511	-1.38276	9.68e-09	1e-09
C1qtnf1	1.71017	0.328348	-1.38182	0.000662645	0.000177439
Amd2	1.9275	0.551973	-1.37553	0.000283341	7.04137e-05
Ipp	2.91736	1.54524	-1.37212	9.571e-08	1.22e-08
Gm43517	0.547751	-0.82401	-1.37176	0.0306321	0.0131001
Ncapg	0.197506	-1.17315	-1.37066	0.0402403	0.0178732
Lancl2	6.03882	4.66818	-1.37064	0	0
Gm15063	1.01164	-0.358378	-1.37002	0.00422622	0.00138755
Sgtb	6.76638	5.40591	-1.36048	0	0
Myh8	0.517316	-0.838549	-1.35586	0.0155604	0.00604079
Mfrp	1.46832	0.115025	-1.35329	0.00112297	0.000319539
Gm50115	3.48242	2.13242	-1.35	4.33e-09	4e-10
Ston1	1.02937	-0.318475	-1.34784	0.00541996	0.00183402
Wdr35	5.17731	3.82982	-1.34749	0	0
Gm10602	1.27839	-0.0669731	-1.34536	0.00219617	0.000670544
F8	0.601009	-0.744203	-1.34521	0.0140684	0.00537327
Lrrk2	5.47622	4.13157	-1.34464	0	0
Itgb2	0.873995	-0.465731	-1.33973	0.00654457	0.00225848
Cdhr1	5.53283	4.19392	-1.33891	0	0
Wdfy4	0.966437	-0.362755	-1.32919	0.0063771	0.00219379
Ggn	0.114311	-1.21423	-1.32854	0.0354635	0.0154906
Zfp442	0.498174	-0.828138	-1.32631	0.0304749	0.0130114
Col12a1	3.45355	2.12825	-1.3253	0.00090642	0.000251838
Gm10642	1.8878	0.563876	-1.32392	0.000261585	6.45117e-05
Gm6556	0.799929	-0.523108	-1.32304	0.00935475	0.003372
1810049J17Rik	2.4692	1.14683	-1.32237	3.79388e-05	7.7484e-06
Garem1	4.55937	3.23728	-1.32209	0	0
Pcdhac1	2.66913	1.35055	-1.31858	0.00299151	0.000946075
Pyroxd2	1.53073	0.216313	-1.31442	0.00169472	0.000501576
4933427D14Rik	3.30769	1.99847	-1.30922	0.0229453	0.00939811
D130043K22Rik	4.78098	3.47446	-1.30652	0	0
Gm19716	3.02041	1.714	-1.30642	6.8389e-05	1.48471e-05
A830035O19Rik	1.56145	0.256645	-1.3048	0.0030503	0.000967144
Pcdhgb6	4.85417	3.55481	-1.29935	5e-11	0
Papln	1.0469	-0.250917	-1.29782	0.00707912	0.00246976
D030047H15Rik	0.200189	-1.0968	-1.29699	0.0448218	0.0202477
Gm20008	1.30432	0.00993331	-1.29439	0.00210337	0.000639138
Pla2g4e	2.05831	0.764291	-1.29402	0.000304782	7.61213e-05
AA465934	1.43652	0.144918	-1.29161	0.00297326	0.0009395
Gm38160	0.962982	-0.327055	-1.29004	0.0121852	0.00455775
Cntn5	1.8541	0.564261	-1.28984	0.000454152	0.000117556
E030037K01Rik	1.21198	-0.077533	-1.28951	0.005446	0.00184313
Dusp4	3.78921	2.50338	-1.28583	6e-11	0
Pnpla3	0.955147	-0.330346	-1.28549	0.00710209	0.00247932
Kcnt2	4.49085	3.20788	-1.28297	0	0
Pcdhb10	2.43702	1.15582	-1.2812	2.16232e-05	4.206e-06
Gm26953	1.283	0.00278549	-1.28022	0.00260187	0.000810602
B430218F22Rik	2.7154	1.43736	-1.27804	1.68468e-05	3.2122e-06
Pcdhgb2	4.01499	2.7372	-1.27779	2.2e-10	0
C230034O21Rik	0.404251	-0.873217	-1.27747	0.0241806	0.00998781
Clec3b	1.89005	0.613803	-1.27624	0.000445057	0.000115057
Actn3	1.59405	0.320845	-1.27321	0.0189809	0.00757306
Pcdhga7	3.97092	2.69867	-1.27225	1.913e-08	2.2e-09
B3gnt2	4.90437	3.63469	-1.26967	0.0170931	0.00671536
A230060F14Rik	0.236538	-1.03068	-1.26722	0.0356611	0.0155962
Adgre1	0.400267	-0.860906	-1.26117	0.036205	0.0158694
Gm9954	3.43481	2.17471	-1.26011	2.573e-08	3e-09
Gspt1	5.70608	4.44779	-1.25828	0	0
Erdr1	6.02147	4.76418	-1.25729	4.89337e-05	1.02305e-05
Ube2n-ps1	2.90247	1.64728	-1.25519	0.0359029	0.0157252
Xaf1	3.57456	2.31992	-1.25464	1.364e-08	1.5e-09
9430085M18Rik	0.527127	-0.72463	-1.25176	0.0278285	0.0117114
Sik2	4.66783	3.41752	-1.25031	0	0
Kcnh5	3.66509	2.41565	-1.24943	1.48e-08	1.6e-09
Greb1l	2.94885	1.70042	-1.24844	4.5817e-07	6.61e-08
Kif23	0.576993	-0.66744	-1.24443	0.0247643	0.0102624
Fan1	2.28329	1.03937	-1.24392	4.93168e-05	1.03212e-05
Tert	0.23855	-1.00428	-1.24283	0.0324546	0.0139866
Gm26672	3.78723	2.54868	-1.23855	2.16e-09	2e-10
Gm44729	2.67264	1.4349	-1.23774	2.90181e-05	5.7904e-06
Gm42928	2.78962	1.55235	-1.23727	2.74821e-06	4.561e-07
Atp6v1c2	0.861501	-0.374626	-1.23613	0.0238144	0.00981853
Myom1	1.04239	-0.192488	-1.23488	0.0104149	0.00381557
Zc3h12c	3.48579	2.25809	-1.2277	1.449e-08	1.6e-09
Zfhx2os	3.21518	1.98864	-1.22655	5.2118e-07	7.59e-08
Pcdhgb7	4.22258	2.99872	-1.22385	1e-11	0
Ubtd2	3.48054	2.25841	-1.22213	3.777e-08	4.5e-09
Klhl34	4.52755	3.30651	-1.22105	0	0
Cnmd	0.636834	-0.58346	-1.22029	0.0399044	0.0177089
Pcdhb19	3.18931	1.97223	-1.21708	3.8228e-07	5.44e-08
Exph5	2.3482	1.13121	-1.21699	8.39343e-05	1.85834e-05
Mrc1	0.862398	-0.353686	-1.21608	0.0171617	0.00674788
Map3k9	4.40262	3.18657	-1.21605	3e-11	0
Rad18	2.22388	1.00839	-1.21549	5.74183e-05	1.2243e-05
D430020J02Rik	0.859675	-0.350996	-1.21067	0.0207473	0.00838334
Katnal2	2.42103	1.21053	-1.2105	2.11088e-05	4.0968e-06
Gm17108	0.530364	-0.679979	-1.21034	0.03418	0.014843
Pcdhgb1	3.42654	2.21781	-1.20873	4.62508e-05	9.6245e-06
Gm11769	1.53908	0.330439	-1.20864	0.00239971	0.00073996
Prkcz2	0.0660449	-1.14026	-1.2063	0.0497469	0.0229134
A930003O13Rik	2.4894	1.28315	-1.20624	6.61281e-05	1.43083e-05
Dgki	4.34848	3.14456	-1.20392	0	0
Gm6560	1.13192	-0.0684353	-1.20035	0.00870248	0.0031124
Cenpj	1.68221	0.482148	-1.20006	0.00120022	0.000343663
Fancb	0.980929	-0.218104	-1.19903	0.0101958	0.00371934
Gm42979	1.38987	0.193434	-1.19644	0.00370797	0.00120035
Pcdhga9	3.82187	2.62842	-1.19344	1.195e-08	1.3e-09
Itm2a	4.39016	3.19686	-1.1933	0	0
Zpbp	0.375362	-0.815445	-1.19081	0.0390528	0.0172845
Pcdhb21	1.38087	0.19674	-1.18413	0.00520809	0.00175331
Gm7901	0.886608	-0.291	-1.17761	0.0179485	0.00711064
Filip1	4.64509	3.46814	-1.17695	0	0
Abca9	0.950523	-0.218906	-1.16943	0.0264786	0.0110745
Pcdhgb8	1.93327	0.766249	-1.16703	0.00144415	0.000420929
Pcdhgb5	3.14605	1.98622	-1.15983	7.38048e-06	1.323e-06
Cd6	1.58061	0.420918	-1.15969	0.00170574	0.000505391
Zfp967	0.44852	-0.70722	-1.15574	0.0429758	0.0192812
Zfp970	1.54838	0.393044	-1.15534	0.00358109	0.00115443
5330413P13Rik	1.19862	0.0437971	-1.15482	0.00730991	0.0025574
Gprc5c	1.25862	0.104133	-1.15449	0.0209499	0.00847766
Gm20695	0.880158	-0.273619	-1.15378	0.0188867	0.00753138
Tll1	1.12636	-0.0270101	-1.15337	0.00854776	0.00304782
Mfsd9	2.27484	1.12185	-1.15299	8.59058e-05	1.90757e-05
Ap4e1	2.34642	1.19427	-1.15216	8.05591e-05	1.77734e-05
Pcdhac2	5.98924	4.83789	-1.15134	2.5892e-07	3.54e-08
Zfp933	1.91667	0.765852	-1.15082	0.000832254	0.00022934
Ptges3-ps	0.674567	-0.476058	-1.15063	0.0415566	0.0185568
Depdc7	0.453142	-0.695845	-1.14899	0.0357444	0.0156365
Ccn3	5.98095	4.8346	-1.14635	0	0
B930059L03Rik	0.782681	-0.363105	-1.14579	0.0313743	0.013465
Atp1a1	10.0047	8.86108	-1.14358	0	0
Gm16278	0.780701	-0.360878	-1.14158	0.0150474	0.00580746
Ptger3	0.999575	-0.141561	-1.14114	0.0225216	0.00919287
Dpp8	7.24706	6.10813	-1.13893	0	0
Klf12	4.05486	2.91709	-1.13777	1.3e-10	0
Slco5a1	2.57237	1.43549	-1.13688	5.32662e-05	1.12631e-05
Pisd-ps1	2.24614	1.11277	-1.13337	0.000176786	4.2116e-05
Pcdhb16	2.80197	1.66964	-1.13232	3.85329e-06	6.582e-07
Dchs2	1.20762	0.0755333	-1.13209	0.0112738	0.00417051
Trpv6	1.55423	0.4237	-1.13053	0.00172134	0.000510573
Gm26796	0.571986	-0.558129	-1.13011	0.0404009	0.0179555
Gpc6	1.86669	0.736637	-1.13005	0.00110663	0.000314449
Tarsl2	5.27813	4.14838	-1.12975	0	0
Laptm5	3.58779	2.46012	-1.12767	1.4385e-07	1.88e-08
9630013A20Rik	1.53826	0.410825	-1.12744	0.00491628	0.00164443
Ptger4	0.306612	-0.820672	-1.12728	0.0472632	0.0215679
Pcdhga11	5.01503	3.88781	-1.12721	5.1057e-07	7.42e-08
Gm10366	0.664057	-0.462034	-1.12609	0.033026	0.0142747
A330074K22Rik	1.47874	0.353182	-1.12556	0.00596787	0.00203912
Pamr1	4.64067	3.51842	-1.12225	3.56e-09	3e-10
1700086L19Rik	3.19703	2.07628	-1.12076	1.04852e-06	1.609e-07
Cadps	7.67999	6.56092	-1.11907	0	0
Cxadr	4.24031	3.12221	-1.1181	3.2e-10	0
Tmem74	2.79102	1.67339	-1.11762	0.000146441	3.42214e-05
BC065403	2.36489	1.24837	-1.11653	0.000176627	4.20686e-05
4931414P19Rik	2.38952	1.27615	-1.11337	0.000188317	4.51688e-05
Mybl1	1.8194	0.708551	-1.11085	0.0013113	0.000378164
Col11a1	3.84066	2.73144	-1.10922	0.0215708	0.00875578
G730003C15Rik	0.565142	-0.541038	-1.10618	0.0498331	0.0229671
Gm49654	3.379	2.27312	-1.10589	1.9714e-07	2.65e-08
Kcna1	5.77363	4.66971	-1.10392	0	0
Wdr36	4.59799	3.49687	-1.10112	1e-11	0
Kif17	4.82823	3.72851	-1.09972	0	0
Ubr3	7.47105	6.37148	-1.09957	0	0
Gm6361	3.26126	2.16824	-1.09302	5.23583e-05	1.10428e-05
Ppara	0.484873	-0.606819	-1.09169	0.0452571	0.0205067
4932441J04Rik	4.87577	3.78439	-1.09138	1.696e-08	1.9e-09
Gm45371	0.973136	-0.114497	-1.08763	0.0321775	0.0138533
Csnk2a1-ps3	0.86692	-0.21839	-1.08531	0.0308248	0.0132025
BC024063	1.1718	0.0866107	-1.08519	0.0143271	0.00548912
Cklf	1.29161	0.2067	-1.08491	0.0169099	0.00662872
9330121J05Rik	2.99767	1.91278	-1.0849	1.11686e-05	2.0636e-06
Eri1	3.65587	2.5728	-1.08308	5.467e-08	6.7e-09
Lrrc2	0.655536	-0.425017	-1.08055	0.0413867	0.0184697
Zfp879	0.691948	-0.386058	-1.07801	0.0498148	0.022956
Mcm5	2.70624	1.63008	-1.07616	4.54431e-05	9.4368e-06
Slc24a4	4.27832	3.20338	-1.07494	6.2e-10	1e-10
Hgf	1.38841	0.313905	-1.07451	0.00782958	0.00276378
Pcdhga10	3.76671	2.69315	-1.07356	1.16891e-06	1.811e-07
Tubd1	2.32611	1.25763	-1.06848	0.000750349	0.00020419
Elapor2	5.47945	4.41102	-1.06843	0	0
Eps8l3	1.47831	0.411312	-1.067	0.00646372	0.00222673
Ifit1bl1	1.15547	0.0887665	-1.0667	0.0150756	0.00581995
Taco1	3.29224	2.22895	-1.06329	1.67995e-06	2.665e-07
Ankrd52	5.70912	4.64817	-1.06095	0	0
Serac1	3.64692	2.58616	-1.06076	1.0151e-07	1.3e-08
Hecw2	5.68993	4.63238	-1.05755	0	0
Itih2	0.954322	-0.102769	-1.05709	0.0254421	0.0105956
Kdm3a	4.92098	3.86395	-1.05703	0	0
Zyg11b	7.23877	6.1844	-1.05437	0	0
Pcdhb12	3.26009	2.206	-1.05409	5.1358e-07	7.47e-08
Layn	1.25654	0.203856	-1.05269	0.0107865	0.0039692
Pisd-ps2	0.950828	-0.100702	-1.05153	0.0458653	0.0208332
Cdh9	3.77299	2.7215	-1.05148	1.032e-08	1.1e-09
Gm26648	1.25263	0.201301	-1.05133	0.0103905	0.00380158
Hp1bp3	8.01682	6.96648	-1.05034	0	0
A330040F15Rik	1.01928	-0.0293525	-1.04863	0.0216773	0.0088037
Tnks	6.56144	5.51321	-1.04824	0	0
Gm38182	1.50891	0.460755	-1.04816	0.0105671	0.00388047
Pdik1l	3.49645	2.44895	-1.0475	3.9842e-07	5.7e-08
Gucy1b1	7.32102	6.27475	-1.04628	0	0
C230038L03Rik	2.20027	1.15401	-1.04626	0.00080899	0.000222142
Il10ra	0.862015	-0.182484	-1.0445	0.0282801	0.0119382
Zfp382	2.04424	0.999939	-1.04431	0.00106836	0.000302438
Gm10817	3.06458	2.02088	-1.04369	2.48846e-06	4.097e-07
BC037032	0.807947	-0.234023	-1.04197	0.029932	0.0127392
Kdm6a	4.42397	3.3823	-1.04166	3e-11	0
Gm47882	3.0471	2.00627	-1.04083	6.5387e-06	1.1576e-06
Dnah5	1.64121	0.601398	-1.03981	0.00505377	0.00169535
Slit3	4.4123	3.3736	-1.0387	8e-11	0
Il1rapl2	1.51509	0.476596	-1.0385	0.0117175	0.00436634
Htr2a	4.68871	3.65027	-1.03844	3e-11	0
Gm44878	3.15081	2.11573	-1.03508	6.34886e-06	1.1219e-06
Esco1	4.4817	3.44722	-1.03447	3.2e-10	0
Ncapd3	3.8407	2.80635	-1.03436	1.501e-08	1.7e-09
Snx29	2.33385	1.30009	-1.03377	0.00025303	6.21827e-05
Zfp605	3.16021	2.1265	-1.03371	1.67052e-05	3.1825e-06
Gm14820	2.01672	0.983514	-1.03321	0.00264986	0.000826843
Epha6	3.29227	2.25917	-1.0331	1.96099e-06	3.167e-07
4930563E22Rik	1.16062	0.128416	-1.0322	0.0253894	0.0105588
Wdr17	4.71015	3.6783	-1.03185	0	0
Tbc1d8b	2.3481	1.31811	-1.02999	0.00029964	7.47885e-05
Ets1	2.4674	1.4413	-1.0261	0.000131981	3.05495e-05
Slc2a4	1.4108	0.385086	-1.02572	0.00735337	0.0025746
Ammecr1l	4.2241	3.20041	-1.02369	3.145e-08	3.7e-09
Kif3b	6.33623	5.31419	-1.02205	0	0
Pcdhb13	2.45675	1.43613	-1.02062	0.000289701	7.21039e-05
Frmpd4	5.96215	4.94196	-1.02019	0	0
Rreb1	4.37199	3.3534	-1.0186	1.5e-10	0
Uevld	3.43483	2.41756	-1.01727	2.7757e-07	3.81e-08
Tango6	2.39769	1.38166	-1.01603	0.000257144	6.3319e-05
Dhx9	6.56623	5.55062	-1.01562	0	0
Mtmr9	5.5715	4.5569	-1.0146	0	0
Cep85	4.07142	3.05976	-1.01167	1.12e-09	1e-10
Gm38102	2.31157	1.30087	-1.0107	0.000433169	0.000111749
Med23	4.88141	3.87113	-1.01028	0	0
Cntnap3	3.5337	2.52465	-1.00905	9.716e-07	1.484e-07
Prps1l3	2.89535	1.88678	-1.00857	1.29243e-05	2.4154e-06
Mios	3.98863	2.98362	-1.00501	1.138e-08	1.2e-09
Gprin3	3.8286	2.82647	-1.00213	2.092e-08	2.4e-09
Gm14391	1.97547	0.974054	-1.00141	0.0109499	0.00403999
Tmem63c	4.84578	3.84475	-1.00103	0	0
Rnf39	2.72861	1.72765	-1.00096	7.76421e-05	1.70433e-05
Pth2r	0.67047	-0.330429	-1.0009	0.0423034	0.018936
BC035947	1.06208	2.06274	1.00066	0.00134816	0.000390108
Cbs	4.3443	5.34501	1.00071	0	0
mt-Co3	9.78947	10.7911	1.00161	2.03823e-06	3.312e-07
Dmrta2	0.687013	1.68907	1.00205	0.0146804	0.00564196
Rpl35a	6.25549	7.25917	1.00367	0	0
Mrps21	4.72919	5.73444	1.00525	0	0
Rpl28	7.62671	8.63306	1.00636	0	0
Llph-ps2	3.34839	4.35501	1.00662	3.9e-10	0
Rps8	7.24817	8.25499	1.00682	0	0
1700037C18Rik	3.03761	4.04668	1.00907	2.6e-09	2e-10
Htra1	6.716	7.72532	1.00933	0	0
Pitx2	0.0942476	1.10402	1.00977	0.0233009	0.00957166
Npffr1	1.50423	2.51506	1.01083	0.00104252	0.000294515
Dcxr	2.16093	3.1719	1.01098	5.71811e-06	1.0006e-06
Rpl37a	6.54672	7.55805	1.01133	0	0
Tomm6	5.90842	6.92146	1.01304	0	0
Pdgfa	4.71985	5.73437	1.01453	0	0
Gm10221	2.2835	3.2981	1.01461	0.0391427	0.0173306
Mcrip2	3.01312	4.02777	1.01464	6.86e-09	7e-10
Ttll9	-0.287579	0.727628	1.01521	0.0472683	0.0215728
Zfhx3	3.69556	4.71111	1.01555	1e-11	0
Krt1	2.06203	3.07899	1.01696	3.87873e-06	6.63e-07
Selenow	8.77611	9.79329	1.01719	0	0
Mmp28	0.332613	1.35083	1.01822	0.0114495	0.00424787
Enho	5.01924	6.0379	1.01866	0	0
Gm19345	0.675632	1.69509	1.01946	0.00356112	0.00114568
Rplp1	8.28218	9.30341	1.02123	0	0
Otx2	0.822169	1.84385	1.02168	0.00301067	0.000953114
Ppp1r14b	3.75915	4.78274	1.02359	1e-11	0
Plac9a	2.05673	3.08252	1.02579	7.44641e-06	1.336e-06
Smim3	3.1797	4.20655	1.02685	3e-10	0
Fam89b	3.39888	4.42746	1.02858	2.1e-10	0
Sdc4	5.60775	6.63691	1.02916	0	0
Elob	6.33409	7.36339	1.0293	0	0
Gm15721	1.00156	2.0317	1.03014	0.00072016	0.000194905
Gm17081	3.50144	4.53408	1.03264	3e-11	0
Akr7a5	3.97817	5.01123	1.03305	0	0
Rpl35	6.11196	7.14527	1.03331	0	0
rDNA_ITS2	2.10905	3.14281	1.03375	1.39572e-05	2.6242e-06
Cib2	4.03928	5.0731	1.03382	0	0
Lrrc51	0.912677	1.94677	1.0341	0.00137322	0.000398326
Atp5e	5.31659	6.35152	1.03492	0	0
Rpl36a	5.92803	6.96525	1.03723	0	0
Tmem234	5.97812	7.01635	1.03823	0	0
Kcng2	2.02665	3.06545	1.03879	7.56405e-06	1.3596e-06
Gpr4	1.84109	2.88064	1.03956	3.80066e-05	7.7691e-06
Pdcd5	4.62838	5.66812	1.03973	0	0
Coa4	1.22438	2.26481	1.04044	0.000818327	0.00022506
Ptms	9.1068	10.149	1.04223	0	0
Ndufs6	5.07208	6.11445	1.04237	0	0
Nudc	7.29038	8.33281	1.04243	0	0
Gstm7	4.11997	5.16252	1.04254	0	0
2010001A14Rik	0.685473	1.72821	1.04273	0.00186318	0.000557483
Rgcc	3.07393	4.11671	1.04278	2.31e-09	2e-10
Dhrs13os	1.46834	2.51215	1.04381	5.67678e-05	1.20833e-05
Gm11627	0.834941	1.87892	1.04398	0.00103673	0.00029253
Zmat5	3.35212	4.39667	1.04455	1e-10	0
Rps27	6.33954	7.38576	1.04622	0	0
Ramp2	3.04212	4.08839	1.04627	1.36e-09	1e-10
Gm10288	0.425085	1.47352	1.04843	0.00685749	0.00238094
Hes1	2.5179	3.56761	1.04971	4.46e-08	5.4e-09
Gm20463	2.78918	3.83906	1.04988	2.76e-09	3e-10
Gm37335	0.916545	1.96801	1.05146	0.00117266	0.000334946
Rbfaos	2.81288	3.86496	1.05208	4.24e-09	4e-10
Cox7a2	5.52437	6.57661	1.05224	0	0
Phyhd1	2.52449	3.57741	1.05292	1.0722e-07	1.38e-08
Ankmy1	2.38778	3.44084	1.05306	1.5609e-07	2.06e-08
2410004P03Rik	1.12074	2.17427	1.05353	0.000519155	0.000136039
Eif4ebp1	1.53487	2.58849	1.05362	0.000104297	2.36392e-05
Gm5415	0.439925	1.49576	1.05584	0.00453492	0.00150117
5033430I15Rik	-0.0248094	1.0314	1.05621	0.0152575	0.0059034
Bst2	1.1032	2.15972	1.05652	0.000297934	7.43143e-05
Cnbd2	3.17736	4.23417	1.05681	2.4e-10	0
S100b	6.08094	7.1383	1.05736	0	0
Rpl37	7.00864	8.06627	1.05763	0	0
AI429214	0.585127	1.64284	1.05772	0.00360213	0.00116199
Gm13341	0.655504	1.71441	1.05891	0.00752186	0.00264213
AW047730	3.83687	4.89628	1.0594	0	0
Ndufa2	5.33883	6.39895	1.06013	0	0
Fbxl22	2.40883	3.46971	1.06088	5.883e-08	7.2e-09
Lor	3.28314	4.34439	1.06125	7e-10	1e-10
Acp1	4.82615	5.8888	1.06265	0	0
Ndufa3	5.60358	6.66659	1.06301	0	0
Ccdc85b	6.42595	7.48951	1.06357	1.221e-08	1.3e-09
Fau	6.85243	7.91639	1.06397	0	0
Gm20371	-0.519285	0.544718	1.064	0.0457813	0.0207802
Fth1	10.3798	11.4447	1.06492	0	0
Prox1os	0.0240875	1.08932	1.06524	0.0108314	0.00398982
Gm13066	2.74089	3.80731	1.06642	5.86e-09	6e-10
Acat3	4.16404	5.23076	1.06672	0	0
Hsbp1l1	-0.454022	0.613056	1.06708	0.0448423	0.0202642
Clec2d	0.523751	1.59118	1.06743	0.00413821	0.00135521
Sod3	3.4835	4.55118	1.06768	1e-11	0
Gm19918	1.07978	2.14782	1.06804	0.00103741	0.000292834
Snhg6	2.22494	3.29375	1.06881	6.3397e-07	9.4e-08
Gm44559	0.571621	1.641	1.06938	0.00376945	0.00122147
D930036K23Rik	-0.560579	0.508914	1.06949	0.0492037	0.0226265
Gm38299	0.318121	1.38764	1.06952	0.00845402	0.0030089
Lbhd2	1.12836	2.19888	1.07051	0.000217269	5.28302e-05
Gm15501	0.828505	1.89927	1.07076	0.000980058	0.000274471
Ddx3y	3.96029	5.03422	1.07392	9.37771e-05	2.09758e-05
Gm5089	0.755493	1.82973	1.07424	0.00148445	0.000433802
Gm11175	5.57708	6.65195	1.07487	0	0
Rpl13a	8.39185	9.46736	1.07552	0	0
Rpl38	5.9901	7.06564	1.07554	0	0
D8Ertd738e	5.12645	6.20266	1.07621	0	0
Dnm3os	0.808377	1.88466	1.07629	0.00206371	0.000625411
Krt18	-0.121329	0.955229	1.07656	0.0265484	0.011108
Gm49032	0.000487131	1.07747	1.07699	0.0193792	0.00775934
H2-Q2	-0.329918	0.747203	1.07712	0.0412019	0.0183627
Gm6863	-0.561394	0.516022	1.07742	0.0453621	0.0205629
Gm37965	-0.669413	0.408251	1.07766	0.046778	0.0212984
Sfrp1	3.3594	4.43722	1.07782	1e-11	0
Rps29	6.82607	7.90504	1.07897	0	0
Tmem160	3.61815	4.69804	1.07989	2e-11	0
Zfas1	3.00411	4.08552	1.0814	3e-10	0
Mthfs	0.928801	2.01068	1.08188	0.00083724	0.00023085
Sh2d1a	3.38706	4.46933	1.08227	1e-11	0
Rpp21	3.27602	4.35847	1.08244	6e-11	0
S100a13	3.29921	4.38295	1.08374	1e-11	0
Jund	7.24392	8.32907	1.08514	2.13976e-06	3.485e-07
Ppp1r3g	3.56173	4.64754	1.08581	1e-11	0
Cox6a1	8.18433	9.27026	1.08592	0	0
Ccdc24	4.86175	5.9488	1.08705	0	0
Gm10687	-0.347826	0.739588	1.08741	0.0437612	0.0196857
Cldn2	-0.0545554	1.03388	1.08844	0.0222547	0.0090731
Kcnmb4os1	3.55925	4.64783	1.08858	0	0
Cdkn2c	1.00462	2.09323	1.08861	0.000764319	0.000208387
E130114P18Rik	1.26781	2.35646	1.08866	0.000177019	4.21907e-05
Angpt2	-0.308249	0.781148	1.0894	0.0268407	0.0112434
Ctf1	-0.489831	0.599662	1.08949	0.0328057	0.0141715
Zbtb20	6.37409	7.46425	1.09015	0	0
Polr1has	1.02015	2.1108	1.09066	0.000407827	0.000104509
Gng5	3.61481	4.70547	1.09066	2.19031e-06	3.574e-07
Gm12744	1.23042	2.32109	1.09066	0.00083614	0.000230457
Gm43118	4.34043	5.43637	1.09594	0	0
Gm43062	-0.806365	0.291122	1.09749	0.0477818	0.0218589
Mrpl55	3.33461	4.43251	1.0979	0	0
Olfr77	1.56663	2.66555	1.09893	5.32522e-05	1.12572e-05
Lrrc71	3.52911	4.62891	1.0998	0	0
Fam20a	3.32058	4.42165	1.10108	2e-11	0
Rpl37rt	1.44411	2.54813	1.10402	0.00010037	2.26514e-05
Psmb5	5.42834	6.53295	1.10461	0	0
Eif2s3y	2.76634	3.87118	1.10483	3.78e-09	4e-10
Rps10-ps2	-0.59651	0.508442	1.10495	0.04836	0.0221678
Rpl13	7.91406	9.01972	1.10565	0	0
1700124L16Rik	-0.731298	0.374604	1.1059	0.0485391	0.0222709
Znhit1	5.09277	6.19941	1.10663	0	0
Tcte1	4.02875	5.13542	1.10666	0	0
Igtp	0.835472	1.94297	1.1075	0.000311172	7.78105e-05
Rpl18a	7.63908	8.74824	1.10916	0	0
Gm44103	1.48275	2.59388	1.11114	1.42122e-05	2.6791e-06
Rps15a	5.65473	6.76637	1.11164	0	0
A830019P07Rik	-0.566825	0.545037	1.11186	0.0402963	0.0179024
Gm9866	3.76327	4.87518	1.11191	0	0
Grrp1	0.829153	1.94119	1.11204	0.00139629	0.000405639
Rps14	7.54275	8.65523	1.11248	0	0
Olfml3	1.44495	2.55903	1.11408	4.86046e-05	1.01564e-05
Gm19938	1.65596	2.77032	1.11437	3.56014e-05	7.2235e-06
Sspo	-0.000732237	1.11377	1.11451	0.00887838	0.00318492
Il12rb1	-0.307576	0.809328	1.1169	0.0254328	0.010589
2010315B03Rik	1.52538	2.64405	1.11868	2.33938e-05	4.5808e-06
Rpl36	5.81525	6.93925	1.12401	0	0
Gm48551	0.865571	1.98973	1.12416	0.0323233	0.0139195
Cys1	2.24961	3.3756	1.12599	1.769e-07	2.36e-08
Rpl41	6.82355	7.95112	1.12757	0	0
Gm19412	0.32022	1.44829	1.12807	0.00417224	0.0013678
Gm45619	0.851725	1.98177	1.13004	0.000342633	8.6335e-05
Pou6f2	1.34522	2.47555	1.13033	9.52128e-05	2.13072e-05
Oxt	3.46561	4.59595	1.13034	4.35e-09	4e-10
Pvalb	5.42915	6.55977	1.13062	0	0
Hba-a2	7.20321	8.33545	1.13224	0	0
Cox6b2	1.01356	2.14819	1.13462	0.000351723	8.87776e-05
Cabp7	4.73323	5.86794	1.13471	0	0
Gm44170	2.64052	3.77594	1.13542	1.19e-09	1e-10
Gadd45g	4.08497	5.22108	1.13611	0	0
Snhg8	3.59495	4.73152	1.13657	0	0
AI413582	4.45408	5.59161	1.13753	0	0
AW822252	0.852065	1.99391	1.14185	0.000421121	0.000108368
Gm2163	0.458229	1.60099	1.14276	0.00123647	0.000354844
Gm28320	-0.124254	1.01943	1.14368	0.0138239	0.00526792
Gm17139	2.19705	3.34279	1.14574	1.9671e-07	2.64e-08
Gm2694	0.664662	1.81045	1.14579	0.00191016	0.000573606
Bri3	3.86079	5.0072	1.14641	0	0
Xdh	1.90986	3.05879	1.14893	2.64486e-06	4.373e-07
Gm44242	-0.440478	0.709668	1.15015	0.0169185	0.00663393
Arl3	6.29253	7.44376	1.15122	0	0
Flt3l	-0.138945	1.01271	1.15165	0.0128541	0.00485175
Gm6658	-0.622293	0.529496	1.15179	0.0298187	0.0126861
2900040C04Rik	-0.628203	0.523688	1.15189	0.0305979	0.013078
Gm26881	0.46656	1.61899	1.15243	0.00261924	0.00081644
4930488L21Rik	-0.113944	1.03849	1.15244	0.0117595	0.00438389
Nupr1	2.62966	3.785	1.15533	3.15e-09	3e-10
Gm10599	2.40505	3.56053	1.15548	0.00594403	0.00202937
Pcsk1n	8.94713	10.1034	1.15632	2.02078e-06	3.277e-07
Ltc4s	-0.153127	1.00401	1.15714	0.0104471	0.00383018
Cenpx	2.31266	3.47136	1.15871	2.6956e-07	3.7e-08
Alox8	-0.153446	1.00803	1.16148	0.0165848	0.00648099
Gm43667	0.455531	1.61965	1.16412	0.00118994	0.000340333
Tppp3	5.37075	6.53622	1.16547	0	0
Lmo1	2.63906	3.80468	1.16562	9.73e-09	1e-09
Gm15427	-0.198375	0.967688	1.16606	0.0104225	0.00382005
Epb41l4aos	1.06764	2.23469	1.16705	4.02375e-05	8.2709e-06
Grtp1	1.54779	2.71633	1.16854	7.27753e-06	1.3022e-06
Higd1b	0.0430452	1.21236	1.16931	0.00668607	0.00231418
Glipr2	1.23233	2.40181	1.16948	0.000119002	2.72811e-05
Hba-a1	6.43899	7.61048	1.17149	0	0
2900060N12Rik	-0.100227	1.07206	1.17229	0.00817993	0.00290161
2310033P09Rik	3.46067	4.6342	1.17353	0	0
Scarna2	-0.689214	0.484339	1.17355	0.0268017	0.0112242
Bco2	0.92961	2.10379	1.17418	0.0238602	0.00984254
H2-T23	2.43343	3.60814	1.17471	3.235e-08	3.8e-09
Gm31166	0.509133	1.68513	1.176	0.00189612	0.000568568
Scand1	3.31671	4.49531	1.1786	4.25622e-05	8.774e-06
Frem3	-0.571907	0.609556	1.18146	0.0383595	0.0169403
Rps21	6.29451	7.47732	1.18281	0	0
Gm44709	2.36817	3.55185	1.18367	5.661e-08	6.9e-09
Lbp	1.34167	2.5255	1.18383	5.5536e-05	1.17971e-05
mt-Rnr2	11.593	12.7789	1.18586	2.127e-07	2.87e-08
Rps15	7.56432	8.75393	1.18962	0	0
Gm11574	-0.771778	0.418834	1.19061	0.0370581	0.0162854
Uncx	-0.863726	0.327491	1.19122	0.0464706	0.0211383
Rps6-ps4	1.81268	3.00452	1.19184	4.72326e-05	9.8416e-06
Eno1	8.66408	9.85693	1.19286	0	0
Gm20342	0.923696	2.11938	1.19568	0.000178732	4.26763e-05
Gm42639	-0.0295831	1.16815	1.19773	0.00614754	0.00210717
Gm44510	1.40081	2.6	1.19919	1.90633e-05	3.6606e-06
mt-Nd6	8.56265	9.76535	1.2027	6.3687e-07	9.45e-08
Crip1	0.737832	1.94058	1.20274	0.0011666	0.000332963
Abhd11os	1.17155	2.37676	1.20521	0.00123721	0.000355123
Gm20659	3.22125	4.42667	1.20542	1e-11	0
Gm37181	-0.676303	0.530332	1.20664	0.0288548	0.0122136
Foxd1	-0.567383	0.640398	1.20778	0.0172455	0.00679013
Fmo2	-0.185793	1.02418	1.20998	0.0316864	0.013611
Nfkb2	4.37377	5.58486	1.21109	0	0
3110039M20Rik	0.115024	1.32667	1.21164	0.00424678	0.00139476
9230114K14Rik	-0.519873	0.691997	1.21187	0.0217823	0.00885107
Gng13	3.29229	4.50714	1.21485	0	0
Dnlz	4.54642	5.7621	1.21569	0	0
Gm48228	0.863766	2.0821	1.21833	7.78039e-05	1.70914e-05
Cox5b-ps	-0.842151	0.376202	1.21835	0.0290219	0.0122955
Slfn2	-0.490252	0.730052	1.2203	0.0179627	0.00711724
Rpl31	7.03612	8.2565	1.22039	0	0
Smco4	0.771428	1.99214	1.22071	0.00019321	4.64574e-05
A430103D13Rik	0.276793	1.50003	1.22324	0.00415015	0.00135988
Tnnt1	2.96384	4.18801	1.22417	5e-11	0
A230103L15Rik	3.50775	4.73238	1.22463	0	0
Sox11	3.65904	4.88568	1.22664	0	0
Dpysl2	7.62318	8.8545	1.23132	0	0
Cd160	-0.903651	0.329116	1.23277	0.0475163	0.021722
Catsperz	0.954263	2.18754	1.23328	0.000166671	3.94989e-05
Frrs1	-0.41969	0.814926	1.23462	0.00993944	0.00361287
Rab26os	-0.760552	0.474079	1.23463	0.0267384	0.0111933
Nat8f5	-0.473342	0.76608	1.23942	0.0187266	0.0074554
Pou4f1	-0.289282	0.95084	1.24012	0.00694773	0.00241716
Rpl15-ps3	1.83575	3.07773	1.24198	0.030341	0.0129461
Xlr3b	1.32738	2.57006	1.24268	8.38601e-06	1.5205e-06
Pcbd2	2.36172	3.60663	1.24491	6.22e-09	6e-10
Zfp652os	0.128842	1.37595	1.24711	0.00183516	0.000548105
Gm45179	-0.772724	0.476966	1.24969	0.0235958	0.0097215
Gm44678	1.09041	2.34297	1.25256	8.87679e-05	1.97833e-05
Cidea	0.312414	1.56873	1.25631	0.00148627	0.000434414
Gm42507	-0.713278	0.543215	1.25649	0.0243242	0.0100619
Vamp5	0.732158	1.98949	1.25734	0.000342862	8.64113e-05
Bola2	4.40924	5.66745	1.25821	0	0
Gpx4-ps2	3.18755	4.44767	1.26012	0	0
Pp2d1	-0.278664	0.982246	1.26091	0.00501268	0.00167957
Rad9b	3.53855	4.79983	1.26128	0	0
Slc26a10	4.65924	5.92214	1.2629	0	0
Mir670hg	1.6415	2.90542	1.26392	5.3276e-07	7.78e-08
Cldn3	-0.666834	0.597613	1.26445	0.0290219	0.0122969
Dhrs3	3.72889	4.9951	1.26621	0	0
Irx2	-0.22236	1.04718	1.26954	0.00549504	0.00186151
2200002D01Rik	1.38893	2.66192	1.27298	5.57895e-06	9.753e-07
Gm42970	0.444556	1.71901	1.27445	0.000425571	0.000109651
Ankdd1b	1.70018	2.9747	1.27452	6.3096e-07	9.35e-08
Gm12254	-1.01704	0.260505	1.27754	0.043166	0.0193852
Rpl21	7.49445	8.77298	1.27854	0	0
Mmel1	-0.148278	1.13085	1.27913	0.003588	0.00115685
Gm45124	-0.772596	0.507266	1.27986	0.0214748	0.00871101
Bdh2	0.373489	1.65408	1.28059	0.000582061	0.000153814
Gm42971	0.38995	1.67107	1.28112	0.000969156	0.000271156
Gm29650	-0.637603	0.643776	1.28138	0.0158015	0.00614209
Spef1l	-0.668583	0.613735	1.28232	0.0282825	0.0119407
Arrdc2	3.50208	4.78556	1.28349	0	0
Gm43305	4.05091	5.33597	1.28506	0	0
Gm50462	1.60602	2.89339	1.28737	7.4492e-07	1.117e-07
mt-Rnr1	11.2093	12.4987	1.28943	2.643e-08	3.1e-09
Crlf1	-0.11316	1.17867	1.29183	0.0066428	0.00229634
Gm42303	-0.380705	0.911492	1.2922	0.00619175	0.00212433
Gm17435	-0.730962	0.561687	1.29265	0.0177606	0.00702659
Gm17396	1.12003	2.4137	1.29366	2.10393e-05	4.0788e-06
Copz2	1.85547	3.14965	1.29418	1.7422e-07	2.32e-08
Gm13008	0.471946	1.76954	1.29759	0.000185503	4.44436e-05
Ppp1r14a	3.55228	4.85099	1.29871	0	0
Calca	-0.594532	0.70657	1.3011	0.0101145	0.00368416
Tmem40	0.0440578	1.34629	1.30223	0.00277553	0.000870713
Malat1	9.65558	10.96	1.30445	2.5e-10	0
Pdcd5-ps	-1.24098	0.0649005	1.30588	0.0409189	0.0182156
Rps7	6.93965	8.24597	1.30632	0	0
Gm5136	-1.145	0.161748	1.30675	0.0452676	0.0205155
Rsph10b	-0.113243	1.19481	1.30805	0.00765697	0.00269539
mt-Nd3	6.69697	8.00513	1.30816	7.26374e-06	1.2989e-06
Gm8226	0.0939669	1.40302	1.30905	0.00325874	0.00103888
Gm19935	0.755801	2.06665	1.31085	9.95414e-05	2.24429e-05
Gm38039	-0.0728134	1.23919	1.312	0.00235789	0.000725887
Tekt2	0.220633	1.5329	1.31226	0.000791449	0.000216726
Smim27	0.223039	1.53544	1.3124	0.00155354	0.000456262
A330048O09Rik	-0.417909	0.895293	1.3132	0.00720296	0.00251842
Cisd3	3.3474	4.66104	1.31365	0	0
Gm43175	-0.37985	0.935516	1.31537	0.0109696	0.00404875
Gm5069	0.99786	2.31398	1.31612	1.23962e-05	2.3093e-06
Gm2000	-0.125948	1.19042	1.31637	0.00505559	0.0016965
Sult1a1	2.02232	3.33928	1.31696	9.34e-09	1e-09
Gm43205	-0.95796	0.360524	1.31848	0.030612	0.0130865
Mt1	7.09068	8.41274	1.32206	0	0
Gm12918	0.570975	1.89352	1.32254	0.00013052	3.01762e-05
Kremen2	-0.999203	0.323505	1.32271	0.0352915	0.0153983
Syce2	-0.395006	0.929355	1.32436	0.00512037	0.00172073
Gm19439	1.83107	3.15673	1.32566	1.329e-08	1.4e-09
Mt2	6.03109	7.35955	1.32847	0	0
9330162G02Rik	5.25503	6.58548	1.33045	1.36e-08	1.5e-09
Gm43359	-0.312559	1.02056	1.33312	0.0065143	0.00224698
Rilp	-0.744337	0.592706	1.33704	0.0130118	0.00492044
AA387883	0.193259	1.53208	1.33882	0.00128478	0.000369892
Tekt4	0.0520245	1.39141	1.33939	0.00228556	0.000701298
Gm45732	-0.213907	1.12749	1.34139	0.00353253	0.00113533
Gm4149	-1.32074	0.0210772	1.34182	0.0418567	0.0187089
Gm12481	2.26653	3.60851	1.34197	4.3e-10	0
Gm37069	0.569354	1.91601	1.34665	9.73432e-05	2.18735e-05
Gm5617	0.557175	1.90548	1.34831	0.00114852	0.000327304
Dnai2	0.879098	2.22896	1.34987	3.81978e-05	7.8123e-06
Wfdc3	-1.35945	-0.00900373	1.35045	0.0403464	0.0179269
Thrsp	3.56059	4.91304	1.35245	0	0
Adm	0.342654	1.69781	1.35515	0.00186125	0.000556803
Gm48482	0.722652	2.08052	1.35787	0.000166154	3.93495e-05
Crybb1	0.392843	1.75151	1.35866	0.000443172	0.000114522
Il3ra	-0.82925	0.529685	1.35893	0.0169314	0.00664358
1700028E10Rik	-0.939354	0.422991	1.36234	0.017295	0.00681526
mt-Co2	10.3799	11.7443	1.36444	1.73308e-06	2.76e-07
Nrtn	0.928022	2.29305	1.36503	0.000268157	6.6379e-05
Capn12	1.58962	2.95591	1.36629	1.646e-07	2.18e-08
Gm9839	-0.58039	0.78739	1.36778	0.0124501	0.00467582
Gm17922	-0.236318	1.1344	1.37072	0.00303732	0.000962534
Lyrm7	2.00213	3.37437	1.37224	2.4e-09	2e-10
Myh7	3.71684	5.08915	1.37231	0	0
Tmem88	-0.0541804	1.31843	1.37261	0.00265408	0.000828305
Trim12a	-0.00662995	1.36978	1.37641	0.00239403	0.000738078
Gm45130	-0.267692	1.10916	1.37685	0.00179111	0.000533691
A230009B12Rik	-1.20768	0.171803	1.37949	0.0466936	0.0212499
C1ql2	2.55492	3.93555	1.38063	1.3e-10	0
Gm9843	-1.37938	0.0028185	1.38219	0.0485127	0.0222562
C1qtnf2	-1.42743	-0.0449227	1.38251	0.0411896	0.018355
Irx3	-0.512165	0.871419	1.38358	0.00659639	0.00227708
Lpin3	-0.70033	0.683505	1.38383	0.0100304	0.00365054
Mir181a-1hg	-1.36099	0.0256375	1.38662	0.0313678	0.0134572
Gm42946	-1.0728	0.315093	1.3879	0.0343434	0.0149288
2810002D19Rik	0.547943	1.93643	1.38849	0.000214135	5.19987e-05
Mia	-0.825877	0.565597	1.39147	0.0160896	0.00626885
Stoml3	0.663314	2.05487	1.39155	9.45347e-05	2.11504e-05
1700113A16Rik	2.76213	4.15496	1.39283	0	0
Gm43341	-0.960242	0.433188	1.39343	0.014934	0.00575398
Gm44090	0.576139	1.97196	1.39582	4.43672e-05	9.1822e-06
Cfap43	-0.0694154	1.32926	1.39867	0.00070827	0.000191151
2610203C22Rik	4.38493	5.78528	1.40035	0	0
Kdm5d	2.24927	3.65039	1.40112	8e-11	0
Gm38043	-1.52906	-0.12653	1.40253	0.0481539	0.0220708
8030445P17Rik	-0.959179	0.447219	1.4064	0.0274866	0.0115497
Gm38384	-1.18166	0.225713	1.40737	0.0401501	0.0178309
Gm38157	0.038276	1.44655	1.40827	0.000628029	0.000167218
Tnfaip8l2	-1.29478	0.117013	1.4118	0.0291497	0.0123634
Gm43322	-0.0932423	1.32617	1.41941	0.00142791	0.000415889
Id2	4.89704	6.31834	1.4213	0	0
Gm36423	2.27095	3.6966	1.42565	2e-11	0
Gm15834	-0.221354	1.2063	1.42766	0.00317727	0.00100981
Gm44677	0.549267	1.97975	1.43048	6.78518e-05	1.47143e-05
Mt3	8.07209	9.50494	1.43285	0	0
Rpl6l	-1.10754	0.326769	1.43431	0.0280251	0.0118108
Gm42991	0.429532	1.86713	1.4376	0.000220602	5.37002e-05
Tmem150cos	-1.41961	0.0188979	1.43851	0.0498935	0.0229977
rDNA_ITS1	3.38721	4.83519	1.44798	0	0
Ccdc183	-1.09682	0.352423	1.44924	0.0130631	0.00494196
Gm44663	-1.48084	-0.0309053	1.44994	0.0410958	0.0183043
Gm13568	-1.31095	0.143845	1.45479	0.0358977	0.015721
Gm5820	-1.49466	-0.0388035	1.45586	0.0425829	0.0190796
BB187690	-1.48408	-0.0243487	1.45973	0.0374012	0.0164543
Gm37606	-0.989791	0.473758	1.46355	0.015055	0.00581119
Cd38	1.69281	3.16718	1.47436	4.44e-09	4e-10
Gm38431	0.923784	2.39986	1.47608	0.0203102	0.00818035
Gm42769	-0.0143999	1.46191	1.47631	0.000823086	0.000226458
Gm26814	-1.41862	0.0612741	1.4799	0.0334179	0.0144741
C030029H02Rik	1.16526	2.64723	1.48196	1.6017e-07	2.12e-08
Nutf2-ps1	1.30261	2.78577	1.48316	0.0131669	0.00498622
Xlr3a	-0.132005	1.35388	1.48588	0.00162985	0.000480789
Gm13436	-1.63449	-0.144059	1.49043	0.0435482	0.0195799
Gm44562	0.727664	2.22541	1.49775	2.28232e-06	3.733e-07
Cox4i2	-0.330959	1.16749	1.49845	0.00270856	0.000847214
A730020M07Rik	-1.30625	0.200105	1.50635	0.0375031	0.0165093
Castor1	0.70159	2.21528	1.51369	1.23962e-05	2.3099e-06
Omp	3.14578	4.66434	1.51856	0	0
6330415B21Rik	-0.812714	0.706396	1.51911	0.0123098	0.004615
Gm37814	-1.90714	-0.386695	1.52045	0.0479608	0.0219595
Gm44228	-0.0542302	1.46748	1.52171	0.000510874	0.000133565
AW495222	-0.286164	1.23795	1.52412	0.00100248	0.000281511
3300002P13Rik	3.66444	5.19237	1.52793	0	0
Cox6a2	2.08966	3.61932	1.52966	5e-11	0
Gm12953	-0.59687	0.934983	1.53185	0.00492714	0.00164833
Gm10282	2.4473	3.98337	1.53606	0	0
Gm5083	-1.44838	0.0880633	1.53645	0.0275747	0.0115911
Gm48420	1.0584	2.59525	1.53685	3.2464e-07	4.54e-08
A530058O07Rik	-1.77808	-0.239914	1.53817	0.0343198	0.0149149
Ppl	-1.7383	-0.199918	1.53838	0.0464911	0.0211501
Mdk	3.10517	4.64864	1.54347	0	0
Krt19	-1.66747	-0.117355	1.55012	0.0288604	0.0122175
Hyal1	1.83227	3.38492	1.55264	3.4e-10	0
Plin4	2.0512	3.60428	1.55309	5e-11	0
Glra1	-0.252581	1.3007	1.55329	0.000630003	0.000167816
Gm37376	6.31984	7.87388	1.55404	0	0
Gm45129	-1.76066	-0.206145	1.55451	0.034949	0.0152286
Gm44433	-0.0775307	1.47851	1.55604	0.000689229	0.000185341
4930528J11Rik	0.00864125	1.56701	1.55837	9.58991e-05	2.14919e-05
Gm49932	-1.72422	-0.165809	1.55842	0.0288295	0.0122013
Gm14586	-1.96085	-0.401335	1.55952	0.044196	0.0199171
Gm49069	-0.408951	1.15432	1.56328	0.00295889	0.0009348
Gm12264	-1.57219	-0.00682147	1.56536	0.041881	0.0187221
C030015E24Rik	-1.23441	0.333059	1.56747	0.0138425	0.00527725
Nccrp1	-0.546549	1.02876	1.57531	0.00223965	0.000685152
Gngt2	-0.281139	1.29664	1.57778	0.000844015	0.000232992
Rtp1	-1.54088	0.0369757	1.57786	0.0272092	0.0114198
Gm43047	-1.38374	0.205275	1.58901	0.0168145	0.00658408
Gm38263	-1.98287	-0.387266	1.5956	0.0377826	0.0166426
1190005I06Rik	1.36045	2.95803	1.59757	5.636e-08	6.9e-09
Gstm6	1.36885	2.97131	1.60245	1.123e-08	1.2e-09
Nodal	-1.6966	-0.091551	1.60505	0.0339694	0.0147369
Cdca8	-0.397309	1.20811	1.60542	0.00068212	0.000183245
Bdkrb2	-1.04375	0.565135	1.60889	0.0063942	0.00220002
Gm43486	0.160437	1.76996	1.60952	3.10672e-05	6.2447e-06
Crybg2	-0.614975	0.999411	1.61439	0.00327688	0.00104537
Gm43321	0.200689	1.81961	1.61892	0.000168256	3.98927e-05
Gm16277	0.423031	2.04884	1.62581	8.5152e-06	1.5457e-06
Wfikkn1	-1.88946	-0.260321	1.62914	0.0281643	0.0118786
4930447F24Rik	-2.08696	-0.448764	1.6382	0.0445328	0.0201051
2900064F13Rik	0.601425	2.24372	1.64229	6.62493e-06	1.1739e-06
Acvr1c	2.49036	4.13266	1.6423	0	0
Pdzd7	0.834106	2.47916	1.64505	1.16858e-06	1.81e-07
Tmprss9	-1.81525	-0.169106	1.64614	0.0381499	0.0168291
Nupr1l	-2.07635	-0.423513	1.65284	0.0317087	0.0136223
Gm44286	-1.9495	-0.294057	1.65544	0.047398	0.0216525
Rpsa-ps10	0.38769	2.04531	1.65762	9.08026e-06	1.6577e-06
Olfr287	1.10629	2.76637	1.66007	1.171e-08	1.3e-09
Ccdc173	0.314806	1.97675	1.66194	1.20048e-05	2.2325e-06
Pcdhgc4	7.71864	9.38105	1.66241	0	0
2900009J06Rik	-1.39814	0.266949	1.66509	0.0176258	0.00696279
Slc6a3	0.423812	2.09228	1.66846	2.86186e-06	4.768e-07
3110082J24Rik	-1.10572	0.563465	1.66918	0.00455665	0.00151157
Nme9	-2.07336	-0.397185	1.67618	0.0499939	0.0230575
Gm44560	0.993986	2.67962	1.68564	1.33512e-06	2.088e-07
Gm44241	-0.986173	0.701515	1.68769	0.00387427	0.00125879
Prss45	-1.36526	0.329478	1.69474	0.0114227	0.00423608
Gm47340	-0.632067	1.06901	1.70107	0.000462957	0.000120186
Gm37677	-1.56821	0.137656	1.70587	0.0122008	0.00456558
Gm48964	-0.782491	0.928298	1.71079	0.00596084	0.00203608
Gm3373	-1.55249	0.15909	1.71158	0.0191526	0.00765194
Lst1	-1.93504	-0.215563	1.71948	0.0323322	0.0139251
Gmfg	-2.03523	-0.30738	1.72785	0.0306539	0.0131111
Tmem35b	-0.376393	1.35309	1.72949	0.017156	0.00674214
9530059O14Rik	0.0465627	1.77784	1.73127	0.00022392	5.45685e-05
Il11ra2	-2.09841	-0.365836	1.73257	0.0477573	0.0218425
Hmga1	5.00156	6.7343	1.73274	0	0
Tgtp2	-2.2024	-0.468038	1.73436	0.0404875	0.0180005
Gm43435	0.207873	1.94285	1.73498	1.6413e-05	3.1233e-06
rDNA_IGS	2.04998	3.78524	1.73526	1e-11	0
Gm42841	-0.197746	1.54016	1.7379	8.81908e-05	1.96499e-05
B830012L14Rik	0.163374	1.90183	1.73846	2.62511e-05	5.2042e-06
Gm38073	-0.991716	0.74802	1.73974	0.00203	0.000614205
0610009L18Rik	-0.511147	1.23092	1.74207	0.000613306	0.000163
Gm47664	-1.46555	0.282024	1.74758	0.00962387	0.00348359
Gm37717	-1.36685	0.386552	1.7534	0.00636138	0.00218769
Gm43843	-1.09732	0.661329	1.75865	0.00517722	0.00174208
Gm42798	-2.12084	-0.362152	1.75869	0.0419212	0.0187491
rDNA_ETS3	-1.5348	0.229543	1.76434	0.0134542	0.00510811
Depp1	-0.28399	1.48066	1.76465	9.88501e-05	2.22626e-05
Gm8173	-1.58661	0.185062	1.77168	0.0151843	0.0058693
Gm42919	-0.557724	1.21712	1.77484	0.000587474	0.000155371
Gm49749	1.96474	3.74193	1.77719	3e-11	0
Gm15710	-0.649447	1.12897	1.77842	0.000294454	7.33666e-05
Gm8566	-1.85066	-0.069624	1.78104	0.0235595	0.00970196
Fam174c	-0.19341	1.5933	1.78671	3.09545e-05	6.2187e-06
Gm26644	-1.70817	0.0801602	1.78833	0.00870759	0.0031147
Ccer2	0.0882266	1.87672	1.78849	9.57387e-06	1.7509e-06
6820431F20Rik	4.35751	6.14895	1.79144	0	0
2900064K03Rik	-2.24849	-0.457024	1.79146	0.0328057	0.0141716
Gm43318	-0.996424	0.806875	1.8033	0.00254611	0.00079089
9630010A21Rik	0.172328	1.98454	1.81221	4.83723e-06	8.378e-07
Gm15910	-2.57029	-0.757781	1.81251	0.049168	0.0226074
Ldb3	1.18027	2.99504	1.81477	1.31e-09	1e-10
Ada	-1.48408	0.331135	1.81521	0.00531761	0.00179277
Gm49980	3.42347	5.23984	1.81637	0	0
Nat8	-1.36531	0.451836	1.81715	0.0039587	0.00128986
Gm38300	-0.275717	1.54955	1.82526	6.23671e-05	1.34135e-05
Vwa3b	-1.15582	0.669857	1.82568	0.00242354	0.000747834
C130089K02Rik	-1.72389	0.105884	1.82977	0.0175335	0.00691778
Tmem26	-2.18484	-0.353389	1.83145	0.0472144	0.0215369
Gm44229	-0.355655	1.47647	1.83213	9.645e-05	2.16379e-05
Gm34934	-1.70195	0.134506	1.83646	0.00993943	0.00361233
Gm44799	0.97593	2.81427	1.83834	2.07e-09	2e-10
Lpo	-1.62951	0.20973	1.83924	0.00975696	0.00353863
Gm3892	0.494382	2.33432	1.83993	0.00407253	0.00133158
Rpl36a-ps2	-1.56983	0.276816	1.84665	0.00782011	0.00275959
Gm2974	-0.850721	1.00372	1.85444	0.00100959	0.000283944
Gm29438	-2.62675	-0.768934	1.85782	0.0442887	0.0199637
Bc1	-0.0695868	1.7901	1.85968	1.56826e-05	2.9733e-06
Aqp5	-1.568	0.298114	1.86611	0.00425637	0.00139814
Rpl28-ps1	-1.60133	0.267127	1.86846	0.010307	0.00376657
Gm44829	-0.133764	1.73951	1.87327	2.50689e-05	4.94e-06
Thbs4	1.82332	3.69901	1.87568	0	0
2900022M07Rik	0.585179	2.46165	1.87647	5.062e-08	6.2e-09
Gm47592	-1.66499	0.218872	1.88386	0.00866453	0.00309695
Gm16477	-2.44882	-0.561941	1.88688	0.0444432	0.0200526
Gm43527	-2.5706	-0.682032	1.88857	0.0419212	0.0187472
Gm14698	-1.36685	0.523507	1.89035	0.0245335	0.0101588
A230001M10Rik	-1.09883	0.793816	1.89265	0.00104651	0.0002958
Gm38071	-2.14856	-0.249112	1.89945	0.0382113	0.0168645
Snai3	-2.06084	-0.156138	1.9047	0.0262558	0.0109643
Gm29562	-0.0380195	1.86968	1.9077	2.6176e-06	4.324e-07
Gm42455	-2.07416	-0.160819	1.91334	0.0179636	0.00711856
Vil1	-2.09841	-0.184801	1.91361	0.0252744	0.0105012
Srarp	0.149223	2.0648	1.91558	2.50918e-06	4.135e-07
Hjurp	2.57052	4.48799	1.91747	0	0
Gm37792	-2.36066	-0.427823	1.93283	0.031833	0.0136809
Isg15	-1.24098	0.698116	1.9391	0.0018195	0.00054307
Zfp125	-0.757558	1.18516	1.94272	0.00103855	0.000293268
Gm45178	-2.10776	-0.16155	1.94621	0.0206233	0.00832653
Stab2	-1.97429	-0.0233252	1.95096	0.00856251	0.00305354
Gm48890	-0.903447	1.04858	1.95203	0.000344201	8.67859e-05
Riiad1	-0.912889	1.04108	1.95397	0.0310392	0.0133044
Trim13	0.712164	2.6669	1.95473	5.28e-09	5e-10
Tnfrsf8	-1.86818	0.0930558	1.96124	0.010876	0.00400863
Slc39a2	1.10991	3.07262	1.9627	5.2e-10	0
Rax	-2.82794	-0.861843	1.9661	0.0448809	0.0202865
Tspan1	-2.54731	-0.572131	1.97518	0.0268835	0.0112637
Il15	-2.35702	-0.381009	1.97601	0.0264811	0.011077
Foxs1	-2.84393	-0.864205	1.97973	0.0468075	0.0213189
Spocd1	-2.25524	-0.275413	1.97983	0.0190022	0.00758257
Gm13861	-2.57029	-0.590115	1.98017	0.0291548	0.0123674
Gm36963	-1.76627	0.215611	1.98188	0.00622412	0.00213645
Hdac1-ps	-1.55991	0.423268	1.98318	0.00298559	0.000944043
Gm44831	0.0148969	2.00174	1.98684	3.27315e-05	6.6076e-06
Gm43048	-1.30931	0.685108	1.99442	0.00110663	0.000314469
2900027M19Rik	0.167263	2.16182	1.99456	2.2214e-07	3.01e-08
Gm53048	-2.41121	-0.413403	1.9978	0.0416334	0.0185934
Myh13	-2.62675	-0.618564	2.00819	0.035787	0.015659
Cd59b	-2.31164	-0.299251	2.01239	0.0149842	0.00577736
Gm36251	-2.49814	-0.484593	2.01355	0.024051	0.00992646
Cfap157	-1.7949	0.221101	2.016	0.00501268	0.00167966
Gm42583	0.4427	2.46094	2.01824	3.758e-08	4.5e-09
Gm44777	0.937936	2.95697	2.01904	3.49e-09	3e-10
Gm22009	-0.0842412	1.93512	2.01936	1.99147e-06	3.222e-07
Med9os	-2.41207	-0.3857	2.02637	0.0234786	0.00966101
Bvht	-2.3171	-0.290559	2.02654	0.0104148	0.00381497
Gm13304	2.80123	4.83991	2.03867	0.0127294	0.0047978
Gm48603	-2.60165	-0.56056	2.04109	0.0336872	0.0146035
5031415H12Rik	-1.74932	0.293475	2.04279	0.00541409	0.00183145
Tmem100	2.05358	4.09955	2.04598	0	0
Klk8	-0.397204	1.65508	2.05228	1.32941e-05	2.4895e-06
Fbl-ps2	-1.43902	0.6151	2.05412	0.034949	0.0152243
Gm37666	-1.69651	0.361419	2.05793	0.00329827	0.00105308
Lefty1	-1.02178	1.04258	2.06436	0.000257071	6.32871e-05
Gm38312	-2.25393	-0.188186	2.06575	0.0101524	0.00369907
9530051G07Rik	-2.37409	-0.307262	2.06682	0.017265	0.00680157
Gm19445	-1.77642	0.291535	2.06795	0.00218925	0.000667837
Ankrd66	-2.86731	-0.793899	2.07341	0.0280196	0.011807
5530401A14Rik	-1.42166	0.655545	2.0772	0.000498924	0.000130224
Gm5093	-2.82776	-0.75029	2.07747	0.0358186	0.0156747
9930017N22Rik	-1.4596	0.620677	2.08027	0.000774907	0.000211777
Gm42772	1.39074	3.4812	2.09046	0	0
Gm37274	-1.55893	0.532415	2.09135	0.00116901	0.000333778
Prss50	-1.56596	0.528222	2.09419	0.00205947	0.000623901
Gm38178	-2.39807	-0.300272	2.0978	0.00992664	0.00360715
Ncmap	-3.1119	-1.01122	2.10067	0.047837	0.0218867
E530001F21Rik	-1.60107	0.508633	2.1097	0.0013138	0.000379171
Gm29216	3.91304	6.02412	2.11108	2.358e-08	2.7e-09
Gm20208	-2.35127	-0.23997	2.1113	0.0187237	0.00745322
Nkx2-9	-2.95979	-0.845702	2.11409	0.0440666	0.0198517
Gsto2	-2.36231	-0.248079	2.11423	0.0115964	0.00430738
Gm43751	-2.44255	-0.326145	2.1164	0.0154191	0.00597594
B230362B09Rik	-1.74767	0.370553	2.11823	0.00356519	0.00114776
Gm45176	-2.16236	-0.0437103	2.11865	0.00541066	0.00183
Gm35549	-2.89924	-0.778003	2.12123	0.0379561	0.0167231
Gm48582	-0.6784	1.44377	2.12217	2.50971e-05	4.9483e-06
Gm15860	-2.00395	0.1205	2.12445	0.0082254	0.00291952
2310058D17Rik	-1.26798	0.862503	2.13049	0.000454327	0.000117626
Gm48992	-1.58661	0.547299	2.13391	0.00128385	0.000369554
Gm49353	0.0574606	2.19551	2.13805	3.0504e-07	4.24e-08
Gm45640	1.15974	3.30521	2.14547	0	0
Hspe1-rs1	-3.01288	-0.861843	2.15104	0.0368134	0.0161738
Gm42447	-2.33344	-0.176058	2.15739	0.00563569	0.00191434
Gm20768	-2.71983	-0.555294	2.16454	0.0276906	0.0116429
Gm38069	-3.1683	-1.00061	2.16769	0.0352013	0.0153551
Gm49519	-1.99271	0.175307	2.16802	0.00581668	0.0019818
Gm39318	-2.95979	-0.787613	2.17218	0.0300082	0.0127813
Hc	-2.55121	-0.37862	2.17259	0.0176126	0.00695659
Chrna6	-2.22589	-0.0526011	2.17328	0.00446912	0.00147636
Gm42981	-3.03598	-0.862108	2.17387	0.0306321	0.0131001
Gm19169	-3.1912	-1.00083	2.19036	0.0396121	0.0175685
C030037D09Rik	0.862732	3.06558	2.20285	1.6e-10	0
Crybb3	-1.95558	0.248085	2.20366	0.00501448	0.00168054
Gm40309	-2.42459	-0.219421	2.20517	0.0123295	0.00462305
2610507I01Rik	-1.13542	1.07678	2.21219	9.00986e-05	2.01091e-05
Oas1a	-2.76702	-0.532653	2.23437	0.0158176	0.00614919
Gm4117	-2.59338	-0.355803	2.23758	0.0192606	0.00770131
Tmprss6	-1.31525	0.931832	2.24708	0.000412591	0.000105994
Gm34245	-2.47756	-0.21931	2.25825	0.00688772	0.0023933
Gm42892	-3.14448	-0.87681	2.26767	0.0319342	0.0137313
C1ql4	-2.84594	-0.570994	2.27495	0.0146325	0.00562037
Gm43343	-1.91155	0.364898	2.27645	0.00131303	0.000378877
Ribc1	-2.94023	-0.660622	2.27961	0.030035	0.0127993
Gm10115	-0.408616	1.87111	2.27973	1.09361e-06	1.685e-07
Gm43670	-1.6063	0.677351	2.28365	0.000912833	0.000253867
Gm43648	-2.37181	-0.0814599	2.29035	0.00701724	0.00244287
Gm47493	-1.66912	0.624647	2.29377	0.00228084	0.000699604
Gm2174	-3.0851	-0.788803	2.2963	0.0285423	0.0120628
Gm37629	-2.9036	-0.597128	2.30647	0.016774	0.00656408
Gm16244	-2.97382	-0.663462	2.31036	0.0238646	0.00984565
Gm7049	0.215976	2.53007	2.3141	7.58e-09	8e-10
A630019I02Rik	-2.86731	-0.546961	2.32035	0.0220694	0.00898682
Zfp979	-2.86731	-0.544289	2.32302	0.00940635	0.00339518
A430010J10Rik	-2.62675	-0.29501	2.33174	0.0142319	0.00544881
Gm42466	-2.44255	-0.103357	2.33919	0.00534687	0.00180495
Gm38260	-3.63895	-1.2965	2.34244	0.0452571	0.020508
Fth-ps2	-3.01288	-0.66984	2.34304	0.017843	0.00706307
Gm5511	-3.62533	-1.27543	2.3499	0.0479608	0.0219608
9530056E24Rik	-3.55692	-1.20293	2.35399	0.0393083	0.0174124
Zfp600	-3.34038	-0.982079	2.3583	0.040094	0.0178039
Gm37529	-2.70244	-0.318957	2.38348	0.0110212	0.00406989
C130073E24Rik	-2.51813	-0.132745	2.38538	0.00493986	0.00165312
Gm48655	-2.54393	-0.158423	2.38551	0.00551395	0.00186857
Foxd3	-2.30968	0.0766019	2.38628	0.00462309	0.00153511
Syt15	-1.96391	0.436423	2.40033	0.00190098	0.00057054
Gm44117	-3.30709	-0.905732	2.40135	0.0243496	0.0100754
Gpr35	-3.53732	-1.1328	2.40452	0.0304308	0.012991
Gm44291	-2.61709	-0.212425	2.40466	0.00746012	0.00261722
Rpsa-ps2	-2.93369	-0.520433	2.41325	0.012421	0.0046614
Gm28791	-3.30709	-0.8932	2.41389	0.0253779	0.0105524
Ucma	-1.89753	0.518101	2.41564	0.000679123	0.000182292
Cd59a	0.57621	2.99282	2.41661	1.2e-10	0
Gm37534	-3.14448	-0.726196	2.41829	0.0177041	0.00699663
Gm47438	-3.064	-0.640826	2.42317	0.0149308	0.00575195
Gm15459	5.5129	7.94355	2.43065	0	0
Gm49594	-1.43974	0.994471	2.43421	7.87638e-05	1.73279e-05
Gm21680	-3.00142	-0.56679	2.43463	0.0154678	0.0059983
Gm45182	-1.81542	0.626575	2.442	0.000731634	0.000198486
Gm47411	-3.61659	-1.17314	2.44344	0.0381231	0.0168143
Cpt1b	-2.014	0.431404	2.4454	0.0344633	0.0149884
Gm37331	-3.55692	-1.10663	2.45029	0.0396045	0.017563
Gm42735	-2.62007	-0.168993	2.45108	0.00996722	0.00362513
Gm43362	-2.62675	-0.150473	2.47628	0.00588409	0.00200668
Car5a	-3.6633	-1.18547	2.47784	0.0307227	0.0131522
Gm30025	-1.16559	1.3225	2.4881	1.61278e-05	3.0647e-06
Pgpep1l	-3.33892	-0.850314	2.48861	0.018278	0.00725402
Gm50105	-3.2348	-0.742065	2.49273	0.0122991	0.00460966
Gpx6	-2.31064	0.195827	2.50647	0.00269971	0.000843713
Gm44199	-3.58976	-1.07791	2.51185	0.0319979	0.0137692
Tmem52	-1.80803	0.712139	2.52017	0.00015001	3.51608e-05
Zfp968-ps	-2.37629	0.144447	2.52074	0.0159433	0.00620324
Gm45153	-3.58406	-1.05492	2.52914	0.0277817	0.0116872
Gm14776	-2.24833	0.282024	2.53035	0.00192103	0.000577184
Gm43873	-2.79365	-0.262253	2.5314	0.0040325	0.00131693
Gm15616	-3.2348	-0.700938	2.53386	0.0156889	0.00609407
Gm45183	-0.159113	2.37678	2.53589	1.828e-08	2.1e-09
Gm12286	-3.61659	-1.07771	2.53887	0.0288604	0.0122191
A930001M01Rik	-3.58976	-1.03293	2.55682	0.0203749	0.00821412
Ptgdr2	-3.41489	-0.855582	2.55931	0.0187641	0.00747134
Gm13689	-2.89822	-0.33023	2.56799	0.00835952	0.00297029
Gm38021	-3.14448	-0.57269	2.57179	0.014809	0.00570022
Gm37899	-2.49297	0.0798243	2.5728	0.00302676	0.000958697
E030026E10Rik	-2.67301	-0.0980991	2.57491	0.00295649	0.000933721
Gm38366	-3.63895	-1.06264	2.5763	0.0242223	0.0100105
Gm37940	-2.077	0.503851	2.58085	0.000861944	0.000238408
Gm47403	-3.33892	-0.750343	2.58858	0.0160353	0.00624597
Gm37396	-2.91403	-0.324125	2.58991	0.0129576	0.00489575
Gm37566	-3.58976	-0.979119	2.61064	0.0185176	0.00736215
Gm49012	-3.40539	-0.793899	2.61149	0.0132346	0.00501473
Gm43880	-3.28428	-0.669008	2.61527	0.0128613	0.00485517
B230217O12Rik	1.11064	3.73452	2.62388	0	0
Gm47704	-3.13056	-0.498526	2.63204	0.0162128	0.00632127
Gm14233	-3.12654	-0.492379	2.63416	0.0167319	0.00654448
Gdf1	3.15629	5.81178	2.65549	6.20726e-05	1.33401e-05
Gm48225	-3.58406	-0.928049	2.65601	0.0198371	0.00796616
Olfr316	-3.0958	-0.414374	2.68143	0.00790685	0.00279405
BB365896	-3.16742	-0.485108	2.68231	0.0068869	0.00239264
Igflr1	-3.10479	-0.398801	2.70599	0.00715599	0.00250045
C530043K16Rik	-2.79032	-0.0760923	2.71423	0.00253753	0.000786916
2410018L13Rik	-2.39807	0.329733	2.7278	0.00100948	0.000283799
Rmrp	-3.53183	-0.794217	2.73761	0.0114486	0.00424692
Ang	-3.0851	-0.325174	2.75993	0.0061706	0.00211607
Gm5898	-0.678421	2.09307	2.77149	3.063e-08	3.6e-09
Gsx1	-3.48508	-0.709777	2.77531	0.0146248	0.00561665
Gm48967	-2.56471	0.211278	2.77599	0.000600914	0.000159284
Gm43774	-3.78999	-1.01391	2.77607	0.01721	0.00677245
Gm37728	-3.58406	-0.795128	2.78893	0.00856551	0.00305634
Gm48182	-2.91767	-0.126051	2.79162	0.00301574	0.000954882
Gm42576	-4.03946	-1.23399	2.80547	0.0177571	0.00702396
Gm19409	-2.15471	0.650835	2.80554	0.000191526	4.60213e-05
Gm10558	-1.68495	1.15942	2.84437	1.34262e-05	2.5157e-06
E430021H15Rik	-3.80076	-0.952929	2.84783	0.0222262	0.00906028
Gm43174	-2.67494	0.185957	2.86089	0.00131839	0.000380638
Rmi2	-3.55977	-0.693896	2.86587	0.0135707	0.00515675
Gm44848	-4.11609	-1.25011	2.86598	0.0169546	0.00665636
Lhx1os	-3.36161	-0.485109	2.8765	0.00699259	0.0024339
3110053B16Rik	-2.48824	0.399964	2.8882	0.000395679	0.000101157
Gm42656	-3.58406	-0.680902	2.90315	0.0110597	0.00408469
Gm50270	-0.696066	2.20949	2.90555	2.019e-08	2.3e-09
Gm47026	-3.62533	-0.704967	2.92036	0.0090399	0.00325049
Gm43361	-2.47876	0.449337	2.92809	0.000405486	0.000103884
Zfp985	-3.61659	-0.687844	2.92874	0.00790433	0.00279273
Gm16300	-4.03946	-1.11054	2.92892	0.0102195	0.00372961
Gp1bb	-2.9516	-0.0176775	2.93392	0.00380993	0.00123603
Gm37720	-2.57868	0.364176	2.94286	0.000576428	0.000152169
Gm45165	-3.53183	-0.578959	2.95287	0.00614983	0.00210852
Gm43487	-2.85129	0.102223	2.95351	0.000994002	0.000278592
Gm47232	-3.31494	-0.341167	2.97377	0.00215407	0.000656292
Gm10131	-2.06043	0.918536	2.97897	0.010167	0.0037055
Gm35021	-0.69131	2.32626	3.01757	1.252e-08	1.4e-09
Gm50403	-1.8041	1.22947	3.03358	7.78222e-06	1.4034e-06
Gm42974	-4.11609	-1.03897	3.07712	0.00922407	0.0033214
Gm7329	-4.2809	-1.19566	3.08524	0.00850584	0.00303149
4930481A15Rik	-4.2809	-1.18688	3.09402	0.013089	0.00495458
Gm10182	-1.70805	1.38827	3.09632	2.20801e-05	4.3056e-06
Gm44503	-4.2809	-1.17238	3.10852	0.0295382	0.0125492
Capn11	-2.56362	0.546226	3.10985	0.00020057	4.83899e-05
Gm43336	-4.11609	-0.93186	3.18423	0.00896704	0.00322157
Gm26782	0.419661	3.61911	3.19945	0	0
Gm20083	-3.49281	-0.273252	3.21956	0.00253981	0.000787971
Rpl34-ps1	0.262583	3.49209	3.22951	0	0
Pnp2	-3.0851	0.227925	3.31303	0.000300965	7.51355e-05
Clcnka	-0.854122	2.46935	3.32347	2.24e-09	2e-10
Gm14760	-2.61862	0.716872	3.33549	0.00149867	0.000438282
Gm37363	-4.2809	-0.938008	3.34289	0.00362074	0.00116878
Gm38187	-4.2809	-0.935649	3.34525	0.00356423	0.00114726
C030006N10Rik	-3.19598	0.172362	3.36834	0.000661302	0.000177044
Gm37788	-2.41857	1.00721	3.42578	3.69529e-05	7.5317e-06
5730507A11Rik	-4.11609	-0.688405	3.42769	0.00194272	0.000585066
Gm42566	-2.9253	0.521579	3.44688	6.09103e-05	1.30706e-05
Gm17200	-2.99826	0.466925	3.46519	9.93109e-05	2.23801e-05
Rec8	-1.13931	2.40711	3.54642	7.3e-10	1e-10
Gm48508	-3.27519	0.302864	3.57806	0.000188317	4.51537e-05
Gm4864	-4.2809	-0.644599	3.6363	0.00147443	0.000430574
Gm3095	-4.2809	-0.348047	3.93285	0.000574122	0.000151467
Muc3a	-1.22455	2.72299	3.94754	1.8e-10	0
B230311B06Rik	-4.2809	-0.101663	4.17924	0.000136481	3.17062e-05
Gm48181	-3.55977	0.626557	4.18633	3.93966e-05	8.0767e-06
Gm10600	-2.60891	1.74631	4.35522	0.0253918	0.010564
Pttg1	0.0236614	4.45377	4.4301	0	0
Gm19196	-2.93447	1.50314	4.43761	7.2501e-07	1.085e-07
Ftl1-ps1	1.30922	6.00633	4.69711	0	0
Gm6356	-2.69539	2.2443	4.93969	6.16e-09	6e-10
Ftl1-ps2	-3.58976	1.41209	5.00184	8.6799e-07	1.315e-07
Gm13302	-4.2809	0.762787	5.04369	0.0235034	0.00967374
Gm53015	-3.25165	1.97256	5.22421	4.9428e-07	7.16e-08
Gm13841	0.856309	6.2092	5.3529	0.000151842	3.56479e-05
Gm47428	-0.352246	5.13062	5.48286	0	0
Tma7-ps	-3.89612	2.26104	6.15715	1.941e-08	2.2e-09
Gm3411	-3.89612	2.50307	6.39919	0.00355788	0.00114425
Ftl2-ps	-1.41115	5.54102	6.95217	0	0

## Sheet: EFF Vs. EFM Upregulated
	EFF	EFM	log2FC	FDR	p.value
BC035947	1.06208	2.06274	1.00066	0.00134816	0.000390108
Cbs	4.3443	5.34501	1.00071	0	0
mt-Co3	9.78947	10.7911	1.00161	2.04e-06	3.31e-07
Dmrta2	0.687013	1.68907	1.00205	0.0146804	0.00564196
Rpl35a	6.25549	7.25917	1.00367	0	0
Mrps21	4.72919	5.73444	1.00525	0	0
Rpl28	7.62671	8.63306	1.00636	0	0
Llph-ps2	3.34839	4.35501	1.00662	3.9e-10	0
Rps8	7.24817	8.25499	1.00682	0	0
1700037C18Rik	3.03761	4.04668	1.00907	2.6e-09	2e-10
Htra1	6.716	7.72532	1.00933	0	0
Pitx2	0.0942476	1.10402	1.00977	0.0233009	0.00957166
Npffr1	1.50423	2.51506	1.01083	0.00104252	0.000294515
Dcxr	2.16093	3.1719	1.01098	5.72e-06	1e-06
Rpl37a	6.54672	7.55805	1.01133	0	0
Tomm6	5.90842	6.92146	1.01304	0	0
Pdgfa	4.71985	5.73437	1.01453	0	0
Gm10221	2.2835	3.2981	1.01461	0.0391427	0.0173306
Mcrip2	3.01312	4.02777	1.01464	6.86e-09	7e-10
Ttll9	-0.287579	0.727628	1.01521	0.0472683	0.0215728
Zfhx3	3.69556	4.71111	1.01555	1e-11	0
Krt1	2.06203	3.07899	1.01696	3.88e-06	6.63e-07
Selenow	8.77611	9.79329	1.01719	0	0
Mmp28	0.332613	1.35083	1.01822	0.0114495	0.00424787
Enho	5.01924	6.0379	1.01866	0	0
Gm19345	0.675632	1.69509	1.01946	0.00356112	0.00114568
Rplp1	8.28218	9.30341	1.02123	0	0
Otx2	0.822169	1.84385	1.02168	0.00301067	0.000953114
Ppp1r14b	3.75915	4.78274	1.02359	1e-11	0
Plac9a	2.05673	3.08252	1.02579	7.45e-06	1.34e-06
Smim3	3.1797	4.20655	1.02685	3e-10	0
Fam89b	3.39888	4.42746	1.02858	2.1e-10	0
Sdc4	5.60775	6.63691	1.02916	0	0
Elob	6.33409	7.36339	1.0293	0	0
Gm15721	1.00156	2.0317	1.03014	0.00072016	0.000194905
Gm17081	3.50144	4.53408	1.03264	3e-11	0
Akr7a5	3.97817	5.01123	1.03305	0	0
Rpl35	6.11196	7.14527	1.03331	0	0
rDNA_ITS2	2.10905	3.14281	1.03375	1.4e-05	2.62e-06
Cib2	4.03928	5.0731	1.03382	0	0
Lrrc51	0.912677	1.94677	1.0341	0.00137323	0.000398326
Atp5e	5.31659	6.35152	1.03492	0	0
Rpl36a	5.92803	6.96525	1.03723	0	0
Tmem234	5.97812	7.01635	1.03823	0	0
Kcng2	2.02665	3.06545	1.03879	7.56e-06	1.36e-06
Gpr4	1.84109	2.88064	1.03956	3.8e-05	7.77e-06
Pdcd5	4.62838	5.66812	1.03973	0	0
Coa4	1.22438	2.26481	1.04044	0.000818327	0.00022506
Ptms	9.1068	10.149	1.04223	0	0
Ndufs6	5.07208	6.11445	1.04237	0	0
Nudc	7.29038	8.33281	1.04243	0	0
Gstm7	4.11997	5.16252	1.04254	0	0
2010001A14Rik	0.685473	1.72821	1.04273	0.00186318	0.000557483
Rgcc	3.07393	4.11671	1.04278	2.31e-09	2e-10
Dhrs13os	1.46834	2.51215	1.04381	5.68e-05	1.21e-05
Gm11627	0.834941	1.87892	1.04398	0.00103673	0.00029253
Zmat5	3.35212	4.39667	1.04455	1e-10	0
Rps27	6.33954	7.38576	1.04622	0	0
Ramp2	3.04212	4.08839	1.04627	1.36e-09	1e-10
Gm10288	0.425085	1.47352	1.04843	0.00685749	0.00238094
Hes1	2.5179	3.56761	1.04971	4.46e-08	5.4e-09
Gm20463	2.78918	3.83906	1.04988	2.76e-09	3e-10
Gm37335	0.916545	1.96801	1.05146	0.00117266	0.000334946
Rbfaos	2.81288	3.86496	1.05208	4.24e-09	4e-10
Cox7a2	5.52437	6.57661	1.05224	0	0
Phyhd1	2.52449	3.57741	1.05292	1.07e-07	1.38e-08
Ankmy1	2.38778	3.44084	1.05306	1.56e-07	2.06e-08
2410004P03Rik	1.12074	2.17427	1.05353	0.000519155	0.000136039
Eif4ebp1	1.53487	2.58849	1.05362	0.000104297	2.36e-05
Gm5415	0.439925	1.49576	1.05584	0.00453492	0.00150117
5033430I15Rik	-0.0248094	1.0314	1.05621	0.0152575	0.0059034
Bst2	1.1032	2.15972	1.05652	0.000297934	7.43e-05
Cnbd2	3.17736	4.23417	1.05681	2.4e-10	0
S100b	6.08094	7.1383	1.05736	0	0
Rpl37	7.00864	8.06627	1.05763	0	0
AI429214	0.585127	1.64284	1.05772	0.00360213	0.00116199
Gm13341	0.655504	1.71441	1.05891	0.00752186	0.00264213
AW047730	3.83687	4.89628	1.0594	0	0
Ndufa2	5.33883	6.39895	1.06013	0	0
Fbxl22	2.40883	3.46971	1.06088	5.88e-08	7.2e-09
Lor	3.28314	4.34439	1.06125	7e-10	1e-10
Acp1	4.82615	5.8888	1.06265	0	0
Ndufa3	5.60358	6.66659	1.06301	0	0
Ccdc85b	6.42595	7.48951	1.06357	1.22e-08	1.3e-09
Fau	6.85243	7.91639	1.06397	0	0
Gm20371	-0.519285	0.544718	1.064	0.0457813	0.0207802
Fth1	10.3798	11.4447	1.06492	0	0
Prox1os	0.0240875	1.08932	1.06524	0.0108314	0.00398982
Gm13066	2.74089	3.80731	1.06642	5.86e-09	6e-10
Acat3	4.16404	5.23076	1.06672	0	0
Hsbp1l1	-0.454022	0.613056	1.06708	0.0448423	0.0202642
Clec2d	0.523751	1.59118	1.06743	0.00413821	0.00135521
Sod3	3.4835	4.55118	1.06768	1e-11	0
Gm19918	1.07978	2.14782	1.06804	0.00103741	0.000292834
Snhg6	2.22494	3.29375	1.06881	6.34e-07	9.4e-08
Gm44559	0.571621	1.641	1.06938	0.00376945	0.00122147
D930036K23Rik	-0.560579	0.508914	1.06949	0.0492037	0.0226265
Gm38299	0.318121	1.38764	1.06952	0.00845402	0.0030089
Lbhd2	1.12836	2.19888	1.07051	0.000217269	5.28e-05
Gm15501	0.828505	1.89927	1.07076	0.000980058	0.000274471
Ddx3y	3.96029	5.03422	1.07392	9.38e-05	2.1e-05
Gm5089	0.755493	1.82973	1.07424	0.00148445	0.000433802
Gm11175	5.57708	6.65195	1.07487	0	0
Rpl13a	8.39185	9.46736	1.07552	0	0
Rpl38	5.9901	7.06564	1.07554	0	0
D8Ertd738e	5.12645	6.20266	1.07621	0	0
Dnm3os	0.808377	1.88466	1.07629	0.00206371	0.000625411
Krt18	-0.121329	0.955229	1.07656	0.0265484	0.011108
Gm49032	0.000487131	1.07747	1.07699	0.0193792	0.00775934
H2-Q2	-0.329918	0.747203	1.07712	0.0412019	0.0183627
Gm6863	-0.561394	0.516022	1.07742	0.0453621	0.0205629
Gm37965	-0.669413	0.408251	1.07766	0.046778	0.0212984
Sfrp1	3.3594	4.43722	1.07782	1e-11	0
Rps29	6.82607	7.90504	1.07897	0	0
Tmem160	3.61815	4.69804	1.07989	2e-11	0
Zfas1	3.00411	4.08552	1.0814	3e-10	0
Mthfs	0.928801	2.01068	1.08188	0.00083724	0.00023085
Sh2d1a	3.38706	4.46933	1.08227	1e-11	0
Rpp21	3.27602	4.35847	1.08244	6e-11	0
S100a13	3.29921	4.38295	1.08374	1e-11	0
Jund	7.24392	8.32907	1.08514	2.14e-06	3.49e-07
Ppp1r3g	3.56173	4.64754	1.08581	1e-11	0
Cox6a1	8.18433	9.27026	1.08592	0	0
Ccdc24	4.86175	5.9488	1.08705	0	0
Gm10687	-0.347826	0.739588	1.08741	0.0437612	0.0196857
Cldn2	-0.0545554	1.03388	1.08844	0.0222547	0.0090731
Kcnmb4os1	3.55925	4.64783	1.08858	0	0
Cdkn2c	1.00462	2.09323	1.08861	0.000764319	0.000208387
E130114P18Rik	1.26781	2.35646	1.08866	0.000177019	4.22e-05
Angpt2	-0.308249	0.781148	1.0894	0.0268407	0.0112434
Ctf1	-0.489831	0.599662	1.08949	0.0328057	0.0141715
Zbtb20	6.37409	7.46425	1.09015	0	0
Polr1has	1.02015	2.1108	1.09066	0.000407827	0.000104509
Gng5	3.61481	4.70547	1.09066	2.19e-06	3.57e-07
Gm12744	1.23042	2.32109	1.09066	0.00083614	0.000230457
Gm43118	4.34043	5.43637	1.09594	0	0
Gm43062	-0.806365	0.291122	1.09749	0.0477818	0.0218589
Mrpl55	3.33461	4.43251	1.0979	0	0
Olfr77	1.56663	2.66555	1.09893	5.33e-05	1.13e-05
Lrrc71	3.52911	4.62891	1.0998	0	0
Fam20a	3.32058	4.42165	1.10108	2e-11	0
Rpl37rt	1.44411	2.54813	1.10402	0.00010037	2.27e-05
Psmb5	5.42834	6.53295	1.10461	0	0
Eif2s3y	2.76634	3.87118	1.10483	3.78e-09	4e-10
Rps10-ps2	-0.59651	0.508442	1.10495	0.04836	0.0221678
Rpl13	7.91406	9.01972	1.10565	0	0
1700124L16Rik	-0.731298	0.374604	1.1059	0.0485391	0.0222709
Znhit1	5.09277	6.19941	1.10663	0	0
Tcte1	4.02875	5.13542	1.10666	0	0
Igtp	0.835472	1.94297	1.1075	0.000311172	7.78e-05
Rpl18a	7.63908	8.74824	1.10916	0	0
Gm44103	1.48275	2.59388	1.11114	1.42e-05	2.68e-06
Rps15a	5.65473	6.76637	1.11164	0	0
A830019P07Rik	-0.566825	0.545037	1.11186	0.0402963	0.0179024
Gm9866	3.76327	4.87518	1.11191	0	0
Grrp1	0.829153	1.94119	1.11204	0.00139629	0.000405639
Rps14	7.54275	8.65523	1.11248	0	0
Olfml3	1.44495	2.55903	1.11408	4.86e-05	1.02e-05
Gm19938	1.65596	2.77032	1.11437	3.56e-05	7.22e-06
Sspo	-0.000732237	1.11377	1.11451	0.00887838	0.00318492
Il12rb1	-0.307576	0.809328	1.1169	0.0254328	0.010589
2010315B03Rik	1.52538	2.64405	1.11868	2.34e-05	4.58e-06
Rpl36	5.81525	6.93925	1.12401	0	0
Gm48551	0.865571	1.98973	1.12416	0.0323233	0.0139195
Cys1	2.24961	3.3756	1.12599	1.77e-07	2.36e-08
Rpl41	6.82355	7.95112	1.12757	0	0
Gm19412	0.32022	1.44829	1.12807	0.00417224	0.0013678
Gm45619	0.851725	1.98177	1.13004	0.000342633	8.63e-05
Pou6f2	1.34522	2.47555	1.13033	9.52e-05	2.13e-05
Oxt	3.46561	4.59595	1.13034	4.35e-09	4e-10
Pvalb	5.42915	6.55977	1.13062	0	0
Hba-a2	7.20321	8.33545	1.13224	0	0
Cox6b2	1.01356	2.14819	1.13462	0.000351723	8.88e-05
Cabp7	4.73323	5.86794	1.13471	0	0
Gm44170	2.64052	3.77594	1.13542	1.19e-09	1e-10
Gadd45g	4.08497	5.22108	1.13611	0	0
Snhg8	3.59495	4.73152	1.13657	0	0
AI413582	4.45408	5.59161	1.13753	0	0
AW822252	0.852065	1.99391	1.14185	0.000421121	0.000108368
Gm2163	0.458229	1.60099	1.14276	0.00123647	0.000354844
Gm28320	-0.124254	1.01943	1.14368	0.0138239	0.00526792
Gm17139	2.19705	3.34279	1.14574	1.97e-07	2.64e-08
Gm2694	0.664662	1.81045	1.14579	0.00191016	0.000573606
Bri3	3.86079	5.0072	1.14641	0	0
Xdh	1.90986	3.05879	1.14893	2.64e-06	4.37e-07
Gm44242	-0.440478	0.709668	1.15015	0.0169185	0.00663393
Arl3	6.29253	7.44376	1.15122	0	0
Flt3l	-0.138945	1.01271	1.15165	0.0128541	0.00485175
Gm6658	-0.622293	0.529496	1.15179	0.0298187	0.0126861
2900040C04Rik	-0.628203	0.523688	1.15189	0.0305979	0.013078
Gm26881	0.46656	1.61899	1.15243	0.00261924	0.00081644
4930488L21Rik	-0.113944	1.03849	1.15244	0.0117595	0.00438389
Nupr1	2.62966	3.785	1.15533	3.15e-09	3e-10
Gm10599	2.40505	3.56053	1.15548	0.00594403	0.00202937
Pcsk1n	8.94713	10.1034	1.15632	2.02e-06	3.28e-07
Ltc4s	-0.153127	1.00401	1.15714	0.0104471	0.00383018
Cenpx	2.31266	3.47136	1.15871	2.7e-07	3.7e-08
Alox8	-0.153446	1.00803	1.16148	0.0165848	0.00648099
Gm43667	0.455531	1.61965	1.16412	0.00118994	0.000340333
Tppp3	5.37075	6.53622	1.16547	0	0
Lmo1	2.63906	3.80468	1.16562	9.73e-09	1e-09
Gm15427	-0.198375	0.967688	1.16606	0.0104225	0.00382005
Epb41l4aos	1.06764	2.23469	1.16705	4.02e-05	8.27e-06
Grtp1	1.54779	2.71633	1.16854	7.28e-06	1.3e-06
Higd1b	0.0430452	1.21236	1.16931	0.00668607	0.00231418
Glipr2	1.23233	2.40181	1.16948	0.000119002	2.73e-05
Hba-a1	6.43899	7.61048	1.17149	0	0
2900060N12Rik	-0.100227	1.07206	1.17229	0.00817993	0.00290161
2310033P09Rik	3.46067	4.6342	1.17353	0	0
Scarna2	-0.689214	0.484339	1.17355	0.0268017	0.0112242
Bco2	0.92961	2.10379	1.17418	0.0238602	0.00984254
H2-T23	2.43343	3.60814	1.17471	3.24e-08	3.8e-09
Gm31166	0.509133	1.68513	1.176	0.00189612	0.000568568
Scand1	3.31671	4.49531	1.1786	4.26e-05	8.77e-06
Frem3	-0.571907	0.609556	1.18146	0.0383595	0.0169403
Rps21	6.29451	7.47732	1.18281	0	0
Gm44709	2.36817	3.55185	1.18367	5.66e-08	6.9e-09
Lbp	1.34167	2.5255	1.18383	5.55e-05	1.18e-05
mt-Rnr2	11.593	12.7789	1.18586	2.13e-07	2.87e-08
Rps15	7.56432	8.75393	1.18962	0	0
Gm11574	-0.771778	0.418834	1.19061	0.0370581	0.0162854
Uncx	-0.863726	0.327491	1.19122	0.0464706	0.0211383
Rps6-ps4	1.81268	3.00452	1.19184	4.72e-05	9.84e-06
Eno1	8.66408	9.85693	1.19286	0	0
Gm20342	0.923696	2.11938	1.19568	0.000178732	4.27e-05
Gm42639	-0.0295831	1.16815	1.19773	0.00614754	0.00210717
Gm44510	1.40081	2.6	1.19919	1.91e-05	3.66e-06
mt-Nd6	8.56265	9.76535	1.2027	6.37e-07	9.45e-08
Crip1	0.737832	1.94058	1.20274	0.0011666	0.000332963
Abhd11os	1.17155	2.37676	1.20521	0.00123721	0.000355123
Gm20659	3.22125	4.42667	1.20542	1e-11	0
Gm37181	-0.676303	0.530332	1.20664	0.0288548	0.0122136
Foxd1	-0.567383	0.640398	1.20778	0.0172455	0.00679013
Fmo2	-0.185793	1.02418	1.20998	0.0316864	0.013611
Nfkb2	4.37377	5.58486	1.21109	0	0
3110039M20Rik	0.115024	1.32667	1.21164	0.00424678	0.00139476
9230114K14Rik	-0.519873	0.691997	1.21187	0.0217823	0.00885107
Gng13	3.29229	4.50714	1.21485	0	0
Dnlz	4.54642	5.7621	1.21569	0	0
Gm48228	0.863766	2.0821	1.21833	7.78e-05	1.71e-05
Cox5b-ps	-0.842151	0.376202	1.21835	0.0290219	0.0122955
Slfn2	-0.490252	0.730052	1.2203	0.0179627	0.00711724
Rpl31	7.03612	8.2565	1.22039	0	0
Smco4	0.771428	1.99214	1.22071	0.00019321	4.65e-05
A430103D13Rik	0.276793	1.50003	1.22324	0.00415015	0.00135988
Tnnt1	2.96384	4.18801	1.22417	5e-11	0
A230103L15Rik	3.50775	4.73238	1.22463	0	0
Sox11	3.65904	4.88568	1.22664	0	0
Dpysl2	7.62318	8.8545	1.23132	0	0
Cd160	-0.903651	0.329116	1.23277	0.0475163	0.021722
Catsperz	0.954263	2.18754	1.23328	0.000166671	3.95e-05
Frrs1	-0.41969	0.814926	1.23462	0.00993944	0.00361287
Rab26os	-0.760552	0.474079	1.23463	0.0267384	0.0111933
Nat8f5	-0.473342	0.76608	1.23942	0.0187266	0.0074554
Pou4f1	-0.289282	0.95084	1.24012	0.00694773	0.00241716
Rpl15-ps3	1.83575	3.07773	1.24198	0.030341	0.0129461
Xlr3b	1.32738	2.57006	1.24268	8.39e-06	1.52e-06
Pcbd2	2.36172	3.60663	1.24491	6.22e-09	6e-10
Zfp652os	0.128842	1.37595	1.24711	0.00183516	0.000548105
Gm45179	-0.772724	0.476966	1.24969	0.0235958	0.0097215
Gm44678	1.09041	2.34297	1.25256	8.88e-05	1.98e-05
Cidea	0.312414	1.56873	1.25631	0.00148627	0.000434414
Gm42507	-0.713278	0.543215	1.25649	0.0243242	0.0100619
Vamp5	0.732158	1.98949	1.25734	0.000342862	8.64e-05
Bola2	4.40924	5.66745	1.25821	0	0
Gpx4-ps2	3.18755	4.44767	1.26012	0	0
Pp2d1	-0.278664	0.982246	1.26091	0.00501268	0.00167957
Rad9b	3.53855	4.79983	1.26128	0	0
Slc26a10	4.65924	5.92214	1.2629	0	0
Mir670hg	1.6415	2.90542	1.26392	5.33e-07	7.78e-08
Cldn3	-0.666834	0.597613	1.26445	0.0290219	0.0122969
Dhrs3	3.72889	4.9951	1.26621	0	0
Irx2	-0.22236	1.04718	1.26954	0.00549504	0.00186151
2200002D01Rik	1.38893	2.66192	1.27298	5.58e-06	9.75e-07
Gm42970	0.444556	1.71901	1.27445	0.000425571	0.000109651
Ankdd1b	1.70018	2.9747	1.27452	6.31e-07	9.35e-08
Gm12254	-1.01704	0.260505	1.27754	0.043166	0.0193852
Rpl21	7.49445	8.77298	1.27854	0	0
Mmel1	-0.148278	1.13085	1.27913	0.003588	0.00115685
Gm45124	-0.772596	0.507266	1.27986	0.0214748	0.00871101
Bdh2	0.373489	1.65408	1.28059	0.000582061	0.000153814
Gm42971	0.38995	1.67107	1.28112	0.000969156	0.000271156
Gm29650	-0.637603	0.643776	1.28138	0.0158015	0.0061421
Spef1l	-0.668583	0.613735	1.28232	0.0282825	0.0119407
Arrdc2	3.50208	4.78556	1.28349	0	0
Gm43305	4.05091	5.33597	1.28506	0	0
Gm50462	1.60602	2.89339	1.28737	7.45e-07	1.12e-07
mt-Rnr1	11.2093	12.4987	1.28943	2.64e-08	3.1e-09
Crlf1	-0.11316	1.17867	1.29183	0.0066428	0.00229634
Gm42303	-0.380705	0.911492	1.2922	0.00619176	0.00212433
Gm17435	-0.730962	0.561687	1.29265	0.0177606	0.00702659
Gm17396	1.12003	2.4137	1.29366	2.1e-05	4.08e-06
Copz2	1.85547	3.14965	1.29418	1.74e-07	2.32e-08
Gm13008	0.471946	1.76954	1.29759	0.000185503	4.44e-05
Ppp1r14a	3.55228	4.85099	1.29871	0	0
Calca	-0.594532	0.70657	1.3011	0.0101145	0.00368416
Tmem40	0.0440578	1.34629	1.30223	0.00277553	0.000870713
Malat1	9.65558	10.96	1.30445	2.5e-10	0
Pdcd5-ps	-1.24098	0.0649005	1.30588	0.0409189	0.0182156
Rps7	6.93965	8.24597	1.30632	0	0
Gm5136	-1.145	0.161748	1.30675	0.0452676	0.0205155
Rsph10b	-0.113243	1.19481	1.30805	0.00765697	0.00269539
mt-Nd3	6.69697	8.00513	1.30816	7.26e-06	1.3e-06
Gm8226	0.0939669	1.40302	1.30905	0.00325874	0.00103888
Gm19935	0.755801	2.06665	1.31085	9.95e-05	2.24e-05
Gm38039	-0.0728134	1.23919	1.312	0.00235789	0.000725887
Tekt2	0.220633	1.5329	1.31226	0.000791449	0.000216726
Smim27	0.223039	1.53544	1.3124	0.00155354	0.000456262
A330048O09Rik	-0.417909	0.895293	1.3132	0.00720296	0.00251842
Cisd3	3.3474	4.66104	1.31365	0	0
Gm43175	-0.37985	0.935516	1.31537	0.0109696	0.00404875
Gm5069	0.99786	2.31398	1.31612	1.24e-05	2.31e-06
Gm2000	-0.125948	1.19042	1.31637	0.00505559	0.0016965
Sult1a1	2.02232	3.33928	1.31696	9.34e-09	1e-09
Gm43205	-0.95796	0.360524	1.31848	0.030612	0.0130865
Mt1	7.09068	8.41274	1.32206	0	0
Gm12918	0.570975	1.89352	1.32254	0.00013052	3.02e-05
Kremen2	-0.999203	0.323505	1.32271	0.0352915	0.0153983
Syce2	-0.395006	0.929355	1.32436	0.00512037	0.00172073
Gm19439	1.83107	3.15673	1.32566	1.33e-08	1.4e-09
Mt2	6.03109	7.35955	1.32847	0	0
9330162G02Rik	5.25503	6.58548	1.33045	1.36e-08	1.5e-09
Gm43359	-0.312559	1.02056	1.33312	0.00651429	0.00224698
Rilp	-0.744337	0.592706	1.33704	0.0130118	0.00492044
AA387883	0.193259	1.53208	1.33882	0.00128478	0.000369892
Tekt4	0.0520245	1.39141	1.33939	0.00228556	0.000701298
Gm45732	-0.213907	1.12749	1.34139	0.00353253	0.00113533
Gm4149	-1.32074	0.0210772	1.34182	0.0418567	0.0187089
Gm12481	2.26653	3.60851	1.34197	4.3e-10	0
Gm37069	0.569354	1.91601	1.34665	9.73e-05	2.19e-05
Gm5617	0.557175	1.90548	1.34831	0.00114852	0.000327304
Dnai2	0.879098	2.22896	1.34987	3.82e-05	7.81e-06
Wfdc3	-1.35945	-0.00900373	1.35045	0.0403464	0.0179269
Thrsp	3.56059	4.91304	1.35245	0	0
Adm	0.342654	1.69781	1.35515	0.00186125	0.000556803
Gm48482	0.722652	2.08052	1.35787	0.000166154	3.93e-05
Crybb1	0.392843	1.75151	1.35866	0.000443172	0.000114522
Il3ra	-0.82925	0.529685	1.35893	0.0169314	0.00664358
1700028E10Rik	-0.939354	0.422991	1.36234	0.017295	0.00681526
mt-Co2	10.3799	11.7443	1.36444	1.73e-06	2.76e-07
Nrtn	0.928022	2.29305	1.36503	0.000268157	6.64e-05
Capn12	1.58962	2.95591	1.36629	1.65e-07	2.18e-08
Gm9839	-0.58039	0.78739	1.36778	0.0124501	0.00467582
Gm17922	-0.236318	1.1344	1.37072	0.00303732	0.000962534
Lyrm7	2.00213	3.37437	1.37224	2.4e-09	2e-10
Myh7	3.71684	5.08915	1.37231	0	0
Tmem88	-0.0541804	1.31843	1.37261	0.00265408	0.000828305
Trim12a	-0.00662995	1.36978	1.37641	0.00239403	0.000738078
Gm45130	-0.267692	1.10916	1.37685	0.00179112	0.000533691
A230009B12Rik	-1.20768	0.171803	1.37949	0.0466936	0.0212499
C1ql2	2.55492	3.93555	1.38063	1.3e-10	0
Gm9843	-1.37938	0.0028185	1.38219	0.0485127	0.0222562
C1qtnf2	-1.42743	-0.0449227	1.38251	0.0411896	0.018355
Irx3	-0.512165	0.871419	1.38358	0.00659639	0.00227708
Lpin3	-0.70033	0.683505	1.38383	0.0100304	0.00365054
Mir181a-1hg	-1.36099	0.0256375	1.38662	0.0313678	0.0134572
Gm42946	-1.0728	0.315093	1.3879	0.0343434	0.0149288
2810002D19Rik	0.547943	1.93643	1.38849	0.000214135	5.2e-05
Mia	-0.825877	0.565597	1.39147	0.0160896	0.00626885
Stoml3	0.663314	2.05487	1.39155	9.45e-05	2.12e-05
1700113A16Rik	2.76213	4.15496	1.39283	0	0
Gm43341	-0.960242	0.433188	1.39343	0.014934	0.00575398
Gm44090	0.576139	1.97196	1.39582	4.44e-05	9.18e-06
Cfap43	-0.0694154	1.32926	1.39867	0.00070827	0.000191151
2610203C22Rik	4.38493	5.78528	1.40035	0	0
Kdm5d	2.24927	3.65039	1.40112	8e-11	0
Gm38043	-1.52906	-0.12653	1.40253	0.0481539	0.0220708
8030445P17Rik	-0.959179	0.447219	1.4064	0.0274866	0.0115497
Gm38384	-1.18166	0.225713	1.40737	0.04015	0.017831
Gm38157	0.038276	1.44655	1.40827	0.000628029	0.000167219
Tnfaip8l2	-1.29478	0.117013	1.4118	0.0291497	0.0123634
Gm43322	-0.0932423	1.32617	1.41941	0.00142791	0.000415889
Id2	4.89704	6.31834	1.4213	0	0
Gm36423	2.27095	3.6966	1.42565	2e-11	0
Gm15834	-0.221354	1.2063	1.42766	0.00317727	0.00100981
Gm44677	0.549267	1.97975	1.43048	6.79e-05	1.47e-05
Mt3	8.07209	9.50494	1.43285	0	0
Rpl6l	-1.10754	0.326769	1.43431	0.0280251	0.0118108
Gm42991	0.429532	1.86713	1.4376	0.000220602	5.37e-05
Tmem150cos	-1.41961	0.0188979	1.43851	0.0498935	0.0229977
rDNA_ITS1	3.38721	4.83519	1.44798	0	0
Ccdc183	-1.09682	0.352423	1.44924	0.0130631	0.00494196
Gm44663	-1.48084	-0.0309053	1.44994	0.0410958	0.0183043
Gm13568	-1.31095	0.143845	1.45479	0.0358977	0.015721
Gm5820	-1.49466	-0.0388035	1.45586	0.0425829	0.0190796
BB187690	-1.48408	-0.0243487	1.45973	0.0374012	0.0164543
Gm37606	-0.989791	0.473758	1.46355	0.015055	0.00581119
Cd38	1.69281	3.16718	1.47436	4.44e-09	4e-10
Gm38431	0.923784	2.39986	1.47608	0.0203102	0.00818035
Gm42769	-0.0143999	1.46191	1.47631	0.000823086	0.000226458
Gm26814	-1.41862	0.0612741	1.4799	0.0334179	0.0144741
C030029H02Rik	1.16526	2.64723	1.48196	1.6e-07	2.12e-08
Nutf2-ps1	1.30261	2.78577	1.48316	0.0131669	0.00498622
Xlr3a	-0.132005	1.35388	1.48588	0.00162985	0.000480789
Gm13436	-1.63449	-0.144059	1.49043	0.0435482	0.0195799
Gm44562	0.727664	2.22541	1.49775	2.28e-06	3.73e-07
Cox4i2	-0.330959	1.16749	1.49845	0.00270856	0.000847214
A730020M07Rik	-1.30625	0.200105	1.50635	0.0375031	0.0165093
Castor1	0.70159	2.21528	1.51369	1.24e-05	2.31e-06
Omp	3.14578	4.66434	1.51856	0	0
6330415B21Rik	-0.812714	0.706396	1.51911	0.0123098	0.004615
Gm37814	-1.90714	-0.386695	1.52045	0.0479608	0.0219595
Gm44228	-0.0542302	1.46748	1.52171	0.000510874	0.000133565
AW495222	-0.286164	1.23795	1.52412	0.00100248	0.000281511
3300002P13Rik	3.66444	5.19237	1.52793	0	0
Cox6a2	2.08966	3.61932	1.52966	5e-11	0
Gm12953	-0.59687	0.934983	1.53185	0.00492714	0.00164833
Gm10282	2.4473	3.98337	1.53606	0	0
Gm5083	-1.44838	0.0880633	1.53645	0.0275747	0.0115911
Gm48420	1.0584	2.59525	1.53685	3.25e-07	4.54e-08
A530058O07Rik	-1.77808	-0.239914	1.53817	0.0343198	0.0149149
Ppl	-1.7383	-0.199918	1.53838	0.0464911	0.0211501
Mdk	3.10517	4.64864	1.54347	0	0
Krt19	-1.66747	-0.117355	1.55012	0.0288604	0.0122175
Hyal1	1.83227	3.38492	1.55264	3.4e-10	0
Plin4	2.0512	3.60428	1.55309	5e-11	0
Glra1	-0.252581	1.3007	1.55329	0.000630003	0.000167816
Gm37376	6.31984	7.87388	1.55404	0	0
Gm45129	-1.76066	-0.206145	1.55451	0.034949	0.0152286
Gm44433	-0.0775307	1.47851	1.55604	0.000689229	0.000185341
4930528J11Rik	0.00864125	1.56701	1.55837	9.59e-05	2.15e-05
Gm49932	-1.72422	-0.165809	1.55842	0.0288295	0.0122013
Gm14586	-1.96085	-0.401335	1.55952	0.044196	0.0199171
Gm49069	-0.408951	1.15432	1.56328	0.00295889	0.0009348
Gm12264	-1.57219	-0.00682146	1.56536	0.041881	0.0187221
C030015E24Rik	-1.23441	0.333059	1.56747	0.0138425	0.00527725
Nccrp1	-0.546549	1.02876	1.57531	0.00223965	0.000685152
Gngt2	-0.281139	1.29664	1.57778	0.000844015	0.000232992
Rtp1	-1.54088	0.0369757	1.57786	0.0272092	0.0114198
Gm43047	-1.38374	0.205275	1.58901	0.0168145	0.00658407
Gm38263	-1.98287	-0.387266	1.5956	0.0377826	0.0166426
1190005I06Rik	1.36045	2.95803	1.59757	5.64e-08	6.9e-09
Gstm6	1.36885	2.97131	1.60245	1.12e-08	1.2e-09
Nodal	-1.6966	-0.091551	1.60505	0.0339694	0.0147369
Cdca8	-0.397309	1.20811	1.60542	0.00068212	0.000183245
Bdkrb2	-1.04375	0.565135	1.60889	0.0063942	0.00220002
Gm43486	0.160437	1.76996	1.60952	3.11e-05	6.24e-06
Crybg2	-0.614975	0.999411	1.61439	0.00327688	0.00104537
Gm43321	0.200689	1.81961	1.61892	0.000168256	3.99e-05
Gm16277	0.423031	2.04884	1.62581	8.52e-06	1.55e-06
Wfikkn1	-1.88946	-0.260321	1.62914	0.0281643	0.0118786
4930447F24Rik	-2.08696	-0.448764	1.6382	0.0445328	0.0201051
2900064F13Rik	0.601425	2.24372	1.64229	6.62e-06	1.17e-06
Acvr1c	2.49036	4.13266	1.6423	0	0
Pdzd7	0.834106	2.47916	1.64505	1.17e-06	1.81e-07
Tmprss9	-1.81525	-0.169106	1.64614	0.0381499	0.0168291
Nupr1l	-2.07635	-0.423513	1.65284	0.0317087	0.0136223
Gm44286	-1.9495	-0.294057	1.65544	0.047398	0.0216525
Rpsa-ps10	0.38769	2.04531	1.65762	9.08e-06	1.66e-06
Olfr287	1.10629	2.76637	1.66007	1.17e-08	1.3e-09
Ccdc173	0.314806	1.97675	1.66194	1.2e-05	2.23e-06
Pcdhgc4	7.71864	9.38105	1.66241	0	0
2900009J06Rik	-1.39814	0.266949	1.66509	0.0176258	0.00696279
Slc6a3	0.423812	2.09228	1.66846	2.86e-06	4.77e-07
3110082J24Rik	-1.10572	0.563465	1.66918	0.00455665	0.00151157
Nme9	-2.07336	-0.397185	1.67618	0.0499939	0.0230575
Gm44560	0.993986	2.67962	1.68564	1.34e-06	2.09e-07
Gm44241	-0.986173	0.701515	1.68769	0.00387427	0.00125879
Prss45	-1.36526	0.329478	1.69474	0.0114227	0.00423608
Gm47340	-0.632067	1.06901	1.70107	0.000462957	0.000120186
Gm37677	-1.56821	0.137656	1.70587	0.0122008	0.00456558
Gm48964	-0.782491	0.928298	1.71079	0.00596084	0.00203608
Gm3373	-1.55249	0.15909	1.71158	0.0191526	0.00765194
Lst1	-1.93504	-0.215563	1.71948	0.0323322	0.0139251
Gmfg	-2.03523	-0.30738	1.72785	0.0306539	0.0131111
Tmem35b	-0.376393	1.35309	1.72949	0.017156	0.00674214
9530059O14Rik	0.0465627	1.77784	1.73127	0.00022392	5.46e-05
Il11ra2	-2.09841	-0.365836	1.73257	0.0477573	0.0218425
Hmga1	5.00156	6.7343	1.73274	0	0
Tgtp2	-2.2024	-0.468038	1.73436	0.0404875	0.0180005
Gm43435	0.207873	1.94285	1.73498	1.64e-05	3.12e-06
rDNA_IGS	2.04998	3.78524	1.73526	1e-11	0
Gm42841	-0.197746	1.54016	1.7379	8.82e-05	1.96e-05
B830012L14Rik	0.163374	1.90183	1.73846	2.63e-05	5.2e-06
Gm38073	-0.991716	0.74802	1.73974	0.00203	0.000614205
0610009L18Rik	-0.511147	1.23092	1.74207	0.000613306	0.000163
Gm47664	-1.46555	0.282024	1.74758	0.00962387	0.00348359
Gm37717	-1.36685	0.386552	1.7534	0.00636138	0.00218769
Gm43843	-1.09732	0.661329	1.75865	0.00517721	0.00174208
Gm42798	-2.12084	-0.362152	1.75869	0.0419212	0.0187491
rDNA_ETS3	-1.5348	0.229543	1.76434	0.0134542	0.00510811
Depp1	-0.28399	1.48066	1.76465	9.89e-05	2.23e-05
Gm8173	-1.58661	0.185062	1.77168	0.0151843	0.0058693
Gm42919	-0.557724	1.21712	1.77484	0.000587474	0.000155371
Gm49749	1.96474	3.74193	1.77719	3e-11	0
Gm15710	-0.649447	1.12897	1.77842	0.000294454	7.34e-05
Gm8566	-1.85066	-0.069624	1.78104	0.0235595	0.00970195
Fam174c	-0.19341	1.5933	1.78671	3.1e-05	6.22e-06
Gm26644	-1.70817	0.0801602	1.78833	0.00870759	0.0031147
Ccer2	0.0882266	1.87672	1.78849	9.57e-06	1.75e-06
6820431F20Rik	4.35751	6.14895	1.79144	0	0
2900064K03Rik	-2.24849	-0.457024	1.79146	0.0328057	0.0141716
Gm43318	-0.996424	0.806875	1.8033	0.00254611	0.00079089
9630010A21Rik	0.172328	1.98454	1.81221	4.84e-06	8.38e-07
Gm15910	-2.57029	-0.757781	1.81251	0.049168	0.0226074
Ldb3	1.18027	2.99504	1.81477	1.31e-09	1e-10
Ada	-1.48408	0.331135	1.81521	0.00531761	0.00179277
Gm49980	3.42347	5.23984	1.81637	0	0
Nat8	-1.36531	0.451836	1.81715	0.0039587	0.00128987
Gm38300	-0.275717	1.54955	1.82526	6.24e-05	1.34e-05
Vwa3b	-1.15582	0.669857	1.82568	0.00242354	0.000747834
C130089K02Rik	-1.72389	0.105884	1.82977	0.0175335	0.00691778
Tmem26	-2.18484	-0.353389	1.83145	0.0472144	0.0215369
Gm44229	-0.355655	1.47647	1.83213	9.65e-05	2.16e-05
Gm34934	-1.70195	0.134506	1.83646	0.00993943	0.00361233
Gm44799	0.97593	2.81427	1.83834	2.07e-09	2e-10
Lpo	-1.62951	0.20973	1.83924	0.00975696	0.00353863
Gm3892	0.494382	2.33432	1.83993	0.00407253	0.00133158
Rpl36a-ps2	-1.56983	0.276816	1.84665	0.00782011	0.00275959
Gm2974	-0.850721	1.00372	1.85444	0.00100959	0.000283944
Gm29438	-2.62675	-0.768934	1.85782	0.0442887	0.0199637
Bc1	-0.0695868	1.7901	1.85968	1.57e-05	2.97e-06
Aqp5	-1.568	0.298114	1.86611	0.00425637	0.00139814
Rpl28-ps1	-1.60133	0.267127	1.86846	0.010307	0.00376657
Gm44829	-0.133764	1.73951	1.87327	2.51e-05	4.94e-06
Thbs4	1.82332	3.69901	1.87568	0	0
2900022M07Rik	0.585179	2.46165	1.87647	5.06e-08	6.2e-09
Gm47592	-1.66499	0.218872	1.88386	0.00866453	0.00309695
Gm16477	-2.44882	-0.561941	1.88688	0.0444432	0.0200526
Gm43527	-2.5706	-0.682032	1.88857	0.0419212	0.0187472
Gm14698	-1.36685	0.523507	1.89035	0.0245335	0.0101588
A230001M10Rik	-1.09883	0.793816	1.89265	0.00104651	0.000295801
Gm38071	-2.14856	-0.249112	1.89945	0.0382113	0.0168645
Snai3	-2.06084	-0.156138	1.9047	0.0262558	0.0109643
Gm29562	-0.0380195	1.86968	1.9077	2.62e-06	4.32e-07
Gm42455	-2.07416	-0.160819	1.91334	0.0179636	0.00711856
Vil1	-2.09841	-0.184801	1.91361	0.0252744	0.0105012
Srarp	0.149223	2.0648	1.91558	2.51e-06	4.14e-07
Hjurp	2.57052	4.48799	1.91747	0	0
Gm37792	-2.36066	-0.427823	1.93283	0.031833	0.0136809
Isg15	-1.24098	0.698116	1.9391	0.00181949	0.00054307
Zfp125	-0.757558	1.18516	1.94272	0.00103855	0.000293268
Gm45178	-2.10776	-0.16155	1.94621	0.0206233	0.00832653
Stab2	-1.97429	-0.0233252	1.95096	0.0085625	0.00305354
Gm48890	-0.903447	1.04858	1.95203	0.000344201	8.68e-05
Riiad1	-0.912889	1.04108	1.95397	0.0310392	0.0133044
Trim13	0.712164	2.6669	1.95473	5.28e-09	5e-10
Tnfrsf8	-1.86818	0.0930558	1.96124	0.010876	0.00400863
Slc39a2	1.10991	3.07262	1.9627	5.2e-10	0
Rax	-2.82794	-0.861843	1.9661	0.0448809	0.0202865
Tspan1	-2.54731	-0.572131	1.97518	0.0268835	0.0112637
Il15	-2.35702	-0.381009	1.97601	0.0264811	0.011077
Foxs1	-2.84393	-0.864205	1.97973	0.0468075	0.0213189
Spocd1	-2.25524	-0.275413	1.97983	0.0190022	0.00758258
Gm13861	-2.57029	-0.590115	1.98017	0.0291548	0.0123674
Gm36963	-1.76627	0.215611	1.98188	0.00622412	0.00213645
Hdac1-ps	-1.55991	0.423268	1.98318	0.00298559	0.000944043
Gm44831	0.0148969	2.00174	1.98684	3.27e-05	6.61e-06
Gm43048	-1.30931	0.685108	1.99442	0.00110663	0.000314469
2900027M19Rik	0.167263	2.16182	1.99456	2.22e-07	3.01e-08
Gm53048	-2.41121	-0.413403	1.9978	0.0416334	0.0185934
Myh13	-2.62675	-0.618564	2.00819	0.035787	0.015659
Cd59b	-2.31164	-0.299251	2.01239	0.0149842	0.00577736
Gm36251	-2.49814	-0.484593	2.01355	0.024051	0.00992646
Cfap157	-1.7949	0.221101	2.016	0.00501268	0.00167966
Gm42583	0.4427	2.46094	2.01824	3.76e-08	4.5e-09
Gm44777	0.937936	2.95697	2.01904	3.49e-09	3e-10
Gm22009	-0.0842412	1.93512	2.01936	1.99e-06	3.22e-07
Med9os	-2.41207	-0.3857	2.02637	0.0234786	0.00966101
Bvht	-2.3171	-0.290559	2.02654	0.0104148	0.00381497
Gm13304	2.80123	4.83991	2.03867	0.0127294	0.0047978
Gm48603	-2.60165	-0.56056	2.04109	0.0336872	0.0146035
5031415H12Rik	-1.74932	0.293475	2.04279	0.00541409	0.00183145
Tmem100	2.05358	4.09955	2.04598	0	0
Klk8	-0.397204	1.65508	2.05228	1.33e-05	2.49e-06
Fbl-ps2	-1.43902	0.6151	2.05412	0.034949	0.0152243
Gm37666	-1.69651	0.361419	2.05793	0.00329827	0.00105308
Lefty1	-1.02178	1.04258	2.06436	0.000257071	6.33e-05
Gm38312	-2.25393	-0.188186	2.06575	0.0101524	0.00369907
9530051G07Rik	-2.37409	-0.307262	2.06682	0.017265	0.00680157
Gm19445	-1.77642	0.291535	2.06795	0.00218924	0.000667837
Ankrd66	-2.86731	-0.793899	2.07341	0.0280196	0.011807
5530401A14Rik	-1.42166	0.655545	2.0772	0.000498924	0.000130224
Gm5093	-2.82776	-0.75029	2.07747	0.0358186	0.0156747
9930017N22Rik	-1.4596	0.620677	2.08027	0.000774907	0.000211777
Gm42772	1.39074	3.4812	2.09046	0	0
Gm37274	-1.55893	0.532415	2.09135	0.00116902	0.000333778
Prss50	-1.56596	0.528222	2.09419	0.00205946	0.000623901
Gm38178	-2.39807	-0.300272	2.0978	0.00992664	0.00360715
Ncmap	-3.1119	-1.01122	2.10067	0.047837	0.0218867
E530001F21Rik	-1.60107	0.508633	2.1097	0.0013138	0.000379171
Gm29216	3.91304	6.02412	2.11108	2.36e-08	2.7e-09
Gm20208	-2.35127	-0.23997	2.1113	0.0187237	0.00745322
Nkx2-9	-2.95979	-0.845702	2.11409	0.0440666	0.0198517
Gsto2	-2.36231	-0.248079	2.11423	0.0115964	0.00430738
Gm43751	-2.44255	-0.326145	2.1164	0.0154191	0.00597594
B230362B09Rik	-1.74767	0.370553	2.11823	0.00356519	0.00114776
Gm45176	-2.16236	-0.0437103	2.11865	0.00541066	0.00183
Gm35549	-2.89924	-0.778003	2.12123	0.0379561	0.0167231
Gm48582	-0.6784	1.44377	2.12217	2.51e-05	4.95e-06
Gm15860	-2.00395	0.1205	2.12445	0.0082254	0.00291952
2310058D17Rik	-1.26798	0.862503	2.13049	0.000454327	0.000117626
Gm48992	-1.58661	0.547299	2.13391	0.00128385	0.000369554
Gm49353	0.0574606	2.19551	2.13805	3.05e-07	4.24e-08
Gm45640	1.15974	3.30521	2.14547	0	0
Hspe1-rs1	-3.01288	-0.861843	2.15104	0.0368134	0.0161738
Gm42447	-2.33344	-0.176058	2.15739	0.00563569	0.00191434
Gm20768	-2.71983	-0.555294	2.16454	0.0276906	0.0116429
Gm38069	-3.1683	-1.00061	2.16769	0.0352013	0.0153551
Gm49519	-1.99271	0.175307	2.16802	0.00581668	0.0019818
Gm39318	-2.95979	-0.787613	2.17218	0.0300082	0.0127813
Hc	-2.55121	-0.37862	2.17259	0.0176126	0.00695659
Chrna6	-2.22589	-0.0526011	2.17328	0.00446912	0.00147636
Gm42981	-3.03598	-0.862108	2.17387	0.0306321	0.0131001
Gm19169	-3.1912	-1.00083	2.19036	0.0396121	0.0175685
C030037D09Rik	0.862732	3.06558	2.20285	1.6e-10	0
Crybb3	-1.95558	0.248085	2.20366	0.00501448	0.00168054
Gm40309	-2.42459	-0.219421	2.20517	0.0123295	0.00462306
2610507I01Rik	-1.13542	1.07678	2.21219	9.01e-05	2.01e-05
Oas1a	-2.76702	-0.532653	2.23437	0.0158176	0.00614919
Gm4117	-2.59338	-0.355803	2.23758	0.0192606	0.00770131
Tmprss6	-1.31525	0.931832	2.24708	0.000412591	0.000105994
Gm34245	-2.47756	-0.21931	2.25825	0.00688772	0.0023933
Gm42892	-3.14448	-0.87681	2.26767	0.0319342	0.0137313
C1ql4	-2.84594	-0.570994	2.27495	0.0146324	0.00562038
Gm43343	-1.91155	0.364898	2.27645	0.00131303	0.000378877
Ribc1	-2.94023	-0.660622	2.27961	0.030035	0.0127993
Gm10115	-0.408616	1.87111	2.27973	1.09e-06	1.69e-07
Gm43670	-1.6063	0.677351	2.28365	0.000912833	0.000253867
Gm43648	-2.37181	-0.0814599	2.29035	0.00701724	0.00244287
Gm47493	-1.66912	0.624647	2.29377	0.00228084	0.000699604
Gm2174	-3.0851	-0.788803	2.2963	0.0285423	0.0120628
Gm37629	-2.9036	-0.597128	2.30647	0.016774	0.00656408
Gm16244	-2.97382	-0.663462	2.31036	0.0238646	0.00984565
Gm7049	0.215976	2.53007	2.3141	7.58e-09	8e-10
A630019I02Rik	-2.86731	-0.546961	2.32035	0.0220694	0.00898682
Zfp979	-2.86731	-0.544289	2.32302	0.00940635	0.00339518
A430010J10Rik	-2.62675	-0.29501	2.33174	0.0142319	0.00544881
Gm42466	-2.44255	-0.103357	2.33919	0.00534687	0.00180495
Gm38260	-3.63895	-1.2965	2.34244	0.0452571	0.020508
Fth-ps2	-3.01288	-0.66984	2.34304	0.017843	0.00706307
Gm5511	-3.62533	-1.27543	2.3499	0.0479608	0.0219608
9530056E24Rik	-3.55692	-1.20293	2.35399	0.0393083	0.0174124
Zfp600	-3.34038	-0.982079	2.3583	0.040094	0.0178039
Gm37529	-2.70244	-0.318957	2.38348	0.0110212	0.00406988
C130073E24Rik	-2.51813	-0.132745	2.38538	0.00493986	0.00165312
Gm48655	-2.54393	-0.158423	2.38551	0.00551395	0.00186857
Foxd3	-2.30968	0.0766019	2.38628	0.00462309	0.00153511
Syt15	-1.96391	0.436423	2.40033	0.00190098	0.00057054
Gm44117	-3.30709	-0.905732	2.40135	0.0243496	0.0100754
Gpr35	-3.53732	-1.1328	2.40452	0.0304308	0.012991
Gm44291	-2.61709	-0.212425	2.40466	0.00746012	0.00261722
Rpsa-ps2	-2.93369	-0.520433	2.41325	0.012421	0.0046614
Gm28791	-3.30709	-0.8932	2.41389	0.0253779	0.0105524
Ucma	-1.89753	0.518101	2.41564	0.000679123	0.000182292
Cd59a	0.57621	2.99282	2.41661	1.2e-10	0
Gm37534	-3.14448	-0.726196	2.41829	0.0177041	0.00699663
Gm47438	-3.064	-0.640826	2.42317	0.0149308	0.00575195
Gm15459	5.5129	7.94355	2.43065	0	0
Gm49594	-1.43974	0.994471	2.43421	7.88e-05	1.73e-05
Gm21680	-3.00142	-0.56679	2.43463	0.0154678	0.0059983
Gm45182	-1.81542	0.626575	2.442	0.000731634	0.000198486
Gm47411	-3.61659	-1.17314	2.44344	0.0381231	0.0168143
Cpt1b	-2.014	0.431404	2.4454	0.0344633	0.0149884
Gm37331	-3.55692	-1.10663	2.45029	0.0396045	0.017563
Gm42735	-2.62007	-0.168993	2.45108	0.00996722	0.00362513
Gm43362	-2.62675	-0.150473	2.47628	0.00588409	0.00200668
Car5a	-3.6633	-1.18547	2.47784	0.0307227	0.0131522
Gm30025	-1.16559	1.3225	2.4881	1.61e-05	3.06e-06
Pgpep1l	-3.33892	-0.850314	2.48861	0.018278	0.00725402
Gm50105	-3.2348	-0.742065	2.49273	0.0122991	0.00460966
Gpx6	-2.31064	0.195827	2.50647	0.00269971	0.000843713
Gm44199	-3.58976	-1.07791	2.51185	0.0319979	0.0137692
Tmem52	-1.80803	0.712139	2.52017	0.00015001	3.52e-05
Zfp968-ps	-2.37629	0.144447	2.52074	0.0159433	0.00620324
Gm45153	-3.58406	-1.05492	2.52914	0.0277817	0.0116872
Gm14776	-2.24833	0.282024	2.53035	0.00192103	0.000577184
Gm43873	-2.79365	-0.262253	2.5314	0.0040325	0.00131693
Gm15616	-3.2348	-0.700938	2.53386	0.0156889	0.00609407
Gm45183	-0.159113	2.37678	2.53589	1.83e-08	2.1e-09
Gm12286	-3.61659	-1.07771	2.53887	0.0288604	0.0122191
A930001M01Rik	-3.58976	-1.03293	2.55682	0.0203749	0.00821412
Ptgdr2	-3.41489	-0.855582	2.55931	0.0187641	0.00747134
Gm13689	-2.89822	-0.33023	2.56799	0.00835952	0.00297029
Gm38021	-3.14448	-0.57269	2.57179	0.014809	0.00570022
Gm37899	-2.49297	0.0798243	2.5728	0.00302676	0.000958697
E030026E10Rik	-2.67301	-0.0980991	2.57491	0.00295649	0.000933721
Gm38366	-3.63895	-1.06264	2.5763	0.0242223	0.0100105
Gm37940	-2.077	0.503851	2.58085	0.000861944	0.000238408
Gm47403	-3.33892	-0.750343	2.58858	0.0160353	0.00624597
Gm37396	-2.91403	-0.324125	2.58991	0.0129576	0.00489575
Gm37566	-3.58976	-0.979119	2.61064	0.0185176	0.00736215
Gm49012	-3.40539	-0.793899	2.61149	0.0132346	0.00501473
Gm43880	-3.28428	-0.669008	2.61527	0.0128613	0.00485517
B230217O12Rik	1.11064	3.73452	2.62388	0	0
Gm47704	-3.13056	-0.498526	2.63204	0.0162128	0.00632127
Gm14233	-3.12654	-0.492379	2.63416	0.0167319	0.00654448
Gdf1	3.15629	5.81178	2.65549	6.21e-05	1.33e-05
Gm48225	-3.58406	-0.928049	2.65601	0.0198371	0.00796616
Olfr316	-3.0958	-0.414374	2.68143	0.00790685	0.00279405
BB365896	-3.16742	-0.485108	2.68231	0.0068869	0.00239264
Igflr1	-3.10479	-0.398801	2.70599	0.00715599	0.00250045
C530043K16Rik	-2.79032	-0.0760923	2.71423	0.00253753	0.000786916
2410018L13Rik	-2.39807	0.329733	2.7278	0.00100949	0.000283799
Rmrp	-3.53183	-0.794217	2.73761	0.0114486	0.00424692
Ang	-3.0851	-0.325174	2.75993	0.0061706	0.00211607
Gm5898	-0.678421	2.09307	2.77149	3.06e-08	3.6e-09
Gsx1	-3.48508	-0.709777	2.77531	0.0146248	0.00561665
Gm48967	-2.56471	0.211278	2.77599	0.000600914	0.000159284
Gm43774	-3.78999	-1.01391	2.77607	0.01721	0.00677245
Gm37728	-3.58406	-0.795128	2.78893	0.00856551	0.00305634
Gm48182	-2.91767	-0.126051	2.79162	0.00301574	0.000954882
Gm42576	-4.03946	-1.23399	2.80547	0.0177571	0.00702396
Gm19409	-2.15471	0.650835	2.80554	0.000191526	4.6e-05
Gm10558	-1.68495	1.15942	2.84437	1.34e-05	2.52e-06
E430021H15Rik	-3.80076	-0.952929	2.84783	0.0222262	0.00906028
Gm43174	-2.67494	0.185957	2.86089	0.00131839	0.000380638
Rmi2	-3.55977	-0.693896	2.86587	0.0135707	0.00515675
Gm44848	-4.11609	-1.25011	2.86598	0.0169546	0.00665636
Lhx1os	-3.36161	-0.485109	2.8765	0.00699259	0.0024339
3110053B16Rik	-2.48824	0.399964	2.8882	0.000395679	0.000101157
Gm42656	-3.58406	-0.680902	2.90315	0.0110597	0.00408469
Gm50270	-0.696066	2.20949	2.90555	2.02e-08	2.3e-09
Gm47026	-3.62533	-0.704967	2.92036	0.0090399	0.00325049
Gm43361	-2.47876	0.449337	2.92809	0.000405486	0.000103884
Zfp985	-3.61659	-0.687844	2.92874	0.00790433	0.00279273
Gm16300	-4.03946	-1.11054	2.92892	0.0102195	0.00372961
Gp1bb	-2.9516	-0.0176775	2.93392	0.00380993	0.00123603
Gm37720	-2.57868	0.364176	2.94286	0.000576428	0.000152169
Gm45165	-3.53183	-0.578959	2.95287	0.00614983	0.00210852
Gm43487	-2.85129	0.102223	2.95351	0.000994002	0.000278592
Gm47232	-3.31494	-0.341167	2.97377	0.00215407	0.000656292
Gm10131	-2.06043	0.918536	2.97897	0.010167	0.0037055
Gm35021	-0.69131	2.32626	3.01757	1.25e-08	1.4e-09
Gm50403	-1.8041	1.22947	3.03358	7.78e-06	1.4e-06
Gm42974	-4.11609	-1.03897	3.07712	0.00922407	0.0033214
Gm7329	-4.2809	-1.19566	3.08524	0.00850584	0.00303149
4930481A15Rik	-4.2809	-1.18688	3.09402	0.013089	0.00495458
Gm10182	-1.70805	1.38827	3.09632	2.21e-05	4.31e-06
Gm44503	-4.2809	-1.17238	3.10852	0.0295382	0.0125492
Capn11	-2.56362	0.546226	3.10985	0.00020057	4.84e-05
Gm43336	-4.11609	-0.93186	3.18423	0.00896704	0.00322157
Gm26782	0.419661	3.61911	3.19945	0	0
Gm20083	-3.49281	-0.273252	3.21956	0.00253981	0.000787971
Rpl34-ps1	0.262583	3.49209	3.22951	0	0
Pnp2	-3.0851	0.227925	3.31303	0.000300965	7.51e-05
Clcnka	-0.854122	2.46935	3.32347	2.24e-09	2e-10
Gm14760	-2.61862	0.716872	3.33549	0.00149867	0.000438282
Gm37363	-4.2809	-0.938008	3.34289	0.00362074	0.00116878
Gm38187	-4.2809	-0.935649	3.34525	0.00356423	0.00114726
C030006N10Rik	-3.19598	0.172362	3.36834	0.000661302	0.000177044
Gm37788	-2.41857	1.00721	3.42578	3.7e-05	7.53e-06
5730507A11Rik	-4.11609	-0.688405	3.42769	0.00194272	0.000585066
Gm42566	-2.9253	0.521579	3.44688	6.09e-05	1.31e-05
Gm17200	-2.99826	0.466925	3.46519	9.93e-05	2.24e-05
Rec8	-1.13931	2.40711	3.54642	7.3e-10	1e-10
Gm48508	-3.27519	0.302864	3.57806	0.000188317	4.52e-05
Gm4864	-4.2809	-0.644599	3.6363	0.00147442	0.000430574
Gm3095	-4.2809	-0.348047	3.93285	0.000574122	0.000151467
Muc3a	-1.22455	2.72299	3.94754	1.8e-10	0
B230311B06Rik	-4.2809	-0.101663	4.17924	0.000136481	3.17e-05
Gm48181	-3.55977	0.626557	4.18633	3.94e-05	8.08e-06
Gm10600	-2.60891	1.74631	4.35522	0.0253918	0.010564
Pttg1	0.0236614	4.45377	4.4301	0	0
Gm19196	-2.93447	1.50314	4.43761	7.25e-07	1.09e-07
Ftl1-ps1	1.30922	6.00633	4.69711	0	0
Gm6356	-2.69539	2.2443	4.93969	6.16e-09	6e-10
Ftl1-ps2	-3.58976	1.41209	5.00184	8.68e-07	1.32e-07
Gm13302	-4.2809	0.762787	5.04369	0.0235034	0.00967374
Gm53015	-3.25165	1.97256	5.22421	4.94e-07	7.16e-08
Gm13841	0.856309	6.2092	5.3529	0.000151842	3.56e-05
Gm47428	-0.352246	5.13062	5.48286	0	0
Tma7-ps	-3.89612	2.26104	6.15715	1.94e-08	2.2e-09
Gm3411	-3.89612	2.50307	6.39919	0.00355788	0.00114425
Ftl2-ps	-1.41115	5.54102	6.95217	0	0

## Sheet: EFF Vs. EFM Downregulated
	EFF	EFM	log2FC	FDR	p.value
Adnp	3.77643	-2.94222	-6.71865	0.000123633	2.84633e-05
Rps3a3	4.42102	-2.10183	-6.52286	0	0
Gm21985	1.55274	-4.10978	-5.66253	0.0360374	0.0157881
Gm13327	1.91554	-2.43515	-4.35068	1.5112e-07	1.99e-08
Rtraf-ps	1.72152	-2.62684	-4.34836	1.3937e-07	1.82e-08
Gm18860	2.03879	-2.10457	-4.14335	1.403e-08	1.5e-09
Mid1-ps1	0.227397	-3.8565	-4.0839	0.0325195	0.0140234
Tpm3-rs7	4.4005	0.390577	-4.00992	0	0
Iqschfp	1.95666	-2.04863	-4.00528	0.0191476	0.0076489
Gm45315	0.741679	-3.25865	-4.00032	2.00609e-05	3.8717e-06
Gm12663	0.394406	-3.40348	-3.79789	0.000135128	3.13509e-05
Gm5503	0.794824	-2.99108	-3.78591	2.54759e-05	5.0395e-06
Gm7224	-0.163511	-3.93689	-3.77338	0.000189141	4.54176e-05
Rpl15-ps2	2.71055	-1.04072	-3.75127	9e-10	1e-10
Xist	6.66313	2.94716	-3.71598	0	0
Tent2-ps1	0.194085	-3.47314	-3.66723	0.00028725	7.14316e-05
Rps3a2	5.47731	1.81047	-3.66684	0	0
Gm36989	-0.494363	-4.10978	-3.61542	0.000614584	0.000163439
Gm6344	-0.498132	-4.10978	-3.61165	0.0102675	0.0037499
Tmem181c-ps	-0.502212	-4.10978	-3.60757	0.000655188	0.000175123
D830030K20Rik	1.00166	-2.60133	-3.60299	1.83713e-05	3.5228e-06
Gm49601	6.57015	2.99935	-3.5708	1.38025e-06	2.164e-07
Gm10503	3.75452	0.195617	-3.55891	0	0
Gm10308	1.86099	-1.65842	-3.51941	3.6478e-07	5.17e-08
Gm8281	-0.612959	-4.10978	-3.49682	0.000593592	0.00015715
Fam205a2	3.48958	0.0749102	-3.41467	0.0127723	0.00481741
Gm37165	1.18451	-2.19664	-3.38115	2.65711e-05	5.2748e-06
Gm13337	-0.280071	-3.64271	-3.36264	0.00192807	0.000580236
Gm8116	1.60535	-1.69876	-3.30411	6.11807e-05	1.31319e-05
Gm5182	2.37377	-0.921	-3.29477	1.98e-09	2e-10
Tnn	0.15492	-3.11043	-3.26535	0.000578898	0.000152884
Gm9725	1.88709	-1.33405	-3.22113	2.3387e-07	3.18e-08
Glo1-ps	2.06492	-1.15214	-3.21706	6.90174e-05	1.50044e-05
Gm49970	0.52474	-2.69138	-3.21612	0.000242979	5.95286e-05
Amd-ps3	-0.0511196	-3.18364	-3.13252	0.002566	0.000798038
Hs6st3	2.45125	-0.672249	-3.1235	9.5e-10	1e-10
Eno1b	8.76836	5.65869	-3.10967	0	0
Pcdhb2	1.66229	-1.43358	-3.09588	4.7212e-07	6.83e-08
Gm21596	3.59474	0.508543	-3.08619	1e-11	0
Gm12523	2.03209	-1.05069	-3.08278	4.727e-08	5.7e-09
Zfp804b	0.264224	-2.81549	-3.07972	0.000419729	0.000107987
9430037G07Rik	-0.578954	-3.64271	-3.06376	0.00603155	0.00206382
Gm3375	5.41214	2.35666	-3.05548	0	0
Plag1	0.920497	-2.12148	-3.04198	0.000139014	3.23578e-05
Uprt	2.09699	-0.931471	-3.02846	1.512e-08	1.7e-09
Gm6685	-0.441607	-3.46982	-3.02821	0.00361428	0.0011665
Gm7993	2.41141	-0.604809	-3.01622	0.000777273	0.000212465
Gm10705	3.5733	0.557893	-3.01541	0.00010827	2.46041e-05
Gm16185	-0.175716	-3.18364	-3.00792	0.00227467	0.00069756
Gm6741	2.10385	-0.845571	-2.94942	0.0175785	0.00694125
1700034P13Rik	2.33515	-0.612976	-2.94813	4.69e-08	5.7e-09
Gm10010	1.49638	-1.44824	-2.94462	4.85307e-06	8.411e-07
A730071L15Rik	0.504434	-2.43851	-2.94294	0.000326193	8.18924e-05
Rpl15-ps6	5.2098	2.27022	-2.93957	0	0
Gm13856	-1.17539	-4.10978	-2.93439	0.00999139	0.00363446
Zkscan16	4.0159	1.09859	-2.91731	0	0
Ccdc142	-0.213874	-3.12659	-2.91271	0.00234863	0.000722556
Tsix	0.918006	-1.99434	-2.91234	4.90117e-05	1.02512e-05
Gm28557	-0.424719	-3.33418	-2.90946	0.00523556	0.00176313
Adam18	-1.03588	-3.93689	-2.90101	0.0157865	0.00613539
Gm15886	0.442768	-2.44073	-2.88349	0.000268056	6.63107e-05
Dnah8	0.758699	-2.12035	-2.87904	0.000114376	2.61341e-05
Gm47766	0.0196748	-2.8512	-2.87088	0.00114199	0.00032532
Gm2223	-1.07585	-3.93689	-2.86104	0.010661	0.00391783
Slc9a7	3.31265	0.47497	-2.83768	0	0
Gm5499	-1.10241	-3.93689	-2.83449	0.012584	0.00473143
Gm49450	-1.27912	-4.10978	-2.83066	0.0321001	0.0138165
9330159M07Rik	0.780546	-2.03908	-2.81963	0.000231813	5.66513e-05
Gm26566	3.23064	0.436507	-2.79413	9e-11	0
Gm3248	-0.830656	-3.62423	-2.79357	0.0249764	0.0103617
Gm48342	3.04523	0.299426	-2.7458	1.5e-10	0
9630028B13Rik	-0.924526	-3.65393	-2.72941	0.0152229	0.00588837
Rps15a-ps6	1.11527	-1.61297	-2.72823	2.43853e-05	4.7933e-06
Klhl11	3.94772	1.2208	-2.72692	0	0
Itk	-0.732887	-3.45222	-2.71933	0.0114982	0.00426658
Gm49702	-0.67295	-3.39152	-2.71857	0.00955089	0.00345407
Gm27000	0.834234	-1.88039	-2.71463	8.78064e-05	1.95595e-05
Gm48374	-0.656504	-3.37059	-2.71408	0.0126767	0.00477039
2810430I11Rik	-1.23337	-3.93689	-2.70352	0.0181894	0.00721691
Gm6652	-1.15815	-3.8565	-2.69836	0.0264122	0.0110367
Gm38077	0.158744	-2.53813	-2.69688	0.00155972	0.000458244
Pi15	-1.26426	-3.93689	-2.67263	0.0286289	0.0121056
Gm6712	-0.973118	-3.64271	-2.6696	0.0169843	0.00666892
Aff2	2.03459	-0.633253	-2.66784	1.557e-07	2.05e-08
E430024I08Rik	1.41733	-1.23323	-2.65055	1.1922e-05	2.2135e-06
Gm16568	0.318335	-2.33068	-2.64901	0.00151427	0.000443561
H2-Bl	1.47763	-1.1681	-2.64573	8.58278e-06	1.5594e-06
Cd79a	-0.618313	-3.25865	-2.64033	0.012375	0.00464078
Gm45790	-1.47848	-4.10978	-2.6313	0.0301057	0.012831
Hmga1b	4.76219	2.13105	-2.63114	0	0
Gm13112	-1.48689	-4.10978	-2.62289	0.0229282	0.00938739
Gm48239	1.23138	-1.38864	-2.62002	2.20799e-05	4.3044e-06
Adamts3	3.23625	0.650835	-2.58542	0	0
Gm26616	1.46555	-1.11071	-2.57626	7.86131e-06	1.4198e-06
Mb	-0.767358	-3.33774	-2.57039	0.0168276	0.00659191
Ncoa4-ps	-1.55104	-4.10978	-2.55875	0.0313294	0.013439
Xkr7	1.59969	-0.957188	-2.55688	3.86049e-05	7.906e-06
Pgam1-ps2	4.087	1.53127	-2.55573	3.6e-10	0
Cplane2	0.0473345	-2.50053	-2.54786	0.00222236	0.000679502
Gabrb2	6.22129	3.67793	-2.54336	0	0
Plcxd3	2.30608	-0.235862	-2.54194	5.12e-09	5e-10
A730061H03Rik	-1.57	-4.10978	-2.53978	0.0334861	0.0145073
1700120B22Rik	-1.40038	-3.93689	-2.53651	0.0294727	0.0125182
Gm12579	-1.41311	-3.93689	-2.52379	0.0497469	0.0229105
Cd200r1	-1.13489	-3.64271	-2.50782	0.0277222	0.0116577
Mrip-ps	-0.591449	-3.09256	-2.50111	0.0124146	0.00465764
Gm45346	-0.952505	-3.45222	-2.49971	0.0162363	0.00633189
Gm31683	-0.844409	-3.33418	-2.48977	0.0153303	0.00593654
Spata21	-1.62091	-4.10978	-2.48888	0.0300011	0.012775
Gm10532	1.2661	-1.22079	-2.48689	0.000194935	4.6946e-05
Gm37824	-0.969554	-3.45222	-2.48266	0.0191439	0.00764637
5330438I03Rik	1.40164	-1.0793	-2.48094	2.60177e-05	5.1537e-06
Kcna3	2.25108	-0.215683	-2.46677	2.327e-08	2.7e-09
Fv1	1.71509	-0.748823	-2.46391	6.91429e-06	1.2293e-06
Gm43511	-1.22533	-3.68361	-2.45829	0.0389765	0.0172486
Dlx3	-1.16716	-3.62423	-2.45707	0.0354725	0.0154964
5830462I19Rik	-0.400292	-2.85567	-2.45538	0.0070838	0.00247178
Gm4425	-1.65793	-4.10978	-2.45185	0.0431225	0.0193584
Syt10	2.42148	-0.02637	-2.44785	1.447e-08	1.6e-09
Gm9987	-0.186728	-2.61978	-2.43305	0.00523029	0.00176107
Sstr4	2.71616	0.285209	-2.43096	1.137e-08	1.2e-09
Gm10545	2.14624	-0.283273	-2.42952	6.1696e-07	9.12e-08
Clec4a2	-1.02771	-3.45222	-2.4245	0.0305979	0.0130788
Gm10145	-1.20356	-3.62423	-2.42066	0.0488262	0.0224212
Gm26658	2.75179	0.3342	-2.41759	6.7e-10	1e-10
Gm10645	2.5519	0.137323	-2.41458	1.813e-08	2e-09
Gm27232	0.944785	-1.46923	-2.41402	0.000230968	5.64111e-05
Slc16a5	-0.363222	-2.77014	-2.40692	0.00598648	0.00204613
Rps7-ps3	5.77607	3.37444	-2.40163	0	0
Gm10176	1.49866	-0.887273	-2.38593	6.00458e-06	1.0543e-06
Gm53038	1.68133	-0.702712	-2.38404	0.000808795	0.000222044
Ccnb1ip1	-0.99541	-3.37059	-2.37517	0.0233247	0.00958633
Nt5c1a	0.813821	-1.56057	-2.37439	0.000841393	0.000232132
Gm9910	-0.996225	-3.37059	-2.37436	0.0317555	0.0136441
3110021N24Rik	1.25703	-1.11246	-2.36948	7.01406e-05	1.52638e-05
Csf2rb2	-1.06347	-3.42915	-2.36568	0.041771	0.0186661
Gm49343	-0.924657	-3.28646	-2.3618	0.0364612	0.0160033
4933402D24Rik	-0.896892	-3.25586	-2.35897	0.0273239	0.0114724
Dynlt2a2	-0.0692444	-2.41771	-2.34847	0.00703297	0.00245024
Zfp551	1.34246	-0.987805	-2.33027	5.82715e-05	1.24349e-05
Trpc5	2.22799	-0.0927321	-2.32072	4.9983e-07	7.25e-08
Gm2792	-0.869263	-3.18364	-2.31437	0.0321701	0.0138484
Gm9903	-1.14094	-3.45222	-2.31128	0.0427802	0.0191796
Gm17709	-0.507548	-2.81817	-2.31062	0.0197796	0.00794094
Mybpc3	-0.643946	-2.9524	-2.30845	0.019433	0.00778392
Gm43071	-0.618313	-2.92607	-2.30776	0.0175297	0.00691461
Myh6	1.6908	-0.61436	-2.30516	7.67421e-06	1.381e-06
Gm26850	3.3109	1.01942	-2.29148	0	0
Btn2a2	-0.510173	-2.80052	-2.29035	0.0203219	0.00818724
Gm37785	-1.37079	-3.65393	-2.28314	0.0458514	0.0208242
Npcd	1.47329	-0.802185	-2.27548	3.83104e-05	7.8374e-06
1700003D09Rik	-0.190769	-2.46386	-2.2731	0.00852079	0.00303728
Stxbp5l	4.33131	2.06189	-2.26942	0	0
Gm47210	1.25034	-1.01904	-2.26938	7.13704e-05	1.55546e-05
Gm49077	2.1816	-0.0865337	-2.26813	2.8173e-07	3.88e-08
Pdpr	4.00457	1.74756	-2.25701	1e-11	0
Gm38394	3.5004	1.24345	-2.25695	4.9292e-07	7.14e-08
1700123M08Rik	-0.184293	-2.4399	-2.25561	0.0256622	0.0106942
Gm2058	-0.753093	-3.00784	-2.25475	0.0225631	0.00921227
Gm11766	0.821775	-1.42973	-2.25151	0.000528901	0.000138821
Gm44771	-1.01131	-3.25586	-2.24455	0.0349792	0.0152488
Gm20488	-0.762361	-3.00372	-2.24135	0.0383352	0.0169275
Stat4	0.57547	-1.66499	-2.24046	0.00196518	0.000592574
Gm4202	1.55514	-0.683688	-2.23883	1.14214e-05	2.1129e-06
Derpc	0.152165	-2.0788	-2.23097	0.0182794	0.00725557
Gm9993	0.360635	-1.85971	-2.22035	0.00111495	0.000317134
Gm14291	-0.183916	-2.40044	-2.21652	0.0088368	0.00316665
Atm	3.06578	0.874158	-2.19162	6e-11	0
Cbx3-ps6	2.13277	-0.0573382	-2.19011	0.0145062	0.00556693
Gm49331	-0.527972	-2.71149	-2.18352	0.0224248	0.00914975
Fam120c	5.19246	3.01096	-2.1815	0	0
Cfap54	3.39049	1.21349	-2.17701	1e-11	0
Tlcd2	-0.794256	-2.96709	-2.17284	0.0292606	0.012417
Rps15a-ps7	1.22148	-0.942013	-2.16349	8.25768e-05	1.82605e-05
Gm10584	0.572342	-1.58731	-2.15965	0.0172017	0.00676658
Gm10629	-1.07061	-3.22798	-2.15737	0.044338	0.0199883
Spta1	-0.759914	-2.90945	-2.14953	0.031401	0.0134782
Gm37303	-1.02589	-3.16658	-2.14068	0.0462068	0.0210083
Gm26833	-0.448774	-2.58778	-2.13901	0.0177041	0.00699945
B930094E09Rik	2.87336	0.734485	-2.13887	1.15e-09	1e-10
Gm15387	3.31487	1.18291	-2.13196	5.82e-09	6e-10
A230052G05Rik	-0.594996	-2.72172	-2.12673	0.0347	0.0151026
Gm37446	2.58185	0.460706	-2.12114	1.329e-08	1.4e-09
Gm12473	0.0130029	-2.10043	-2.11344	0.00794289	0.00280765
Galnt2	5.85158	3.7438	-2.10778	0.00251292	0.000778268
Gm31356	-0.197359	-2.29944	-2.10208	0.00838755	0.00298116
Klf8	1.74327	-0.353547	-2.09681	2.63406e-05	5.2234e-06
Sstr1	3.28611	1.19205	-2.09406	6e-11	0
Gm3636	0.777219	-1.30568	-2.0829	0.000953893	0.000266524
Gm15927	-0.537479	-2.61736	-2.07988	0.0264441	0.0110515
Gm21984	3.15531	1.10839	-2.04692	3.646e-07	5.17e-08
Gm14205	5.05188	3.00739	-2.0445	0	0
Gm26954	1.88923	-0.151676	-2.04091	3.362e-06	5.659e-07
Atp7a	1.49	-0.545868	-2.03587	5.58391e-05	1.18673e-05
Gm1141	-0.992691	-3.02855	-2.03586	0.0458514	0.0208221
Allc	-0.958094	-2.98687	-2.02877	0.0424588	0.0190194
Oprd1	3.52593	1.49767	-2.02825	0	0
Ankfn1	1.48293	-0.545273	-2.0282	0.000130361	3.01322e-05
Chrna7	3.09963	1.07441	-2.02522	1.24e-09	1e-10
Fam205c	0.364094	-1.65643	-2.02052	0.00421382	0.00138234
Pm20d2	0.0307075	-1.98954	-2.02025	0.0100511	0.0036589
Was	-0.326621	-2.34549	-2.01887	0.0149442	0.00575953
Fbxo47	-0.267914	-2.27043	-2.00251	0.0149369	0.00575592
Gm49329	0.958213	-1.04398	-2.00219	0.000677352	0.000181707
C920006O11Rik	-0.704958	-2.70137	-1.99641	0.0325195	0.014022
Gm13331	-0.433141	-2.4123	-1.97916	0.0319072	0.0137179
Cul4b	4.53075	2.55218	-1.97857	0	0
Synpo2l	-0.663489	-2.63594	-1.97245	0.0431995	0.0194026
Gm8707	-0.494878	-2.45956	-1.96468	0.0313709	0.0134619
Gm36976	0.266132	-1.69407	-1.9602	0.0056925	0.00193487
Myom2	-0.298752	-2.24082	-1.94207	0.0287257	0.0121527
Gm47260	1.17897	-0.755008	-1.93398	0.000318269	7.9731e-05
Kpna2-ps	0.0736947	-1.85933	-1.93303	0.00918328	0.00330522
4933440N22Rik	1.1629	-0.767714	-1.93061	0.000405216	0.000103793
Pcdhga1	2.65158	0.723332	-1.92824	0.000977912	0.000273765
Atp2b3	6.03258	4.10669	-1.92589	0	0
4930455C13Rik	0.50782	-1.41629	-1.92411	0.00224496	0.000687385
C430014B12Rik	-0.0873088	-2.0106	-1.92329	0.0180044	0.00713935
Pcdhgc5	7.65568	5.7356	-1.92008	0	0
Gm9870	0.862901	-1.04602	-1.90892	0.00273792	0.000857286
Cfap74	3.47397	1.5709	-1.90307	1e-11	0
Gm7292	0.0867705	-1.81553	-1.9023	0.00889314	0.00319118
Gm12715	2.37556	0.474983	-1.90057	0.00771948	0.00272074
Gm49521	1.67148	-0.227912	-1.8994	0.000103872	2.35316e-05
Zfp966	1.75461	-0.139262	-1.89387	2.23494e-05	4.3666e-06
Zfp947	-0.263904	-2.15643	-1.89253	0.0294596	0.012511
Rps13-ps1	3.68184	1.7896	-1.89224	0	0
Gm47962	-0.371461	-2.2633	-1.89184	0.0261774	0.0109287
Xkr4	3.86581	1.9751	-1.89071	0	0
Gpr63	0.826047	-1.06114	-1.88719	0.000750349	0.000204213
Lonrf3	2.05382	0.167857	-1.88597	3.82365e-06	6.525e-07
Capza1-ps1	4.33232	2.45021	-1.88211	0	0
Gm10754	0.644425	-1.23472	-1.87914	0.00363381	0.00117339
Gm37844	3.72103	1.8525	-1.86852	0	0
Faxc	4.89406	3.02951	-1.86455	0	0
Zim3	3.32102	1.46273	-1.85828	3e-11	0
Gm26805	0.734459	-1.12288	-1.85734	0.00216768	0.000661022
Lrrc9	0.133064	-1.72315	-1.85621	0.00800813	0.00283374
Gm9767	0.69977	-1.15587	-1.85564	0.00203574	0.000616494
Hmcn1	1.27003	-0.580503	-1.85053	0.000146368	3.41964e-05
Ablim1	6.10288	4.26143	-1.84145	0	0
Nek11	0.199979	-1.63541	-1.83539	0.00510643	0.0017155
Ncam2	5.93016	4.09561	-1.83456	0	0
Pcdhga2	3.74493	1.91986	-1.82508	9.7e-10	1e-10
Gm19719	-0.220559	-2.04374	-1.82318	0.0185683	0.00738432
Gm17509	1.12022	-0.69787	-1.81809	0.000405153	0.000103754
Gm35558	1.69009	-0.120705	-1.8108	3.03579e-05	6.0824e-06
Gm11991	-0.152938	-1.96177	-1.80884	0.0361254	0.0158305
Gm4409	3.42081	1.61812	-1.80268	4e-11	0
Gm12669	-0.188365	-1.98884	-1.80047	0.0271443	0.0113875
Gm13716	1.8677	0.0717511	-1.79595	1.01341e-05	1.8577e-06
Tmem181b-ps	5.68195	3.88786	-1.79409	0	0
Gm20548	-0.388293	-2.17292	-1.78462	0.025921	0.0108161
9330111N05Rik	-0.751543	-2.5351	-1.78355	0.0479813	0.0219735
Gm9925	-0.42791	-2.20582	-1.77791	0.038191	0.0168493
4933406C10Rik	-0.719253	-2.49466	-1.77541	0.0438869	0.0197493
Gm44183	0.562404	-1.21217	-1.77458	0.0215649	0.00875221
Pcdhga3	4.5824	2.80796	-1.77444	0	0
Gm10382	-0.494215	-2.25914	-1.76493	0.0398122	0.0176658
Gm9752	0.701431	-1.06212	-1.76356	0.00447121	0.00147742
Fut10	2.96862	1.20813	-1.76049	5.0318e-07	7.31e-08
4933428P19Rik	2.53934	0.782724	-1.75661	1.5375e-07	2.02e-08
Gm43580	-0.3549	-2.10322	-1.74832	0.0490039	0.0225187
Adcy9	5.09084	3.3464	-1.74444	0	0
Gm5901	1.18827	-0.553775	-1.74205	0.000840136	0.00023174
Rab11b-ps2	-0.368877	-2.10975	-1.74087	0.0472016	0.0215263
Gm47512	7.53002	5.79201	-1.73801	0	0
Zfp526	3.031	1.29812	-1.73288	1.79e-09	2e-10
Slc37a2	1.56606	-0.161964	-1.72802	0.000130992	3.03133e-05
Gm45102	0.764178	-0.963367	-1.72755	0.00230997	0.000709165
Gm18609	2.69209	0.967891	-1.7242	8.713e-08	1.1e-08
Col6a4	0.974236	-0.749874	-1.72411	0.00256181	0.000796597
Gpr52	3.30887	1.58867	-1.7202	1.03e-09	1e-10
Pcdhga5	3.69852	1.97944	-1.71908	5.4e-10	0
Gm19531	2.78562	1.06775	-1.71787	1.86652e-06	2.992e-07
C030034L19Rik	2.1423	0.42706	-1.71524	2.36896e-06	3.888e-07
Acp7	0.527113	-1.18112	-1.70824	0.00623767	0.00214245
Gm9748	-0.377263	-2.08384	-1.70657	0.0333382	0.0144306
Gm42733	1.66676	-0.0346262	-1.70138	6.59433e-05	1.42576e-05
Gm48062	2.51536	0.825615	-1.68975	7.369e-07	1.104e-07
Gm52988	0.00612928	-1.68214	-1.68827	0.0224446	0.00915903
Gm9833	2.41219	0.730516	-1.68168	2.6878e-07	3.69e-08
Gm43474	0.113848	-1.55883	-1.67267	0.0226721	0.0092629
Dbf4	0.917712	-0.746715	-1.66443	0.00299598	0.000947813
Mroh8	-0.423804	-2.08745	-1.66364	0.0472383	0.0215532
Piwil2	0.141138	-1.51977	-1.66091	0.0121848	0.00455696
Gm44123	2.99167	1.34253	-1.64914	1.627e-08	1.8e-09
Lcn2	1.07052	-0.574744	-1.64527	0.00332413	0.0010626
A530083I20Rik	-0.122616	-1.76619	-1.64358	0.0497469	0.022914
Gm45449	1.64088	-0.00237701	-1.64325	5.43895e-05	1.1533e-05
Gm37570	-0.445755	-2.08746	-1.64171	0.0450667	0.02039
Gm10493	1.86794	0.227174	-1.64077	7.27063e-05	1.58654e-05
4930512B01Rik	0.306478	-1.33178	-1.63826	0.0250224	0.0103856
A730081D07Rik	0.589474	-1.03976	-1.62923	0.00486797	0.00162564
C730002L08Rik	2.22976	0.609454	-1.62031	6.24556e-06	1.101e-06
Slc16a14	2.19864	0.578902	-1.61973	8.53329e-06	1.5495e-06
Zfp109	2.40825	0.793328	-1.61493	3.6161e-06	6.124e-07
Gm12183	-0.0141527	-1.61869	-1.60454	0.0299994	0.0127727
Gm12905	1.97118	0.367748	-1.60343	7.52598e-05	1.64593e-05
Zfp648	-0.334926	-1.93715	-1.60222	0.0348337	0.0151702
Crbn	5.59085	3.98898	-1.60187	0	0
1700014D04Rik	-0.00883325	-1.60754	-1.59871	0.0264786	0.0110724
Gm44168	1.70164	0.103655	-1.59799	0.000158688	3.7504e-05
Ptprn2	7.64964	6.06149	-1.58815	0	0
Gm49322	1.68113	0.0956424	-1.58549	0.00665841	0.00230353
4930470G03Rik	3.06684	1.48189	-1.58495	2.596e-08	3e-09
Akr1e1	4.24738	2.67005	-1.57734	0	0
Gm26673	5.19159	3.62918	-1.56241	0	0
4930507D05Rik	0.281547	-1.27605	-1.55759	0.0137181	0.00522311
Pcdhga4	4.26908	2.71173	-1.55735	0	0
Sync	0.660338	-0.88468	-1.54502	0.00623477	0.00214045
D930019O06Rik	3.01253	1.46782	-1.54472	1.585e-08	1.8e-09
BC037039	4.80376	3.26693	-1.53684	0	0
Gm7340	0.402947	-1.13374	-1.53668	0.00964892	0.0034937
Plscr4	1.29547	-0.236865	-1.53233	0.000872036	0.000241646
Gm7818	1.82391	0.292407	-1.53151	0.000139725	3.25537e-05
Gucy1a2	2.00039	0.4742	-1.52619	2.65033e-05	5.2599e-06
Loxl2	0.918631	-0.607213	-1.52584	0.00555864	0.00188576
Pln	0.421543	-1.10268	-1.52423	0.0465595	0.0211838
Gm12359	0.129074	-1.39116	-1.52023	0.0220608	0.00898211
Vash1	3.71122	2.19344	-1.51777	1e-11	0
Chn1os1	5.26958	3.76053	-1.50905	0	0
Gm44832	3.34411	1.85577	-1.48834	2.06e-09	2e-10
Pde4d	4.89685	3.40945	-1.4874	0	0
Map3k21	0.796948	-0.689136	-1.48608	0.00323344	0.00103011
A230065N10Rik	1.50823	0.0278922	-1.48034	0.000737865	0.000200296
Gm37980	1.39829	-0.0806488	-1.47894	0.000798006	0.000218651
A230004M16Rik	0.296237	-1.18171	-1.47794	0.0194424	0.00778875
Fbxl21	1.90421	0.430761	-1.47345	0.000180756	4.32086e-05
Gm43863	-0.24861	-1.72122	-1.47261	0.045035	0.0203708
Gm43653	1.23097	-0.24064	-1.47161	0.00254402	0.00078962
Gm6206	1.5333	0.0631543	-1.47015	0.00270336	0.000845149
A330041J22Rik	1.54335	0.0735048	-1.46985	0.000416674	0.000107088
Gpr165	2.84475	1.37941	-1.46534	4.23245e-06	7.262e-07
Ifit3	2.76069	1.29603	-1.46466	1.18314e-06	1.837e-07
Myo1f	0.253475	-1.20841	-1.46188	0.0365938	0.0160675
Kcnj6	4.19254	2.73245	-1.46009	0	0
Gm10138	2.40743	0.94777	-1.45966	1.2368e-05	2.3034e-06
Gm44284	0.123689	-1.33409	-1.45778	0.0313709	0.0134604
Taf9	3.09646	1.64121	-1.45525	3.81433e-06	6.505e-07
Prepl	8.3184	6.87038	-1.44803	0	0
3000002C10Rik	1.26551	-0.178385	-1.44389	0.00134816	0.000390052
Gm42902	0.841175	-0.600976	-1.44215	0.00596787	0.00203884
Myh2	1.77889	0.343354	-1.43554	0.00966529	0.00350224
Zfp82	1.812	0.376981	-1.43502	0.0445566	0.0201206
4930534D22Rik	0.188308	-1.2415	-1.42981	0.0241125	0.00995709
Gm20402	-0.00368611	-1.42536	-1.42167	0.0394989	0.0175097
Npsr1	1.24572	-0.174201	-1.41992	0.00331188	0.00105814
Mamdc2	1.56312	0.146501	-1.41662	0.003782	0.00122603
Slc47a1	0.949597	-0.462624	-1.41222	0.00548208	0.00185623
Gm37233	0.776176	-0.634791	-1.41097	0.00735352	0.00257504
Camk4	5.27665	3.8662	-1.41045	0	0
Gm16499	2.08629	0.676295	-1.41	5.66427e-05	1.20537e-05
Fgfr3-ps	0.764028	-0.645168	-1.4092	0.00614983	0.00210862
Gm44792	0.291542	-1.11506	-1.4066	0.0241798	0.00998619
Gm8325	1.97637	0.571858	-1.40451	0.000710597	0.000191856
F13a1	0.235934	-1.16708	-1.40302	0.029976	0.0127611
Gm20063	0.773276	-0.626769	-1.40005	0.00915508	0.00329458
Gm49759	2.64861	1.24893	-1.39968	3.62175e-06	6.137e-07
Pcdhga12	4.77991	3.38135	-1.39856	0	0
Sorbs1	5.64934	4.25146	-1.39788	0	0
Tenm3	6.28313	4.89335	-1.38977	0	0
Gm37035	0.27882	-1.10549	-1.38431	0.0201694	0.00811381
Pcdhb9	3.89376	2.511	-1.38276	9.68e-09	1e-09
C1qtnf1	1.71017	0.328348	-1.38182	0.000662645	0.000177439
Amd2	1.9275	0.551973	-1.37553	0.000283341	7.04137e-05
Ipp	2.91736	1.54524	-1.37212	9.571e-08	1.22e-08
Gm43517	0.547751	-0.82401	-1.37176	0.0306321	0.0131001
Ncapg	0.197506	-1.17315	-1.37066	0.0402403	0.0178732
Lancl2	6.03882	4.66818	-1.37064	0	0
Gm15063	1.01164	-0.358378	-1.37002	0.00422622	0.00138755
Sgtb	6.76638	5.40591	-1.36048	0	0
Myh8	0.517316	-0.838549	-1.35586	0.0155604	0.00604079
Mfrp	1.46832	0.115025	-1.35329	0.00112297	0.000319539
Gm50115	3.48242	2.13242	-1.35	4.33e-09	4e-10
Ston1	1.02937	-0.318475	-1.34784	0.00541996	0.00183402
Wdr35	5.17731	3.82982	-1.34749	0	0
Gm10602	1.27839	-0.0669731	-1.34536	0.00219617	0.000670544
F8	0.601009	-0.744203	-1.34521	0.0140684	0.00537327
Lrrk2	5.47622	4.13157	-1.34464	0	0
Itgb2	0.873995	-0.465731	-1.33973	0.00654457	0.00225848
Cdhr1	5.53283	4.19392	-1.33891	0	0
Wdfy4	0.966437	-0.362755	-1.32919	0.0063771	0.00219379
Ggn	0.114311	-1.21423	-1.32854	0.0354635	0.0154906
Zfp442	0.498174	-0.828138	-1.32631	0.0304749	0.0130114
Col12a1	3.45355	2.12825	-1.3253	0.00090642	0.000251838
Gm10642	1.8878	0.563876	-1.32392	0.000261585	6.45117e-05
Gm6556	0.799929	-0.523108	-1.32304	0.00935475	0.003372
1810049J17Rik	2.4692	1.14683	-1.32237	3.79388e-05	7.7484e-06
Garem1	4.55937	3.23728	-1.32209	0	0
Pcdhac1	2.66913	1.35055	-1.31858	0.00299151	0.000946075
Pyroxd2	1.53073	0.216313	-1.31442	0.00169472	0.000501576
4933427D14Rik	3.30769	1.99847	-1.30922	0.0229453	0.00939811
D130043K22Rik	4.78098	3.47446	-1.30652	0	0
Gm19716	3.02041	1.714	-1.30642	6.8389e-05	1.48471e-05
A830035O19Rik	1.56145	0.256645	-1.3048	0.0030503	0.000967144
Pcdhgb6	4.85417	3.55481	-1.29935	5e-11	0
Papln	1.0469	-0.250917	-1.29782	0.00707912	0.00246976
D030047H15Rik	0.200189	-1.0968	-1.29699	0.0448218	0.0202477
Gm20008	1.30432	0.00993331	-1.29439	0.00210337	0.000639138
Pla2g4e	2.05831	0.764291	-1.29402	0.000304782	7.61213e-05
AA465934	1.43652	0.144918	-1.29161	0.00297326	0.0009395
Gm38160	0.962982	-0.327055	-1.29004	0.0121852	0.00455775
Cntn5	1.8541	0.564261	-1.28984	0.000454152	0.000117556
E030037K01Rik	1.21198	-0.077533	-1.28951	0.005446	0.00184313
Dusp4	3.78921	2.50338	-1.28583	6e-11	0
Pnpla3	0.955147	-0.330346	-1.28549	0.00710209	0.00247932
Kcnt2	4.49085	3.20788	-1.28297	0	0
Pcdhb10	2.43702	1.15582	-1.2812	2.16232e-05	4.206e-06
Gm26953	1.283	0.00278549	-1.28022	0.00260187	0.000810602
B430218F22Rik	2.7154	1.43736	-1.27804	1.68468e-05	3.2122e-06
Pcdhgb2	4.01499	2.7372	-1.27779	2.2e-10	0
C230034O21Rik	0.404251	-0.873217	-1.27747	0.0241806	0.00998781
Clec3b	1.89005	0.613803	-1.27624	0.000445057	0.000115057
Actn3	1.59405	0.320845	-1.27321	0.0189809	0.00757306
Pcdhga7	3.97092	2.69867	-1.27225	1.913e-08	2.2e-09
B3gnt2	4.90437	3.63469	-1.26967	0.0170931	0.00671536
A230060F14Rik	0.236538	-1.03068	-1.26722	0.0356611	0.0155962
Adgre1	0.400267	-0.860906	-1.26117	0.036205	0.0158694
Gm9954	3.43481	2.17471	-1.26011	2.573e-08	3e-09
Gspt1	5.70608	4.44779	-1.25828	0	0
Erdr1	6.02147	4.76418	-1.25729	4.89337e-05	1.02305e-05
Ube2n-ps1	2.90247	1.64728	-1.25519	0.0359029	0.0157252
Xaf1	3.57456	2.31992	-1.25464	1.364e-08	1.5e-09
9430085M18Rik	0.527127	-0.72463	-1.25176	0.0278285	0.0117114
Sik2	4.66783	3.41752	-1.25031	0	0
Kcnh5	3.66509	2.41565	-1.24943	1.48e-08	1.6e-09
Greb1l	2.94885	1.70042	-1.24844	4.5817e-07	6.61e-08
Kif23	0.576993	-0.66744	-1.24443	0.0247643	0.0102624
Fan1	2.28329	1.03937	-1.24392	4.93168e-05	1.03212e-05
Tert	0.23855	-1.00428	-1.24283	0.0324546	0.0139866
Gm26672	3.78723	2.54868	-1.23855	2.16e-09	2e-10
Gm44729	2.67264	1.4349	-1.23774	2.90181e-05	5.7904e-06
Gm42928	2.78962	1.55235	-1.23727	2.74821e-06	4.561e-07
Atp6v1c2	0.861501	-0.374626	-1.23613	0.0238144	0.00981853
Myom1	1.04239	-0.192488	-1.23488	0.0104149	0.00381557
Zc3h12c	3.48579	2.25809	-1.2277	1.449e-08	1.6e-09
Zfhx2os	3.21518	1.98864	-1.22655	5.2118e-07	7.59e-08
Pcdhgb7	4.22258	2.99872	-1.22385	1e-11	0
Ubtd2	3.48054	2.25841	-1.22213	3.777e-08	4.5e-09
Klhl34	4.52755	3.30651	-1.22105	0	0
Cnmd	0.636834	-0.58346	-1.22029	0.0399044	0.0177089
Pcdhb19	3.18931	1.97223	-1.21708	3.8228e-07	5.44e-08
Exph5	2.3482	1.13121	-1.21699	8.39343e-05	1.85834e-05
Mrc1	0.862398	-0.353686	-1.21608	0.0171617	0.00674788
Map3k9	4.40262	3.18657	-1.21605	3e-11	0
Rad18	2.22388	1.00839	-1.21549	5.74183e-05	1.2243e-05
D430020J02Rik	0.859675	-0.350996	-1.21067	0.0207473	0.00838334
Katnal2	2.42103	1.21053	-1.2105	2.11088e-05	4.0968e-06
Gm17108	0.530364	-0.679979	-1.21034	0.03418	0.014843
Pcdhgb1	3.42654	2.21781	-1.20873	4.62508e-05	9.6245e-06
Gm11769	1.53908	0.330439	-1.20864	0.00239971	0.00073996
Prkcz2	0.0660449	-1.14026	-1.2063	0.0497469	0.0229134
A930003O13Rik	2.4894	1.28315	-1.20624	6.61281e-05	1.43083e-05
Dgki	4.34848	3.14456	-1.20392	0	0
Gm6560	1.13192	-0.0684353	-1.20035	0.00870248	0.0031124
Cenpj	1.68221	0.482148	-1.20006	0.00120022	0.000343663
Fancb	0.980929	-0.218104	-1.19903	0.0101958	0.00371934
Gm42979	1.38987	0.193434	-1.19644	0.00370797	0.00120035
Pcdhga9	3.82187	2.62842	-1.19344	1.195e-08	1.3e-09
Itm2a	4.39016	3.19686	-1.1933	0	0
Zpbp	0.375362	-0.815445	-1.19081	0.0390528	0.0172845
Pcdhb21	1.38087	0.19674	-1.18413	0.00520809	0.00175331
Gm7901	0.886608	-0.291	-1.17761	0.0179485	0.00711064
Filip1	4.64509	3.46814	-1.17695	0	0
Abca9	0.950523	-0.218906	-1.16943	0.0264786	0.0110745
Pcdhgb8	1.93327	0.766249	-1.16703	0.00144415	0.000420929
Pcdhgb5	3.14605	1.98622	-1.15983	7.38048e-06	1.323e-06
Cd6	1.58061	0.420918	-1.15969	0.00170574	0.000505391
Zfp967	0.44852	-0.70722	-1.15574	0.0429758	0.0192812
Zfp970	1.54838	0.393044	-1.15534	0.00358109	0.00115443
5330413P13Rik	1.19862	0.0437971	-1.15482	0.00730991	0.0025574
Gprc5c	1.25862	0.104133	-1.15449	0.0209499	0.00847766
Gm20695	0.880158	-0.273619	-1.15378	0.0188867	0.00753138
Tll1	1.12636	-0.0270101	-1.15337	0.00854776	0.00304782
Mfsd9	2.27484	1.12185	-1.15299	8.59058e-05	1.90757e-05
Ap4e1	2.34642	1.19427	-1.15216	8.05591e-05	1.77734e-05
Pcdhac2	5.98924	4.83789	-1.15134	2.5892e-07	3.54e-08
Zfp933	1.91667	0.765852	-1.15082	0.000832254	0.00022934
Ptges3-ps	0.674567	-0.476058	-1.15063	0.0415566	0.0185568
Depdc7	0.453142	-0.695845	-1.14899	0.0357444	0.0156365
Ccn3	5.98095	4.8346	-1.14635	0	0
B930059L03Rik	0.782681	-0.363105	-1.14579	0.0313743	0.013465
Atp1a1	10.0047	8.86108	-1.14358	0	0
Gm16278	0.780701	-0.360878	-1.14158	0.0150474	0.00580746
Ptger3	0.999575	-0.141561	-1.14114	0.0225216	0.00919287
Dpp8	7.24706	6.10813	-1.13893	0	0
Klf12	4.05486	2.91709	-1.13777	1.3e-10	0
Slco5a1	2.57237	1.43549	-1.13688	5.32662e-05	1.12631e-05
Pisd-ps1	2.24614	1.11277	-1.13337	0.000176786	4.2116e-05
Pcdhb16	2.80197	1.66964	-1.13232	3.85329e-06	6.582e-07
Dchs2	1.20762	0.0755333	-1.13209	0.0112738	0.00417051
Trpv6	1.55423	0.4237	-1.13053	0.00172134	0.000510573
Gm26796	0.571986	-0.558129	-1.13011	0.0404009	0.0179555
Gpc6	1.86669	0.736637	-1.13005	0.00110663	0.000314449
Tarsl2	5.27813	4.14838	-1.12975	0	0
Laptm5	3.58779	2.46012	-1.12767	1.4385e-07	1.88e-08
9630013A20Rik	1.53826	0.410825	-1.12744	0.00491628	0.00164443
Ptger4	0.306612	-0.820672	-1.12728	0.0472632	0.0215679
Pcdhga11	5.01503	3.88781	-1.12721	5.1057e-07	7.42e-08
Gm10366	0.664057	-0.462034	-1.12609	0.033026	0.0142747
A330074K22Rik	1.47874	0.353182	-1.12556	0.00596787	0.00203912
Pamr1	4.64067	3.51842	-1.12225	3.56e-09	3e-10
1700086L19Rik	3.19703	2.07628	-1.12076	1.04852e-06	1.609e-07
Cadps	7.67999	6.56092	-1.11907	0	0
Cxadr	4.24031	3.12221	-1.1181	3.2e-10	0
Tmem74	2.79102	1.67339	-1.11762	0.000146441	3.42214e-05
BC065403	2.36489	1.24837	-1.11653	0.000176627	4.20686e-05
4931414P19Rik	2.38952	1.27615	-1.11337	0.000188317	4.51688e-05
Mybl1	1.8194	0.708551	-1.11085	0.0013113	0.000378164
Col11a1	3.84066	2.73144	-1.10922	0.0215708	0.00875578
G730003C15Rik	0.565142	-0.541038	-1.10618	0.0498331	0.0229671
Gm49654	3.379	2.27312	-1.10589	1.9714e-07	2.65e-08
Kcna1	5.77363	4.66971	-1.10392	0	0
Wdr36	4.59799	3.49687	-1.10112	1e-11	0
Kif17	4.82823	3.72851	-1.09972	0	0
Ubr3	7.47105	6.37148	-1.09957	0	0
Gm6361	3.26126	2.16824	-1.09302	5.23583e-05	1.10428e-05
Ppara	0.484873	-0.606819	-1.09169	0.0452571	0.0205067
4932441J04Rik	4.87577	3.78439	-1.09138	1.696e-08	1.9e-09
Gm45371	0.973136	-0.114497	-1.08763	0.0321775	0.0138533
Csnk2a1-ps3	0.86692	-0.21839	-1.08531	0.0308248	0.0132025
BC024063	1.1718	0.0866107	-1.08519	0.0143271	0.00548912
Cklf	1.29161	0.2067	-1.08491	0.0169099	0.00662872
9330121J05Rik	2.99767	1.91278	-1.0849	1.11686e-05	2.0636e-06
Eri1	3.65587	2.5728	-1.08308	5.467e-08	6.7e-09
Lrrc2	0.655536	-0.425017	-1.08055	0.0413867	0.0184697
Zfp879	0.691948	-0.386058	-1.07801	0.0498148	0.022956
Mcm5	2.70624	1.63008	-1.07616	4.54431e-05	9.4368e-06
Slc24a4	4.27832	3.20338	-1.07494	6.2e-10	1e-10
Hgf	1.38841	0.313905	-1.07451	0.00782958	0.00276378
Pcdhga10	3.76671	2.69315	-1.07356	1.16891e-06	1.811e-07
Tubd1	2.32611	1.25763	-1.06848	0.000750349	0.00020419
Elapor2	5.47945	4.41102	-1.06843	0	0
Eps8l3	1.47831	0.411312	-1.067	0.00646372	0.00222673
Ifit1bl1	1.15547	0.0887665	-1.0667	0.0150756	0.00581995
Taco1	3.29224	2.22895	-1.06329	1.67995e-06	2.665e-07
Ankrd52	5.70912	4.64817	-1.06095	0	0
Serac1	3.64692	2.58616	-1.06076	1.0151e-07	1.3e-08
Hecw2	5.68993	4.63238	-1.05755	0	0
Itih2	0.954322	-0.102769	-1.05709	0.0254421	0.0105956
Kdm3a	4.92098	3.86395	-1.05703	0	0
Zyg11b	7.23877	6.1844	-1.05437	0	0
Pcdhb12	3.26009	2.206	-1.05409	5.1358e-07	7.47e-08
Layn	1.25654	0.203856	-1.05269	0.0107865	0.0039692
Pisd-ps2	0.950828	-0.100702	-1.05153	0.0458653	0.0208332
Cdh9	3.77299	2.7215	-1.05148	1.032e-08	1.1e-09
Gm26648	1.25263	0.201301	-1.05133	0.0103905	0.00380158
Hp1bp3	8.01682	6.96648	-1.05034	0	0
A330040F15Rik	1.01928	-0.0293525	-1.04863	0.0216773	0.0088037
Tnks	6.56144	5.51321	-1.04824	0	0
Gm38182	1.50891	0.460755	-1.04816	0.0105671	0.00388047
Pdik1l	3.49645	2.44895	-1.0475	3.9842e-07	5.7e-08
Gucy1b1	7.32102	6.27475	-1.04628	0	0
C230038L03Rik	2.20027	1.15401	-1.04626	0.00080899	0.000222142
Il10ra	0.862015	-0.182484	-1.0445	0.0282801	0.0119382
Zfp382	2.04424	0.999939	-1.04431	0.00106836	0.000302438
Gm10817	3.06458	2.02088	-1.04369	2.48846e-06	4.097e-07
BC037032	0.807947	-0.234023	-1.04197	0.029932	0.0127392
Kdm6a	4.42397	3.3823	-1.04166	3e-11	0
Gm47882	3.0471	2.00627	-1.04083	6.5387e-06	1.1576e-06
Dnah5	1.64121	0.601398	-1.03981	0.00505377	0.00169535
Slit3	4.4123	3.3736	-1.0387	8e-11	0
Il1rapl2	1.51509	0.476596	-1.0385	0.0117175	0.00436634
Htr2a	4.68871	3.65027	-1.03844	3e-11	0
Gm44878	3.15081	2.11573	-1.03508	6.34886e-06	1.1219e-06
Esco1	4.4817	3.44722	-1.03447	3.2e-10	0
Ncapd3	3.8407	2.80635	-1.03436	1.501e-08	1.7e-09
Snx29	2.33385	1.30009	-1.03377	0.00025303	6.21827e-05
Zfp605	3.16021	2.1265	-1.03371	1.67052e-05	3.1825e-06
Gm14820	2.01672	0.983514	-1.03321	0.00264986	0.000826843
Epha6	3.29227	2.25917	-1.0331	1.96099e-06	3.167e-07
4930563E22Rik	1.16062	0.128416	-1.0322	0.0253894	0.0105588
Wdr17	4.71015	3.6783	-1.03185	0	0
Tbc1d8b	2.3481	1.31811	-1.02999	0.00029964	7.47885e-05
Ets1	2.4674	1.4413	-1.0261	0.000131981	3.05495e-05
Slc2a4	1.4108	0.385086	-1.02572	0.00735337	0.0025746
Ammecr1l	4.2241	3.20041	-1.02369	3.145e-08	3.7e-09
Kif3b	6.33623	5.31419	-1.02205	0	0
Pcdhb13	2.45675	1.43613	-1.02062	0.000289701	7.21039e-05
Frmpd4	5.96215	4.94196	-1.02019	0	0
Rreb1	4.37199	3.3534	-1.0186	1.5e-10	0
Uevld	3.43483	2.41756	-1.01727	2.7757e-07	3.81e-08
Tango6	2.39769	1.38166	-1.01603	0.000257144	6.3319e-05
Dhx9	6.56623	5.55062	-1.01562	0	0
Mtmr9	5.5715	4.5569	-1.0146	0	0
Cep85	4.07142	3.05976	-1.01167	1.12e-09	1e-10
Gm38102	2.31157	1.30087	-1.0107	0.000433169	0.000111749
Med23	4.88141	3.87113	-1.01028	0	0
Cntnap3	3.5337	2.52465	-1.00905	9.716e-07	1.484e-07
Prps1l3	2.89535	1.88678	-1.00857	1.29243e-05	2.4154e-06
Mios	3.98863	2.98362	-1.00501	1.138e-08	1.2e-09
Gprin3	3.8286	2.82647	-1.00213	2.092e-08	2.4e-09
Gm14391	1.97547	0.974054	-1.00141	0.0109499	0.00403999
Tmem63c	4.84578	3.84475	-1.00103	0	0
Rnf39	2.72861	1.72765	-1.00096	7.76421e-05	1.70433e-05
Pth2r	0.67047	-0.330429	-1.0009	0.0423034	0.018936

## Sheet: EFF Vs. EFM KEGG Pathways
	enrichmentScore	NES	p.adjust	core_enrichment
KEGG_OXIDATIVE_PHOSPHORYLATION	0.745726	2.41321	1.86e-08	Cox7b/mt-Cytb/mt-Co1/Ndufa4/Ndufa1/Ndufc2/Ndufs3/Ndufb5/mt-Nd1/Ndufb1/Uqcrb/Ndufs8/Ndufb4/Cox10/Atp6v1g1/mt-Nd6/Ndufs4/Atp6v0c/mt-Co2/mt-Co3/Atp6v0e/mt-Nd4/Lhpp/mt-Nd3/Atp6v1g2/Ndufa10/mt-Nd2/Ndufb2/Ndufb6/Ndufab1/mt-Atp8/Ndufv2/mt-Atp6/Ppa2/mt-Nd5/Cox6b2/Atp6v0d1/Atp5c1/Atp6v0b
KEGG_PARKINSONS_DISEASE	0.677657	2.23234	1.57e-07	Cox7b/mt-Cytb/Ube2l3/mt-Co1/Ndufa4/Ndufa1/Ndufc2/Ndufs3/Ndufb5/mt-Nd1/Ndufb1/Uqcrb/Ndufs8/Ndufb4/mt-Nd6/Ndufs4/mt-Co2/mt-Co3/Slc6a3/mt-Nd4/Slc25a4/mt-Nd3/Ndufa10/mt-Nd2/Ndufb2/Vdac1/Ndufb6/Ndufab1/mt-Atp8/Ndufv2/mt-Atp6/mt-Nd5/Cox6b2/Th/Atp5c1
KEGG_ALZHEIMERS_DISEASE	0.549206	1.93321	0.000163224	Aph1a/Cox7b/mt-Cytb/mt-Co1/Ndufa4/Ndufa1/Ndufc2/Hsd17b10/Ndufs3/Ndufb5/Itpr2/Ndufb1/Uqcrb/Ndufs8/Grin2c/Ndufb4/Cdk5r1/Ndufs4/mt-Co2/mt-Co3/Ndufa10/Ndufb2/Gapdh/Ndufb6/Plcb3/Ndufab1/mt-Atp8/Ndufv2/mt-Atp6/Cox6b2/Ppp3ca/Gnaq/Atp5c1
KEGG_HUNTINGTONS_DISEASE	0.521595	1.85818	0.000163224	Cox7b/Crebbp/Gpx1/mt-Cytb/Polr2i/mt-Co1/Ndufa4/Ndufa1/Ndufc2/Ndufs3/Ndufb5/Polr2j/Ndufb1/Uqcrb/Ndufs8/Ndufb4/Ndufs4/Dnal4/Dctn2/mt-Co2/mt-Co3/Slc25a4/Ndufa10/Ndufb2/Vdac1/Dnai2/Ndufb6/Tgm2/Plcb3/Dnai1/Polr2g/Ndufab1/mt-Atp8/Ndufv2/Polr2h/mt-Atp6/Polr2k/Cox6b2/Gnaq/Atp5c1
KEGG_TYPE_II_DIABETES_MELLITUS	-0.624667	-1.80682	0.0197918	Cacna1a/Hk1/Slc2a4/Mapk9/Ikbkb/Mapk10/Insr/Pik3cb/Cacna1d/Cacna1g/Cacna1e/Abcc8/Mapk8/Cacna1c/Cacna1b/Pik3r3
