# Supplementary material for: Sex-Specific Whole-Transcriptome Analysis in the Cerebral Cortex of FAE Offspring
Source: Cells. 2023 Jan 15;12(2):328. doi: 10.3390/cells12020328 (PMC9856965; doi:10.3390/cells12020328)
Supplement: Supplementary file 1 [file cells-12-00328-s001.zip › Table S4.xlsx]

## Sheet: EFF Vs. EFM IPA Pathways
© 2000-2022 QIAGEN. All rights reserved.
Ingenuity Canonical Pathways	-log(p-value)	Ratio	z-score	Molecules
EIF2 Signaling	22.6	0.675	7.793	ACTB,AGO1,AGO2,AGO3,AKT1,AKT2,AKT3,ATF4,ATF5,BCL2,CDK11A,DDIT3,EIF1AX,EIF1AY,EIF2A,EIF2AK3,EIF2AK4,EIF2B5,EIF2S1,EIF2S2,EIF2S3,EIF3A,EIF3C,EIF3F,EIF3G,EIF3H,EIF3I,EIF3K,EIF4A2,EIF4G1,EIF4G2,EIF4G3,EIF5,EIF5B,FAU,HRAS,HSPA5,IGF1R,INSR,MAP2K1,MAP2K2,MAPK1,MAPK3,MT-RNR1,MT-RNR2,NKX6-2,NRAS,PABPC1,PAIP1,PDPK1,PIK3C2B,PIK3C3,PIK3CB,PIK3R3,PIK3R4,PPP1CA,PPP1CB,Ppp1cc,PPP1R15A,RALA,RAP1B,RAP2A,RASD1,RPL…
Huntington's Disease Signaling	19.7	0.613	3.693	AKT1,AKT2,AKT3,AP2A2,APAF1,ATF4,ATP5F1A,ATP5F1B,ATP5F1C,ATP5F1D,ATP5MC1,ATP5PB,ATP5PF,BAX,BCL2L1,BET1L,CACNA1B,CAPN11,CAPN3,CAPN5,CAPN7,CAPNS1,CASP2,CASP3,CDK5,CDK5R1,CLTA,CLTB,CLTC,CPLX2,CREBBP,CTSD,DCTN1,DLG4,DNAJC5,DNM1L,DNM2,DNM3,EGFR,EP300,GLS,GNA11,GNAQ,GNB1,GNB2,GNB4,GNG10,GNG11,GNG13,GNG2,GNG3,GNG5,GNG7,GRIN2B,GRM1,GRM5,HDAC1,HDAC11,HDAC3,HDAC4,HDAC5,HDAC6,HDAC7,HDAC9,HRAS,HSPA14,HSPA1A/H…
Synaptogenesis Signaling Pathway	15.5	0.566	10.82	ACTR2,ACTR3,ADCY1,ADCY3,ADCY6,ADCY9,AKT1,AKT2,AKT3,AP2A1,AP2A2,Ap2b1,AP2M1,AP2S1,APOE,ARPC1A,ARPC3,ARPC4,ARPC5L,ATF4,BET1L,CACNA1B,CACNA2D1,CACNA2D2,CACNB2,CACNB3,CACNB4,Calm1 (includes others),CAMK2G,CDH10,CDH11,CDH12,CDH18,CDH5,CDH8,CDH9,CDK5,CFL1,CLASP2,CNTNAP1,CNTNAP2,CPLX1,CPLX2,CPLX3,CREBBP,CRK,CRKL,CTNNB1,DLG4,DNAJC5,EFNA1,EFNA2,EFNB1,EFNB2,EFNB3,EIF4EBP1,EPHA10,EPHA4,EPHA6,EPHA7,EPHB1,EPH…
Sirtuin Signaling Pathway	15	0.576	-0.664	ABCA1,ACLY,ADAM10,AGTRAP,AKT1,APEX1,APP,ARNTL,ATG101,ATG13,ATG14,ATG2B,ATG4B,ATG4C,ATG4D,ATG9A,ATP5F1A,ATP5F1B,ATP5F1C,ATP5F1D,ATP5MC1,ATP5PB,ATP5PF,BAX,BPGM,CLOCK,CRTC2,DOT1L,DUSP6,EPAS1,FOXO1,FOXO3,FOXO4,GABARAP,GABARAPL1,GABARAPL2,GABPA,GADD45G,GLS,GTF3C2,H1-10,H1-2,H3-3A/H3-3B,HIF1A,HMGCS2,HSF1,JUN,LDHA,LDHB,LDHD,MAP1LC3A,MAPK1,MAPK12,MAPK3,MAPK7,MTOR,NAMPT,NDUFA1,NDUFA10,NDUFA11,NDUFA12,NDUF…
Estrogen Receptor Signaling	13.7	0.522	9.831	ADCY1,ADCY3,ADCY6,ADCY9,AGT,AKT1,AKT2,AKT3,ATF4,ATP5F1A,ATP5F1B,ATP5F1C,ATP5F1D,ATP5MC1,ATP5PB,BCL2,CACNA1A,CACNA1B,CACNA1C,CACNA1D,CACNA1E,CACNA2D1,CACNA2D2,CACNA2D3,CACNB2,CACNB3,CACNB4,CACNG2,CACNG4,CACNG7,CARM1,CDKN1A,CFL1,CFL2,CREBBP,CTBP1,DDX5,DLG4,EGFR,EIF2B5,EIF4EBP1,EP300,FBXO32,FOXO1,FOXO3,FOXO4,FOXO6,GNA11,GNA12,GNA13,GNAI1,GNAI2,GNAI3,GNAL,GNAO1,GNAQ,GNAS,GNAZ,GNB1,GNB2,GNB4,GNG10,GNG…
Mitochondrial Dysfunction	12.9	0.625	#NUM!	ACO1,APH1A,APH1B,APP,Atp5e,ATP5F1A,ATP5F1B,ATP5F1C,ATP5F1D,ATP5MC1,ATP5MC2,ATP5MF,ATP5MG,ATP5PB,ATP5PD,ATP5PF,ATP5PO,BACE1,BCL2,CASP3,COX10,COX17,COX4I1,COX4I2,COX6A1,COX6A2,COX6B1,COX6B2,Cox6c,COX7A2,COX7A2L,COX7B,COX8A,CYB5A,CYB5B,FIS1,GPD2,GPX4,GSR,HSD17B10,LRRK2,MAP2K4,MAPK10,MAPK12,MAPK8,MAPK9,NDUFA1,NDUFA10,NDUFA11,NDUFA12,NDUFA13,NDUFA2,NDUFA3,NDUFA4,NDUFA4L2,NDUFA5,NDUFA6,NDUFA7,NDUFA8,ND…
Oxidative Phosphorylation	11.5	0.676	8.004	Atp5e,ATP5F1A,ATP5F1B,ATP5F1C,ATP5F1D,ATP5MC1,ATP5MC2,ATP5MF,ATP5MG,ATP5PB,ATP5PD,ATP5PF,ATP5PO,COX10,COX17,COX4I1,COX4I2,COX6A1,COX6A2,COX6B1,COX6B2,Cox6c,COX7A2,COX7A2L,COX7B,COX8A,CYB5A,CYB5B,NDUFA1,NDUFA10,NDUFA11,NDUFA12,NDUFA13,NDUFA2,NDUFA3,NDUFA4,NDUFA5,NDUFA6,NDUFA7,NDUFA8,NDUFAB1,NDUFB1,NDUFB10,NDUFB11,NDUFB2,NDUFB3,NDUFB4,NDUFB5,NDUFB6,NDUFB7,NDUFB8,NDUFB9,NDUFS1,NDUFS3,NDUFS4,NDUFS6,N…
mTOR Signaling	11.1	0.571	4.924	AKT1,AKT1S1,AKT2,AKT3,ATG13,DDIT4,DGKZ,EIF3A,EIF3C,EIF3F,EIF3G,EIF3H,EIF3I,EIF3K,EIF4A2,EIF4B,EIF4EBP1,EIF4G1,EIF4G2,EIF4G3,FAU,FKBP1A,HIF1A,HRAS,INSR,IRS1,MAPK1,MAPK3,MAPKAP1,MT-RNR1,MT-RNR2,MTOR,NRAS,PDPK1,PIK3C2B,PIK3C3,PIK3CB,PIK3R3,PIK3R4,PLD3,PPM1L,PPP2CB,PPP2R1A,PPP2R1B,PPP2R2D,PPP2R5A,PPP2R5E,PRKAA2,PRKAB1,PRKAB2,PRKCA,PRKCG,PRKCI,PRKCZ,PRR5,PTPA,RAC1,RAC3,RALA,RAP1B,RAP2A,RASD1,RHEB,RHOA…
Androgen Signaling	10.8	0.595	5.06	CACNA1A,CACNA1B,CACNA1C,CACNA1D,CACNA1E,CACNA1G,CACNA1I,CACNA2D1,CACNA2D2,CACNA2D3,CACNB2,CACNB3,CACNB4,CACNG2,CACNG4,CACNG7,Calm1 (includes others),CALR,CCNH,CDK7,CREBBP,EP300,ERCC3,GNA11,GNA12,GNA13,GNAI1,GNAI2,GNAI3,GNAL,GNAO1,GNAQ,GNAS,GNAZ,GNB1,GNB2,GNB4,GNG10,GNG11,GNG13,GNG2,GNG3,GNG5,GNG7,GTF2A1,GTF2B,GTF2E1,GTF2F1,GTF2H1,GTF2H4,GTF2H5,H3-3A/H3-3B,HSP90AA1,HSPA4,ITPR1,ITPR2,JUN,KAT7,MAPK1…
Protein Ubiquitination Pathway	10.3	0.534	#NUM!	ANAPC1,ANAPC11,ANAPC2,ANAPC4,B2M,BAG1,BIRC2,BIRC6,BTRC,CBL,CDC23,CDC34,CRYAB,CUL1,CUL2,DNAJA1,DNAJB14,DNAJB2,DNAJB4,DNAJB5,DNAJB9,DNAJC10,DNAJC12,DNAJC13,DNAJC14,DNAJC16,DNAJC17,DNAJC18,DNAJC19,DNAJC2,DNAJC21,DNAJC27,DNAJC28,DNAJC3,DNAJC4,DNAJC5,DNAJC6,DNAJC8,FBXW7,FZR1,HLA-A,HLA-E,HSP90AA1,HSP90AB1,HSP90B1,HSPA12A,HSPA12B,HSPA13,HSPA14,HSPA1A/HSPA1B,HSPA4,HSPA4L,HSPA5,HSPA8,HSPA9,HSPB1,HSPB8,HSP…
Opioid Signaling Pathway	9.44	0.522	7.425	ADCY1,ADCY3,ADCY6,ADCY9,AKT1,AKT2,AKT3,AP2A1,AP2A2,Ap2b1,AP2M1,AP2S1,ARRB1,ATF4,CACNA1A,CACNA1B,CACNA1C,CACNA1D,CACNA1E,CACNA1G,CACNA1I,CACNA2D1,CACNA2D2,CACNA2D3,CACNB2,CACNB3,CACNB4,CACNG2,CACNG4,CACNG7,Calm1 (includes others),CAMK1D,CAMK1G,CAMK2G,CAMK4,CLTA,CLTB,CLTC,CREBBP,CTNNB1,EGR4,EP300,FYN,GNA11,GNA12,GNA13,GNAI1,GNAI2,GNAI3,GNAL,GNAO1,GNAQ,GNAS,GNAZ,GNB1,GNB2,GNB4,GNG10,GNG11,GNG13,GNG2…
Insulin Secretion Signaling Pathway	9.1	0.521	10.273	ABCC8,ADCY1,ADCY3,ADCY6,ADCY9,AGO1,AGO2,AGO3,Arxes1/Arxes2,ASIC2,ATF4,BET1L,CACNA1A,CACNA1B,CACNA1C,CACNA1D,CACNA1E,CACNA1G,CACNA1I,CACNA2D1,CACNA2D2,CACNA2D3,CACNB2,CACNB3,CACNB4,CACNG2,CACNG4,CACNG7,CAMK2G,CCK,CHRM3,CLCN3,CPE,CREBBP,CRTC2,DLAT,DLD,EIF2A,EIF2AK3,EIF2B5,EIF2S1,EIF2S2,EIF2S3,EIF4A2,EIF4EBP1,EIF4G1,EIF4G2,EIF4G3,FYN,GNA11,GNAQ,GNAS,GUCY1A1,GUCY1B1,INSR,ITPR1,ITPR2,JAK1,JAK2,KCNB1,K…
Role of NFAT in Cardiac Hypertrophy	9.08	0.539	8.224	ADCY1,ADCY3,ADCY6,ADCY9,AKAP5,AKT1,AKT2,AKT3,CABIN1,CACNA1A,CACNA1B,CACNA1C,CACNA1D,CACNA1E,CACNA1G,CACNA1I,CACNA2D1,CACNA2D2,CACNA2D3,CACNB2,CACNB3,CACNB4,CACNG2,CACNG4,CACNG7,Calm1 (includes others),CAMK1D,CAMK1G,CAMK2G,CAMK4,CSNK1A1,EP300,GNAI1,GNAI2,GNAI3,GNAQ,GNAS,GNB1,GNB2,GNB4,GNG10,GNG11,GNG13,GNG2,GNG3,GNG5,GNG7,GUCY1A1,GUCY1B1,HDAC1,HDAC11,HDAC3,HDAC4,HDAC5,HDAC6,HDAC7,HDAC9,HRAS,IGF1R,…
Regulation of eIF4 and p70S6K Signaling	8.78	0.561	3.413	AGO1,AGO2,AGO3,AKT1,AKT2,AKT3,EIF1AX,EIF1AY,EIF2A,EIF2B5,EIF2S1,EIF2S2,EIF2S3,EIF3A,EIF3C,EIF3F,EIF3G,EIF3H,EIF3I,EIF3K,EIF4A2,EIF4EBP1,EIF4G1,EIF4G2,EIF4G3,FAU,HRAS,IRS1,ITGA2B,ITGA9,ITGAV,ITGB2,ITGB4,ITGB5,MAP2K1,MAP2K2,MAPK1,MAPK12,MAPK3,MT-RNR1,MT-RNR2,MTOR,NRAS,PABPC1,PAIP1,PAIP2,PDPK1,PIK3C2B,PIK3C3,PIK3CB,PIK3R3,PIK3R4,PPM1L,PPP2CB,PPP2R1A,PPP2R1B,PPP2R2D,PPP2R5A,PPP2R5E,PRKCZ,PTPA,RALA,RA…
Epithelial Adherens Junction Signaling	8.77	0.575	1.608	ACTR2,ACTR3,ACVR1B,ACVR1C,ACVR2A,AKT1,AKT2,AKT3,ARHGAP35,ARHGEF17,ARPC1A,ARPC3,ARPC4,ARPC5L,BAIAP2,CFL1,CFL2,CRK,CTNNA2,CTNNB1,DIAPH1,EGFR,FER,FGF1,FRMD6,FYN,HGF,HRAS,IGF1R,IQGAP1,LATS1,LEF1,LIMK1,MAGI1,MAGI2,MYH10,MYH2,MYL12A,MYL12B,NECTIN1,NECTIN3,NOTCH2,NOTCH4,NRAS,PAK1,PAK3,PAK5,PAK6,PPM1L,PPP2CB,PPP2R1A,PPP2R1B,PPP2R2D,PPP2R5A,PPP2R5E,PRKAA2,PRKAB1,PRKAB2,PTPA,RAC1,RACGAP1,RALA,RAP1B,RAP2A,R…
CXCR4 Signaling	8.38	0.561	7.672	ADCY1,ADCY3,ADCY6,ADCY9,AKT1,AKT2,AKT3,CRK,DOCK1,EGR1,ELMO1,ELMO2,GNA11,GNA12,GNA13,GNAI1,GNAI2,GNAI3,GNAL,GNAO1,GNAQ,GNAS,GNAZ,GNB1,GNB2,GNB4,GNG10,GNG11,GNG13,GNG2,GNG3,GNG5,GNG7,GUCY1A1,GUCY1B1,HRAS,ITPR1,ITPR2,JUN,MAP2K1,MAP2K2,MAP2K4,MAPK1,MAPK10,MAPK12,MAPK3,MAPK8,MAPK9,MYL12A,MYL12B,MYL4,MYL6,MYL6B,MYL9,NRAS,PAK1,PAK3,PAK5,PAK6,PIK3C2B,PIK3C3,PIK3CB,PIK3R3,PIK3R4,PLCB1,PLCB3,PLCB4,PRKCA,PR…
SNARE Signaling Pathway	8.35	0.588	8.319	ADCY1,ADCY3,ADCY6,ADCY9,BET1L,CACNA1B,CACNA2D1,CACNA2D2,CACNB2,CACNB3,CACNB4,Calm1 (includes others),CAMK2G,CPLX1,CPLX2,CPLX3,DNAJC5,GUCY1A1,GUCY1B1,HSPA8,MYH10,MYH14,MYH2,MYH6,MYH7,MYH7B,MYH8,MYL4,MYL6,MYL6B,MYL9,MYO18A,MYO1H,NAPA,NAPB,NAPG,NSF,PRKACA,PRKACB,PRKAR1A,PRKAR2A,PRKAR2B,RAB1A,RAB2A,RAB6A,RAB8A,RAB9B,RIMS1,SGTA,SNAP23,SNAP25,SNAP91,SNCA,SNCB,SNCG,STX1A,STXBP1,STXBP3,STXBP4,STXBP5,STXB…
Phagosome Maturation	7.62	0.561	#NUM!	ATP6AP1,ATP6AP2,ATP6V0A2,ATP6V0B,ATP6V0C,ATP6V0D1,ATP6V0E1,ATP6V0E2,ATP6V1A,ATP6V1B2,ATP6V1C1,ATP6V1C2,ATP6V1E1,ATP6V1F,ATP6V1G1,ATP6V1G2,ATP6V1H,B2M,BET1L,CALR,CANX,CTSA,CTSB,CTSD,CTSZ,DCTN4,DYNC1H1,DYNC1I1,Dync1i2,DYNC1LI1,DYNC1LI2,DYNC2H1,DYNLL1,DYNLRB1,DYNLT1,DYNLT2,EEA1,HLA-A,HLA-E,LAMP1,LAMP2,LPO,M6PR,NAPA,NAPB,NAPG,NOS1,NOX1,NSF,PIK3C3,PIKFYVE,PRDX1,PRDX2,PRDX5,PRDX6,RAB5A,RAB5B,RAB5C,RAC1…
Ephrin B Signaling	7.57	0.662	4.802	ABI1,ACP1,CAP1,CBL,CFL1,CFL2,CTNNB1,EFNB1,EFNB2,EFNB3,EPHB1,EPHB3,EPHB6,GNA11,GNA12,GNA13,GNAI1,GNAI2,GNAI3,GNAL,GNAO1,GNAQ,GNAS,GNAZ,GNB1,GNB2,GNB4,GNG10,GNG11,GNG13,GNG2,GNG3,GNG5,GNG7,HNRNPK,HRAS,KALRN,LIMK1,MAPK1,MAPK3,PAK1,PTK2,RAC1,RAC3,RGS3,RHOA,ROCK1
Cardiac Hypertrophy Signaling	7.5	0.506	9.2	ADCY1,ADCY3,ADCY6,ADCY9,ADRA1B,ADRA1D,ADRA2C,ADSS2,AKT1,CACNA1A,CACNA1B,CACNA1C,CACNA1D,CACNA1E,CACNA2D1,CACNA2D2,CACNA2D3,CACNB2,CACNB3,CACNB4,CACNG2,CACNG4,CACNG7,Calm1 (includes others),CREBBP,EIF2B5,EP300,GNA11,GNA12,GNA13,GNAI1,GNAI2,GNAI3,GNAL,GNAO1,GNAQ,GNAS,GNAZ,GNB1,GNB2,GNB4,GNG10,GNG11,GNG13,GNG2,GNG3,GNG5,GNG7,GUCY1A1,GUCY1B1,HRAS,HSPB1,IGF1R,IRS1,JUN,MAP2K1,MAP2K2,MAP2K4,MAP3K1,MAP3K…
G Beta Gamma Signaling	7.38	0.575	8.004	ADCY1,AKT1,AKT2,AKT3,CACNA1A,CACNA1B,CACNA1C,CACNA1D,CACNA1E,CACNA1G,CACNA1I,CACNA2D1,CACNA2D2,CACNA2D3,CACNB2,CACNB3,CACNB4,CACNG2,CACNG4,CACNG7,DNM2,EGFR,GNA11,GNA12,GNA13,GNAI1,GNAI2,GNAI3,GNAL,GNAO1,GNAQ,GNAS,GNAZ,GNB1,GNB2,GNB4,GNG10,GNG11,GNG13,GNG2,GNG3,GNG5,GNG7,HBEGF,HRAS,ITPR1,ITPR2,KCNJ3,KCNJ6,KCNJ9,MAPK1,MAPK3,NRAS,PAK1,PDPK1,PLCG1,PRKACA,PRKACB,PRKAR1A,PRKAR2A,PRKAR2B,PRKCA,PRKCG,PRK…
Cardiac β-adrenergic Signaling	7.35	0.541	2.064	ADCY1,ADCY3,ADCY6,ADCY9,AKAP1,AKAP10,AKAP11,AKAP5,AKAP6,AKAP7,AKAP8,APEX1,ATP2A2,CACNA1A,CACNA1B,CACNA1C,CACNA1D,CACNA1E,CACNA2D1,CACNA2D2,CACNA2D3,CACNB2,CACNB3,CACNB4,CACNG2,CACNG4,CACNG7,GDE1,GNA11,GNA12,GNA13,GNAI1,GNAI2,GNAI3,GNAL,GNAO1,GNAQ,GNAS,GNAZ,GNB1,GNB2,GNB4,GNG10,GNG11,GNG13,GNG2,GNG3,GNG5,GNG7,GRK2,GRK3,GUCY1A1,GUCY1B1,PDE10A,PDE1A,PDE1B,PDE2A,PDE4A,PDE4B,PDE6D,PDE7A,PDE7B,PDE8B,PD…
GNRH Signaling	7.02	0.527	8.076	ADCY1,ADCY3,ADCY6,ADCY9,ATF4,CACNA1A,CACNA1B,CACNA1C,CACNA1D,CACNA1E,CACNA1G,CACNA1I,CACNA2D1,CACNA2D2,CACNA2D3,CACNB2,CACNB3,CACNB4,CACNG2,CACNG4,CACNG7,Calm1 (includes others),CAMK2G,CREBBP,EGFR,EGR1,GNA11,GNAI1,GNAI2,GNAI3,GNAQ,GNAS,GNB1,GNB2,GNB4,GNG10,GNG11,GNG13,GNG2,GNG3,GNG5,GNG7,GUCY1A1,GUCY1B1,HBEGF,HRAS,ITPR1,ITPR2,JUN,MAP2K1,MAP2K2,MAP2K4,MAP3K1,MAP3K10,MAP3K13,MAP3K2,MAP3K3,MAP3K4,MA…
3-phosphoinositide Degradation	6.92	0.527	8.778	ACP1,ATP1A1,ATP1A2,CDC25A,DOT1L,DUSP11,DUSP23,DUSP28,DUSP4,DUSP5,DUSP6,DUSP8,EPHX2,FIG4,G6PC3,ILKAP,INPP5B,INPP5E,INPP5F,INPP5J,INPP5K,ITPK1,MDP1,MINPP1,MTMR1,MTMR2,MTMR3,MTMR4,MTMR6,MTMR7,MTMR9,NT5C,NUDT11,NUDT15,NUDT2,NUDT3,NUDT4,NUDT5,NUDT9,OCRL,PDXP,PHOSPHO1,PIKFYVE,PIP4P1,PIP4P2,PLPP6,PP2D1,PPFIA2,PPFIA3,PPIP5K1,PPM1K,PPM1L,PPP1CA,PPP1CB,Ppp1cc,PPP1R10,PPP1R11,PPP1R12C,PPP1R14A,PPP1R14B,PPP1…
GABA Receptor Signaling	6.77	0.562	#NUM!	ABAT,ADCY1,ADCY3,ADCY6,ADCY9,ALDH5A1,AP2A1,AP2A2,Ap2b1,AP2M1,AP2S1,CACNA1A,CACNA1B,CACNA1C,CACNA1D,CACNA1E,CACNA1G,CACNA1I,CACNA2D1,CACNA2D2,CACNA2D3,CACNB2,CACNB3,CACNB4,CACNG2,CACNG4,CACNG7,GABARAP,GABRA1,GABRA2,GABRA3,GABRA4,GABRB1,GABRB2,GABRB3,GABRG2,GAD1,GAD2,GNA11,GNA12,GNA13,GNAI1,GNAI2,GNAI3,GNAL,GNAO1,GNAQ,GNAS,GNAZ,GNB1,GNB2,GNB4,GNG10,GNG11,GNG13,GNG2,GNG3,GNG5,GNG7,GPHN,GUCY1A1,GUCY1…
Superpathway of Inositol Phosphate Compounds	6.67	0.504	9.697	ACP1,ATP1A1,ATP1A2,CDC25A,CDIPT,DOT1L,DUSP11,DUSP23,DUSP28,DUSP4,DUSP5,DUSP6,DUSP8,EPHX2,FIG4,G6PC3,ILKAP,INPP5A,INPP5B,INPP5E,INPP5F,INPP5J,INPP5K,IP6K2,ITPK1,MDP1,MINPP1,MTMR2,MTMR4,MTMR6,MTMR7,MTMR9,NT5C,NUDT11,NUDT15,NUDT2,NUDT3,NUDT4,NUDT5,NUDT9,OCRL,PDXP,PHOSPHO1,PI4K2A,PI4KA,PI4KB,PIK3C2B,PIK3C3,PIK3CB,PIK3R3,PIK3R4,PIKFYVE,PIP4P1,PIP4P2,PIP5K1A,PLCB1,PLCB3,PLCB4,PLCD4,PLCE1,PLCG1,PLCH2,PL…
Endocannabinoid Neuronal Synapse Pathway	6.46	0.541	6.053	ADCY1,ADCY3,ADCY6,ADCY9,CACNA1A,CACNA1B,CACNA1C,CACNA1D,CACNA1E,CACNA1G,CACNA1I,CACNA2D1,CACNA2D2,CACNA2D3,CACNB2,CACNB3,CACNB4,CACNG2,CACNG4,CACNG7,CNR1,DAGLA,GNA11,GNAI1,GNAI2,GNAI3,GNAL,GNAO1,GNAQ,GNB1,GNB2,GNB4,GNG10,GNG11,GNG13,GNG2,GNG3,GNG5,GNG7,GRIA1,GRIA3,GRIA4,GRIN2B,GRIN2C,GRIN2D,GRINA,GRM1,GRM5,GUCY1A1,GUCY1B1,ITPR1,ITPR2,KCNJ3,KCNJ6,KCNJ9,MAPK1,MAPK10,MAPK12,MAPK3,MAPK7,MAPK8,MAPK9,M…
Apelin Endothelial Signaling Pathway	6.43	0.547	6.119	ADCY1,ADCY3,ADCY6,ADCY9,AKT1,AKT2,AKT3,ARNT,Calm1 (includes others),GNA11,GNA12,GNA13,GNAI1,GNAI2,GNAI3,GNAL,GNAO1,GNAQ,GNAS,GNAZ,GNB1,GNB2,GNB4,GNG10,GNG11,GNG13,GNG2,GNG3,GNG5,GNG7,GUCY1A1,GUCY1B1,HDAC4,HDAC5,HIF1A,HRAS,JUN,KLF2,MAP2K1,MAP2K2,MAP2K4,MAPK1,MAPK10,MAPK12,MAPK3,MAPK8,MAPK9,MEF2A,MEF2C,MEF2D,MTOR,NFKB2,NRAS,PIK3C2B,PIK3C3,PIK3CB,PIK3R3,PIK3R4,PLCB1,PLCB3,PLCB4,PRKAA2,PRKAB1,PRKAB2,…
Sumoylation Pathway	6.35	0.588	-1.571	ARHGDIA,ARHGDIG,CBX4,CEBPA,CREBBP,CTBP1,DNMT3A,EP300,ETS1,HDAC1,JUN,MAP2K4,MAP3K5,MAPK10,MAPK12,MAPK8,MAPK9,NFKB2,NFKBIA,NR3C1,PCNA,PIAS1,PIAS4,RAC1,RAC3,RCOR1,RFC2,RFC3,RFC5,RHOA,RHOB,RHOBTB2,RHOC,RHOF,RHOG,RHOT1,RHOT2,RHOU,RHOV,RND2,RNF4,RPA1,SENP2,SENP5,SENP6,SENP7,SMAD4,SNCA,SP3,STUB1,SUMO1,SUMO2,SUMO3,TDG,TP53,UBA2,XIAP
D-myo-inositol-5-phosphate Metabolism	6.35	0.516	8.778	ACP1,ATP1A1,ATP1A2,CDC25A,DOT1L,DUSP11,DUSP23,DUSP28,DUSP4,DUSP5,DUSP6,DUSP8,EPHX2,FIG4,G6PC3,ILKAP,INPP5B,INPP5F,ITPK1,MDP1,MINPP1,MTMR2,MTMR4,MTMR6,MTMR7,MTMR9,NT5C,NUDT11,NUDT15,NUDT2,NUDT3,NUDT4,NUDT5,NUDT9,OCRL,PDXP,PHOSPHO1,PIKFYVE,PIP4P1,PIP4P2,PLCB1,PLCB3,PLCB4,PLCD4,PLCE1,PLCG1,PLCH2,PLPP6,PP2D1,PPFIA2,PPFIA3,PPIP5K1,PPM1K,PPM1L,PPP1CA,PPP1CB,Ppp1cc,PPP1R10,PPP1R11,PPP1R12C,PPP1R14A,PPP1…
Circadian Rhythm Signaling	6.33	0.487	#NUM!	ADCY1,ADCY3,ADCY6,ADCY9,ADCYAP1,AKT1S1,ARAF,ARNTL,ATF4,BHLHE40,BTRC,CACNA1A,CACNA1B,CACNA1C,CACNA1D,CACNA1E,CACNA1G,CACNA1I,CACNA2D1,CACNA2D2,CACNA2D3,CACNB2,CACNB3,CACNB4,CACNG2,CACNG4,CACNG7,CAMK2G,CLOCK,CREBBP,CRY2,CSNK1E,DBP,EIF4EBP1,FBXL21P,FBXL3,FYN,GAD1,GNA11,GNAI1,GNAI2,GNAI3,GNAQ,GNAS,GNB1,GNB2,GNB4,GNG10,GNG11,GNG13,GNG2,GNG3,GNG5,GNG7,GRIA1,GRIA3,GRIA4,GRIN2B,GRIN2C,GRIN2D,GRINA,GSK3A,…
Molecular Mechanisms of Cancer	6.24	0.451	#NUM!	ACVR2A,ADCY1,ADCY3,ADCY6,ADCY9,AKT1,AKT2,AKT3,APAF1,APC,APC2,APH1A,APH1B,ARHGEF10,ARHGEF12,ARHGEF17,ARHGEF18,ARHGEF2,ARHGEF3,ARHGEF4,ARHGEF9,ATM,BAX,BCL2,BCL2L1,BIRC2,BMP1,BMP3,CAMK2G,CASP3,CBL,CCND3,CDC25A,CDK10,CDK11A,CDK12,CDK13,CDK14,CDK16,CDK18,CDK19,CDK4,CDK5,CDK7,CDK9,CDKN1A,CDKN2C,CDKN2D,CREBBP,CRK,CTNNA2,CTNNB1,DIABLO,DVL1,E2F4,EP300,FOXO1,FYN,FZD3,GAB2,GNA11,GNA12,GNA13,GNAI1,GNAI2,GNAI…
Insulin Receptor Signaling	6.22	0.543	3.732	ACLY,AKT1,AKT2,AKT3,ASIC2,CBL,CRK,CRKL,EIF2B5,EIF4EBP1,FOXO1,FOXO3,FOXO4,FYN,GSK3A,GYS1,HRAS,INPP5B,INPP5F,INPP5J,INPP5K,INSR,IRS1,JAK1,JAK2,MAP2K1,MAP2K2,MAPK1,MAPK3,MAPK8,MTOR,NCK1,NRAS,OCRL,PDPK1,PIK3C2B,PIK3C3,PIK3CB,PIK3R3,PIK3R4,PPP1CA,PPP1CB,Ppp1cc,PPP1R10,PPP1R11,PPP1R14A,PPP1R14B,PPP1R7,PRKACA,PRKACB,PRKAR1A,PRKAR2A,PRKAR2B,PRKCI,PRKCZ,PTPN1,PTPN11,PTPRF,RALA,RAP1B,RAP2A,RASD1,RPS6KB2,RP…
Thrombin Signaling	6.21	0.5	7.736	ADCY1,ADCY3,ADCY6,ADCY9,AKT1,AKT2,AKT3,ARHGEF10,ARHGEF12,ARHGEF17,ARHGEF18,ARHGEF2,ARHGEF25,ARHGEF26,ARHGEF3,ARHGEF4,ARHGEF9,CAMK1D,CAMK1G,CAMK2G,CAMK4,EGFR,GATA2,GNA11,GNA12,GNA13,GNAI1,GNAI2,GNAI3,GNAL,GNAO1,GNAQ,GNAS,GNAZ,GNB1,GNB2,GNB4,GNG10,GNG11,GNG13,GNG2,GNG3,GNG5,GNG7,GUCY1A1,GUCY1B1,HRAS,IKBKB,ITPR1,ITPR2,MAP2K1,MAP2K2,MAPK1,MAPK12,MAPK3,MYL12A,MYL12B,MYL4,MYL6,MYL6B,MYL9,MYLK,NFKB2,NRA…
Unfolded protein response	6.2	0.596	4.271	ATF4,ATF6,BCL2,CALR,CANX,CD82,CEBPA,CEBPB,CEBPD,DDIT3,DNAJA1,DNAJA2,DNAJB14,DNAJB2,DNAJB4,DNAJB5,DNAJB9,DNAJC10,DNAJC12,DNAJC13,DNAJC14,DNAJC16,DNAJC17,DNAJC18,DNAJC19,DNAJC21,DNAJC3,DNAJC4,DNAJC5,DNAJC6,DNAJC8,EIF2A,EIF2AK3,ERN1,HSP90B1,HSPA14,HSPA1A/HSPA1B,HSPA4,HSPA5,HSPA8,HSPA9,HSPH1,MAP3K5,MAPK8,MBTPS1,MBTPS2,OS9,PDIA6,PPP1R15A,SCAP,SEL1L,VCP,XBP1
Ephrin Receptor Signaling	6.06	0.505	7.736	ABI1,ACP1,ACTR2,ACTR3,ADAM10,AKT1,AKT2,AKT3,ARPC1A,ARPC3,ARPC4,ARPC5L,ATF4,CFL1,CFL2,CREBBP,CRK,CRKL,EFNA1,EFNA2,EFNB1,EFNB2,EFNB3,EPHA10,EPHA4,EPHA6,EPHA7,EPHB1,EPHB3,EPHB6,FGF1,FYN,GNA11,GNA12,GNA13,GNAI1,GNAI2,GNAI3,GNAL,GNAO1,GNAQ,GNAS,GNAZ,GNB1,GNB2,GNB4,GNG10,GNG11,GNG13,GNG2,GNG3,GNG5,GNG7,GRIN2B,GRIN2C,GRIN2D,GRINA,HRAS,ITGA2B,ITGA9,ITGAV,ITGB2,ITGB4,ITGB5,JAK2,KALRN,LIMK1,MAP2K1,MAP2K2,M…
AMPK Signaling	5.96	0.489	3.969	ACACA,ACTB,ACTL6B,ADRA1B,ADRA1D,ADRA2C,AK1,AK2,AK3,AK4,AK5,AK6,AKT1,AKT1S1,AKT2,AKT3,ATF4,CAB39,CAMKK2,CDKN1A,CHRNA6,CHRNA7,CHRNB2,CREBBP,CRTC2,DPF1,EEF2K,EIF4EBP1,ELAVL1,EP300,FOXO1,FOXO3,FOXO4,FOXO6,GNA11,GNA12,GNA13,GNAI1,GNAI2,GNAI3,GNAL,GNAO1,GNAQ,GNAS,GNAZ,GNB1,GNB2,GNB4,GNG10,GNG11,GNG13,GNG2,GNG3,GNG5,GNG7,GYS1,HLTF,HMGCR,ILKAP,INSR,IRS1,MAPK1,MAPK12,MTOR,PFKFB2,PFKFB3,PFKL,PFKM,PFKP,PHLP…
Granzyme A Signaling	5.87	0.627	-6.172	APEX1,H1-10,H1-2,LMNB2,MBP,NDUFA1,NDUFA10,NDUFA11,NDUFA12,NDUFA13,NDUFA2,NDUFA3,NDUFA4,NDUFA4L2,NDUFA5,NDUFA6,NDUFA7,NDUFA8,NDUFAB1,NDUFB1,NDUFB10,NDUFB11,NDUFB2,NDUFB3,NDUFB4,NDUFB5,NDUFB6,NDUFB7,NDUFB8,NDUFB9,NDUFS1,NDUFS3,NDUFS4,NDUFS6,NDUFS7,NDUFS8,NDUFV2,NDUFV3,NME1,PARP1,SET,XRCC6
NGF Signaling	5.75	0.551	7.746	AKT1,AKT2,AKT3,ATF4,BAX,CREBBP,CRK,HRAS,IKBKB,IKBKG,MAP2K1,MAP2K2,MAP2K4,MAP3K1,MAP3K10,MAP3K13,MAP3K2,MAP3K3,MAP3K4,MAP3K5,Map3k7,MAP3K9,MAPK1,MAPK10,MAPK12,MAPK3,MAPK7,MAPK8,MAPK9,NFKB2,NGF,NRAS,PDPK1,PIK3C2B,PIK3C3,PIK3CB,PIK3R3,PIK3R4,PLCG1,PRKCZ,PTPN11,RAC1,RALA,RAP1B,RAP2A,RASD1,RELA,RHOA,RHOG,ROCK1,RPS6KA2,RPS6KA3,RPS6KA5,RPS6KB2,RPS6KC1,RRAS,SHC2,SHC3,SMPD3,SOS1,SOS2,TP53,TRAF4,TRAF6,TRIO
Protein Kinase A Signaling	5.68	0.452	2.105	ACP1,ADCY1,ADCY3,ADCY6,ADCY9,ADD1,ADD2,ADD3,AKAP1,AKAP10,AKAP11,AKAP5,AKAP6,AKAP7,AKAP8,ANAPC1,ANAPC11,ANAPC13,ANAPC2,ANAPC4,APEX1,ATF4,Calm1 (includes others),CAMK2G,CDC16,CDC23,CDC25A,CDC27,CREBBP,CTNNB1,DCC,DUSP11,DUSP18,DUSP4,DUSP5,DUSP6,DUSP8,FLNA,FLNB,GDE1,GNA13,GNAI1,GNAI2,GNAI3,GNAQ,GNAS,GNB1,GNB2,GNB4,GNG10,GNG11,GNG13,GNG2,GNG3,GNG5,GNG7,GSK3A,GUCY1A1,GUCY1B1,GYS1,H1-10,H1-2,H3-3A/H3-3B…
D-myo-inositol (1,4,5,6)-Tetrakisphosphate Biosynthesis	5.62	0.512	8.25	ACP1,ATP1A1,ATP1A2,CDC25A,DOT1L,DUSP11,DUSP23,DUSP28,DUSP4,DUSP5,DUSP6,DUSP8,EPHX2,FIG4,G6PC3,ILKAP,INPP5B,INPP5F,ITPK1,MDP1,MINPP1,MTMR2,MTMR4,MTMR6,MTMR7,MTMR9,NT5C,NUDT11,NUDT15,NUDT2,NUDT3,NUDT4,NUDT5,NUDT9,OCRL,PDXP,PHOSPHO1,PIKFYVE,PLPP6,PP2D1,PPFIA2,PPFIA3,PPIP5K1,PPM1K,PPM1L,PPP1CA,PPP1CB,Ppp1cc,PPP1R10,PPP1R11,PPP1R12C,PPP1R14A,PPP1R14B,PPP1R16B,PPP1R1A,PPP1R1B,PPP1R7,PPP1R8,PPP2CB,PPP2R…
D-myo-inositol (3,4,5,6)-tetrakisphosphate Biosynthesis	5.62	0.512	8.25	ACP1,ATP1A1,ATP1A2,CDC25A,DOT1L,DUSP11,DUSP23,DUSP28,DUSP4,DUSP5,DUSP6,DUSP8,EPHX2,FIG4,G6PC3,ILKAP,INPP5B,INPP5F,ITPK1,MDP1,MINPP1,MTMR2,MTMR4,MTMR6,MTMR7,MTMR9,NT5C,NUDT11,NUDT15,NUDT2,NUDT3,NUDT4,NUDT5,NUDT9,OCRL,PDXP,PHOSPHO1,PIKFYVE,PLPP6,PP2D1,PPFIA2,PPFIA3,PPIP5K1,PPM1K,PPM1L,PPP1CA,PPP1CB,Ppp1cc,PPP1R10,PPP1R11,PPP1R12C,PPP1R14A,PPP1R14B,PPP1R16B,PPP1R1A,PPP1R1B,PPP1R7,PPP1R8,PPP2CB,PPP2R…
Integrin Signaling	5.56	0.495	7.652	ACTB,ACTG1,ACTN1,ACTN2,Actn3,ACTN4,ACTR2,ACTR3,AKT1,AKT2,AKT3,Arf2,ARF3,ARF4,ARF5,ARHGAP26,ARPC1A,ARPC3,ARPC4,ARPC5L,ASAP1,CAPN11,CAPN3,CAPN5,CAPN7,CAPNS1,CRK,CRKL,CTTN,DOCK1,FYN,GIT1,GSN,HRAS,ILKAP,ITGA2B,ITGA9,ITGAV,ITGB2,ITGB4,ITGB5,MAP2K1,MAP2K2,MAP2K4,MAPK1,MAPK3,MAPK8,MYL12A,MYL12B,MYL9,MYLK,NCK1,NRAS,PAK1,PAK3,PAK5,PAK6,PARVA,PARVB,PFN1,PIK3C2B,PIK3C3,PIK3CB,PIK3R3,PIK3R4,PIKFYVE,PLCG1,PPP…
α-Adrenergic Signaling	5.47	0.557	5.477	ADCY1,ADCY3,ADCY6,ADCY9,Calm1 (includes others),CAMK4,GNA11,GNA12,GNA13,GNAI1,GNAI2,GNAI3,GNAL,GNAO1,GNAQ,GNAS,GNAZ,GNB1,GNB2,GNB4,GNG10,GNG11,GNG13,GNG2,GNG3,GNG5,GNG7,GUCY1A1,GUCY1B1,GYS1,HRAS,ITPR1,ITPR2,MAP2K1,MAP2K2,MAPK1,MAPK3,NRAS,PHKB,PHKG1,PHKG2,PLCG1,PRKACA,PRKACB,PRKAR1A,PRKAR2A,PRKAR2B,PRKCA,PRKCG,PRKCI,PRKCZ,PYGM,RALA,RAP1B,RAP2A,RASD1,RRAS,SLC8A1,SLC8A2
Synaptic Long Term Depression	5.38	0.497	8.041	ABHD3,CACNA1A,CACNA1B,CACNA1C,CACNA1D,CACNA1E,CACNA1G,CACNA1I,CACNA2D1,CACNA2D2,CACNA2D3,CACNB2,CACNB3,CACNB4,CACNG2,CACNG4,CACNG7,CRH,GAD1,GNA11,GNA12,GNA13,GNAI1,GNAI2,GNAI3,GNAL,GNAO1,GNAQ,GNAS,GNAZ,GRIA1,GRIA3,GRIA4,GRM1,GRM2,GRM3,GRM5,GRM7,GRM8,GUCY1A1,GUCY1A2,GUCY1B1,Gucy2g,HRAS,IGF1R,ITPR1,ITPR2,LCAT,MAP2K1,MAP2K2,MAPK1,MAPK3,NOS1,NPR3,NRAS,NT5C,PLA2G12A,PLA2G4E,PLA2G7,PLAAT3,PLCB1,PLCB3,P…
3-phosphoinositide Biosynthesis	5.36	0.495	8.835	ACP1,ATP1A1,ATP1A2,CDC25A,CDIPT,DOT1L,DUSP11,DUSP23,DUSP28,DUSP4,DUSP5,DUSP6,DUSP8,EPHX2,FIG4,G6PC3,ILKAP,INPP5B,INPP5F,ITPK1,MDP1,MINPP1,MTMR2,MTMR4,MTMR6,MTMR7,MTMR9,NT5C,NUDT11,NUDT15,NUDT2,NUDT3,NUDT4,NUDT5,NUDT9,OCRL,PDXP,PHOSPHO1,PI4K2A,PI4KA,PI4KB,PIK3C2B,PIK3C3,PIK3CB,PIK3R3,PIK3R4,PIKFYVE,PIP5K1A,PLPP6,PP2D1,PPFIA2,PPFIA3,PPIP5K1,PPM1K,PPM1L,PPP1CA,PPP1CB,Ppp1cc,PPP1R10,PPP1R11,PPP1R12C,…
Oxytocin Signaling Pathway	5.27	0.469	10.382	AKT1,AKT2,AKT3,ARRB1,ATF4,ATP2B3,ATP2B4,CACNA1A,CACNA1B,CACNA1C,CACNA1D,CACNA1E,CACNA2D1,CACNA2D2,CACNA2D3,CACNB2,CACNB3,CACNB4,CACNG2,CACNG4,CACNG7,Calm1 (includes others),CAMKK2,CREBBP,EGFR,GAD1,GJA1,GNA11,GNA12,GNA13,GNAI1,GNAI2,GNAI3,GNAL,GNAO1,GNAQ,GNB1,GNB2,GNB4,GNG10,GNG11,GNG13,GNG2,GNG3,GNG5,GNG7,GUCY1A1,GUCY1A2,GUCY1B1,Gucy2g,HRAS,HSPB1,ITPR1,ITPR2,KCNJ8,KCNT2,LPL,MAP2K4,MAPK1,MAPK10,MA…
Gap Junction Signaling	5.13	0.492	#NUM!	ACTB,ACTG1,ADCY1,ADCY3,ADCY6,ADCY9,AKT1,AKT2,AKT3,CCN3,CSNK1A1,CSNK1E,CSNK1G1,CSNK1G2,CTNNB1,DBN1,DRD2,EGFR,GAD1,GJA1,GJB6,GJC2,GNAI1,GNAI2,GNAI3,GNAQ,GNAS,GRIA1,GRIA3,GRIA4,GRIK2,GRIK3,GUCY1A1,GUCY1A2,GUCY1B1,Gucy2g,HRAS,HTR2A,ITPR1,ITPR2,LPAR1,MAP2K1,MAP2K2,MAP3K2,MAPK1,MAPK3,MAPK7,NPR3,NRAS,NT5C,PIK3C2B,PIK3C3,PIK3CB,PIK3R3,PIK3R4,PLCB1,PLCB3,PLCB4,PLCD4,PLCE1,PLCG1,PLCH2,PLCL1,PLCL2,PPP3CA,PP…
Dopamine-DARPP32 Feedback in cAMP Signaling	5.12	0.497	5.417	ADCY1,ADCY3,ADCY6,ADCY9,ATF4,ATP2A2,CACNA1A,CACNA1B,CACNA1C,CACNA1D,CACNA1E,CACNA2D1,CACNA2D2,CACNA2D3,CACNB2,CACNB3,CACNB4,CACNG2,CACNG4,CACNG7,Calm1 (includes others),CALY,CAMK4,CAMKK2,CDK5,CREBBP,CSNK1A1,CSNK1E,CSNK1G1,CSNK1G2,DRD2,GNAI1,GNAI2,GNAI3,GNAQ,GNAS,GRIN2B,GRIN2C,GRIN2D,GRINA,GUCY1A1,GUCY1A2,GUCY1B1,ITPR1,ITPR2,KCNJ12,KCNJ3,KCNJ4,KCNJ6,KCNJ8,KCNJ9,NOS1,PLCB1,PLCB3,PLCB4,PLCD4,PLCE1,P…
Germ Cell-Sertoli Cell Junction Signaling	5.1	0.506	#NUM!	ACTB,ACTG1,ACTN1,ACTN2,Actn3,ACTN4,AKT1,CFL1,CFL2,CLINT1,CTNNA2,CTNNB1,EPN1,FER,GSN,HRAS,IQGAP1,JUP,LIMK1,MAP2K1,MAP2K2,MAP2K4,MAP3K1,MAP3K10,MAP3K13,MAP3K2,MAP3K3,MAP3K4,MAP3K5,Map3k7,MAP3K9,MAPK1,MAPK10,MAPK12,MAPK3,MAPK8,MAPK9,MTMR2,NECTIN3,NRAS,PAK1,PAK3,PAK5,PAK6,PDPK1,PIK3C2B,PIK3C3,PIK3CB,PIK3R3,PIK3R4,PTK2,RAC1,RAC3,RALA,RAP1B,RAP2A,RASD1,RHOA,RHOB,RHOBTB2,RHOC,RHOF,RHOG,RHOT1,RHOT2,RHOU,…
Remodeling of Epithelial Adherens Junctions	5.07	0.609	2.84	ACTB,ACTG1,ACTN1,ACTN2,Actn3,ACTN4,ACTR2,ACTR3,APC,ARPC1A,ARPC3,ARPC4,ARPC5L,CBLL1,CLIP1,CTNNA2,CTNNB1,DNM1L,DNM2,DNM3,EXOC2,HGF,IQGAP1,Mapre2,MAPRE3,NME1,RAB5A,RAB5B,RAB5C,RALA,SRC,TUBA1A,TUBA1B,TUBA4A,TUBB2B,TUBB4A,TUBB4B,VCL,ZYX
Amyotrophic Lateral Sclerosis Signaling	5.06	0.54	3.317	AKT3,ALS2,APAF1,BAX,BCL2,BCL2L1,BIRC2,CACNA1A,CACNA1B,CACNA1C,CACNA1D,CACNA1E,CACNA2D1,CACNA2D2,CACNA2D3,CACNB2,CACNB3,CACNB4,CACNG2,CACNG4,CACNG7,CAPN11,CAPN3,CAPN5,CAPN7,CAPNS1,CASP3,CCS,GLUL,GPX1,GRIA1,GRIA3,GRIA4,GRIK2,GRIK3,GRIK5,GRIN2B,GRIN2C,GRIN2D,GRINA,NEFH,NOS1,PAK1,PIK3C2B,PIK3C3,PIK3CB,PIK3R3,PIK3R4,PPP3CA,RAB5A,RAB5B,RAB5C,RAC1,RNF19A,SLC1A2,SOD1,SSR4,TP53,VEGFA,VEGFB,XIAP
IL-8 Signaling	5.05	0.488	8.835	AKT1,AKT2,AKT3,ARAF,BAX,BCL2,BCL2L1,CCND3,EGFR,EIF4EBP1,ELP1,FLT1,GNA11,GNA12,GNA13,GNAI1,GNAI2,GNAI3,GNAL,GNAO1,GNAQ,GNAS,GNAZ,GNB1,GNB2,GNB4,GNG10,GNG11,GNG13,GNG2,GNG3,GNG5,GNG7,HBEGF,HRAS,IKBKB,IKBKG,IQGAP1,IRAK1,IRAK2,ITGAV,ITGB2,JUN,LIMK1,MAP2K1,MAP2K2,MAP2K4,MAP4K4,MAPK1,MAPK10,MAPK12,MAPK3,MAPK8,MAPK9,MTOR,MYL12B,MYL9,NFKBIA,NFKBIB,NOX1,NRAS,PIK3C2B,PIK3C3,PIK3CB,PIK3R3,PIK3R4,PLD3,PRKCA,…
Actin Cytoskeleton Signaling	4.99	0.475	6.89	ABI2,ACTB,ACTG1,ACTN1,ACTN2,Actn3,ACTN4,ACTR2,ACTR3,APC,APC2,ARHGAP35,ARHGEF12,ARHGEF4,ARPC1A,ARPC3,ARPC4,ARPC5L,BAIAP2,BRK1,CFL1,CFL2,CRK,CRKL,CSK,CYFIP1,CYFIP2,DIAPH1,DOCK1,EZR,FGF1,FGF11,FGF12,FGF13,FGF14,FGF22,FGF9,FLNA,GIT1,GNA12,GNA13,GSN,HRAS,IQGAP1,IQGAP2,ITGA2B,ITGA9,ITGAV,ITGB2,ITGB4,ITGB5,LBP,LIMK1,MAP2K1,MAP2K2,MAPK1,MAPK3,MATK,MYH10,MYH14,MYH2,MYH6,MYH7,MYH7B,MYH8,MYL12A,MYL12B,MYL4,…
RHOGDI Signaling	4.97	0.481	-6.401	ACTB,ACTG1,ACTR2,ACTR3,ARHGAP1,ARHGAP12,ARHGAP35,ARHGDIA,ARHGDIG,ARHGEF10,ARHGEF12,ARHGEF17,ARHGEF18,ARHGEF2,ARHGEF3,ARHGEF4,ARHGEF9,ARPC1A,ARPC3,ARPC4,ARPC5L,CDH10,CDH11,CDH12,CDH18,CDH5,CDH8,CDH9,CFL1,CFL2,CREBBP,DGKZ,DLC1,EP300,EZR,GNA11,GNA12,GNA13,GNAI1,GNAI2,GNAI3,GNAL,GNAO1,GNAQ,GNAS,GNAZ,GNB1,GNB2,GNB4,GNG10,GNG11,GNG13,GNG2,GNG3,GNG5,GNG7,ITGA2B,ITGA9,ITGAV,ITGB2,ITGB4,ITGB5,LIMK1,MYH10,…
HER-2 Signaling in Breast Cancer	4.96	0.479	3.752	AHCTF1,AKT1,AKT1S1,AKT2,AKT3,ARAF,Arf2,ARF3,ARF4,ARF5,CASP3,CDK4,CDKN1A,COPS6,COX10,COX17,COX4I1,COX4I2,COX6A1,COX6A2,COX6B1,COX6B2,Cox6c,COX7A2,COX7A2L,COX7B,COX8A,CYB5A,DDX19B,EGFR,ELK3,ERBB3,ETS1,ETS2,FCER1G,FOXO1,FOXO3,FYN,GSK3A,HBEGF,HRAS,IKBKB,IKBKG,ITGB2,ITGB4,ITGB5,JUN,KPNB1,MAP2K1,MAP2K2,MAPK1,MAPK3,MTCL1,MTOR,NFKB2,NFKBIA,NFKBIB,NRAS,NUP107,NUP133,NUP153,NUP155,NUP160,NUP188,NUP205,NUP5…
Tight Junction Signaling	4.92	0.497	#NUM!	ACTB,ACTG1,AKT1,AKT2,AKT3,ARHGEF2,BET1L,CASK,CDK4,CEBPA,CLDN10,CLDN11,CLDN12,CLDN2,CLDN5,CNKSR3,CPSF2,CPSF3,CPSF6,CSTF2,CTNNB1,EPB41,HSF1,JAM3,JUN,MAGI2,MARK2,MPDZ,MYH10,MYH14,MYH2,MYH6,MYH7,MYH7B,MYH8,MYL4,MYL6,MYL6B,MYL9,MYLK,MYO18A,MYO1H,NAPA,NAPB,NAPG,NECTIN1,NECTIN3,NFKB2,NSF,NUDT21,PARD6A,PATJ,PPM1L,PPP2CB,PPP2R1A,PPP2R1B,PPP2R2D,PPP2R5A,PPP2R5E,PRKACA,PRKACB,PRKAR1A,PRKAR2A,PRKAR2B,PRKCI,P…
Reelin Signaling in Neurons	4.9	0.519	7.318	ACTR2,ACTR3,AKT1,AKT2,AKT3,APOE,APP,ARHGEF10,ARHGEF12,ARHGEF17,ARHGEF18,ARHGEF2,ARHGEF25,ARHGEF26,ARHGEF3,ARHGEF4,ARHGEF9,ARPC1A,ARPC3,ARPC4,ARPC5L,CAMK2G,CDK5,CDK5R1,CFL1,CNR1,CRK,CRKL,DCX,FYN,GRIN2B,GRIN2C,GRIN2D,GRINA,LIMK1,LRP8,MAP1B,MAP2K1,MAP2K2,MAP2K4,MAP3K10,MAP3K9,MAPK1,MAPK10,MAPK12,MAPK3,MAPK8,MAPK8IP1,MAPK8IP2,MAPK8IP3,MAPK9,MAPT,MTOR,NECTIN3,PAFAH1B1,PDK1,PDK2,PDK4,PIK3C2B,PIK3C3,PIK…
Assembly of RNA Polymerase II Complex	4.87	0.646	5.568	CCNH,CDK7,ERCC3,GTF2A1,GTF2B,GTF2E1,GTF2F1,GTF2H1,GTF2H4,GTF2H5,POLR2A,POLR2B,POLR2D,POLR2E,POLR2F,POLR2G,POLR2H,POLR2I,POLR2J,POLR2K,POLR2L,TAF1,TAF10,TAF13,TAF15,TAF2,TAF3,TAF4,TAF5L,TAF9,TBP
MicroRNA Biogenesis Signaling Pathway	4.85	0.494	7.826	ADAR,AGO1,AGO2,AGO3,AHCTF1,AKT1,AKT2,AKT3,ATM,DDX1,DDX17,DDX19B,DDX5,DGCR8,DIS3,DIS3L,DNAJA2,DROSHA,EGFR,EXOSC4,EXOSC5,Fus,HGF,HOPX,HRAS,HSP90AA1,HSP90AB1,HSP90B1,HSPA8,ILF3,MAPK1,MAPK12,MAPK3,MTCL1,MTOR,NRAS,NUP107,NUP133,NUP153,NUP155,NUP160,NUP188,NUP205,NUP50,NUP54,NUP62,NUP85,NUP88,NUP93,NUP98,PIK3C2B,PIK3C3,PIK3CB,PIK3R3,PIK3R4,PIWIL2,PNPT1,POLR2A,POLR2B,POLR2D,POLR2E,POLR2F,POLR2G,POLR2H,P…
Endocannabinoid Developing Neuron Pathway	4.84	0.524	5.632	ADCY1,ADCY3,ADCY6,ADCY9,AKT1,AKT1S1,AKT2,AKT3,ARAF,ATF4,CNR1,CREBBP,CTNNB1,GNAI1,GNAI2,GNAI3,GNAL,GNAO1,GNB1,GNB2,GNB4,GNG10,GNG11,GNG13,GNG2,GNG3,GNG5,GNG7,GUCY1A1,GUCY1B1,HRAS,MAP2K1,MAP2K2,MAP2K4,MAPK1,MAPK10,MAPK12,MAPK3,MAPK7,MAPK8,MAPK9,MGLL,MTOR,NRAS,PAX6,PIK3C2B,PIK3C3,PIK3CB,PIK3R3,PIK3R4,PRKACA,PRKACB,PRKAR1A,PRKAR2A,PRKAR2B,RAC1,RAC3,RALA,RAP1B,RAP2A,RASD1,RHOA,RPTOR,RRAS,SRC,STMN2
PPARα/RXRα Activation	4.82	0.489	-3.153	ABCA1,ACOX1,ACVR1B,ACVR1C,ACVR2A,ADCY1,ADCY3,ADCY6,ADCY9,ADIPOR2,AIP,AP2A2,CAND1,CHD5,CKAP5,CLOCK,CREBBP,ELP1,EP300,GNA11,GNAQ,GNAS,GPD1,GPD2,GUCY1A1,GUCY1B1,HRAS,HSP90AA1,HSP90AB1,HSP90B1,IKBKB,IKBKG,IL1RAPL2,INSR,IRS1,ITGB5,JAK2,JUN,LPL,MAP2K1,MAP2K2,MAP2K4,MAP4K4,MAPK1,MAPK3,MAPK8,MED1,MED12,MED23,MEF2C,NCOA3,NFKB2,NFKBIA,NFKBIB,NR2C2,NR2F1,NRAS,PLCB1,PLCB3,PLCB4,PLCD4,PLCE1,PLCG1,PLCH2,PLCL1,…
Gαi Signaling	4.81	0.514	3.709	ADCY1,ADCY3,ADCY6,ADCY9,ADORA1,ADRA2C,CHRM2,CHRM4,CNR1,DRD2,GNA11,GNA12,GNA13,GNAI1,GNAI2,GNAI3,GNAL,GNAO1,GNAQ,GNAS,GNAZ,GNB1,GNB2,GNB4,GNG10,GNG11,GNG13,GNG2,GNG3,GNG5,GNG7,GPR17,GRM2,GRM3,GRM7,GRM8,GUCY1A1,GUCY1B1,HRAS,HRH3,HTR1A,HTR1B,LPAR1,MAPK1,MAPK3,NPR3,NRAS,OPRD1,OPRK1,PRKACA,PRKACB,PRKAR1A,PRKAR2A,PRKAR2B,PTGER3,RALA,RALGDS,RAP1B,RAP2A,RASD1,RGS10,RGS14,RGS4,RGS7,RRAS,S1PR1,SHC2,SHC3,SO…
IL-1 Signaling	4.8	0.553	4.6	ADCY1,ADCY3,ADCY6,ADCY9,ECSIT,ELP1,GNA11,GNA12,GNA13,GNAI1,GNAI2,GNAI3,GNAL,GNAO1,GNAQ,GNAS,GNAZ,GNB1,GNB2,GNB4,GNG10,GNG11,GNG13,GNG2,GNG3,GNG5,GNG7,GUCY1A1,GUCY1B1,IKBKB,IKBKG,IRAK1,IRAK2,JUN,MAP2K4,MAP3K1,MAPK1,MAPK10,MAPK12,MAPK8,MAPK9,NFKB2,NFKBIA,NFKBIB,PRKACA,PRKACB,PRKAR1A,PRKAR2A,PRKAR2B,RELA,TOLLIP,TRAF6
Gαq Signaling	4.72	0.497	6.75	ADRA1B,ADRA1D,AKT1,AKT2,AKT3,ARHGEF25,Calm1 (includes others),CHRM1,CHRM3,CSK,GNA11,GNA12,GNA13,GNAI1,GNAI2,GNAI3,GNAL,GNAO1,GNAQ,GNAS,GNAZ,GNB1,GNB2,GNB4,GNG10,GNG11,GNG13,GNG2,GNG3,GNG5,GNG7,GRK2,GRM1,GRM5,GYS1,HTR2A,IKBKB,IKBKG,ITPR1,ITPR2,MAP2K1,MAP2K2,MAPK1,MAPK3,NFKB2,NFKBIA,NFKBIB,PIK3C2B,PIK3C3,PIK3CB,PIK3R3,PIK3R4,PLCB1,PLCB3,PLCB4,PLCG1,PLD3,PPP3CA,PPP3CB,PRKCA,PRKCG,PRKCI,PRKCZ,PTK2B,R…
BAG2 Signaling Pathway	4.71	0.568	0.626	ATXN3,CASP3,CDKN1A,CHRNA7,CTSB,HSP90AA1,HSPA14,HSPA1A/HSPA1B,HSPA4,HSPA5,HSPA8,HSPA9,MAPK1,MAPK3,MAPT,NFKB2,PSMA1,PSMA5,PSMA6,PSMA7,PSMB1,PSMB10,PSMB3,PSMB4,PSMB5,PSMB6,PSMB7,PSMC1,PSMC5,PSMC6,PSMD1,PSMD12,PSMD14,PSMD2,PSMD3,PSMD4,PSMD5,PSMD6,PSMD7,PSME1,PSME2,PSME4,RELA,SIRT3,STUB1,TP53
CLEAR Signaling Pathway	4.66	0.457	-0.444	AKT1,AKT1S1,AKT2,AKT3,ATF4,ATP6AP1,ATP6AP2,ATP6V0A2,ATP6V0B,ATP6V0C,ATP6V0D1,ATP6V0E1,ATP6V0E2,ATP6V1A,ATP6V1B2,ATP6V1C1,ATP6V1C2,ATP6V1E1,ATP6V1F,ATP6V1G1,ATP6V1G2,ATP6V1H,BLOC1S1,BMT2,CASTOR1,CD63,CLCN7,CREBBP,CRTC2,CTSA,CTSB,CTSD,DDIT4,EGFR,EIF2AK3,EP300,FLCN,FLT1,FNIP1,GABARAP,GLMP,GNPTG,GNS,GSK3A,HEXA,HEXB,HGF,HIF1A,HPS1,HPS5,HRAS,IGF1R,IKBKB,INSR,ITPR1,ITPR2,KCNIP3,LAMP1,LAMTOR1,LAMTOR2,LAM…
Signaling by Rho Family GTPases	4.59	0.462	8.684	ACTB,ACTG1,ACTR2,ACTR3,ARHGEF10,ARHGEF12,ARHGEF17,ARHGEF18,ARHGEF2,ARHGEF3,ARHGEF4,ARHGEF9,ARPC1A,ARPC3,ARPC4,ARPC5L,BAIAP2,CDH10,CDH11,CDH12,CDH18,CDH5,CDH8,CDH9,CFL1,CFL2,CIT,CLIP1,CYFIP1,EZR,GFAP,GNA11,GNA12,GNA13,GNAI1,GNAI2,GNAI3,GNAL,GNAO1,GNAQ,GNAS,GNAZ,GNB1,GNB2,GNB4,GNG10,GNG11,GNG13,GNG2,GNG3,GNG5,GNG7,IQGAP1,ITGA2B,ITGA9,ITGAV,ITGB2,ITGB4,ITGB5,JUN,LIMK1,MAP2K1,MAP2K2,MAP2K4,MAP3K10,MA…
Endoplasmic Reticulum Stress Pathway	4.5	0.8	3.207	ATF4,ATF6,CALR,CASP3,DDIT3,DNAJC3,EIF2AK3,EIF2S1,ERN1,HSP90B1,HSPA5,MAP3K5,MAPK8,MBTPS1,MBTPS2,XBP1
VEGF Signaling	4.46	0.542	5.376	ACTB,ACTG1,ACTN1,ACTN2,Actn3,ACTN4,AKT1,AKT2,AKT3,ARNT,BCL2,BCL2L1,EIF1AX,EIF1AY,EIF2B5,EIF2S1,EIF2S2,EIF2S3,ELAVL1,FLT1,FOXO1,FOXO3,HIF1A,HRAS,MAP2K1,MAP2K2,MAPK1,MAPK3,NRAS,PIK3C2B,PIK3C3,PIK3CB,PIK3R3,PIK3R4,PLCG1,PRKCA,PTK2,PTK2B,PTPN11,RALA,RAP1B,RAP2A,RASD1,ROCK1,RRAS,SOS1,SOS2,SRC,VCL,VEGFA,VEGFB,YWHAE
Coronavirus Pathogenesis Pathway	4.42	0.481	-2.68	ADAM9,AGT,ATF4,ATP6AP1,ATP6V1A,BAX,BCL2,CASP3,CDK4,DDIT3,DPP9,E2F4,EEF1A1,EEF1A2,EIF2A,EIF2AK3,EP300,FAU,HDAC1,HDAC11,HDAC3,HDAC4,HDAC5,HDAC6,HDAC7,HDAC9,HIF1A,IKBKB,IRF3,JAK1,JUN,KPNB1,MAP2K4,MAPK1,MAPK10,MAPK12,MAPK3,MAPK8,MAPK9,MT-RNR1,MT-RNR2,NFKB2,NFKBIA,NFKBIB,NUP98,OAS1,PIK3C3,PIKFYVE,PTGES2,RELA,RPS10,RPS11,RPS12,RPS13,RPS14,RPS15,RPS15A,RPS16,RPS17,RPS18,RPS19,RPS2,RPS20,RPS21,RPS23,RPS2…
ILK Signaling	4.26	0.476	6.111	ACTB,ACTG1,ACTN1,ACTN2,Actn3,ACTN4,AKT1,AKT2,AKT3,ATF4,CASP3,CFL1,CFL2,CREBBP,CTNNB1,DOCK1,DSP,FLNA,FLNB,GSK3A,HIF1A,ILKAP,IRS1,ITGB2,ITGB4,ITGB5,JUN,LEF1,LIMS2,MAP2K4,MAPK1,MAPK10,MAPK12,MAPK3,MAPK8,MAPK9,MTOR,MYH10,MYH14,MYH2,MYH6,MYH7,MYH7B,MYH8,MYL4,MYL6,MYL6B,MYL9,MYO18A,MYO1H,NACA,NFKB2,PARVA,PARVB,PDPK1,PIK3C2B,PIK3C3,PIK3CB,PIK3R3,PIK3R4,PPM1L,PPP1R14B,PPP2CB,PPP2R1A,PPP2R1B,PPP2R2D,PPP2R…
Colorectal Cancer Metastasis Signaling	4.23	0.455	7.826	ADCY1,ADCY3,ADCY6,ADCY9,AKT1,AKT2,AKT3,APC,APPL1,ARRB1,BAX,BCL2L1,CASP3,CTNNB1,DCC,DVL1,E2F4,EGFR,FZD3,GNA11,GNA12,GNA13,GNAI1,GNAI2,GNAI3,GNAL,GNAO1,GNAQ,GNAS,GNAZ,GNB1,GNB2,GNB4,GNG10,GNG11,GNG13,GNG2,GNG3,GNG5,GNG7,GRK2,GRK3,GUCY1A1,GUCY1B1,HRAS,IL6ST,JAK1,JAK2,JUN,LEF1,LRP1,LRP6,MAP2K1,MAP2K2,MAP2K4,MAPK1,MAPK10,MAPK12,MAPK3,MAPK8,MAPK9,MLH1,MMP15,MMP16,MMP17,MMP19,MMP24,MMP28,MSH2,MSH3,MSH6,…
Senescence Pathway	4.05	0.447	7.576	ACVR1B,ACVR1C,ACVR2A,AKT1,AKT2,AKT3,ANAPC1,ANAPC11,ANAPC13,ANAPC2,ANAPC4,ARAF,ASXL1,ASXL2,ATM,BHLHE40,CACNA1A,CACNA1B,CACNA1C,CACNA1D,CACNA1E,CACNA2D1,CACNA2D2,CACNA2D3,CACNB2,CACNB3,CACNB4,CACNG2,CACNG4,CACNG7,Calm1 (includes others),CAPN11,CAPN3,CAPN5,CAPN7,CAPNS1,CCND3,CDC16,CDC23,CDC25A,CDC27,CDK4,CDKN1A,CEBPB,CREBBP,DHCR24,DLAT,DLD,DMTF1,E2F4,EED,EIF4EBP1,ELK3,EP300,EP400,ETS1,ETS2,EZH2,FOXO…
Cholecystokinin/Gastrin-mediated Signaling	4.01	0.513	7.348	CCK,CCKBR,EGFR,EPHA4,GNA12,GNA13,GNAQ,HRAS,IL33,ITPR1,ITPR2,JUN,MAP2K1,MAP2K2,MAP2K4,MAPK1,MAPK10,MAPK12,MAPK3,MAPK7,MAPK8,MAPK9,MEF2A,MEF2C,MEF2D,NRAS,PLCB1,PLCB3,PLCB4,PRKCA,PRKCG,PRKCI,PRKCZ,PTK2,PTK2B,RAC1,RAC3,RALA,RAP1B,RAP2A,RASD1,RHOA,RHOB,RHOBTB2,RHOC,RHOF,RHOG,RHOT1,RHOT2,RHOU,RHOV,RND2,ROCK1,RRAS,SOS1,SOS2,SRC,SST
Synaptic Long Term Potentiation	3.97	0.5	5.842	ADCY1,ATF4,CACNA1C,Calm1 (includes others),CAMK2G,CAMK4,CREBBP,EP300,GNA11,GNAQ,GRIA1,GRIA3,GRIA4,GRIN2B,GRIN2C,GRIN2D,GRINA,GRM1,GRM2,GRM3,GRM5,GRM7,GRM8,HRAS,ITPR1,ITPR2,MAP2K1,MAP2K2,MAPK1,MAPK3,NRAS,PLCB1,PLCB3,PLCB4,PLCD4,PLCE1,PLCG1,PLCH2,PLCL1,PLCL2,PPP1CA,PPP1CB,Ppp1cc,PPP1R10,PPP1R11,PPP1R14A,PPP1R14B,PPP1R1A,PPP1R7,PPP3CA,PPP3CB,PRKACA,PRKACB,PRKAR1A,PRKAR2A,PRKAR2B,PRKCA,PRKCG,PRKCI,PR…
Autophagy	3.95	0.464	6.395	AKT1,AKT1S1,AKT2,AKT3,AMBRA1,ARNT,ATF4,ATG101,ATG13,ATG14,ATG2B,ATG4B,ATG9A,ATM,BCL2,BIRC6,Calm1 (includes others),CAMKK2,CREBBP,DAPK1,DAPK3,DDIT3,EIF2A,EIF2AK3,EPG5,ERN1,FOXO1,FOXO3,GABARAP,GABARAPL1,GABARAPL2,GNAI3,GSK3A,HGF,HIF1A,INSR,IRS1,JUN,LAMP1,LAMP2,MAP1LC3A,MAP2K1,MAP2K2,MAP2K4,MAPK1,MAPK10,MAPK12,MAPK3,MAPK8,MAPK9,MTOR,NFKB2,PI4K2A,PIK3C2B,PIK3C3,PIK3CB,PIK3R3,PIK3R4,PPM1L,PPP2CB,PPP2R…
Glutamate Receptor Signaling	3.94	0.569	3.357	Calm1 (includes others),DLG4,GLS,GLUL,GNB1,GNB2,GNB4,GNG10,GNG11,GNG13,GNG2,GNG3,GNG5,GNG7,GRIA1,GRIA3,GRIA4,GRIK2,GRIK3,GRIK5,GRIN2B,GRIN2C,GRIN2D,GRINA,GRM1,GRM2,GRM3,GRM5,GRM7,GRM8,HOMER2,HOMER3,SLC17A6,SLC1A2,SLC1A3,SLC1A4,SLC38A1
fMLP Signaling in Neutrophils	3.92	0.5	6.223	ACTR2,ACTR3,ARPC1A,ARPC3,ARPC4,ARPC5L,Calm1 (includes others),GNA11,GNA12,GNA13,GNAI1,GNAI2,GNAI3,GNAL,GNAO1,GNAQ,GNAS,GNAZ,GNB1,GNB2,GNB4,GNG10,GNG11,GNG13,GNG2,GNG3,GNG5,GNG7,HRAS,ITPR1,ITPR2,MAP2K1,MAP2K2,MAPK1,MAPK3,NFAT5,NFKB2,NFKBIA,NFKBIB,NOX1,NRAS,PIK3C2B,PIK3C3,PIK3CB,PIK3R3,PIK3R4,PLCB1,PLCB3,PLCB4,PPP3CA,PPP3CB,PRKCA,PRKCG,PRKCI,PRKCZ,RAC1,RAC3,RALA,RAP1B,RAP2A,RASD1,RELA,RRAS,WAS
Nucleotide Excision Repair Pathway	3.91	0.667	#NUM!	CCNH,CDK7,ERCC1,ERCC3,ERCC5,ERCC6,GTF2H1,GTF2H4,GTF2H5,POLR2A,POLR2B,POLR2D,POLR2E,POLR2F,POLR2G,POLR2H,POLR2I,POLR2J,POLR2K,POLR2L,RAD23B,RPA1
Role of MAPK Signaling in Promoting the Pathogenesis of Influenza	3.91	0.514	6.181	ABHD3,ARAF,ATP6AP1,ATP6AP2,ATP6V0A2,ATP6V0B,ATP6V0C,ATP6V0D1,ATP6V0E1,ATP6V0E2,ATP6V1A,ATP6V1B2,ATP6V1C1,ATP6V1C2,ATP6V1E1,ATP6V1F,ATP6V1G1,ATP6V1G2,ATP6V1H,BAX,BCL2,CASP3,HRAS,JUN,LCAT,MAP2K1,MAP2K2,MAP2K4,MAP3K5,MAPK1,MAPK10,MAPK12,MAPK3,MAPK8,MAPK9,NFKB2,NFKBIA,NFKBIB,NRAS,NUP153,PLA2G12A,PLA2G4E,PLA2G7,PLAAT3,PNPLA2,PNPLA3,PNPLA8,PRDX6,PRKCA,RALA,RAP1B,RAP2A,RASD1,RPS6KA3,RRAS,TCIRG1
IGF-1 Signaling	3.9	0.52	5.925	AKT1,AKT2,AKT3,CCN2,CCN3,CSNK2B,FOXO1,FOXO3,HRAS,IGF1R,IGFBP4,IGFBP5,IGFBP6,IGFBP7,IRS1,JAK1,JAK2,JUN,MAP2K1,MAP2K2,MAPK1,MAPK3,MAPK8,NRAS,PDPK1,PIK3C2B,PIK3C3,PIK3CB,PIK3R3,PIK3R4,PRKACA,PRKACB,PRKAR1A,PRKAR2A,PRKAR2B,PRKCI,PRKCZ,PTK2,PTPN11,RALA,RAP1B,RAP2A,RASA1,RASD1,RPS6KB2,RRAS,SOS1,SOS2,YWHAB,YWHAE,YWHAG,YWHAH,YWHAQ
RAC Signaling	3.83	0.493	7.483	ABI2,ACTR2,ACTR3,ANK1,ARPC1A,ARPC3,ARPC4,ARPC5L,BAIAP2,BRK1,CDK5R1,CFL1,CFL2,CYFIP1,CYFIP2,ELK4,HRAS,IQGAP1,IQGAP2,ITGA2B,ITGA9,ITGAV,ITGB2,ITGB4,ITGB5,JUN,LIMK1,MAP2K1,MAP2K2,MAP2K4,MAP3K1,MAPK1,MAPK3,MAPK8,NCKAP1,NFKB2,NOX1,NRAS,PAK1,PAK3,PAK5,PAK6,PARD6A,PI4KA,PIK3C2B,PIK3C3,PIK3CB,PIK3R3,PIK3R4,PIKFYVE,PIP5K1A,PRKCI,PRKCZ,PTK2,PTK2B,RAC1,RAC3,RALA,RAP1B,RAP2A,RASD1,RELA,RHOA,RRAS,SH3RF1,TIAM1…
Apelin Muscle Signaling Pathway	3.82	0.604	3	AKT1,AKT2,AKT3,GNA11,GNA12,GNA13,GNAI1,GNAI2,GNAI3,GNAL,GNAO1,GNAQ,GNAS,GNAZ,GNB1,GNB2,GNB4,GNG10,GNG11,GNG13,GNG2,GNG3,GNG5,GNG7,NRF1,PRKAA2,PRKAB1,PRKAB2,SLC2A4
Aldosterone Signaling in Epithelial Cells	3.81	0.476	5.745	ASIC2,CRYAB,DNAJA1,DNAJB14,DNAJB2,DNAJB4,DNAJB5,DNAJB9,DNAJC10,DNAJC12,DNAJC13,DNAJC14,DNAJC16,DNAJC17,DNAJC18,DNAJC19,DNAJC2,DNAJC21,DNAJC27,DNAJC28,DNAJC3,DNAJC4,DNAJC5,DNAJC6,DNAJC8,HSP90AA1,HSP90AB1,HSP90B1,HSPA12A,HSPA12B,HSPA13,HSPA14,HSPA1A/HSPA1B,HSPA4,HSPA4L,HSPA5,HSPA8,HSPA9,HSPB1,HSPB8,HSPD1,HSPE1,HSPH1,ITPR1,ITPR2,KCNJ8,KCNMB4,MAP2K1,MAP2K2,MAPK1,MAPK3,NR3C2,PDPK1,PI4KA,PIK3C2B,PIK3C3…
Dilated Cardiomyopathy Signaling Pathway	3.8	0.486	0.438	ACTB,ACTG1,ADCY1,ADCY3,ADCY6,ADCY9,AKT1,AKT2,AKT3,ATP2A2,BAX,BCL2,CACNA1A,CACNA1B,CACNA1C,CACNA1D,CACNA1E,CACNA1G,CACNA1I,CACNA2D1,CACNA2D2,CACNA2D3,CACNB2,CACNB3,CACNB4,CACNG2,CACNG4,CACNG7,CAMK1D,CAMK1G,CAMK2G,CAMK4,DAG1,DMD,GNAS,GUCY1A1,GUCY1B1,ITPR1,ITPR2,LAMA4,MAP3K3,MAPK1,MAPK12,MAPK3,MTOR,MYBPC3,MYH10,MYH14,MYH2,MYH6,MYH7,MYH7B,MYH8,MYL4,MYL6,MYL6B,MYL9,MYO18A,MYO1H,PDE2A,PRKACA,PRKACB,PRK…
Iron homeostasis signaling pathway	3.73	0.492	#NUM!	ACO1,ARNT,ATP6AP1,ATP6AP2,ATP6V0A2,ATP6V0B,ATP6V0C,ATP6V0D1,ATP6V0E1,ATP6V0E2,ATP6V1A,ATP6V1B2,ATP6V1C1,ATP6V1C2,ATP6V1E1,ATP6V1F,ATP6V1G1,ATP6V1G2,ATP6V1H,BMP1,BMP3,BTRC,CDC34,CIAO2A,CIAO2B,CIAO3,CUL1,CYBRD1,EGFR,EPAS1,FBXL5,FTH1,FTL,FXN,HBA1/HBA2,HBB,HIF1A,HIF3A,HSPA9,IREB2,ISCU,JAK1,JAK2,LRP1,LYRM4,MAPK1,MAPK3,NUBP1,NUBP2,PDGFA,PDGFRA,SLC11A2,SLC25A37,SLC39A14,SLC46A1,SLC48A1,SMAD2,SMAD3,SMAD4…
Calcium Signaling	3.71	0.459	7.181	AKAP5,ASPH,ATF4,ATP2A2,ATP2B3,ATP2B4,ATP2C1,CABIN1,CACNA1A,CACNA1B,CACNA1C,CACNA1D,CACNA1E,CACNA1G,CACNA1I,CACNA2D1,CACNA2D2,CACNA2D3,CACNB2,CACNB3,CACNB4,CACNG2,CACNG4,CACNG7,Calm1 (includes others),CALR,CAMK1D,CAMK1G,CAMK2G,CAMK4,CAMKK2,CHRNA6,CHRNA7,CHRNB2,CREBBP,EP300,GRIA1,GRIA3,GRIA4,GRIN2B,GRIN2C,GRIN2D,GRINA,HDAC1,HDAC11,HDAC3,HDAC4,HDAC5,HDAC6,HDAC7,HDAC9,ITPR1,ITPR2,MAPK1,MAPK3,MEF2A,ME…
Cellular Effects of Sildenafil (Viagra)	3.7	0.486	#NUM!	ACTB,ACTG1,ADCY1,ADCY3,ADCY6,ADCY9,CACNA1A,CACNA1B,CACNA1C,CACNA1D,CACNA1E,CACNA2D1,CACNA2D2,CACNA2D3,CACNB2,CACNB3,CACNB4,CACNG2,CACNG4,CACNG7,Calm1 (includes others),GNAS,GUCY1A1,GUCY1A2,GUCY1B1,ITPR1,ITPR2,KCNN3,KCNQ2,KCNQ3,MYH10,MYH14,MYH2,MYH6,MYH7,MYH7B,MYH8,MYL12A,MYL12B,MYL4,MYL6,MYL6B,MYL9,MYLK,MYO18A,MYO1H,PDE1A,PDE1B,PDE2A,PDE4A,PDE4B,PLCB1,PLCB3,PLCB4,PLCD4,PLCE1,PLCG1,PLCH2,PLCL1,PLC…
14-3-3-mediated Signaling	3.69	0.496	5.286	AKT1,AKT1S1,AKT2,AKT3,BAX,CBL,FOXO1,GFAP,GSK3A,HRAS,JUN,MAP2K1,MAP2K2,MAP2K4,MAP3K5,MAPK1,MAPK10,MAPK12,MAPK3,MAPK8,MAPK9,MAPT,NRAS,PDCD6IP,PIK3C2B,PIK3C3,PIK3CB,PIK3R3,PIK3R4,PLCB1,PLCB3,PLCB4,PLCD4,PLCE1,PLCG1,PLCH2,PLCL1,PLCL2,PRKCA,PRKCG,PRKCI,PRKCZ,RALA,RAP1B,RAP2A,RASD1,RRAS,SNCA,SRC,STK11,TSC1,TUBA1A,TUBA1B,TUBA4A,TUBB2B,TUBB4A,TUBB4B,YWHAB,YWHAE,YWHAG,YWHAH,YWHAQ
CCR3 Signaling in Eosinophils	3.63	0.492	5.568	Calm1 (includes others),CFL1,CFL2,GNA11,GNA12,GNA13,GNAI1,GNAI2,GNAI3,GNAL,GNAO1,GNAQ,GNAS,GNAZ,GNB1,GNB2,GNB4,GNG10,GNG11,GNG13,GNG2,GNG3,GNG5,GNG7,HRAS,ITPR1,ITPR2,LIMK1,MAP2K1,MAP2K2,MAPK1,MAPK12,MAPK3,MYLK,NRAS,PAK1,PAK3,PAK5,PAK6,PIK3C2B,PIK3C3,PIK3CB,PIK3R3,PIK3R4,PLA2G12A,PLA2G4E,PLCB1,PLCB3,PLCB4,PPP1CB,Ppp1r12b,PRKCA,PRKCG,PRKCI,PRKCZ,RAC1,RALA,RAP1B,RAP2A,RASD1,RHOA,ROCK1,RRAS
Semaphorin Signaling in Neurons	3.57	0.569	#NUM!	ARHGAP1,ARHGEF12,CDK5,CFL1,CFL2,DPYSL2,FYN,LIMK1,MAPK1,MAPK3,PAK1,PAK3,PAK5,PAK6,PLXNA1,PLXNA2,PLXNA3,PTK2,RAC1,RAC3,RHOA,RHOB,RHOBTB2,RHOC,RHOF,RHOG,RHOT1,RHOT2,RHOU,RHOV,RND2,ROCK1,SEMA3A
Hereditary Breast Cancer Signaling	3.48	0.482	#NUM!	ACTB,ACTL6B,AKT1,AKT2,AKT3,ATM,CCND3,CDK4,CDKN1A,CREBBP,DPF1,EP300,FAAP24,FANCB,FANCM,GADD45G,H2AX,HDAC1,HDAC11,HDAC3,HDAC4,HDAC5,HDAC6,HDAC7,HDAC9,HLTF,HRAS,MLH1,MRE11,MSH2,MSH6,NRAS,PIK3C2B,PIK3C3,PIK3CB,PIK3R3,PIK3R4,PMS2,POLR2A,POLR2B,POLR2D,POLR2E,POLR2F,POLR2G,POLR2H,POLR2I,POLR2J,POLR2K,POLR2L,RALA,RAP1B,RAP2A,RASD1,RFC2,RFC3,RFC5,RPA1,RPS27A,RRAS,SMARCA2,SMARCA4,SMARCC1,SMARCC2,SMARCD1,SM…
Oxytocin In Brain Signaling Pathway	3.41	0.46	8.135	ABHD3,ADCYAP1,AKT1,AKT2,AKT3,ATF4,CACNA1A,CACNA1B,CACNA1C,CACNA1D,CACNA1E,CACNA1G,CACNA1I,CACNA2D1,CACNA2D2,CACNA2D3,CACNB2,CACNB3,CACNB4,CACNG2,CACNG4,CACNG7,Calm1 (includes others),CAMKK2,CREBBP,DDIT3,EGFR,EIF2A,GNA11,GNAI1,GNAI2,GNAI3,GNAL,GNAO1,GNAQ,GNB1,GNB2,GNB4,GNG10,GNG11,GNG13,GNG2,GNG3,GNG5,GNG7,HRAS,ITPR1,ITPR2,LCAT,MAP2K1,MAP2K2,MAPK1,MAPK3,MAPK7,MEF2A,MEF2C,MEF2D,MTOR,NFKB2,NRAS,OXT,…
NRF2-mediated Oxidative Stress Response	3.41	0.45	6.272	ABCC1,ACTB,ACTG1,AKR7A2,AKT1,ATF4,BACH1,CBR1,CDC34,CLPP,CREBBP,CUL3,Cyp2d22,Cyp2j9,CYP2U1,DNAJA1,DNAJA2,DNAJB14,DNAJB2,DNAJB4,DNAJB5,DNAJB9,DNAJC10,DNAJC12,DNAJC13,DNAJC14,DNAJC16,DNAJC17,DNAJC18,DNAJC19,DNAJC21,DNAJC3,DNAJC4,DNAJC5,DNAJC6,DNAJC8,EIF2AK3,ENC1,EP300,ERP29,FTH1,FTL,GCLC,GSR,GSTK1,GSTM2,GSTM3,GSTM5,Gstm6,GSTO1,GSTO2,GSTP1,HERPUD1,HRAS,HSP90AA1,HSP90AB1,HSP90B1,HSPB8,JUN,JUNB,JUND,MA…
Neurovascular Coupling Signaling Pathway	3.37	0.45	5.584	ABHD3,ADORA1,ADORA2A,APP,BDKRB2,CACNA1A,CACNA1B,CACNA1C,CACNA1D,CACNA1E,CACNA1G,CACNA1I,CACNA2D1,CACNA2D2,CACNA2D3,CACNB2,CACNB3,CACNB4,CACNG2,CACNG4,CACNG7,Calm1 (includes others),CHRM1,CHRM2,CHRM3,CHRM4,DAGLA,ENTPD2,ENTPD4,GABRA1,GABRA2,GABRA3,GABRA4,GABRB1,GABRB2,GABRB3,GABRG2,GAD1,GJA1,GNAQ,GRIA1,GRIA3,GRIA4,GRIN2B,GRIN2C,GRIN2D,GRINA,GRM1,GRM5,GUCY1A1,GUCY1A2,GUCY1B1,Gucy2g,ITPR1,ITPR2,KCNJ1…
Ferroptosis Signaling Pathway	3.34	0.484	3.615	ABCA1,ACACA,ACSL4,ALOX12B,ALOX15B,ARAF,Arf2,ARF3,ARF4,ARF5,ATF4,CBS/LOC102724560,CDKN1A,CTSB,EIF2A,EIF2AK3,FDFT1,FTH1,FTL,GCLC,GLS2,GPX4,GSS,H2AC18/H2AC19,H2AX,H2AZ1,H2AZ2,H2BC10,HMGCR,HRAS,HSPB1,IREB2,MACROH2A1,MAP2K1,MAP2K2,MAPK1,MAPK3,NCOA4,NOX1,NRAS,PEBP1,PHKG2,PRKAA2,PRKAB1,PRKAB2,RALA,RAP1B,RAP2A,RASD1,RRAS,SAT1,SLC11A2,SLC38A1,SLC39A14,SQSTM1,TF,TFRC,TP53,TXNRD1,USP7,VDAC2,WWTR1
GPCR-Mediated Nutrient Sensing in Enteroendocrine Cells	3.32	0.491	6.607	ADCY1,ADCY3,ADCY6,ADCY9,CACNA1A,CACNA1B,CACNA1C,CACNA1D,CACNA1E,CACNA1G,CACNA1I,CACNA2D1,CACNA2D2,CACNA2D3,CACNB2,CACNB3,CACNB4,CACNG2,CACNG4,CACNG7,CCK,GNA11,GNAI1,GNAI2,GNAI3,GNAQ,GNAS,GNG10,GNG11,GNG13,GNG2,GNG3,GNG5,GNG7,GUCY1A1,GUCY1B1,ITPR1,ITPR2,PLCB1,PLCB3,PLCB4,PLCD4,PLCE1,PLCG1,PLCH2,PLCL1,PLCL2,PRKACA,PRKACB,PRKAR1A,PRKAR2A,PRKAR2B,PRKCA,PRKCG,PRKCI,PRKCZ,RAPGEF4
Netrin Signaling	3.29	0.535	6	ABLIM1,CACNA1A,CACNA1B,CACNA1C,CACNA1D,CACNA1E,CACNA1G,CACNA1I,CACNA2D1,CACNA2D2,CACNA2D3,CACNB2,CACNB3,CACNB4,CACNG2,CACNG4,CACNG7,DCC,ENAH,ITPR1,ITPR2,NCK1,NFAT5,PPP3CA,PPP3CB,PRKACA,PRKACB,PRKAR1A,PRKAR2A,PRKAR2B,RAC1,RAC3,RYR1,RYR2,RYR3,UNC5A,UNC5C,UNC5D
P2Y Purigenic Receptor Signaling Pathway	3.28	0.481	6.532	ADCY1,ADCY3,ADCY6,ADCY9,AKT1,AKT2,AKT3,ATF4,CREBBP,GNAI1,GNAI2,GNAI3,GNAQ,GNB1,GNB2,GNB4,GNG10,GNG11,GNG13,GNG2,GNG3,GNG5,GNG7,GUCY1A1,GUCY1B1,HRAS,ITGA2B,JUN,MAP2K1,MAP2K2,MAPK1,MAPK3,NFKB2,NRAS,PIK3C2B,PIK3C3,PIK3CB,PIK3R3,PIK3R4,PLCB1,PLCB3,PLCB4,PLCD4,PLCE1,PLCG1,PLCH2,PLCL1,PLCL2,PRKACA,PRKACB,PRKAR1A,PRKAR2A,PRKAR2B,PRKCA,PRKCG,PRKCI,PRKCZ,RALA,RAP1B,RAP2A,RASD1,RELA,RRAS
Relaxin Signaling	3.26	0.47	5.604	ADCY1,ADCY3,ADCY6,ADCY9,AKT1,AKT2,AKT3,APEX1,GAD1,GDE1,GNA11,GNA12,GNA13,GNAI1,GNAI2,GNAI3,GNAL,GNAO1,GNAQ,GNAS,GNAZ,GNB1,GNB2,GNB4,GNG10,GNG11,GNG13,GNG2,GNG3,GNG5,GNG7,GUCY1A1,GUCY1A2,GUCY1B1,Gucy2g,JUN,MAP2K1,MAPK1,MAPK3,NFKB2,NFKBIA,NFKBIB,NPR3,NT5C,PDE10A,PDE1A,PDE1B,PDE2A,PDE4A,PDE4B,PDE6D,PDE7A,PDE7B,PDE8B,PDE9A,PIK3C2B,PIK3C3,PIK3CB,PIK3R3,PIK3R4,PRKACA,PRKACB,PRKAR1A,PRKAR2A,PRKAR2B,PRKC…
Renal Cell Carcinoma Signaling	3.23	0.526	5.477	AKT1,AKT2,AKT3,ARNT,CREBBP,CRK,CUL2,EP300,ETS1,FH,HGF,HIF1A,HRAS,JUN,MAP2K1,MAP2K2,MAPK1,MAPK3,NRAS,PAK1,PAK3,PAK5,PAK6,PIK3C2B,PIK3C3,PIK3CB,PIK3R3,PIK3R4,PTPN11,RAC1,RALA,RAP1B,RAP2A,RASD1,RPS27A,RRAS,SLC2A1,SOS1,SOS2,VEGFA
CDK5 Signaling	3.21	0.491	2.714	ADCY1,ADCY3,ADCY6,ADCY9,CABLES1,CACNA1A,CDK5,CDK5R1,EGR1,GNAL,GNAS,GUCY1A1,GUCY1B1,HRAS,LAMC1,LAMC2,MAP2K1,MAP2K2,MAPK1,MAPK10,MAPK12,MAPK3,MAPK7,MAPK8,MAPK9,MAPT,NGF,NRAS,PPM1L,PPP1CA,PPP1CB,Ppp1cc,PPP1R10,PPP1R11,PPP1R14A,PPP1R14B,PPP1R1B,PPP1R7,PPP2CB,PPP2R1A,PPP2R1B,PPP2R2D,PPP2R5A,PPP2R5E,PRKACA,PRKACB,PRKAR1A,PRKAR2A,PRKAR2B,PTPA,RALA,RAP1B,RAP2A,RASD1,RRAS
Semaphorin Neuronal Repulsive Signaling Pathway	3.21	0.472	0.855	AKT1,AKT2,AKT3,ARHGEF12,BCAN,CDK5,CFL1,CFL2,CSPG5,DPYSL2,FYN,GUCY1A1,GUCY1A2,GUCY1B1,ITGA2B,ITGA9,ITGAV,ITGB2,ITGB4,ITGB5,LIMK1,MAP2K1,MAP2K2,MAP2K4,MAPT,MICAL1,MYL12A,MYL12B,MYL4,MYL6,MYL6B,MYL9,NCAN,NRP2,PAK1,PAK3,PAK5,PAK6,PDE4A,PDE4B,Pde4d,PIK3C2B,PIK3C3,PIK3CB,PIK3R3,PIK3R4,PLCG1,PLXNA1,PLXNA2,PLXNA3,PLXND1,PPP1CB,Ppp1r12b,PRKACA,PRKACB,PRKAR1A,PRKAR2A,PRKAR2B,PRKG2,RAC1,RHOA,ROCK1,RRAS,SEMA…
NER (Nucleotide Excision Repair, Enhanced Pathway)	3.2	0.5	4.323	CCNH,CDK7,CETN2,CHAF1A,COPS3,COPS4,COPS5,COPS6,COPS7A,COPS7B,CUL4A,DDB1,EP300,ERCC1,ERCC3,ERCC5,ERCC6,GPS1,GTF2H1,GTF2H4,GTF2H5,H3-3A/H3-3B,HMGN1,LIG3,NEDD8,PCNA,POLD4,POLE4,POLK,POLR2A,POLR2B,POLR2D,POLR2E,POLR2F,POLR2G,POLR2H,POLR2I,POLR2J,POLR2K,POLR2L,RAD23B,RFC2,RFC3,RFC5,RNF111,RPA1,TCEA1,TOP2B,UBE2N,USP7
Adrenomedullin signaling pathway	3.15	0.451	8.614	ADCY1,ADCY3,ADCY6,ADCY9,ADM,AKT1,AKT2,AKT3,ARAF,ARNT,BAX,BCL2,Calm1 (includes others),CASP3,CEBPB,CFH,CRCP,CSK,GAD1,GNA11,GNAQ,GNAS,GSK3A,GUCY1A1,GUCY1A2,GUCY1B1,Gucy2g,HIF1A,HRAS,IL33,ITPR1,ITPR2,KCNN3,KCNQ2,KCNQ3,MAP2K1,MAP2K2,MAP2K4,MAPK1,MAPK10,MAPK12,MAPK3,MAPK7,MAPK8,MAPK9,MATK,MAX,MYLK,NFKB2,NPR3,NRAS,NT5C,PIK3C2B,PIK3C3,PIK3CB,PIK3R3,PIK3R4,PLCB1,PLCB3,PLCB4,PLCD4,PLCE1,PLCG1,PLCH2,PLCL1,…
Nitric Oxide Signaling in the Cardiovascular System	3.15	0.487	5.729	AKT1,AKT2,AKT3,ATP2A2,BDKRB2,CACNA1A,CACNA1B,CACNA1C,CACNA1D,CACNA1E,CACNA2D1,CACNA2D2,CACNA2D3,CACNB2,CACNB3,CACNB4,CACNG2,CACNG4,CACNG7,Calm1 (includes others),CHRM1,FLT1,GUCY1A1,GUCY1A2,GUCY1B1,HSP90AA1,HSP90AB1,HSP90B1,ITPR1,ITPR2,MAP2K1,MAP2K2,MAPK1,MAPK3,PDE1A,PDE1B,PDE2A,PIK3C2B,PIK3C3,PIK3CB,PIK3R3,PIK3R4,PRKACA,PRKACB,PRKAR1A,PRKAR2A,PRKAR2B,PRKCA,PRKCG,PRKCI,PRKCZ,PRKG2,RYR2,SLC7A1,VEGF…
Renin-Angiotensin Signaling	3.13	0.483	7.141	ADCY1,ADCY3,ADCY6,ADCY9,AGT,GNAQ,GUCY1A1,GUCY1B1,HRAS,ITPR1,ITPR2,JAK2,JUN,MAP2K1,MAP2K2,MAP2K4,MAP3K1,MAPK1,MAPK10,MAPK12,MAPK3,MAPK8,MAPK9,NFKB2,NOX1,NRAS,PAK1,PAK3,PAK5,PAK6,PIK3C2B,PIK3C3,PIK3CB,PIK3R3,PIK3R4,PLCG1,PRKACA,PRKACB,PRKAR1A,PRKAR2A,PRKAR2B,PRKCA,PRKCG,PRKCI,PRKCZ,PTK2,PTK2B,RAC1,RALA,RAP1B,RAP2A,RASD1,RELA,RRAS,SHC2,SHC3,SOS1,SOS2
nNOS Signaling in Skeletal Muscle Cells	3.11	0.574	#NUM!	CACNA1A,CACNA1B,CACNA1C,CACNA1D,CACNA1E,CACNA1G,CACNA1I,CACNA2D1,CACNA2D2,CACNA2D3,CACNB2,CACNB3,CACNB4,CACNG2,CACNG4,CACNG7,Calm1 (includes others),CAPN3,DAG1,DMD,ITPR1,ITPR2,NOS1,RYR1,RYR2,RYR3,SNTA1
HIPPO signaling	3.1	0.512	-1.789	BTRC,CSNK1E,CUL1,DLG1,DLG2,DLG3,DLG4,DLG5,FAT4,FRMD6,ITCH,LATS1,MOB1A,PATJ,PPM1L,PPP1CA,PPP1CB,Ppp1cc,PPP1R10,PPP1R11,PPP1R14A,PPP1R14B,PPP1R7,PPP2CB,PPP2R1A,PPP2R1B,PPP2R2D,PPP2R5A,PPP2R5E,PTPA,SMAD2,SMAD3,SMAD4,STK3,TJP2,TP53BP2,WWC1,WWTR1,YWHAB,YWHAE,YWHAG,YWHAH,YWHAQ
Virus Entry via Endocytic Pathways	3.09	0.487	#NUM!	ACTB,ACTG1,AP1B1,AP1G1,AP1S1,AP1S2,AP2A1,AP2A2,Ap2b1,AP2M1,AP2S1,AP3B1,AP3B2,AP3D1,AP3M2,AP3S1,AP4E1,AP5B1,AP5M1,AP5S1,B2M,CLTA,CLTB,CLTC,CXADR,DNM2,FLNA,FLNB,FYN,HLA-A,HLA-E,HRAS,ITGB2,ITGB4,ITGB5,NRAS,PIK3C2B,PIK3C3,PIK3CB,PIK3R3,PIK3R4,PLCG1,PRKCA,PRKCG,PRKCI,PRKCZ,RAC1,RAC3,RALA,RAP1B,RAP2A,RASD1,RRAS,SRC,TFRC
Antiproliferative Role of Somatostatin Receptor 2	3.09	0.519	4.707	CDKN1A,GAD1,GNB1,GNB2,GNB4,GNG10,GNG11,GNG13,GNG2,GNG3,GNG5,GNG7,GUCY1A1,GUCY1A2,GUCY1B1,Gucy2g,HRAS,MAP2K1,MAP2K2,MAPK1,MAPK3,NOS1,NPR3,NRAS,NT5C,PIK3C2B,PIK3C3,PIK3CB,PIK3R3,PIK3R4,PTPN11,RALA,RAP1B,RAP2A,RASD1,RRAS,SMARCC2,SRC,SST,SSTR2
FAT10 Signaling Pathway	3.06	0.556	0.447	HTT,NUB1,PSMA1,PSMA5,PSMA6,PSMA7,PSMB1,PSMB10,PSMB3,PSMB4,PSMB5,PSMB6,PSMB7,PSMC1,PSMC5,PSMC6,PSMD1,PSMD12,PSMD14,PSMD2,PSMD3,PSMD4,PSMD5,PSMD6,PSMD7,PSME1,PSME2,PSME4,SQSTM1,UBA1
Corticotropin Releasing Hormone Signaling	3.06	0.466	3.457	ADCY1,ADCY3,ADCY6,ADCY9,ATF4,CACNA1A,CACNA1B,CACNA1C,CACNA1D,CACNA1E,CACNA1G,CACNA1I,CACNA2D1,CACNA2D2,CACNA2D3,CACNB2,CACNB3,CACNB4,CACNG2,CACNG4,CACNG7,Calm1 (includes others),CAMK4,CNR1,CREBBP,CRH,GAD1,GNAI1,GNAI2,GNAI3,GNAO1,GNAQ,GNAS,GUCY1A1,GUCY1A2,GUCY1B1,Gucy2g,ITPR1,ITPR2,JUN,JUND,KRT1,MAP2K1,MAP2K2,MAPK1,MAPK12,MAPK3,MEF2A,MEF2C,MEF2D,NOS1,NPR3,NR4A1,NT5C,PLCG1,PRKACA,PRKACB,PRKAR1A,PRK…
Neuropathic Pain Signaling In Dorsal Horn Neurons	3.02	0.495	7	CAMK1D,CAMK1G,CAMK2G,CAMK4,GRIA1,GRIA3,GRIA4,GRIN2B,GRIN2C,GRIN2D,GRINA,GRM1,GRM2,GRM3,GRM5,GRM7,GRM8,ITPR1,ITPR2,KCNN3,KCNQ2,KCNQ3,MAPK1,MAPK3,PIK3C2B,PIK3C3,PIK3CB,PIK3R3,PIK3R4,PLCB1,PLCB3,PLCB4,PLCD4,PLCE1,PLCG1,PLCH2,PLCL1,PLCL2,PRKACA,PRKACB,PRKAR1A,PRKAR2A,PRKAR2B,PRKCA,PRKCG,PRKCI,PRKCZ,SRC,TAC1
Sphingosine-1-phosphate Signaling	2.98	0.482	5.286	ACER2,ADCY1,ADCY3,ADCY6,ADCY9,AKT1,AKT2,AKT3,CASP2,CASP3,GNA12,GNA13,GNAI1,GNAI2,GNAI3,GNAQ,GUCY1A1,GUCY1B1,MAPK1,MAPK3,NAAA,PDGFA,PDGFRA,PIK3C2B,PIK3C3,PIK3CB,PIK3R3,PIK3R4,PLCB1,PLCB3,PLCB4,PLCD4,PLCE1,PLCG1,PLCH2,PLCL1,PLCL2,PTK2,PTK2B,RAC1,RAC3,RHOA,RHOB,RHOBTB2,RHOC,RHOF,RHOG,RHOT1,RHOT2,RHOU,RHOV,RND2,S1PR1,S1PR5,SMPD3
Amyloid Processing	2.97	0.56	1.604	AKT1,AKT2,AKT3,APH1A,APH1B,APP,BACE1,CAPN11,CAPN3,CAPN5,CAPN7,CAPNS1,CDK5,CDK5R1,CSNK1A1,CSNK1E,CSNK2B,MAPK1,MAPK12,MAPK3,MAPT,MARK1,PRKACA,PRKACB,PRKAR1A,PRKAR2A,PRKAR2B,PSENEN
Axonal Guidance Signaling	2.9	0.404	#NUM!	ABLIM1,ACTR2,ACTR3,ADAM10,ADAM11,ADAM18,ADAM19,ADAM22,ADAM23,ADAM9,ADAMTS1,ADAMTS10,ADAMTS3,ADAMTS4,ADAMTS9,AFG3L2,AKT1,AKT2,AKT3,ARHGEF12,ARPC1A,ARPC3,ARPC4,ARPC5L,BAIAP2,BMP1,BMP3,CDK5,CFL1,CFL2,CHMP1A,COPS5,CRK,CRKL,DCC,DOCK1,DPYSL2,EFNA1,EFNA2,EFNB1,EFNB2,EFNB3,EIF3F,EIF3H,EPHA10,EPHA4,EPHA6,EPHA7,EPHB1,EPHB3,EPHB6,FYN,FZD3,GIT1,GNA11,GNA12,GNA13,GNAI1,GNAI2,GNAI3,GNAL,GNAO1,GNAQ,GNAS,GNAZ,GN…
Gα12/13 Signaling	2.86	0.469	5.431	AKT1,AKT2,AKT3,CDH10,CDH11,CDH12,CDH18,CDH5,CDH8,CDH9,CTNNB1,ELP1,GNA12,GNA13,HRAS,IKBKB,IKBKG,JUN,LPAR1,MAP2K1,MAP2K2,MAP2K4,MAP3K1,MAP3K5,MAPK1,MAPK10,MAPK12,MAPK3,MAPK7,MAPK8,MAPK9,MEF2A,MEF2C,MEF2D,MYL12A,MYL12B,MYL4,MYL6,MYL6B,MYL9,NFKB2,NFKBIA,NFKBIB,NRAS,PIK3C2B,PIK3C3,PIK3CB,PIK3R3,PIK3R4,PTK2,PTK2B,RALA,RAP1B,RAP2A,RASA1,RASD1,RELA,RHOA,ROCK1,RRAS,SRC
PDGF Signaling	2.84	0.5	5.864	ABL2,ACP1,CRK,CRKL,CSNK2B,HRAS,INPP5B,INPP5F,INPP5J,INPP5K,JAK1,JAK2,JUN,MAP2K1,MAP2K2,MAP2K4,MAP3K1,MAPK1,MAPK3,MAPK8,NRAS,OCRL,PDGFA,PDGFRA,PIK3C2B,PIK3C3,PIK3CB,PIK3R3,PIK3R4,PLCG1,PRKCA,RALA,RAP1B,RAP2A,RASA1,RASD1,RRAS,SOS1,SOS2,SPHK2,SRC,SYNJ1,SYNJ2
Agrin Interactions at Neuromuscular Junction	2.83	0.522	5.568	ACTB,ACTG1,AGRN,CTTN,DAG1,DVL1,EGFR,ERBB3,GABPA,HRAS,JUN,LAMC1,MAP2K4,MAPK1,MAPK10,MAPK12,MAPK3,MAPK8,MAPK9,NRAS,NRG3,PAK1,PAK3,PAK5,PAK6,PTK2,RAC1,RAC3,RALA,RAP1B,RAP2A,RASD1,RRAS,SRC,UTRN
RAR Activation	2.82	0.442	#NUM!	ACTB,ACTL6B,ADCY1,ADCY3,ADCY6,ADCY9,AKT1,AKT2,AKT3,ALDH1A1,CARM1,CCNH,CDK7,CRABP1,CREBBP,CSK,CSNK2B,DHRS3,DHRS4,DPF1,EP300,ERCC3,GTF2H1,GTF2H4,GTF2H5,GUCY1A1,GUCY1B1,HLTF,IL3RA,JAK2,JUN,MAP2K1,MAP2K4,MAP3K1,MAP3K5,MAPK1,MAPK10,MAPK12,MAPK8,MAPK9,MED1,NFKB2,NR2F1,NR2F2,NR2F6,NRIP1,NRIP2,NSD1,PARP1,PDPK1,PIK3CB,PIK3R3,PRKACA,PRKACB,PRKAR1A,PRKAR2A,PRKAR2B,PRKCA,PRKCG,PRKCI,PRKCZ,PSMC5,RAC1,RARA,RDH…
Chronic Myeloid Leukemia Signaling	2.77	0.481	#NUM!	AKT1,AKT2,AKT3,BCL2L1,CCND3,CDK4,CDKN1A,CRK,CRKL,CTBP1,E2F4,GAB2,HDAC1,HDAC11,HDAC3,HDAC4,HDAC5,HDAC6,HDAC7,HDAC9,HRAS,IKBKB,IKBKG,MAP2K1,MAP2K2,MAPK1,MAPK3,NFKB2,NRAS,PIK3C2B,PIK3C3,PIK3CB,PIK3R3,PIK3R4,PTPN11,RALA,RAP1B,RAP2A,RASD1,RELA,RRAS,SIN3A,SMAD3,SMAD4,SOS1,SOS2,STAT5B,SUV39H1,TGFB2,TGFBR1,TP53
Polyamine Regulation in Colon Cancer	2.77	0.534	4.131	AKT1,AKT1S1,AKT2,AKT3,APC,ARAF,AZIN1,CSNK2B,CTNNB1,DOHH,EIF5A,JUN,MAP2K1,MAP2K2,MAP2K4,MAPK1,MAPK3,MTOR,OAZ1,ODC1,RHOA,RPTOR,SAT1,SMOX,SMS,SRM,STIM1,TCF4,TCF7L2,TP53,TRPC1
RANK Signaling in Osteoclasts	2.76	0.494	6.403	AKT1,AKT2,AKT3,BIRC2,Calm1 (includes others),CBL,ELP1,GSN,IKBKB,IKBKG,JUN,MAP2K1,MAP2K2,MAP2K4,MAP3K1,MAP3K10,MAP3K13,MAP3K2,MAP3K3,MAP3K4,MAP3K5,Map3k7,MAP3K9,MAPK1,MAPK10,MAPK12,MAPK3,MAPK8,MAPK9,NFKB2,NFKBIA,NFKBIB,PIK3C2B,PIK3C3,PIK3CB,PIK3R3,PIK3R4,PPP3CA,PPP3CB,PTK2B,RELA,SRC,TRAF6,XIAP
Sperm Motility	2.75	0.43	6.481	ABHD3,ABL2,ALK,CACNA1G,CACNA1I,Calm1 (includes others),CLK1,CLK4,CSF1R,CSK,DDR1,DDR2,DSTYK,DYRK1A,DYRK3,EGFR,EPHA4,EPHA6,EPHB1,EPHB3,ERBB3,FER,FLT1,FLT3LG,FYN,GNA11,GNA12,GNA13,GNAI1,GNAI2,GNAI3,GNAL,GNAO1,GNAQ,GNAS,GNAZ,GNB1,GNB2,GNB4,GNG10,GNG11,GNG13,GNG2,GNG3,GNG5,GNG7,GUCY1A1,GUCY1A2,GUCY1B1,IGF1R,INSR,ITK,ITPR1,ITPR2,JAK1,JAK2,LCAT,LMTK3,MAP2K1,MAP2K4,MATK,MERTK,PDE1A,PDE1B,PDE2A,PDE4A,PDE4…
Dopamine Receptor Signaling	2.75	0.506	2.309	ADCY1,ADCY3,ADCY6,ADCY9,CALY,COMT,DRD2,GUCY1A1,GUCY1B1,NCS1,PPM1L,PPP1CA,PPP1CB,Ppp1cc,PPP1R10,PPP1R11,PPP1R14A,PPP1R14B,PPP1R1B,PPP1R7,PPP2CB,PPP2R1A,PPP2R1B,PPP2R2D,PPP2R5A,PPP2R5E,PRKACA,PRKACB,PRKAR1A,PRKAR2A,PRKAR2B,PTPA,PTS,QDPR,SLC18A2,SLC6A3,SMOX,SPR,TH
Inhibition of ARE-Mediated mRNA Degradation Pathway	2.73	0.455	0.295	AGO1,AGO2,AGO3,AKT1,AKT2,AKT3,CNOT1,CNOT2,CNOT7,CNOT8,CNOT9,DCP1A,DCP2,DIS3,DIS3L,EDC4,EXOSC4,EXOSC5,MAPK1,MAPK12,MAPK3,MAPK7,PABPN1,PAPOLA,PAPOLG,PPM1L,PPP2CB,PPP2R1A,PPP2R1B,PPP2R2D,PPP2R5A,PPP2R5E,PRKACA,PRKACB,PRKAR1A,PRKAR2A,PRKAR2B,PSMA1,PSMA5,PSMA6,PSMA7,PSMB1,PSMB10,PSMB3,PSMB4,PSMB5,PSMB6,PSMB7,PSMC1,PSMC5,PSMC6,PSMD1,PSMD12,PSMD14,PSMD2,PSMD3,PSMD4,PSMD5,PSMD6,PSMD7,PSME1,PSME2,PSME4,PT…
Telomerase Signaling	2.72	0.481	3.667	AKT1,AKT2,AKT3,CDKN1A,EGFR,ELK3,ETS1,ETS2,HDAC1,HDAC11,HDAC3,HDAC4,HDAC5,HDAC6,HDAC7,HDAC9,HRAS,HSP90AA1,HSP90AB1,HSP90B1,MAP2K1,MAP2K2,MAPK1,MAPK3,NRAS,PDPK1,PIK3C2B,PIK3C3,PIK3CB,PIK3R3,PIK3R4,PPM1L,PPP2CB,PPP2R1A,PPP2R1B,PPP2R2D,PPP2R5A,PPP2R5E,PTGES3,PTPA,RALA,RAP1B,RAP2A,RASD1,RRAS,SOS1,SOS2,TEP1,TERF2,TP53
GDNF Family Ligand-Receptor Interactions	2.7	0.507	5.657	FRS2,GFRA1,GFRA2,GFRA4,HRAS,IRS1,ITPR1,ITPR2,JUN,MAP2K1,MAP2K2,MAP2K4,MAPK1,MAPK10,MAPK12,MAPK3,MAPK8,MAPK9,NCK1,NRAS,NRTN,PDLIM7,PIK3C2B,PIK3C3,PIK3CB,PIK3R3,PIK3R4,PLCG1,RAC1,RALA,RAP1B,RAP2A,RASA1,RASD1,RET,RRAS,SOS1,SOS2
UVA-Induced MAPK Signaling	2.68	0.485	5.385	ATM,BCL2L1,CASP3,EGFR,HRAS,JUN,MAP2K4,MAPK1,MAPK10,MAPK12,MAPK3,MAPK8,MAPK9,MTOR,NRAS,PARP1,PARP2,PARP6,PIK3C2B,PIK3C3,PIK3CB,PIK3R3,PIK3R4,PLCB1,PLCB3,PLCB4,PLCD4,PLCE1,PLCG1,PLCH2,PLCL1,PLCL2,PRKCA,RALA,RAP1B,RAP2A,RASD1,RPS6KA2,RPS6KA3,RPS6KA5,RPS6KB2,RPS6KC1,RRAS,SMPD3,TNKS,TNKS2,TP53
RAN Signaling	2.68	0.733	3.317	CSE1L,IPO5,KPNA1,KPNA2,KPNA3,KPNA4,KPNA6,KPNB1,RANBP1,TNPO1,XPO1
ERK5 Signaling	2.65	0.507	5.667	AKT1,ATF4,CREBBP,EGFR,ELK4,FOXO3,GNA12,GNA13,GNAQ,HRAS,IL6ST,MAP3K2,MAP3K3,MAPK7,MEF2A,MEF2C,MEF2D,NGF,NRAS,PTPN11,RALA,RAP1B,RAP2A,RASD1,RPS6KA2,RPS6KA3,RPS6KA5,RPS6KB2,RPS6KC1,RRAS,SGK1,SRC,YWHAB,YWHAE,YWHAG,YWHAH,YWHAQ
Regulation of Actin-based Motility by Rho	2.56	0.472	5.246	ACTB,ACTR2,ACTR3,ARHGDIA,ARPC1A,ARPC3,ARPC4,ARPC5L,BAIAP2,CFL1,GSN,ITGA2B,ITGA9,ITGAV,ITGB2,ITGB4,ITGB5,LIMK1,MYL12A,MYL12B,MYL4,MYL6,MYL6B,MYL9,MYLK,PAK1,PAK3,PAK5,PAK6,PFN1,PI4KA,PIKFYVE,PIP5K1A,PPP1CB,Ppp1r12b,RAC1,RAC3,RHOA,RHOB,RHOBTB2,RHOC,RHOF,RHOG,RHOT1,RHOT2,RHOU,RHOV,RND2,ROCK1,WAS,WASF1
EGF Signaling	2.51	0.527	5.014	AKT1,AKT2,AKT3,CSNK2B,EGFR,HRAS,ITPR1,ITPR2,JAK1,JUN,MAP2K1,MAP2K4,MAP3K1,MAPK1,MAPK12,MAPK3,MAPK8,MTOR,PIK3C2B,PIK3C3,PIK3CB,PIK3R3,PIK3R4,PLCG1,PRKCA,RASA1,SOS1,SOS2,SRC
PAK Signaling	2.45	0.465	6.03	CASP3,CFL1,CFL2,DSCAM,EPHB3,GIT1,HRAS,ITGA2B,ITGA9,ITGAV,ITGB2,ITGB4,ITGB5,LIMK1,MAP2K1,MAP2K2,MAP2K4,MAPK1,MAPK10,MAPK12,MAPK3,MAPK8,MAPK9,MYL12A,MYL12B,MYL4,MYL6,MYL6B,MYL9,MYLK,NCK1,NRAS,PAK1,PAK3,PAK5,PAK6,PDGFA,PDGFRA,PIK3C2B,PIK3C3,PIK3CB,PIK3R3,PIK3R4,PTK2,PTK2B,RAC1,RALA,RAP1B,RAP2A,RASD1,RRAS,SOS1,SOS2
BEX2 Signaling Pathway	2.44	0.494	2.137	AKT1,AKT2,AKT3,BCL2,BEX1,CDKN1A,CTNNB1,HIF1A,JUN,LDB1,LEF1,LGALS1,MAP2,MAP2K4,MAPK10,MAPK12,MAPK8,MAPK9,MTOR,NFKB2,NFKBIA,NGF,PLXNC1,PPM1L,PPP2CB,PPP2R1A,PPP2R1B,PPP2R2D,PPP2R5A,PPP2R5E,PTPA,RELA,TCF3,TCF4,TCF7L2,TSC1,VEGFA,VEGFB
JAK/STAT Signaling	2.43	0.488	4.644	AKT1,AKT2,AKT3,BCL2L1,CCKBR,CDKN1A,CEBPB,GNAQ,HRAS,JAK1,JAK2,JUN,MAP2K1,MAP2K2,MAPK1,MAPK3,MTOR,NFKB2,NRAS,PIAS1,PIAS2,PIAS4,PIK3C2B,PIK3C3,PIK3CB,PIK3R3,PIK3R4,PTPN1,PTPN11,RALA,RAP1B,RAP2A,RASD1,RELA,RRAS,SOS1,SOS2,STAT2,STAT4,STAT5B
Xenobiotic Metabolism General Signaling Pathway	2.42	0.455	7.16	AKT1,AKT2,AKT3,ARNT,CREBBP,CUL3,EIF2AK3,EP300,FTL,GCLC,GSTK1,GSTM2,GSTM3,GSTM5,Gstm6,GSTO1,GSTO2,GSTP1,HRAS,MAF,MAP2K1,MAP2K2,MAP2K4,MAP3K1,MAP3K10,MAP3K13,MAP3K2,MAP3K3,MAP3K4,MAP3K5,Map3k7,MAP3K9,MAPK1,MAPK12,MAPK3,MAPK7,MAPK8,MAPK9,MGST1,MGST3,NR1H2,NR1H3,NR1I3,NRAS,PIK3C2B,PIK3C3,PIK3CB,PIK3R3,PIK3R4,PRKCA,PRKCG,PRKCI,PRKCZ,RALA,RAP1B,RAP2A,RASD1,RRAS,SLC51A,UGT8
Apelin Adipocyte Signaling Pathway	2.42	0.483	2.466	ADCY1,ADCY3,ADCY6,ADCY9,GNA11,GNAI1,GNAI2,GNAI3,GPX1,GPX3,GPX4,GPX6,Gsta4,GSTK1,GSTM2,GSTP1,Gstt1,GUCY1A1,GUCY1B1,HIF1A,MAPK1,MAPK10,MAPK12,MAPK3,MAPK7,MAPK8,MAPK9,MGST1,MGST3,NOX1,PRDX6,PRKAA2,PRKAB1,PRKAB2,PRKACA,PRKACB,PRKAR1A,PRKAR2A,PRKAR2B,RAC1,RAC3,SOD1
Apelin Cardiomyocyte Signaling Pathway	2.41	0.474	6.782	AKT1,AKT2,AKT3,ARNT,ATP2A2,GNA11,GNAI1,GNAI2,GNAI3,HIF1A,ITPR1,MAPK1,MAPK10,MAPK12,MAPK3,MAPK7,MAPK8,MAPK9,MYL12A,MYL12B,MYL4,MYL6,MYL6B,MYL9,MYLK,PIK3C2B,PIK3C3,PIK3CB,PIK3R3,PIK3R4,PLCB1,PLCB3,PLCB4,PLCD4,PLCE1,PLCG1,PLCH2,PLCL1,PLCL2,PRKCA,PRKCG,PRKCI,PRKCZ,SLC8A1,SLC8A2,SLC9A6
Role of Tissue Factor in Cancer	2.4	0.464	#NUM!	AKT1,AKT2,AKT3,ARRB1,BCL2L1,CASP3,CCN2,CFL1,CFL2,EGFR,EGR1,F3,FYN,GNA11,GNA12,GNA13,GNAQ,HBEGF,HRAS,ITGAV,JAK2,LIMK1,MAPK1,MAPK12,MAPK3,MTOR,NRAS,PAK1,PDIA6,PDXP,PIK3C2B,PIK3C3,PIK3CB,PIK3R3,PIK3R4,PLCB1,PRKCA,PTK2B,PTPN11,RAC1,RALA,RAP1B,RAP2A,RASD1,RPS6KA2,RPS6KA3,RPS6KA5,RRAS,SRC,STAT5B,TP53,VEGFA
Adipogenesis pathway	2.38	0.452	#NUM!	ACVR2A,AKT1,ARNTL,BSCL2,CCNH,CDK5,CDK7,CEBPA,CEBPB,CEBPD,CLOCK,CTBP1,CTNNB1,DDIT3,DGKD,DLK1,ERCC3,EZH2,FBXW7,FGF1,FGFRL1,FOXO1,FZD3,GTF2H1,GTF2H4,GTF2H5,HAT1,HDAC1,HDAC11,HDAC3,HDAC4,HDAC5,HDAC6,HDAC7,HDAC9,HIF1A,KAT6A,Kat6b,KAT7,LPIN1,LPL,NR2F2,PPIP5K1,RBBP4,RBBP7,RPS6KC1,SAP130,SAP18,SAP30L,SENP2,SETDB1,SIN3A,SIRT2,SLC2A4,SMAD3,SMAD9,SOX9,STAT5B,TP53,XBP1,ZNF423
CNTF Signaling	2.36	0.518	5.292	AKT1,CNTFR,HRAS,IL6ST,JAK1,JAK2,LIFR,MAP2K1,MAP2K2,MAPK1,MAPK3,MTOR,NRAS,PIK3C2B,PIK3C3,PIK3CB,PIK3R3,PIK3R4,PTPN11,RALA,RAP1B,RAP2A,RASD1,RPS6KA2,RPS6KA3,RPS6KA5,RPS6KB2,RRAS,SOS1
Sertoli Cell-Sertoli Cell Junction Signaling	2.35	0.43	#NUM!	ACTB,ACTG1,ACTN1,ACTN2,Actn3,ACTN4,AKT1,AKT2,AKT3,CLDN10,CLDN11,CLDN12,CLDN2,CLDN5,CLINT1,CTNNA2,CTNNB1,DLG1,EPB41,EPN1,GSK3A,GUCY1A1,GUCY1A2,GUCY1B1,HRAS,ITGA2B,ITGA9,ITGAV,ITGB2,ITGB4,ITGB5,JAM3,JUN,JUP,MAGI2,MAP2K1,MAP2K2,MAP2K4,MAP3K1,MAP3K10,MAP3K13,MAP3K2,MAP3K3,MAP3K4,MAP3K5,Map3k7,MAP3K9,MAPK1,MAPK10,MAPK12,MAPK3,MAPK8,MAPK9,MTMR2,NECTIN1,NECTIN3,NOS1,NRAS,PRKACA,PRKACB,PRKAR1A,PRKAR2A,PR…
Endocannabinoid Cancer Inhibition Pathway	2.35	0.448	-1.524	ADCY1,ADCY3,ADCY6,ADCY9,AKT1,AKT1S1,AKT2,AKT3,ATF4,CAMKK2,CASP2,CASP3,CCND3,CDKN1A,CNR1,CREBBP,CTNNB1,DDIT3,EIF2A,GNA13,GNAI1,GNAI2,GNAI3,GNAL,GNAO1,GNAQ,GUCY1A1,GUCY1B1,HIF1A,LEF1,MAP2K1,MAP2K2,MAP2K4,MAPK1,MAPK3,MTOR,NOS1,NSMAF,NUPR1,PIK3C2B,PIK3C3,PIK3CB,PIK3R3,PIK3R4,PRKAA2,PRKAB1,PRKAB2,PRKACA,PRKACB,PRKAR1A,PRKAR2A,PRKAR2B,PTK2,RHOA,ROCK1,RPTOR,SMPD3,SPTLC2,SRC,TCF3,TCF4,TCF7L2,VEGFA,VEGFB
Inhibition of Angiogenesis by TSP1	2.35	0.576	4	AKT1,AKT2,AKT3,CASP3,CD47,FYN,GUCY1A1,GUCY1A2,GUCY1B1,JUN,MAP2K4,MAPK1,MAPK10,MAPK12,MAPK8,MAPK9,TGFBR1,TP53,VEGFA
Clathrin-mediated Endocytosis Signaling	2.34	0.431	#NUM!	AAK1,ACTB,ACTG1,ACTR2,ACTR3,AMPH,AP1B1,AP1G1,AP1S1,AP1S2,AP2A1,AP2A2,Ap2b1,AP2M1,AP2S1,AP3B1,AP3B2,AP3D1,AP3M2,AP3S1,AP4E1,AP5B1,AP5M1,AP5S1,APOD,APOE,ARPC1A,ARPC3,ARPC4,ARPC5L,ARRB1,CBL,CLTA,CLTB,CLTC,CLU,CSNK2B,CTTN,DNM1L,DNM2,DNM3,EPN1,FGF1,FGF11,FGF12,FGF13,FGF14,FGF22,FGF9,GAK,HSPA8,ITGB2,ITGB4,ITGB5,NUMB,PCYOX1,PDGFA,PICALM,PIK3C2B,PIK3C3,PIK3CB,PIK3R3,PIK3R4,PPP3CA,PPP3CB,RAB11B,RAB4A,RAB4…
Glioma Signaling	2.32	0.455	6	AKT1,AKT2,AKT3,Calm1 (includes others),CAMK1D,CAMK1G,CAMK2G,CAMK4,CCND3,CDK4,CDKN1A,CDKN2C,CDKN2D,E2F4,EGFR,HDAC1,HDAC11,HDAC3,HDAC4,HDAC5,HDAC6,HDAC7,HDAC9,HRAS,IDH1,IDH3G,IGF1R,IGF2,MAP2K1,MAP2K2,MAPK1,MAPK3,MTOR,NRAS,PDGFA,PDGFRA,PIK3C2B,PIK3C3,PIK3CB,PIK3R3,PIK3R4,PLCG1,PRKCA,PRKCG,PRKCI,PRKCZ,RALA,RAP1B,RAP2A,RASD1,RRAS,SIN3A,SOS1,SOS2,SUV39H1,TP53
HIF1α Signaling	2.28	0.428	5.892	ADM,ADRA1B,AKT1,AKT2,AKT3,APEX1,ARAF,ARNT,CAMK1D,CAMK1G,CAMK2G,CAMK4,CDKN1A,COPS5,CREBBP,CUL2,EGLN1,EGLN2,EIF4EBP1,EP300,FLT1,GPI,HGF,HIF1A,HK1,HRAS,HSP90AA1,HSPA14,HSPA1A/HSPA1B,HSPA4,HSPA5,HSPA8,HSPA9,IGF2,JUN,LDHA,LDHB,MAP2K1,MAP2K2,MAP2K4,MAPK1,MAPK3,MKNK2,MMP15,MMP16,MMP17,MMP19,MMP24,MMP28,MTOR,NAA10,NOX1,NRAS,P4HTM,PIK3C2B,PIK3C3,PIK3CB,PIK3R3,PIK3R4,PLCG1,PPP3CA,PPP3CB,PRKCA,PRKCG,PRKCI,P…
PTEN Signaling	2.28	0.443	-4.811	AKT1,AKT2,AKT3,BCL2,BCL2L1,CASP3,CBL,CDKN1A,CNKSR3,CSNK2B,EGFR,ELP1,FLT1,FOXO1,FOXO3,FOXO4,FOXO6,GSK3A,HRAS,IGF1R,IKBKB,IKBKG,INPP5B,INPP5F,INPP5J,INPP5K,INSR,ITGA2B,ITGA9,ITGAV,ITGB2,ITGB4,ITGB5,MAGI1,MAGI2,MAGI3,MAP2K1,MAP2K2,MAPK1,MAPK3,MAST2,NFKB2,NRAS,OCRL,PDGFRA,PDPK1,PIK3CB,PIK3R3,PRKCZ,PTK2,RAC1,RAC3,RALA,RAP1B,RAP2A,RASD1,RELA,RPS6KB2,RRAS,SHARPIN,SOS1,SOS2,SYNJ1,SYNJ2,TGFBR1,YWHAH
Chemokine Signaling	2.27	0.487	5	Calm1 (includes others),CAMK1D,CAMK1G,CAMK2G,CAMK4,CFL1,GNAI1,GNAI2,GNAI3,GNAQ,HRAS,JUN,LIMK1,MAP2K1,MAP2K2,MAPK1,MAPK12,MAPK3,MAPK8,NOX1,NRAS,PLCB1,PLCB3,PLCB4,PLCG1,PPP1CB,Ppp1r12b,PRKCA,PTK2,PTK2B,RALA,RAP1B,RAP2A,RASD1,RHOA,RRAS,SRC
Hypoxia Signaling in the Cardiovascular System	2.27	0.487	2.673	AKT1,ARNT,ATF4,ATM,BIRC6,CDC34,COPS5,CREBBP,EP300,HIF1A,HSP90AA1,HSP90AB1,HSP90B1,JUN,LDHA,NFKBIA,NFKBIB,SLC2A4,SUMO1,TP53,UBE2B,UBE2D3,UBE2E2,UBE2G1,UBE2G2,UBE2J1,UBE2L3,UBE2L6,UBE2M,UBE2N,UBE2O,UBE2Q1,UBE2Q2,UBE2R2,UBE2S,UBE2V1,VEGFA
Coronavirus Replication Pathway	2.26	0.553	3.273	ARCN1,COPA,COPB1,COPB2,COPE,COPG1,COPG2,COPZ1,DDX1,GSK3A,IFITM2,IFITM3,Ifitm7,PI4KB,TUBA1A,TUBA1B,TUBA4A,TUBB2B,TUBB4A,TUBB4B,ZCRB1
HGF Signaling	2.24	0.45	6.64	AKT1,AKT2,AKT3,CDKN1A,CRKL,DOCK1,ELK3,ETS1,ETS2,HGF,HRAS,ITGA2B,ITGA9,ITGAV,ITGB2,ITGB4,ITGB5,JUN,MAP2K1,MAP2K2,MAP2K4,MAP3K1,MAP3K10,MAP3K13,MAP3K2,MAP3K3,MAP3K4,MAP3K5,Map3k7,MAP3K9,MAPK1,MAPK10,MAPK12,MAPK3,MAPK8,MAPK9,NRAS,PAK1,PIK3C2B,PIK3C3,PIK3CB,PIK3R3,PIK3R4,PLCG1,PRKCA,PRKCG,PRKCI,PRKCZ,PTK2,PTPN11,RAC1,RALA,RAP1B,RAP2A,RASD1,RRAS,SOS1,SOS2
Melatonin Signaling	2.23	0.493	5.303	ARAF,Calm1 (includes others),CAMK2G,GNAI1,GNAI2,GNAI3,GNAO1,GNAQ,MAP2K1,MAP2K2,MAP2K4,MAPK1,MAPK3,PLCB1,PLCB3,PLCB4,PLCD4,PLCE1,PLCG1,PLCH2,PLCL1,PLCL2,PRKACA,PRKACB,PRKAR1A,PRKAR2A,PRKAR2B,PRKCA,PRKCG,PRKCI,PRKCZ,RORA,RORB,SLC2A4
Gαs Signaling	2.18	0.451	5.191	ADCY1,ADCY3,ADCY6,ADCY9,ADD1,ADD2,ADD3,ADORA2A,ATF4,CHRM1,CHRM3,CNR1,CREBBP,GNA11,GNA12,GNA13,GNAI1,GNAI2,GNAI3,GNAL,GNAO1,GNAQ,GNAS,GNAZ,GNB1,GNB2,GNB4,GNG10,GNG11,GNG13,GNG2,GNG3,GNG5,GNG7,GUCY1A1,GUCY1B1,HRH2,HTR5A,MAP2K1,MAP2K2,MAPK1,MAPK3,PRKACA,PRKACB,PRKAR1A,PRKAR2A,PRKAR2B,PTH1R,RAPGEF2,RAPGEF4,RYR1,RYR2,RYR3,SRC,VIPR2
GPCR-Mediated Integration of Enteroendocrine Signaling Exemplified by an L Cell	2.16	0.486	-0.707	ADCY1,ADCY3,ADCY6,ADCY9,ADCYAP1,CCK,CHRM2,GAL,GNA11,GNAI1,GNAI2,GNAI3,GNAQ,GNAS,GUCY1A1,GUCY1B1,ITPR1,ITPR2,NMB,PLCB1,PLCB3,PLCB4,PLCD4,PLCE1,PLCG1,PLCH2,PLCL1,PLCL2,PRKACA,PRKACB,PRKAR1A,PRKAR2A,PRKAR2B,SST,VIP
Mouse Embryonic Stem Cell Pluripotency	2.15	0.461	5.814	AKT1,AKT2,AKT3,APC,APC2,CREBBP,CTNNB1,DVL1,FOXD3,FZD3,HRAS,ID1,ID2,ID3,ID4,IL6ST,JAK1,JAK2,LEF1,LIFR,MAP2K1,MAP2K2,MAPK1,MAPK12,MAPK3,NRAS,PIK3C2B,PIK3C3,PIK3CB,PIK3R3,PIK3R4,PTPN11,RALA,RAP1B,RAP2A,RASD1,RRAS,SMAD4,SMAD9,SOS1,SOS2,SOX2,TCF3,TCF4,TCF7L2,TP53,XIAP
Melanocyte Development and Pigmentation Signaling	2.15	0.464	6.403	ADCY1,ADCY3,ADCY6,ADCY9,ATF4,BCL2,CREBBP,CRK,EP300,GNAS,GUCY1A1,GUCY1B1,HRAS,KITLG,MAP2K1,MAP2K2,MAPK1,MAPK3,NRAS,PIK3C2B,PIK3C3,PIK3CB,PIK3R3,PIK3R4,PLCG1,PRKACA,PRKACB,PRKAR1A,PRKAR2A,PRKAR2B,PTPN11,RALA,RAP1B,RAP2A,RASD1,RPS6KA2,RPS6KA3,RPS6KA5,RPS6KB2,RPS6KC1,RRAS,SOS1,SOS2,SOX10,SRC
Type II Diabetes Mellitus Signaling	2.12	0.437	3.667	ABCC8,ACSBG1,ACSF2,ACSL1,ACSL3,ACSL4,ACSL5,ADIPOR2,AKT1,AKT2,AKT3,CACNA1A,CACNA1B,CACNA1C,CACNA1D,CACNA1E,CACNA1G,CACNA1I,CACNA2D1,CACNA2D2,CACNA2D3,CACNB2,CACNB3,CACNB4,CACNG2,CACNG4,CACNG7,CEBPB,IKBKB,IKBKG,INSR,IRS1,ITPR1,ITPR2,MAP2K4,MAP3K1,MAP3K5,MAPK1,MAPK10,MAPK12,MAPK3,MAPK8,MAPK9,MTOR,NFKB2,NFKBIA,NFKBIB,NSMAF,PDPK1,PIK3C2B,PIK3C3,PIK3CB,PIK3R3,PIK3R4,PRKAA2,PRKAB1,PRKAB2,PRKCA,PRKCG,PRK…
Pyridoxal 5'-phosphate Salvage Pathway	2.12	0.492	5.568	ACVR2A,AKT2,ARAF,CDK18,CDK4,CDK5,CDK7,CSNK1A1,DAPK1,DMPK,DYRK1A,FAM20B,GRK6,IRAK1,LIMK1,MAP2K1,MAP2K2,MAP2K4,MAP3K9,MAPK1,MAPK3,MAPK7,MAPK8,MAPK9,PAK1,PAK3,PAK5,POMK,PRKAA2,PRPF4B,PSTK,SGK1
Paxillin Signaling	2.11	0.457	6.091	ACTB,ACTG1,ACTN1,ACTN2,Actn3,ACTN4,CRK,CSK,DOCK1,HRAS,ITGA2B,ITGA9,ITGAV,ITGB2,ITGB4,ITGB5,MAP2K4,MAPK1,MAPK10,MAPK12,MAPK8,MAPK9,NCK1,NRAS,PAK1,PAK3,PAK5,PAK6,PARVA,PIK3C2B,PIK3C3,PIK3CB,PIK3R3,PIK3R4,PTK2,PTK2B,RAC1,RALA,RAP1B,RAP2A,RASD1,RRAS,SOS1,SOS2,SRC,TLN1,TLN2,VCL
Leptin Signaling in Obesity	2.1	0.48	3	ADCY1,ADCY3,ADCY6,ADCY9,AKT1,AKT2,AKT3,FOXO1,GUCY1A1,GUCY1B1,JAK2,MAP2K1,MAP2K2,MAPK1,MAPK3,NPY,PIK3C2B,PIK3C3,PIK3CB,PIK3R3,PIK3R4,PLCB1,PLCB3,PLCB4,PLCD4,PLCE1,PLCG1,PLCH2,PLCL1,PLCL2,PRKACA,PRKACB,PRKAR1A,PRKAR2A,PRKAR2B,PTPN11
CSDE1 Signaling Pathway	2.06	0.51	3.962	AGO1,AGO2,AGO3,AKT1,AKT2,AKT3,APAF1,CCND3,CDK11A,CTNNB1,CTTN,DCP1A,DCP2,EDC4,FABP7,HNRNPC,PABPC1,PABPN1,PAIP1,PIWIL2,PUM1,RAC1,RPL9,SDC4,SYNCRIP,TRIO
UVB-Induced MAPK Signaling	2.06	0.51	5	AKT1,EGFR,EIF4EBP1,H3-3A/H3-3B,JUN,MAP2K1,MAP2K4,MAPK1,MAPK10,MAPK12,MAPK3,MAPK8,MAPK9,MTOR,PIK3C2B,PIK3C3,PIK3CB,PIK3R3,PIK3R4,PRKCA,PRKCG,PRKCI,PRKCZ,RPS6KA3,RPS6KA5,TP53
UVC-Induced MAPK Signaling	2.06	0.51	5	ARAF,EGFR,HRAS,JUN,MAP2K1,MAP2K2,MAP2K4,MAPK1,MAPK10,MAPK12,MAPK3,MAPK8,MAPK9,NRAS,PRKCA,PRKCG,PRKCI,PRKCZ,RALA,RAP1B,RAP2A,RASD1,RRAS,SMPD3,SRC,TP53
Caveolar-mediated Endocytosis Signaling	2.05	0.479	#NUM!	ACTB,ACTG1,ARCN1,B2M,CAVIN1,COPA,COPB1,COPB2,COPE,COPG1,COPG2,COPZ1,DNM2,DYRK3,EGFR,FLNA,FLNB,FLOT1,FYN,HLA-A,HLA-E,INSR,ITGA2B,ITGA9,ITGAV,ITGB2,ITGB4,ITGB5,MAP3K2,PRKCA,PTPN1,RAB5A,RAB5B,RAB5C,SRC
Non-Small Cell Lung Cancer Signaling	2.05	0.462	4.536	AKT1,AKT2,AKT3,CCND3,CDK4,E2F4,EGFR,FOXO3,HDAC1,HDAC11,HDAC3,HDAC4,HDAC5,HDAC6,HDAC7,HDAC9,HRAS,ITPR1,ITPR2,MAP2K1,MAP2K2,MAPK1,MAPK3,NRAS,PDPK1,PIK3C2B,PIK3C3,PIK3CB,PIK3R3,PIK3R4,PLCG1,PRKCA,RALA,RAP1B,RAP2A,RASD1,RRAS,RXRG,SIN3A,SOS1,SOS2,SUV39H1,TP53
Actin Nucleation by ARP-WASP Complex	2.04	0.466	4.849	ACTR2,ACTR3,ARPC1A,ARPC3,ARPC4,ARPC5L,BAIAP2,GNA12,HRAS,ITGA2B,ITGA9,ITGAV,ITGB2,ITGB4,ITGB5,NCK1,NRAS,PPP1R12C,RAC1,RAC3,RALA,RAP1B,RAP2A,RASD1,RHOA,RHOB,RHOBTB2,RHOC,RHOF,RHOG,RHOT1,RHOT2,RHOU,RHOV,RND2,ROCK1,RRAS,SOS1,SOS2,WAS,WASF1
Superpathway of Geranylgeranyldiphosphate Biosynthesis I (via Mevalonate)	2.04	0.647	3.162	ACAA2,ACAT1,ACAT2,COX10,GGPS1,HMGCR,HMGCS1,HMGCS2,MVD,MVK,PMVK
Mevalonate Pathway I	2	0.692	2.828	ACAA2,ACAT1,ACAT2,HMGCR,HMGCS1,HMGCS2,MVD,MVK,PMVK
ERBB Signaling	2	0.462	6.091	AKT1,EGFR,ERBB3,FOXO1,HBEGF,HRAS,JUN,MAP2K1,MAP2K2,MAP2K4,MAPK1,MAPK10,MAPK12,MAPK3,MAPK8,MAPK9,MTOR,NCK1,NRAS,NRG3,PAK1,PAK3,PAK5,PAK6,PDPK1,PIK3C2B,PIK3C3,PIK3CB,PIK3R3,PIK3R4,PLCG1,PRKCA,PRKCG,PRKCI,PRKCZ,RALA,RAP1B,RAP2A,RASD1,RRAS,SOS1,SOS2
Angiopoietin Signaling	1.99	0.474	3.157	AKT1,AKT2,AKT3,CRK,ELP1,FOXO1,GRB14,HRAS,IKBKB,IKBKG,NCK1,NFKB2,NFKBIA,NFKBIB,NRAS,PAK1,PAK3,PAK5,PAK6,PIK3C2B,PIK3C3,PIK3CB,PIK3R3,PIK3R4,PTK2,PTPN11,RALA,RAP1B,RAP2A,RASA1,RASD1,RELA,RRAS,SOS1,STAT5B,TIE1
Lymphotoxin β Receptor Signaling	1.98	0.5	4.146	AKT1,AKT2,AKT3,APAF1,BCL2L1,BIRC2,CASP3,CREBBP,DIABLO,ELP1,EP300,IKBKB,IKBKG,LTBR,MAPK1,MAPK3,NFKB2,NFKBIA,PDPK1,PIK3C2B,PIK3C3,PIK3CB,PIK3R3,PIK3R4,RELA,TRAF4,TRAF6
4-1BB Signaling in T Lymphocytes	1.93	0.545	4	ELP1,IKBKB,IKBKG,JUN,MAP2K1,MAP2K2,MAP2K4,MAP3K5,MAPK1,MAPK10,MAPK12,MAPK3,MAPK8,MAPK9,NFKB2,NFKBIA,NFKBIB,RELA
Hepatic Fibrosis Signaling Pathway	1.92	0.393	9.157	ACVR1B,ACVR1C,ACVR2A,AGT,AKT1,AKT2,AKT3,APC,APC2,ARAF,ATF4,BCL2,CACNA1A,CACNA1B,CACNA1C,CACNA1D,CACNA1E,CACNA2D1,CACNA2D2,CACNA2D3,CACNB2,CACNB3,CACNB4,CACNG2,CACNG4,CACNG7,Calm1 (includes others),CASP3,CCDC88A,CCN2,CEBPB,CNR1,COL11A2,COL5A3,CREBBP,CSNK1A1,CSNK1E,CSNK1G1,CSNK1G2,CTNNB1,DVL1,EZH2,FLT1,FOXO1,FOXO4,FTH1,FTL,FZD3,GNAI1,GNAI2,GNAI3,HIF1A,HRAS,IKBKB,IKBKG,IL1RAPL2,IL33,IRAK1,IRAK2,ITGA…
Apelin Pancreas Signaling Pathway	1.9	0.511	-1.46	DDIT3,EIF2AK3,ERN1,MAP2K4,MAPK10,MAPK12,MAPK8,MAPK9,NFKB2,PIK3C2B,PIK3C3,PIK3CB,PIK3R3,PIK3R4,PRKAA2,PRKAB1,PRKAB2,PRKACA,PRKACB,PRKAR1A,PRKAR2A,PRKAR2B,RELA
Prostate Cancer Signaling	1.85	0.442	#NUM!	AKT1,AKT2,AKT3,ATF4,BCL2,CDKN1A,CREBBP,CTNNB1,E2F4,FOXO1,GSTP1,HDAC1,HDAC11,HDAC3,HDAC4,HDAC5,HDAC6,HDAC7,HDAC9,HRAS,HSP90AA1,HSP90AB1,HSP90B1,LEF1,MAP2K1,MAP2K2,MAPK1,MAPK3,MTOR,NFKB2,NFKBIA,NFKBIB,NRAS,PDPK1,PIK3C2B,PIK3C3,PIK3CB,PIK3R3,PIK3R4,RALA,RAP1B,RAP2A,RASD1,RELA,RRAS,SIN3A,SOS1,SOS2,SUV39H1,TP53
Acute Myeloid Leukemia Signaling	1.85	0.456	4.902	AKT1,AKT2,AKT3,ARAF,CEBPA,CSF1R,EIF4EBP1,FLT3LG,HRAS,IDH1,IDH3G,JUP,KITLG,LEF1,MAP2K1,MAP2K2,MAP2K4,MAPK1,MAPK3,MTOR,NFKB2,NRAS,PIK3C2B,PIK3C3,PIK3CB,PIK3R3,PIK3R4,RALA,RAP1B,RAP2A,RARA,RASD1,RELA,RPS6KB2,RRAS,SOS1,SOS2,STAT5B,TCF3,TCF4,TCF7L2
Endometrial Cancer Signaling	1.84	0.483	4.082	AKT1,AKT2,AKT3,APC2,CTNNA2,CTNNB1,FOXO3,HRAS,LEF1,MAP2K1,MAP2K2,MAPK1,MAPK3,MLH1,NRAS,PDPK1,PIK3C2B,PIK3C3,PIK3CB,PIK3R3,PIK3R4,RALA,RAP1B,RAP2A,RASD1,RRAS,SOS1,SOS2,TP53
NAD Signaling Pathway	1.82	0.43	5.94	AKT1,AKT2,AKT3,ARNTL,CD38,CEBPB,CLOCK,DXO,EIF2AK3,ERN1,GJA1,H1-10,H1-2,H2BC10,HGF,HIF1A,HMGCS2,HSPD1,LDHA,LDHB,LDHD,NAMPT,NFKB2,NMNAT1,NT5E,OXT,PARP1,PARP2,PARP6,PIK3C2B,PIK3C3,PIK3CB,PIK3R3,PIK3R4,POLR2A,POLR2B,POLR2D,POLR2E,POLR2F,POLR2G,POLR2H,POLR2I,POLR2J,POLR2K,POLR2L,PRKAA2,PRKAB1,PRKAB2,RYR1,RYR2,RYR3,SIRT2,SIRT3,SLC29A1,SLC29A4,SLC36A4,TGFB2,TNKS,TNKS2,TP53,VEGFA
RHOA Signaling	1.79	0.437	4.814	ABL2,ACTB,ACTG1,ACTR2,ACTR3,ARHGAP1,ARHGAP12,ARHGAP35,ARHGEF12,ARPC1A,ARPC3,ARPC4,ARPC5L,BAIAP2,CFL1,CFL2,CIT,DLC1,EZR,GNA12,GNA13,IGF1R,LIMK1,LPAR1,MYL12A,MYL12B,MYL4,MYL6,MYL6B,MYL9,MYLK,NRP2,PFN1,PI4KA,PIKFYVE,PIP5K1A,PLEKHG5,PLXNA1,PPP1CB,Ppp1r12b,PTK2,PTK2B,RAPGEF2,RAPGEF6,RHOA,ROCK1,RTKN,SEMA3F,SEPTIN11,SEPTIN4,SEPTIN5,WASF1
IL-3 Signaling	1.79	0.462	5.24	AKT1,AKT2,AKT3,CRKL,FOXO1,GAB2,HRAS,IL3RA,JAK1,JAK2,JUN,MAP2K1,MAP2K2,MAPK1,MAPK3,NRAS,PAK1,PIK3C2B,PIK3C3,PIK3CB,PIK3R3,PIK3R4,PPP3CA,PPP3CB,PRKCA,PRKCG,PRKCI,PRKCZ,RAC1,RALA,RAP1B,RAP2A,RASD1,RRAS,SOS1,STAT5B
Mismatch Repair in Eukaryotes	1.78	0.611	2.714	MCM9,MLH1,MSH2,MSH3,MSH6,PCNA,PMS2,RFC2,RFC3,RFC5,RPA1
γ-linolenate Biosynthesis II (Animals)	1.78	0.611	3.162	ACSBG1,ACSF2,ACSL1,ACSL3,ACSL4,ACSL5,CYB5A,FADS1,FADS2,SLC27A1,SLC27A4
D-myo-inositol (1,4,5)-trisphosphate Degradation	1.74	0.625	3.162	BPNT1,INPP5A,INPP5B,INPP5E,INPP5F,INPP5J,INPP5K,OCRL,SYNJ1,SYNJ2
FLT3 Signaling in Hematopoietic Progenitor Cells	1.74	0.457	5.333	AKT1,AKT2,AKT3,ATF4,CBL,CREBBP,EIF4EBP1,FLT3LG,GAB2,HRAS,MAP2K1,MAP2K2,MAPK1,MAPK12,MAPK3,MTOR,NRAS,PDPK1,PIK3C2B,PIK3C3,PIK3CB,PIK3R3,PIK3R4,PTPN11,RALA,RAP1B,RAP2A,RASD1,RPS6KA2,RPS6KA3,RPS6KA5,RRAS,SOS1,SOS2,STAT2,STAT4,STAT5B
CD27 Signaling in Lymphocytes	1.73	0.482	4.082	APAF1,BCL2L1,CASP3,ELP1,IKBKB,IKBKG,JUN,MAP2K1,MAP2K2,MAP2K4,MAP3K1,MAP3K10,MAP3K13,MAP3K2,MAP3K3,MAP3K4,MAP3K5,Map3k7,MAP3K9,MAPK10,MAPK12,MAPK8,MAPK9,NFKB2,NFKBIA,NFKBIB,RELA
Production of Nitric Oxide and Reactive Oxygen Species in Macrophages	1.71	0.416	5.177	AKT1,AKT2,AKT3,APOD,APOE,CLU,CREBBP,ELP1,IKBKB,IKBKG,JAK1,JAK2,JUN,MAP2K1,MAP2K4,MAP3K1,MAP3K10,MAP3K13,MAP3K2,MAP3K3,MAP3K4,MAP3K5,Map3k7,MAP3K9,MAPK1,MAPK10,MAPK12,MAPK3,MAPK8,MAPK9,NFKB2,NFKBIA,NFKBIB,PCYOX1,PIK3C2B,PIK3C3,PIK3CB,PIK3R3,PIK3R4,PLCG1,PPM1L,PPP1CA,PPP1CB,PPP1R10,PPP1R11,PPP1R14A,PPP1R14B,PPP1R7,PPP2CB,PPP2R1A,PPP2R1B,PPP2R5A,PPP2R5E,PRKCA,PRKCG,PRKCI,PRKCZ,PTPA,RAC1,RAC3,RAP1B,R…
Ceramide Signaling	1.71	0.449	2.874	AKT1,AKT2,AKT3,BCL2,CTSD,DIABLO,HRAS,JUN,MAP2K1,MAP2K4,MAP3K1,MAPK3,MAPK8,NFKB2,NRAS,NSMAF,PIK3C2B,PIK3C3,PIK3CB,PIK3R3,PIK3R4,PPM1L,PPP2CB,PPP2R1A,PPP2R1B,PPP2R2D,PPP2R5A,PPP2R5E,PRKCZ,PTPA,RALA,RAP1B,RAP2A,RASD1,RELA,RRAS,S1PR1,S1PR5,SMPD3,SPHK2
MSP-RON Signaling In Cancer Cells Pathway	1.69	0.426	6.414	AKT1,AKT2,AKT3,ARAF,ARNT,ATF4,CREBBP,CTNNB1,EGFR,ELK3,ETS1,ETS2,FLNA,HIF1A,HRAS,IL3RA,ITGB4,JUN,KLK6,KLK8,LEF1,MAP2K1,MAP2K2,MAPK1,MAPK3,MTOR,NFKB2,NFKBIA,NRAS,PIK3C2B,PIK3C3,PIK3CB,PIK3R3,PIK3R4,PTK2,PTK2B,RALA,RAP1B,RAP2A,RASD1,RELA,RPS6KA2,RPS6KA3,RRAS,SMAD2,SOS1,SOS2,SRC,TCF3,TCF4,TCF7L2,VEGFA,VEGFB,YWHAB,YWHAE,YWHAG,YWHAH,YWHAQ
Cleavage and Polyadenylation of Pre-mRNA	1.68	0.667	#NUM!	CPSF2,CPSF3,CPSF6,CSTF2,NUDT21,PABPN1,PAPOLA,WDR33
Assembly of RNA Polymerase III Complex	1.68	0.667	2.828	BDP1,GTF3A,GTF3C1,GTF3C2,GTF3C3,GTF3C4,SF3A1,TBP
Fcγ Receptor-mediated Phagocytosis in Macrophages and Monocytes	1.67	0.446	5.466	ACTB,ACTG1,ACTR2,ACTR3,AKT1,AKT2,AKT3,ARPC1A,ARPC3,ARPC4,ARPC5L,CBL,CRK,DGKB,DOCK1,EZR,FYN,GAB2,MAPK1,MAPK3,MYO5A,NCK1,PAK1,PIK3R3,PIP5K1A,PLCG1,PLD3,PRKCA,PRKCG,PRKCI,PRKCZ,PTK2B,RAB11B,RAC1,RAC3,RPS6KB2,SRC,TLN1,TLN2,VAMP3,WAS
Salvage Pathways of Pyrimidine Ribonucleotides	1.67	0.446	6.325	ACVR2A,AK1,AK4,AK5,AKT2,ARAF,CDK18,CDK4,CDK5,CDK7,CSNK1A1,DAPK1,DMPK,DYRK1A,FAM20B,GRK6,IRAK1,LIMK1,MAP2K1,MAP2K2,MAP2K4,MAP3K9,MAPK1,MAPK3,MAPK7,MAPK8,MAPK9,NME1,NME2,NME3,NME7,PAK1,PAK3,PAK5,POMK,PRKAA2,PRPF4B,PSTK,PYCR3,SGK1,UPRT
DNA Methylation and Transcriptional Repression Signaling	1.63	0.435	6.325	ARID4B,CDK10,CDK11A,CDK12,CDK13,CDK14,CDK16,CDK18,CDK19,CDK4,CDK5,CDK7,CDK9,CEBPB,CHD3,CHD4,CHD5,DNMT1,DNMT3A,E2F4,ERCC5,GADD45G,H3-3A/H3-3B,HDAC1,MBD1,MBD2,MBD3,MBD4,MECP2,MTA2,MTA3,RBBP4,RBBP7,RELA,SAP130,SAP18,SIN3A,SUDS3,SUV39H1,TCF12,TCF19,TCF20,TCF3,TCF4,TDG,TET2,TP53
Neuregulin Signaling	1.62	0.431	5.516	AKT1,AKT2,AKT3,CDK5,CDK5R1,CRK,CRKL,DLG4,EGFR,ERBB3,HBEGF,HRAS,HSP90AA1,HSP90AB1,HSP90B1,ITGA2B,ITGA9,ITGAV,ITGB2,ITGB4,ITGB5,MAP2K1,MAP2K2,MAPK1,MAPK3,MATK,MTOR,NRAS,NRG3,PDPK1,PIK3R3,PLCG1,PRKCA,PRKCG,PRKCI,PRKCZ,PTPN11,RALA,RAP1B,RAP2A,RASD1,RNF41,RPS6,RPS6KB2,RRAS,SOS1,SOS2,SRC,STAT5B,TMEFF2
Fatty Acid β-oxidation I	1.62	0.514	4.123	ACAA2,ACSBG1,ACSF2,ACSL1,ACSL3,ACSL4,ACSL5,AUH,ECHS1,ECI1,ECI2,HADH,HSD17B10,HSD17B4,IVD,SCP2,SLC27A1,SLC27A4
Apoptosis Signaling	1.61	0.437	-0.309	ACIN1,APAF1,BAX,BCL2,BCL2L1,BIRC2,BIRC6,CAPN11,CAPN3,CAPN5,CAPN7,CAPNS1,CASP2,CASP3,DIABLO,ELP1,ENDOG,HRAS,IKBKB,IKBKG,MAP2K1,MAP2K2,MAP2K4,MAP3K5,MAP4K4,MAPK1,MAPK3,MAPK8,NFKB2,NFKBIA,NFKBIB,NRAS,PARP1,PLCG1,PRKCA,RALA,RAP1B,RAP2A,RASD1,RELA,ROCK1,RRAS,SPTAN1,TP53,XIAP
Superpathway of Cholesterol Biosynthesis	1.6	0.536	3.742	ACAA2,ACAT1,ACAT2,DHCR24,FDFT1,GGPS1,HMGCR,HMGCS1,HMGCS2,HSD17B7,MVD,MVK,NSDHL,PMVK,SQLE
Macropinocytosis Signaling	1.59	0.453	4.899	ABI1,ACTN4,ANKFY1,CSF1R,HGF,HRAS,ITGB2,ITGB4,ITGB5,MRC1,NGF,NRAS,PAK1,PDGFA,PIK3C2B,PIK3C3,PIK3CB,PIK3R3,PIK3R4,PLCG1,PRKCA,PRKCG,PRKCI,PRKCZ,RAB34,RAB5A,RAC1,RALA,RAP1B,RAP2A,RASD1,RHOA,RRAS,SRC
Cell Cycle: G1/S Checkpoint Regulation	1.57	0.462	-0.408	ATM,BTRC,CCND3,CDC25A,CDC34,CDK4,CDKN1A,CDKN2C,CDKN2D,CUL1,E2F4,FBXL5,FOXO1,HDAC1,HDAC11,HDAC3,HDAC4,HDAC5,HDAC6,HDAC7,HDAC9,MAX,RPL11,RPL5,SIN3A,SMAD3,SMAD4,SUV39H1,TGFB2,TP53
FAT10 Cancer Signaling Pathway	1.57	0.48	3.411	ACKR3,ACVR1B,ACVR1C,ACVR2A,AKT1,AKT2,AKT3,CTNNB1,EEF1A1,IKBKB,IKBKG,MAD2L2,NFKB2,NFKBIA,NFKBIB,PCNA,RELA,SMAD2,SMAD3,SMAD4,TCF7L2,TGFB2,TGFBR1,TP53
LPS-stimulated MAPK Signaling	1.56	0.446	5.745	ELP1,HRAS,IKBKB,IKBKG,JUN,LBP,MAP2K1,MAP2K2,MAP2K4,MAP3K5,MAPK1,MAPK10,MAPK12,MAPK3,MAPK8,MAPK9,NFKB2,NFKBIA,NFKBIB,NRAS,PAK1,PIK3C2B,PIK3C3,PIK3CB,PIK3R3,PIK3R4,PRKCA,PRKCG,PRKCI,PRKCZ,RAC1,RALA,RAP1B,RAP2A,RASD1,RELA,RRAS
tRNA Charging	1.53	0.5	4.359	DARS1,DARS2,EARS2,EPRS1,FARS2,FARSA,GARS1,HARS1,HARS2,IARS1,LARS1,LARS2,MARS1,MARS2,NARS1,NARS2,Qars,TARS1,TARS3
FGF Signaling	1.52	0.442	6.164	AKT1,AKT2,AKT3,ATF4,CREBBP,CRK,CRKL,FGF1,FGF11,FGF12,FGF13,FGF14,FGF22,FGF9,FGFRL1,FRS2,HGF,HRAS,ITPR1,MAP2K1,MAP3K1,MAP3K5,MAPK1,MAPK12,MAPK3,MAPK8,PIK3C2B,PIK3C3,PIK3CB,PIK3R3,PIK3R4,PLCG1,PRKCA,PTPN11,RAC1,RPS6KA5,SOS1,SOS2
BER (Base Excision Repair) Pathway	1.52	0.488	4.146	APEX1,HUWE1,LIG3,MAP2K1,MAP2K2,MAP2K4,MAPK1,MAPK3,MBD4,MPG,NEIL1,PARP1,PCNA,PNKP,POLG,RFC2,RFC3,RFC5,RPA1,TDG,TP53
Glioblastoma Multiforme Signaling	1.51	0.411	6.197	AKT1,AKT2,AKT3,APC,APC2,CCND3,CDK4,CDKN1A,CTNNB1,E2F4,EGFR,FOXO1,FZD3,HRAS,IGF1R,IGF2,ITPR1,ITPR2,LEF1,MAP2K1,MAP2K2,MAPK1,MAPK3,MTOR,NRAS,PDGFA,PDGFRA,PIK3C2B,PIK3C3,PIK3CB,PIK3R3,PIK3R4,PLCB1,PLCB3,PLCB4,PLCD4,PLCE1,PLCG1,PLCH2,PLCL1,PLCL2,RAC1,RAC3,RALA,RAP1B,RAP2A,RASD1,RHOA,RHOB,RHOBTB2,RHOC,RHOF,RHOG,RHOT1,RHOT2,RHOU,RHOV,RND2,RRAS,SHC2,SHC3,SOS1,SOS2,SRC,TCF3,TP53,TSC1,WNT3,WNT4
1D-myo-inositol Hexakisphosphate Biosynthesis II (Mammalian)	1.51	0.588	3.162	INPP5A,INPP5B,INPP5E,INPP5F,INPP5J,INPP5K,ITPK1,OCRL,SYNJ1,SYNJ2
D-myo-inositol (1,3,4)-trisphosphate Biosynthesis	1.51	0.588	3.162	INPP5A,INPP5B,INPP5E,INPP5F,INPP5J,INPP5K,MINPP1,OCRL,SYNJ1,SYNJ2
Cell Cycle Control of Chromosomal Replication	1.51	0.472	5	CDC7,CDK10,CDK11A,CDK12,CDK13,CDK14,CDK16,CDK18,CDK19,CDK4,CDK5,CDK7,CDK9,DBF4,MCM2,MCM5,MCM6,MCM8,MCM9,ORC2,ORC3,ORC4,PCNA,RPA1,TOP2B
TGF-β Signaling	1.5	0.436	4.564	ACVR1B,ACVR1C,ACVR2A,BCL2,CREBBP,EP300,HDAC1,HRAS,INHBA,JUN,MAP2K1,MAP2K2,MAP2K4,MAPK1,MAPK12,MAPK3,MAPK8,MAPK9,NRAS,PIAS4,PITX2,PMEPA1,RALA,RAP1B,RAP2A,RASD1,RNF111,RRAS,SMAD2,SMAD3,SMAD4,SMAD6,SMAD7,SMAD9,SOS1,SOS2,TGFB2,TGFBR1,TRAF6,ZFYVE9,ZNF423
PI3K/AKT Signaling	1.49	0.404	2.945	AKT1,AKT2,AKT3,BCL2,BCL2L1,CDC37,CDKN1A,CTNNB1,EIF4EBP1,ELP1,FOXO1,FOXO3,GAB2,GSK3A,GYS1,HRAS,HSP90AA1,HSP90AB1,HSP90B1,IKBKB,IKBKG,IL11RA,IL17RC,IL17RD,IL3RA,IL6ST,INPP5B,INPP5F,INPP5J,INPP5K,ITGA2B,ITGA9,ITGAV,ITGB2,ITGB4,ITGB5,JAK1,JAK2,MAP2K1,MAP2K2,MAP3K5,MAPK1,MAPK3,MAPK8IP1,MTOR,NFKB2,NFKBIA,NFKBIB,NRAS,OCRL,PDPK1,PIK3CB,PIK3R3,PPM1L,PPP2CB,PPP2R1A,PPP2R1B,PPP2R2D,PPP2R5A,PPP2R5E,PTPA,RALA…
IL-2 Signaling	1.46	0.459	4.899	AKT1,AKT2,AKT3,CSNK2B,HRAS,JAK1,JUN,MAP2K1,MAP2K2,MAPK1,MAPK3,MAPK8,NRAS,PIK3C2B,PIK3C3,PIK3CB,PIK3R3,PIK3R4,PTK2B,PTPN11,RALA,RAP1B,RAP2A,RASD1,RRAS,SOS1,SOS2,STAT5B
Ephrin A Signaling	1.46	0.478	#NUM!	ADAM10,CFL1,CFL2,EFNA1,EFNA2,EPHA10,EPHA4,EPHA6,EPHA7,FYN,LIMK1,PAK1,PIK3C2B,PIK3C3,PIK3CB,PIK3R3,PIK3R4,PTK2,PTPN11,RAC1,RHOA,ROCK1
BMP signaling pathway	1.44	0.437	5.396	ACVR2A,BMP1,BMP3,CAMK4,CREBBP,HRAS,JUN,MAGED1,MAP2K1,MAP2K2,MAP2K4,MAPK1,MAPK10,MAPK12,MAPK3,MAPK8,MAPK9,NFKB2,NRAS,PITX2,PRKACA,PRKACB,PRKAR1A,PRKAR2A,PRKAR2B,RALA,RAP1B,RAP2A,RASD1,RELA,RRAS,SMAD4,SMAD6,SMAD7,SMAD9,SOS1,XIAP,ZNF423
TCA Cycle II (Eukaryotic)	1.43	0.545	3.464	ACO1,DLD,DLST,FH,IDH3A,IDH3G,MDH2,OGDH,SDHA,SDHB,SDHC,SUCLA2
Guanosine Nucleotides Degradation III	1.42	0.615	2.828	GDA,NT5C,NT5C1A,NT5C3B,NT5E,NT5M,PNP,XDH
NADH Repair	1.41	1	#NUM!	GAPDH,NAXD,NAXE
Methylglyoxal Degradation I	1.41	1	#NUM!	GLO1,HAGH,HAGHL
5-aminoimidazole Ribonucleotide Biosynthesis I	1.41	1	#NUM!	GART,PFAS,PPAT
Thyroid Cancer Signaling	1.41	0.442	5.488	AKT1,AKT2,AKT3,ALK,CTNNB1,FOXO1,HRAS,INSR,IRS1,JUN,LEF1,MAP2K1,MAP2K2,MAPK1,MAPK3,MTOR,NGF,NRAS,PDK1,PIK3C2B,PIK3C3,PIK3CB,PIK3R3,PIK3R4,RALA,RAP1B,RAP2A,RASD1,RET,RRAS,TCF3,TCF4,TCF7L2,TP53
Natural Killer Cell Signaling	1.4	0.406	6.14	AKT1,AKT2,AKT3,B2M,CFL1,CFL2,COL11A2,COL5A3,FCER1G,FYN,HLA-A,HLA-E,HRAS,HSPA14,HSPA1A/HSPA1B,HSPA4,HSPA5,HSPA8,HSPA9,JAK2,LIMK1,MAP2K1,MAP2K2,MAP3K1,MAP3K10,MAP3K13,MAP3K2,MAP3K3,MAP3K4,MAP3K5,Map3k7,MAP3K9,MAPK1,MAPK12,MAPK3,MTOR,NCK1,NFAT5,NFKB2,NRAS,PAK1,PAK3,PAK5,PAK6,PIK3C2B,PIK3C3,PIK3CB,PIK3R3,PIK3R4,PLCG1,PTK2B,PTPN11,RAC1,RAC3,RALA,RAP1B,RAP2A,RASD1,RELA,ROCK1,RRAS,SH2D1A,SOS1,SOS2,STAT4…
ERK/MAPK Signaling	1.4	0.399	4.064	ARAF,ATF4,CREBBP,CRK,CRKL,DOCK1,DUSP4,DUSP6,EIF4EBP1,ELK3,ETS1,ETS2,FYN,H3-3A/H3-3B,HRAS,HSPB1,ITGA2B,ITGA9,ITGAV,ITGB2,ITGB4,ITGB5,MAP2K1,MAP2K2,MAPK1,MAPK3,MAPKAPK5,MKNK2,NRAS,PAK1,PAK3,PAK5,PAK6,PIK3C2B,PIK3C3,PIK3CB,PIK3R3,PIK3R4,PLA2G12A,PLA2G4E,PLCG1,PPM1L,PPP1CA,PPP1CB,PPP1R10,PPP1R11,PPP1R14A,PPP1R14B,PPP1R7,PPP2CB,PPP2R1A,PPP2R1B,PPP2R5A,PPP2R5E,PRKACA,PRKACB,PRKAR1A,PRKAR2A,PRKAR2B,PRKC…
Phosphatidylglycerol Biosynthesis II (Non-plastidic)	1.39	0.519	3.606	AGPAT1,AGPAT4,AGPAT5,CDS2,GPAM,GPAT4,LCLAT1,LPCAT4,LPGAT1,MBOAT2,MBOAT7,PGS1,PNPLA3,PTPMT1
Glucocorticoid Receptor Signaling	1.38	0.375	#NUM!	ACTB,ACTL6B,AGT,AKT1,AKT2,AKT3,ATP5F1A,ATP5F1B,ATP5F1C,ATP5F1D,ATP5MC1,ATP5PB,B2M,BAG1,BCL2,BCL2L1,CCNH,CDK7,CDKN1A,CEBPA,CREBBP,CREBZF,DCAF6,DPF1,EGFR,ELP1,EP300,ERCC3,FKBP4,FOXO3,GABPA,GJA1,GTF2A1,GTF2B,GTF2E1,GTF2F1,GTF2H1,GTF2H4,GTF2H5,H2-T22,H3-3A/H3-3B,HLA-A,HLA-DMA,HLA-E,HLTF,HRAS,HSP90AA1,HSP90AB1,HSP90B1,HSPA14,HSPA1A/HSPA1B,HSPA4,HSPA5,HSPA8,HSPA9,IKBKB,IKBKG,IL11RA,IL17RC,IL17RD,IL3RA,…
Oleate Biosynthesis II (Animals)	1.37	0.636	2.646	ALDH6A1,CYB5A,FADS1,FADS2,PTPRT,Scd2,UFSP2
Purine Nucleotides De Novo Biosynthesis II	1.37	0.636	2.646	ADSS1,ADSS2,GART,GMPS,PAICS,PFAS,PPAT
Glutathione-mediated Detoxification	1.36	0.5	2.309	Gsta4,GSTK1,GSTM2,GSTM3,GSTM5,Gstm6,GSTO1,GSTO2,GSTP1,Gstt1,LANCL1,MGST1,MGST3,NAT8,NAT8B,Nat8f5
Pyrimidine Ribonucleotides Interconversion	1.35	0.486	4.123	AK1,AK4,AK5,CTPS1,CTPS2,DDX3X,DHX29,DHX9,ENTPD2,ENTPD4,NME1,NME2,NME3,NME7,NUDT15,NUDT16,NUDT18,NUDT5
PFKFB4 Signaling Pathway	1.34	0.468	3.71	ATF4,CREBBP,GNAS,GPI,HK1,MAP2K1,MAP2K2,MAP2K4,MAPK1,MAPK3,NCOA3,PFKM,PRKACA,PRKACB,PRKAR1A,PRKAR2A,PRKAR2B,RPS6KA5,TGFB2,TKT,TP53,XDH
Glioma Invasiveness Signaling	1.34	0.443	4.811	HRAS,ITGAV,MAPK1,MAPK3,NRAS,PIK3C2B,PIK3C3,PIK3CB,PIK3R3,PIK3R4,PTK2,RAC1,RAC3,RALA,RAP1B,RAP2A,RASD1,RHOA,RHOB,RHOBTB2,RHOC,RHOF,RHOG,RHOT1,RHOT2,RHOU,RHOV,RND2,RRAS,TIMP4,VTN
PEDF Signaling	1.34	0.434	4.352	AKT1,AKT2,AKT3,BCL2,BCL2L1,DOCK3,HRAS,IKBKB,IKBKG,MAPK1,MAPK12,MAPK3,NFKB2,NFKBIA,NFKBIB,NGF,NRAS,PIK3C2B,PIK3C3,PIK3CB,PIK3R3,PIK3R4,PNPLA2,RAC1,RALA,RAP1B,RAP2A,RASD1,RELA,RHOA,ROCK1,RRAS,TCF12,TCF4,TCF7L2,TP53
Dolichyl-diphosphooligosaccharide Biosynthesis	1.34	0.667	2.449	ALG1,ALG3,ALG6,DPAGT1,DPM2,DPM3
Mitotic Roles of Polo-Like Kinase	1.33	0.446	2.673	ANAPC1,ANAPC11,ANAPC13,ANAPC2,ANAPC4,CDC16,CDC23,CDC25A,CDC27,CDC7,FZR1,HSP90AA1,HSP90AB1,HSP90B1,PLK2,PPM1L,PPP2CB,PPP2R1A,PPP2R1B,PPP2R2D,PPP2R5A,PPP2R5E,PTPA,PTTG1,RAD21,SLK,SMC1A,STAG2,WEE1
Glutathione Redox Reactions I	1.33	0.52	2.887	GPX1,GPX3,GPX4,GPX6,GSR,Gsta4,GSTK1,GSTM2,GSTP1,Gstt1,MGST1,MGST3,PRDX6
cAMP-mediated signaling	1.32	0.394	6.261	ADCY1,ADCY3,ADCY6,ADCY9,ADORA1,ADORA2A,ADRA2C,AKAP1,AKAP10,AKAP11,AKAP5,AKAP6,AKAP7,AKAP8,APEX1,ATF4,Calm1 (includes others),CAMK1D,CAMK1G,CAMK2G,CAMK4,CHRM1,CHRM2,CHRM3,CHRM4,CNR1,CREBBP,DRD2,DUSP4,DUSP6,GDE1,GNAI1,GNAI2,GNAI3,GNAL,GNAO1,GNAS,GPR17,GRK2,GRM2,GRM3,GRM7,GRM8,GUCY1A1,GUCY1B1,HRH2,HRH3,HTR1A,HTR1B,HTR5A,LPAR1,MAP2K1,MAP2K2,MAPK1,MAPK3,NPR3,OPRD1,OPRK1,PDE10A,PDE1A,PDE1B,PDE2A,PDE4A,…
Pancreatic Adenocarcinoma Signaling	1.32	0.415	5.578	AKT1,AKT2,AKT3,BCL2,BCL2L1,CDK4,CDKN1A,E2F4,EGFR,HBEGF,HDAC1,HDAC11,HDAC3,HDAC4,HDAC5,HDAC6,HDAC7,HDAC9,JAK1,JAK2,MAP2K1,MAP2K2,MAP2K4,MAPK1,MAPK10,MAPK12,MAPK3,MAPK8,MAPK9,NFKB2,PIK3C2B,PIK3C3,PIK3CB,PIK3R3,PIK3R4,PLD3,RAC1,RALA,RALBP1,RALGDS,RELA,SIN3A,SMAD2,SMAD3,SMAD4,SUV39H1,TGFB2,TGFBR1,TP53,VEGFA,VEGFB
2-oxobutanoate Degradation I	1.32	0.8	2	DLD,MCEE,MMUT,PCCA
Glutamate Degradation III (via 4-aminobutyrate)	1.32	0.8	2	ABAT,ALDH5A1,GAD1,GAD2
Isoleucine Degradation I	1.32	0.556	2.828	ACAA2,ACAT1,ACAT2,AUH,BCAT1,BCAT2,DLD,ECHS1,HSD17B10,HSD17B4
Ribonucleotide Reductase Signaling Pathway	1.3	0.404	5.417	ACTB,ACTL6B,AKT1,AKT1S1,AKT2,AKT3,ATF4,ATM,BCL2,BTRC,CASP3,CDC25A,CDC34,CDK4,CDKN1A,CREBBP,CTNNB1,CUL1,DPF1,E2F4,EGFR,EIF4EBP1,FBXL5,FOXO3,H3-3A/H3-3B,HGF,HIF1A,HLTF,JUN,MAP2K4,MAPK1,MAPK10,MAPK12,MAPK3,MAPK8,MAPK9,MTOR,NFKB2,NFYB,NFYC,NRAS,PARP1,PARP2,PARP6,PIK3C2B,PIK3C3,PIK3CB,PIK3R3,PIK3R4,RPTOR,RRM1,SETD2,SMARCA2,SMARCA4,SMARCC1,SMARCC2,SMARCD1,SMARCD3,SRC,TNKS,TNKS2,TP53,VEGFA,WEE1,YBX1
Neutrophil Extracellular Trap Signaling Pathway	1.29	0.381	9.754	ABHD3,AKT1,AKT2,AKT3,ATP5F1A,ATP5F1B,ATP5F1C,ATP5F1D,ATP5MC1,ATP5PB,C1QA,C1QC,C5,CASP2,CASP3,COL11A1,COL11A2,COL12A1,COL5A1,COL5A3,Col6a4,COL9A2,DOCK1,FYN,H3-3A/H3-3B,HIF1A,ITGB2,ITPR1,ITPR2,KCNN3,LCAT,MAP2K1,MAP2K2,MAP2K4,MAPK1,MAPK10,MAPK12,MAPK3,MAPK8,MAPK9,MTOR,NDUFA10,NDUFA11,NDUFA12,NDUFA13,NDUFA2,NDUFA3,NDUFA4,NDUFA4L2,NDUFA5,NDUFA6,NDUFA7,NDUFA8,NDUFAB1,NDUFB1,NDUFB10,NDUFB11,NDUFB2,NDUFB…
Oxytocin In Spinal Neurons Signaling Pathway	1.29	0.486	4.123	ABCC8,CAMKK2,GAD1,GNA11,GNAI3,GUCY1A1,GUCY1A2,GUCY1B1,Gucy2g,KCNJ8,NOS1,NPR3,NT5C,OXT,PLCB3,PRKG2,SMARCC2
Role of OCT4 in Mammalian Embryonic Stem Cell Pluripotency	1.29	0.467	0	AQR,ASH2L,ETS2,FOXD3,JARID2,KDM5B,MEF2A,NR2F1,NR2F2,NR2F6,PARP1,PHB1,PHC3,PPP1R8,RARA,REST,SOX2,TASOR,TDRD7,TP53,WWP2
nNOS Signaling in Neurons	1.29	0.467	3.162	Calm1 (includes others),CAPN11,CAPN3,CAPN5,CAPN7,CAPNS1,DLG2,DLG4,GRIN2B,GRIN2C,GRIN2D,GRINA,NOS1,PFKM,PPP3CA,PPP3CB,PRKCA,PRKCG,PRKCI,PRKCZ,RASD1
Cancer Drug Resistance By Drug Efflux	1.26	0.448	4.707	ABCC1,ABCG2,AKT1,AKT2,AKT3,ARAF,FOXO1,FOXO3,FOXO4,FOXO6,HRAS,MAP2K1,MAP2K2,MAPK1,MAPK3,NRAS,PDK1,PIK3CB,PIK3R3,RALA,RAP1B,RAP2A,RASD1,RRAS,TP53,YBX1
Role of MAPK Signaling in the Pathogenesis of Influenza	1.25	0.43	#NUM!	ABHD3,AKT1,AKT2,AKT3,BAX,BCL2,CASP3,HRAS,LCAT,MAP2K1,MAP2K2,MAP2K4,MAP3K5,MAPK1,MAPK10,MAPK12,MAPK3,MAPK8,MAPK9,NRAS,PLA2G12A,PLA2G4E,PLA2G7,PLAAT3,PNPLA2,PNPLA3,PNPLA8,PRDX6,PRKCA,RALA,RAP1B,RAP2A,RASD1,RRAS
Xenobiotic Metabolism AHR Signaling Pathway	1.25	0.43	2.744	ABCG2,AIP,ALDH1A1,ALDH1B1,ALDH1L1,ALDH2,ALDH3B1,ALDH4A1,ALDH5A1,ALDH6A1,ARNT,CREBBP,EP300,GSTK1,GSTM2,GSTM3,GSTM5,Gstm6,GSTO1,GSTO2,GSTP1,HDAC4,HDAC5,HSP90AA1,HSP90AB1,HSP90B1,MGST1,MGST3,NCOA2,NFKB2,NRIP1,PTGES3,RELA,SUMO1
Docosahexaenoic Acid (DHA) Signaling	1.23	0.474	#NUM!	AKT1,AKT2,AKT3,APAF1,APP,BAX,BCL2,BCL2L1,CASP3,FOXO1,GSK3A,PDPK1,PIK3C2B,PIK3C3,PIK3CB,PIK3R3,PIK3R4,PNPLA2
Cyclins and Cell Cycle Regulation	1.22	0.427	-1.606	ATM,BTRC,CCND3,CCNH,CDC25A,CDC34,CDK4,CDK7,CDKN1A,CDKN2C,CDKN2D,CUL1,E2F4,FBXL5,HDAC1,HDAC11,HDAC3,HDAC4,HDAC5,HDAC6,HDAC7,HDAC9,PPM1L,PPP2CB,PPP2R1A,PPP2R1B,PPP2R2D,PPP2R5A,PPP2R5E,PTPA,SIN3A,SUV39H1,TGFB2,TP53,WEE1
SPINK1 General Cancer Pathway	1.21	0.446	3.674	AKT1,AKT2,AKT3,EGFR,HRAS,JAK1,JAK2,MAP2K1,MAP2K2,MAPK1,MAPK3,Mt1,Mt2,Mt3,NRAS,PIK3C2B,PIK3C3,PIK3CB,PIK3R3,PIK3R4,RALA,RAP1B,RAP2A,RASD1,RRAS
Valine Degradation I	1.2	0.524	3.162	ABAT,ALDH6A1,AUH,BCAT1,BCAT2,BCKDHA,BCKDHB,DLD,ECHS1,HIBADH,HSD17B4
White Adipose Tissue Browning Pathway	1.19	0.404	7.005	ADCY1,ADCY3,ADCY6,ADCY9,ATF4,CACNA1A,CACNA1B,CACNA1C,CACNA1D,CACNA1E,CACNA1G,CACNA1I,CACNA2D1,CACNA2D2,CACNA2D3,CACNB2,CACNB3,CACNB4,CACNG2,CACNG4,CACNG7,CAMKK2,CEBPB,CREBBP,CTBP1,FCER1G,FGFRL1,FNDC5,GNAS,GUCY1A1,GUCY1A2,GUCY1B1,ITPR1,ITPR2,LDHA,LDHB,LDHD,MAPK1,MAPK12,NDN,NRF1,PRKAA2,PRKAB1,PRKAB2,PRKACA,PRKACB,PRKAR1A,PRKAR2A,PRKAR2B,PRKG2,RARA,RXRG,THRA,VEGFA,VGF
D-myo-inositol (1,4,5)-Trisphosphate Biosynthesis	1.18	0.5	3.606	CDIPT,PI4K2A,PI4KA,PI4KB,PIKFYVE,PIP5K1A,PLCB1,PLCB3,PLCB4,PLCD4,PLCE1,PLCG1,PLCH2
Xenobiotic Metabolism Signaling	1.18	0.384	#NUM!	AIP,ALDH1A1,ALDH1B1,ALDH1L1,ALDH2,ALDH3B1,ALDH4A1,ALDH5A1,ALDH6A1,ARNT,CAMK1D,CAMK1G,CAMK2G,CAMK4,CHST1,CHST11,CHST15,CHST2,CREBBP,CUL3,EIF2AK3,EP300,FMO5,FTL,GCLC,GSTK1,GSTM2,GSTM3,GSTM5,Gstm6,GSTO1,GSTO2,GSTP1,HDAC4,HDAC5,HRAS,HS2ST1,HS3ST4,HS6ST1,HS6ST2,HS6ST3,HSP90AA1,HSP90AB1,HSP90B1,MAF,MAP2K1,MAP2K2,MAP2K4,MAP3K1,MAP3K10,MAP3K13,MAP3K2,MAP3K3,MAP3K4,MAP3K5,Map3k7,MAP3K9,MAPK1,MAPK12,MAPK3,…
Interferon Signaling	1.17	0.484	1.069	BAX,BCL2,IFI35,IFIT1,IFIT3,IFITM2,IFITM3,ISG15,JAK1,JAK2,MED14,OAS1,PIAS1,RELA,STAT2
WNT/β-catenin Signaling	1.17	0.396	0.13	ACVR1B,ACVR1C,ACVR2A,AKT1,AKT2,AKT3,APC,APC2,APPL1,APPL2,AXIN2,BTRC,CDH12,CDH5,CREBBP,CSNK1A1,CSNK1E,CSNK1G1,CSNK1G2,CSNK2B,CTNNB1,DKK3,DKKL1,DVL1,EP300,FRZB,FZD3,GJA1,GNAO1,GNAQ,GSK3A,HDAC1,JUN,LEF1,LRP1,LRP6,MARK2,PIN1,PPM1L,PPP2CB,PPP2R1A,PPP2R1B,PPP2R2D,PPP2R5A,PPP2R5E,PTPA,RARA,RPS27A,RUVBL2,SFRP1,SOX10,SOX11,SOX18,SOX2,SOX4,SOX8,SOX9,SRC,TCF3,TCF4,TCF7L2,TGFB2,TGFBR1,TLE4,TP53,WNT3,WNT4
ERBB4 Signaling	1.16	0.433	5	AKT1,APH1A,APH1B,HRAS,MAP2K1,MAP2K2,MAPK1,MAPK3,NRAS,NRG3,PDPK1,PIK3C2B,PIK3C3,PIK3CB,PIK3R3,PIK3R4,PLCG1,PRKCA,PRKCG,PRKCI,PRKCZ,PSENEN,RALA,RAP1B,RAP2A,RASD1,RRAS,SOS1,SOS2
Role of PI3K/AKT Signaling in the Pathogenesis of Influenza	1.16	0.444	3.578	AKT1,AKT2,AKT3,CRK,CRKL,GNAI1,GNAI2,GNAI3,IRF3,KPNA3,MAP2K1,MAP2K2,MAPK1,MAPK3,MLH1,NFKB2,NFKBIA,NFKBIB,PIK3C2B,PIK3C3,PIK3CB,PIK3R3,PIK3R4,RELA
Antioxidant Action of Vitamin C	1.15	0.411	-5.745	ABHD3,GSTO1,GSTO2,IKBKB,IKBKG,JAK2,LCAT,MAP2K4,MAPK1,MAPK10,MAPK12,MAPK3,MAPK8,MAPK9,NFKB2,NFKBIA,NFKBIB,NXN,PLA2G12A,PLA2G4E,PLA2G7,PLAAT3,PLCB1,PLCB3,PLCB4,PLCD4,PLCE1,PLCG1,PLCH2,PLCL1,PLCL2,PLD3,PNPLA2,PNPLA3,PNPLA8,PRDX6,RELA,SLC23A2,SLC2A1,SLC2A3,SLC2A4,STAT5B,TXN,TXNRD1
Endothelin-1 Signaling	1.14	0.392	6.621	ABHD3,ADCY1,ADCY3,ADCY6,ADCY9,ARAF,CASP2,CASP3,ECE1,GNA11,GNA12,GNA13,GNAI1,GNAI2,GNAI3,GNAL,GNAO1,GNAQ,GNAS,GNAZ,GUCY1A1,GUCY1A2,GUCY1B1,HRAS,ITPR1,ITPR2,JUN,LCAT,MAPK1,MAPK10,MAPK12,MAPK3,MAPK7,MAPK8,MAPK9,NOS1,NRAS,PIK3C2B,PIK3C3,PIK3CB,PIK3R3,PIK3R4,PLA2G12A,PLA2G4E,PLA2G7,PLAAT3,PLCB1,PLCB3,PLCB4,PLCD4,PLCE1,PLCG1,PLCH2,PLCL1,PLCL2,PLD3,PNPLA2,PNPLA3,PNPLA8,PRDX6,PRKCA,PRKCG,PRKCI,PRKCZ,RALA…
GM-CSF Signaling	1.13	0.429	4.811	AKT1,AKT2,AKT3,BCL2L1,CAMK2G,ETS1,HRAS,JAK2,MAP2K1,MAP2K2,MAPK1,MAPK3,NRAS,PIK3C2B,PIK3C3,PIK3CB,PIK3R3,PIK3R4,PPP3CA,PPP3CB,PTPN11,RACK1,RALA,RAP1B,RAP2A,RASD1,RRAS,SOS1,SOS2,STAT5B
p53 Signaling	1.12	0.415	-0.557	ADGRB1,AKT1,AKT2,AKT3,APAF1,ATM,BAX,BCL2,BCL2L1,CCNG1,CDK4,CDKN1A,COQ8A,CTNNB1,EP300,GADD45G,HDAC1,HDAC9,HIF1A,JMY,JUN,MAPK8,MDM4,MED1,PCNA,PIAS1,PIK3C2B,PIK3C3,PIK3CB,PIK3R3,PIK3R4,RPRM,SCO2,SERPINE2,STAG1,TIGAR,TOPBP1,TP53,TP53BP2
Mechanisms of Viral Exit from Host Cells	1.12	0.462	#NUM!	ACTB,ACTG1,CHMP2A,CHMP2B,CHMP3,CHMP4B,LMNB2,PDCD6IP,PRKCA,PRKCG,PRKCI,PRKCZ,SH3GL2,SH3GL3,SNF8,VPS25,VPS28,XPO1
IL-22 Signaling	1.12	0.5	3.464	AKT1,AKT2,AKT3,JAK1,MAP2K4,MAPK1,MAPK10,MAPK12,MAPK3,MAPK8,MAPK9,STAT5B
Fc Epsilon RI Signaling	1.11	0.407	4.621	AKT1,AKT2,AKT3,FCER1G,FYN,HRAS,INPP5B,INPP5F,INPP5J,INPP5K,MAP2K1,MAP2K2,MAP2K4,MAPK1,MAPK10,MAPK12,MAPK3,MAPK8,MAPK9,NRAS,OCRL,PDPK1,PIK3C2B,PIK3C3,PIK3CB,PIK3R3,PIK3R4,PLA2G12A,PLA2G4E,PLCG1,PRKCA,PRKCG,PRKCI,PRKCZ,PTPN11,RAC1,RAC3,RALA,RAP1B,RAP2A,RASD1,RRAS,SOS1,SOS2,SYNJ1,SYNJ2
ID1 Signaling Pathway	1.07	0.388	4.818	ABI1,ACVR1B,ACVR1C,ACVR2A,AKT1,AKT2,AKT3,APP,ARAF,ATF6,BAX,BCL2,BCL2L1,BHLHB9,BHLHE22,BHLHE40,Bhlhe41,CCN2,CDK4,CDKN1A,CHRNA6,CHRNA7,CHRNB2,CREBBP,CTNNB1,CUL3,EGFR,EGR1,EP300,ETS1,FGFRL1,FOXO3,FYN,FZR1,GSPT1,HIF1A,HRAS,ID1,IGF1R,IGF2,LIFR,MAPK1,MAPK12,MAPK3,NFKB2,NRAS,PARK7,PIK3C2B,PIK3C3,PIK3CB,PIK3R3,PIK3R4,RALA,RAP1B,RAP2A,RASD1,REST,RHOC,RRAS,SEMA4C,SHH,SMAD2,SMAD3,SMAD4,SMAD9,SRC,STMN3,TGFB2…
Notch Signaling	1.06	0.459	1.265	APH1A,APH1B,CNTN1,DTX2,DTX3,DTX4,HES1,HES5,JAG2,LFNG,MAG,NOTCH2,NOTCH4,NUMB,PSENEN,RBPJ,RFNG
Thrombopoietin Signaling	1.06	0.429	5.099	GAB2,HRAS,JAK2,JUN,MAP2K1,MAP2K2,MAPK1,MAPK3,NRAS,PIK3C2B,PIK3C3,PIK3CB,PIK3R3,PIK3R4,PLCG1,PRKCA,PRKCG,PRKCI,PRKCZ,PTPN11,RALA,RAP1B,RAP2A,RASD1,RRAS,SOS1,STAT5B
IL-17A Signaling in Airway Cells	1.06	0.429	4.041	AKT1,AKT2,AKT3,IKBKB,IKBKG,IL17RC,JAK1,JAK2,MAP2K1,MAP2K2,MAP2K4,MAPK1,MAPK10,MAPK12,MAPK3,MAPK8,MAPK9,NFKB2,NFKBIA,NFKBIB,PIK3C2B,PIK3C3,PIK3CB,PIK3R3,PIK3R4,RELA,TRAF6
Superpathway of D-myo-inositol (1,4,5)-trisphosphate Metabolism	1.06	0.5	3.317	BPNT1,INPP5A,INPP5B,INPP5E,INPP5F,INPP5J,INPP5K,MINPP1,OCRL,SYNJ1,SYNJ2
Melanoma Signaling	1.05	0.44	3.71	AKT1,AKT2,AKT3,CDK4,CDKN1A,HRAS,MAP2K1,MAP2K2,MAPK1,MAPK3,NRAS,PIK3C2B,PIK3C3,PIK3CB,PIK3R3,PIK3R4,RALA,RAP1B,RAP2A,RASD1,RRAS,TP53
Ovarian Cancer Signaling	1.05	0.394	5.303	AKT1,AKT2,AKT3,APC,ARRB1,BCL2,CDK4,CTNNB1,DVL1,E2F4,EGFR,FGF9,FZD3,GJA1,HDAC1,HDAC11,HDAC3,HDAC4,HDAC5,HDAC6,HDAC7,HDAC9,HRAS,LEF1,MAP2K1,MAP2K2,MAPK1,MAPK3,MLH1,MSH2,MSH6,MTOR,NRAS,PIK3C2B,PIK3C3,PIK3CB,PIK3R3,PIK3R4,PMS2,PRKACA,PRKACB,PRKAR1A,PRKAR2A,PRKAR2B,RALA,RAP1B,RAP2A,RASD1,RPS6KB2,RRAS,SIN3A,SRC,SUV39H1,TCF3,TCF4,TCF7L2,TP53,VEGFA,VEGFB,WNT3,WNT4
ATM Signaling	1.04	0.408	0.898	ATF4,ATM,CBX1,CBX3,CDC25A,CDKN1A,CREBBP,GADD45G,H2AX,HERC2,HP1BP3,JUN,MAP2K4,MAPK10,MAPK12,MAPK8,MAPK9,MDM4,MRE11,NFKBIA,PPM1L,PPP2CB,PPP2R1A,PPP2R1B,PPP2R2D,PPP2R5A,PPP2R5E,PTPA,RAD9A,RBBP8,SMC1A,SUV39H1,TLK1,TOPBP1,TP53,TP53BP1,TRIM28,TRRAP,USP7,ZNF420
IL-15 Production	1.04	0.402	6.272	ABL2,ALK,CLK1,CLK4,CSF1R,CSK,DDR1,DDR2,DSTYK,DYRK1A,DYRK3,EGFR,EPHA4,EPHA6,EPHB1,EPHB3,ERBB3,FER,FLT1,FLT3LG,FYN,IGF1R,INSR,IRF3,ITK,JAK1,JAK2,LMTK3,MAP2K1,MAP2K4,MATK,MERTK,NFKB2,PDGFRA,PRKCI,PRKCZ,PTK2,PTK2B,RELA,RET,RYK,SRC,TIE1,TNK2,TWF1,TYRO3,ZAP70
Pyrimidine Ribonucleotides De Novo Biosynthesis	1.02	0.45	4.123	AK1,AK4,AK5,CTPS1,CTPS2,DDX3X,DHX29,DHX9,ENTPD2,ENTPD4,NME1,NME2,NME3,NME7,NUDT15,NUDT16,NUDT18,NUDT5
Fatty Acid Activation	1.02	0.533	2.646	ACSBG1,ACSF2,ACSL1,ACSL3,ACSL4,ACSL5,SLC27A1,SLC27A4
Adenosine Nucleotides Degradation II	1.02	0.533	2.121	ADA,NT5C,NT5C1A,NT5C3B,NT5E,NT5M,PNP,XDH
Necroptosis Signaling Pathway	1.02	0.394	6.949	BIRC2,CAMK2G,CAPN11,CAPN3,CAPN5,CAPN7,CAPNS1,CYLD,DAPK1,DNM1L,FKBP1A,GLUL,IKBKB,IKBKG,IRF3,JAK1,MERTK,PAM16,PLA2G12A,PLA2G4E,PPID,PPIF,PPP3CA,PPP3CB,RBCK1,RNF31,SHARPIN,SLC25A3,SLC25A4,SLC25A5,STAT2,TIMM10,TIMM13,TIMM17A,TIMM17B,TIMM22,TIMM23,TIMM50,TIMM8A,TIMM8B,TIMM9,TOMM20,TOMM22,TOMM34,TOMM40,TOMM40L,Tomm5,TOMM6,TOMM7,TOMM70,TP53,TRPM7,TSPO,TYRO3,VDAC1,VDAC2
Neurotrophin/TRK Signaling	1.01	0.416	5.014	AKT1,ATF4,CREBBP,FRS2,HRAS,JUN,MAP2K1,MAP2K2,MAP2K4,MAP3K5,MAPK1,MAPK3,MAPK8,NGF,NRAS,PDPK1,PIK3C2B,PIK3C3,PIK3CB,PIK3R3,PIK3R4,PLCG1,PTPN11,RALA,RAP1B,RAP2A,RASD1,RRAS,SORCS1,SOS1,SOS2,SPRY2
Aryl Hydrocarbon Receptor Signaling	0.991	0.392	1.298	AIP,ALDH1A1,ALDH1B1,ALDH1L1,ALDH2,ALDH3B1,ALDH4A1,ALDH5A1,ALDH6A1,APAF1,ARNT,ATM,BAX,CCND3,CDK4,CDKN1A,CTSD,EP300,GSTK1,GSTM2,GSTM3,GSTM5,Gstm6,GSTO1,GSTO2,GSTP1,HSP90AA1,HSP90AB1,HSP90B1,HSPB1,JUN,MAPK1,MAPK3,MAPK8,MED1,MGST1,MGST3,NCOA2,NCOA3,NCOA7,NEDD8,NFIA,NFIB,NFIC,NFIX,NFKB2,NR2F1,NRIP1,PTGES3,RARA,RELA,RXRG,SMARCA4,SRC,TGFB2,TGM2,TP53,TRIP11
CDP-diacylglycerol Biosynthesis I	0.991	0.48	3.317	AGPAT1,AGPAT4,AGPAT5,CDS2,GPAM,GPAT4,LCLAT1,LPCAT4,LPGAT1,MBOAT2,MBOAT7,PNPLA3
TR/RXR Activation	0.987	0.412	#NUM!	ACACA,AKT1,AKT2,AKT3,CAMK4,ENO1,EP300,GPS2,HDAC3,HIF1A,KLF9,ME1,MED1,MTOR,NCOA2,NCOA3,NCOA4,PFKP,PIK3C2B,PIK3C3,PIK3CB,PIK3R3,PIK3R4,RAB3B,RCAN2,RXRG,SLC2A1,STRBP,SYT2,THRA,THRSP,TRH,UCP2
Acetyl-CoA Biosynthesis I (Pyruvate Dehydrogenase Complex)	0.975	0.667	2	DLAT,DLD,PDHA1,PDHB
GADD45 Signaling	0.963	0.424	3.4	ACVR1B,ACVR1C,ACVR2A,ATM,CCND3,CDK4,CDKN1A,FOXO3,GADD45G,MAP2K4,MAP3K4,MAPK1,MAPK10,MAPK12,MAPK8,MAPK9,NFKB2,PCNA,RELA,SMAD2,SMAD3,SMAD4,TGFB2,TGFBR1,TP53
Dolichol and Dolichyl Phosphate Biosynthesis	0.939	1	#NUM!	DHDDS,DOLK
Epoxysqualene Biosynthesis	0.939	1	#NUM!	FDFT1,SQLE
β-alanine Degradation I	0.939	1	#NUM!	ABAT,ALDH6A1
Spermine Biosynthesis	0.939	1	#NUM!	AMD1,SMS
Alanine Degradation III	0.939	1	#NUM!	GPT,GPT2
Alanine Biosynthesis II	0.939	1	#NUM!	GPT,GPT2
L-cysteine Degradation III	0.939	1	#NUM!	GOT1,MPST
Spermidine Biosynthesis I	0.939	1	#NUM!	AMD1,SRM
Glycine Degradation (Creatine Biosynthesis)	0.939	1	#NUM!	GAMT,GATM
Cardiolipin Biosynthesis II	0.939	1	#NUM!	PGS1,PTPMT1
Putrescine Biosynthesis III	0.939	1	#NUM!	AZIN2,ODC1
Glutamine Degradation I	0.939	1	#NUM!	GLS,GLS2
Glutamate Dependent Acid Resistance	0.939	1	#NUM!	GAD1,GAD2
Regulation Of The Epithelial Mesenchymal Transition By Growth Factors Pathway	0.939	0.383	7.181	AKT1,AKT2,AKT3,ARAF,CDH12,EGFR,EGR1,ETS1,FGF1,FGF11,FGF12,FGF13,FGF14,FGF22,FGF9,FGFRL1,FOXO1,FRS2,HGF,HRAS,HSF1,ID2,IKBKB,IKBKG,JAK1,JAK2,JUN,LATS1,MAP2K1,MAP2K2,MAP2K4,MAP3K1,MAPK1,MAPK10,MAPK12,MAPK3,MAPK8,MAPK9,MEST,MTOR,NFKB2,NRAS,PARD6A,PDGFA,PDGFRA,PIK3C2B,PIK3C3,PIK3CB,PIK3R3,PIK3R4,PTPN11,RAC1,RALA,RAP1B,RAP2A,RASD1,RELA,RHOA,RRAS,SHC2,SHC3,SMAD2,SMAD3,SMAD4,SOS1,SOS2,TCF3,TGFB2,TGFBR1,T…
2-ketoglutarate Dehydrogenase Complex	0.936	0.75	#NUM!	DLD,DLST,OGDH
PRPP Biosynthesis I	0.936	0.75	#NUM!	PRPS1,Prps1l3,PRPS2
Branched-chain α-keto acid Dehydrogenase Complex	0.936	0.75	#NUM!	BCKDHA,BCKDHB,DLD
Methylmalonyl Pathway	0.936	0.75	#NUM!	MCEE,MMUT,PCCA
IL-17A Signaling in Gastric Cells	0.928	0.478	3.317	EGFR,IL17RC,JUN,MAP2K4,MAPK1,MAPK10,MAPK12,MAPK3,MAPK8,MAPK9,RELA
Purine Nucleotides Degradation II (Aerobic)	0.928	0.5	2.333	ADA,GDA,NT5C,NT5C1A,NT5C3B,NT5E,NT5M,PNP,XDH
Vitamin-C Transport	0.928	0.478	2.333	GSTO1,GSTO2,LRRC8A,LRRC8B,NXN,SLC23A2,SLC2A1,SLC2A3,SLC2A4,TXN,TXNRD1
Small Cell Lung Cancer Signaling	0.9	0.4	4.146	AKT1,AKT2,AKT3,APAF1,BCL2,BCL2L1,BIRC2,CCND3,CDK4,E2F4,HDAC1,HDAC11,HDAC3,HDAC4,HDAC5,HDAC6,HDAC7,HDAC9,IKBKB,IKBKG,MAX,NFKB2,NFKBIA,NFKBIB,NOS1,PIK3C2B,PIK3C3,PIK3CB,PIK3R3,PIK3R4,PTK2,RELA,RXRG,SIN3A,SUV39H1,TP53,TRAF4,TRAF6
Spliceosomal Cycle	0.896	0.432	4.359	AQR,CDC5L,CWC15,DDX46,DHX15,DHX38,DHX8,EFTUD2,GPKOW,HSPA8,PLRG1,PRPF19,PRPF40B,RBM8A,SF3A1,SF3B1,SF3B3,SLU7,SNRNP200
Ketogenesis	0.883	0.545	2.236	ACAA2,ACAT1,ACAT2,BDH2,HMGCS1,HMGCS2
Parkinson's Signaling	0.863	0.5	#NUM!	CASP3,MAPK1,MAPK12,MAPK8,PARK7,SEPTIN5,SNCA,UCHL1
Oncostatin M Signaling	0.842	0.429	4	CHI3L1,EPAS1,HRAS,IL6ST,JAK1,JAK2,MAP2K1,MAP2K2,MAPK1,MAPK3,NRAS,RALA,RAP1B,RAP2A,RASD1,RRAS,SOS1,STAT5B
Leucine Degradation I	0.812	0.556	2.236	AUH,BCAT1,BCAT2,IVD,MCCC2
PPAR Signaling	0.81	0.39	-4.218	AIP,CREBBP,ELP1,EP300,HRAS,HSP90AA1,HSP90AB1,HSP90B1,IKBKB,IKBKG,IL1RAPL2,IL33,INSR,JUN,MAP2K1,MAP2K2,MAP4K4,MAPK1,MAPK3,MED1,NFKB2,NFKBIA,NFKBIB,NR1H3,NR2F1,NRAS,NRIP1,PDGFA,PDGFRA,RALA,RAP1B,RAP2A,RASD1,RELA,RRAS,SCAND1,SOS1,SOS2,SRA1,STAT5B,TRAF6
Prolactin Signaling	0.807	0.394	5.477	CEBPB,CREBBP,EP300,FYN,HRAS,IRS1,JAK2,JUN,KCNJ8,KCNMB4,MAP2K1,MAP2K2,MAPK1,MAPK3,NR3C1,NRAS,PDPK1,PIK3C2B,PIK3C3,PIK3CB,PIK3R3,PIK3R4,PLCG1,PRKCA,PRKCG,PRKCI,PRKCZ,PRLR,PTPN11,RALA,RAP1B,RAP2A,RASD1,RRAS,SOS1,SOS2,STAT5B
ERB2-ERBB3 Signaling	0.804	0.406	4.082	AKT1,ERBB3,FOXO1,GSK3A,HRAS,JUN,MAP2K1,MAP2K2,MAPK1,MAPK3,NRAS,NRG3,PDPK1,PIK3C2B,PIK3C3,PIK3CB,PIK3R3,PIK3R4,RALA,RAP1B,RAP2A,RASD1,RRAS,SOS1,SOS2,STAT5B
Urate Biosynthesis/Inosine 5'-phosphate Degradation	0.793	0.5	2.646	NT5C,NT5C1A,NT5C3B,NT5E,NT5M,PNP,XDH
NF-κB Activation by Viruses	0.783	0.397	5.477	AKT1,AKT2,AKT3,ELP1,HRAS,IKBKB,IKBKG,ITGAV,MAP3K1,MAPK1,MAPK3,NFKB2,NFKBIA,NFKBIB,NRAS,PIK3C2B,PIK3C3,PIK3CB,PIK3R3,PIK3R4,PRKCA,PRKCG,PRKCI,PRKCZ,RALA,RAP1B,RAP2A,RASD1,RELA,RRAS,TBP
Xenobiotic Metabolism CAR Signaling Pathway	0.77	0.376	4.914	ABCC1,ALDH1A1,ALDH1B1,ALDH1L1,ALDH2,ALDH3B1,ALDH4A1,ALDH5A1,ALDH6A1,CHST1,CHST11,CHST15,CHST2,CREBBP,EGFR,EP300,FMO5,GSTK1,GSTM2,GSTM3,GSTM5,Gstm6,GSTO1,GSTO2,GSTP1,HS2ST1,HS3ST4,HS6ST1,HS6ST2,HS6ST3,HSP90AA1,HSP90AB1,HSP90B1,MAP2K1,MAP2K2,MAP2K4,MAPK1,MAPK3,MED1,MGST1,MGST3,NDST3,NR1I3,NRIP1,PPM1L,PPP2CB,PPP2R1A,PPP2R1B,PPP2R2D,PPP2R5A,PPP2R5E,PRKCA,PRKCG,PRKCI,PRKCZ,PTPA,RACK1,SCAND1,SOD3,SRA1,…
Leukocyte Extravasation Signaling	0.767	0.374	5.762	ACTB,ACTG1,ACTN1,ACTN2,Actn3,ACTN4,ARHGAP1,ARHGAP12,ARHGAP35,CDH5,CLDN10,CLDN11,CLDN12,CLDN2,CLDN5,CRK,CRKL,CTNNA2,CTNNB1,CTTN,DLC1,EZR,FER,GNAI1,GNAI2,GNAI3,ITGB2,ITK,JAM3,MAP2K2,MAP2K4,MAP3K4,MAPK1,MAPK10,MAPK12,MAPK8,MAPK9,MMP15,MMP16,MMP17,MMP19,MMP24,MMP28,MYL6,NOX1,PECAM1,PIK3C2B,PIK3C3,PIK3CB,PIK3R3,PIK3R4,PLCG1,PRKCA,PRKCG,PRKCI,PRKCZ,PTK2,PTK2B,PTPN11,RAC1,RAP1B,RAPGEF4,RASGRP1,RHOA,ROCK…
IL-17A Signaling in Fibroblasts	0.762	0.429	#NUM!	CEBPB,CEBPD,IKBKB,IKBKG,IL17RC,JUN,LCN2,MAPK1,MAPK12,MAPK3,NFKB2,NFKBIA,NFKBIB,RELA,TRAF6
Activation of IRF by Cytosolic Pattern Recognition Receptors	0.75	0.407	3.411	ADAR,CREBBP,ELP1,IKBKB,IKBKG,IRF3,ISG15,JUN,MAP2K4,MAPK10,MAPK12,MAPK8,MAPK9,NFKB2,NFKBIA,NFKBIB,PIN1,PPIB,RELA,STAT2,TBK1,TRAF6
Pyrimidine Deoxyribonucleotides De Novo Biosynthesis I	0.75	0.455	3.162	AK1,AK4,AK5,DTYMK,DUT,NME1,NME2,NME3,NME7,RRM1
Cardiac Hypertrophy Signaling (Enhanced)	0.75	0.359	10.955	ACVR1B,ACVR1C,ACVR2A,ADCY1,ADCY3,ADCY6,ADCY9,ADRA1B,ADRA1D,ADRA2C,AGT,AKT1,AKT2,AKT3,APEX1,ATF6,ATP2A2,CACNA1A,CACNA1B,CACNA1C,CACNA1D,CACNA1E,CACNA2D1,CACNA2D2,CACNA2D3,CACNB2,CACNB3,CACNB4,CACNG2,CACNG4,CACNG7,Calm1 (includes others),CAMK2G,CTNNB1,DIAPH1,DLG1,DVL1,EIF2B5,EIF4EBP1,EP300,FGF1,FGF11,FGF12,FGF13,FGF14,FGF22,FGF9,FGFRL1,FZD3,GDE1,GNA11,GNA12,GNA13,GNAI1,GNAI2,GNAI3,GNAQ,GNAS,GNB1,GN…
Estrogen-Dependent Breast Cancer Signaling	0.728	0.392	5	AKT1,AKT2,AKT3,ATF4,CREBBP,EGFR,HRAS,HSD17B10,HSD17B12,HSD17B4,HSD17B7,HSD17B8,IGF1R,JUN,MAPK1,MAPK3,NFKB2,NRAS,PIK3C2B,PIK3C3,PIK3CB,PIK3R3,PIK3R4,RALA,RAP1B,RAP2A,RASD1,RELA,RRAS,SRC,STAT5B
eNOS Signaling	0.714	0.376	4.128	ADCY1,ADCY3,ADCY6,ADCY9,AKT1,AKT2,AKT3,AQP5,BDKRB2,Calm1 (includes others),CASP3,CHRNA6,CHRNA7,CHRNB2,DNM2,FLT1,GNAQ,GNAS,GUCY1A1,GUCY1A2,GUCY1B1,HSP90AA1,HSP90AB1,HSP90B1,HSPA14,HSPA1A/HSPA1B,HSPA4,HSPA5,HSPA8,HSPA9,ITPR1,ITPR2,LPAR1,PDPK1,PIK3C2B,PIK3C3,PIK3CB,PIK3R3,PIK3R4,PLCG1,PRKAA2,PRKAB1,PRKAB2,PRKACA,PRKACB,PRKAR1A,PRKAR2A,PRKAR2B,PRKCA,PRKCG,PRKCI,PRKCZ,SLC7A1,STUB1,VEGFA,VEGFB
VEGF Family Ligand-Receptor Interactions	0.714	0.39	5.477	AKT1,AKT2,AKT3,FLT1,HRAS,MAP2K1,MAP2K2,MAPK1,MAPK3,NRAS,NRP2,PIK3C2B,PIK3C3,PIK3CB,PIK3R3,PIK3R4,PLA2G12A,PLA2G4E,PLCG1,PRKCA,PRKCG,PRKCI,PRKCZ,RALA,RAP1B,RAP2A,RASD1,RRAS,SOS1,SOS2,VEGFA,VEGFB
Bladder Cancer Signaling	0.697	0.381	4.243	CDK4,CDKN1A,DAPK1,E2F4,EGFR,FGF1,FGF11,FGF12,FGF13,FGF14,FGF22,FGF9,HDAC1,HDAC11,HDAC3,HDAC4,HDAC5,HDAC6,HDAC7,HDAC9,HRAS,MAP2K1,MAP2K2,MAPK1,MAPK3,MMP15,MMP16,MMP17,MMP19,MMP24,MMP28,NRAS,RALA,RAP1B,RAP2A,RASD1,RPS6KA5,RRAS,SIN3A,SUV39H1,TP53,VEGFA,VEGFB
IL-7 Signaling Pathway	0.688	0.39	3.8	AKT1,AKT2,AKT3,BAX,BCL2,CCND3,CDC25A,FOXO1,FOXO3,FOXO4,FOXO6,FYN,GSK3A,HGF,JAK1,JUN,MAPK1,MAPK12,MAPK3,PDPK1,PIK3C2B,PIK3C3,PIK3CB,PIK3R3,PIK3R4,PTK2,SLC2A1,SOS1,SOS2,STAT5B
CMP-N-acetylneuraminate Biosynthesis I (Eukaryotes)	0.662	0.6	#NUM!	CMAS,GNE,NANS
Rapoport-Luebering Glycolytic Shunt	0.662	0.6	#NUM!	BPGM,MINPP1,TIGAR
Regulation of the Epithelial-Mesenchymal Transition Pathway	0.662	0.368	#NUM!	AKT1,AKT2,AKT3,APC,APH1A,APH1B,ARAF,CDH12,CTNNB1,DVL1,EGFR,EGR1,ETS1,FGF1,FGF11,FGF12,FGF13,FGF14,FGF22,FGF9,FGFRL1,FRS2,FZD3,HGF,HIF1A,HRAS,ID2,JAG2,JAK1,JAK2,LEF1,MAP2K1,MAP2K2,MAP2K4,MAPK1,MAPK3,NFKB2,NOTCH2,NOTCH4,NRAS,PARD6A,PIK3C2B,PIK3C3,PIK3CB,PIK3R3,PIK3R4,PSENEN,PTPN11,PYGO1,PYGO2,RALA,RAP1B,RAP2A,RASD1,RBPJ,RELA,RHOA,RRAS,SMAD2,SMAD3,SMAD4,SOS1,SOS2,TCF3,TCF4,TCF7L2,TGFB2,TGFBR1,WNT3,W…
Cell Cycle: G2/M DNA Damage Checkpoint Regulation	0.656	0.4	-0.5	ATM,BTRC,CDC34,CDK7,CDKN1A,CUL1,EP300,FBXL5,MDM4,PTPMT1,RPRM,TOP2B,TP53,TRIP12,WEE1,YWHAB,YWHAE,YWHAG,YWHAH,YWHAQ
Calcium Transport I	0.648	0.5	2.236	ANXA5,ATP2A2,ATP2B3,ATP2B4,ATP2C1
Induction of Apoptosis by HIV1	0.644	0.391	2.2	APAF1,BAX,BCL2,BCL2L1,BIRC2,CASP3,DIABLO,ELP1,IKBKB,IKBKG,MAP2K4,MAP3K5,MAPK10,MAPK12,MAPK8,MAPK9,NFKB2,NFKBIA,NFKBIB,RELA,SLC25A3,SLC25A4,SLC25A5,TP53,XIAP
April Mediated Signaling	0.642	0.405	3	ELP1,IKBKB,IKBKG,JUN,MAP2K4,MAP3K1,MAPK1,MAPK10,MAPK12,MAPK8,MAPK9,NFAT5,NFKB2,NFKBIA,NFKBIB,RELA,TRAF6
Regulation of Cellular Mechanics by Calpain Protease	0.609	0.379	3.5	ACTN1,ACTN2,Actn3,ACTN4,CAPN11,CAPN3,CAPN5,CAPN7,CAPNS1,CCND3,CDK4,EGFR,EZR,HRAS,ITGA2B,ITGA9,ITGAV,ITGB2,ITGB4,ITGB5,MAPK1,MAPK3,NRAS,PTK2,RALA,RAP1B,RAP2A,RASD1,RRAS,SRC,TLN1,TLN2,VCL
Role of MAPK Signaling in Inhibiting the Pathogenesis of Influenza	0.609	0.384	4.315	ABHD3,ARAF,BAX,CASP3,JUN,LCAT,MAP2K1,MAP2K2,MAP2K4,MAP3K5,MAPK1,MAPK10,MAPK12,MAPK3,MAPK8,MAPK9,NFKB2,NFKBIA,NFKBIB,PLA2G12A,PLA2G4E,PLA2G7,PLAAT3,PNPLA2,PNPLA3,PNPLA8,PRDX6,RPS6KA3
Triacylglycerol Biosynthesis	0.595	0.392	3.638	AGPAT1,AGPAT4,AGPAT5,ELOVL1,ELOVL6,GPAM,GPAT4,LCLAT1,LPCAT4,LPGAT1,LPIN1,LPIN2,LPIN3,MBOAT2,MBOAT7,PLPP3,PLPP4,PLPP6,PNPLA3,SIRT2
B Cell Activating Factor Signaling	0.578	0.395	3.873	ELP1,IKBKB,IKBKG,JUN,MAP2K4,MAP3K1,MAPK1,MAPK10,MAPK12,MAPK8,MAPK9,NFAT5,NFKB2,NFKBIA,NFKBIB,RELA,TRAF6
TNFR2 Signaling	0.577	0.406	2.496	BIRC2,IKBKB,IKBKG,JUN,MAP2K4,MAP3K1,MAPK8,NFKB2,NFKBIA,NFKBIB,RELA,TBK1,XIAP
Serine Biosynthesis	0.573	0.667	#NUM!	PHGDH,UBAC2
Proline Degradation	0.573	0.667	#NUM!	ALDH4A1,LOC102724788/PRODH
Glutathione Biosynthesis	0.573	0.667	#NUM!	GCLC,GSS
Ascorbate Recycling (Cytosolic)	0.573	0.667	#NUM!	GSTO1,GSTO2
Tetrahydrobiopterin Biosynthesis I	0.573	0.667	#NUM!	PTS,SPR
Hypusine Biosynthesis	0.573	0.667	#NUM!	DOHH,EIF5A
Geranylgeranyldiphosphate Biosynthesis	0.573	0.667	#NUM!	COX10,GGPS1
Biotin-carboxyl Carrier Protein Assembly	0.573	0.667	#NUM!	ACACA,HLCS
Thiosulfate Disproportionation III (Rhodanese)	0.573	0.667	#NUM!	MPST,TST
Glycerol-3-phosphate Shuttle	0.573	0.667	#NUM!	GPD1,GPD2
Tetrahydrobiopterin Biosynthesis II	0.573	0.667	#NUM!	PTS,SPR
4-aminobutyrate Degradation I	0.573	0.667	#NUM!	ABAT,ALDH5A1
L-serine Degradation	0.573	0.667	#NUM!	SDSL,SRR
iNOS Signaling	0.564	0.391	3.873	Calm1 (includes others),CREBBP,HMGA1,IKBKB,IKBKG,IRAK1,IRAK2,JAK1,JAK2,JUN,LBP,MAPK1,MAPK12,NFKB2,NFKBIA,NFKBIB,RELA,TRAF6
IL-6 Signaling	0.561	0.368	6.252	AKT1,AKT2,AKT3,CEBPB,CSNK2B,ELP1,HRAS,HSPB1,IKBKB,IKBKG,IL1RAPL2,IL33,IL6ST,JAK2,JUN,LBP,MAP2K1,MAP2K2,MAP2K4,MAP4K4,MAPK1,MAPK10,MAPK12,MAPK3,MAPK8,MAPK9,NFKB2,NFKBIA,NFKBIB,NRAS,PIK3C2B,PIK3C3,PIK3CB,PIK3R3,PIK3R4,PTPN11,RALA,RAP1B,RAP2A,RASD1,RELA,RRAS,SOS1,SOS2,TRAF6,VEGFA
Chondroitin Sulfate Degradation (Metazoa)	0.554	0.438	2.646	ARSB,CEMIP,GM2A,HEXA,HEXB,HYAL1,OGA
G-Protein Coupled Receptor Signaling	0.554	0.35	10.372	ACKR1,ACKR3,ADCY1,ADCY3,ADCY6,ADCY9,ADGRA1,ADGRB1,ADGRB3,ADGRF5,ADGRG1,ADGRL1,ADORA1,ADORA2A,ADRA1B,ADRA1D,ADRA2C,AKT1,AKT2,AKT3,APEX1,ARRB1,ATF4,BDKRB2,Calm1 (includes others),CAMK2G,CAMK4,CCKBR,CELSR3,CHRM1,CHRM2,CHRM3,CHRM4,CNR1,CREBBP,CRK,CTNNB1,DRD2,DUSP4,DUSP6,ELP1,FOXO1,FOXO3,FOXO4,FOXO6,FYN,FZD3,GDE1,GNA11,GNA12,GNA13,GNAI1,GNAI2,GNAI3,GNAL,GNAO1,GNAQ,GNAS,GNAZ,GNB1,GNB2,GNB4,GNG10,GNG11,…
Pulmonary Fibrosis Idiopathic Signaling Pathway	0.544	0.355	9.344	ACTB,ACTG1,ACVR1B,ACVR1C,ACVR2A,ADAM10,ADAMTS1,AKT1,AKT2,AKT3,ARAF,BAX,BCL2,CCN2,COL11A1,COL11A2,COL12A1,COL5A1,COL5A3,Col6a4,COL9A2,CREBBP,CTNNB1,EED,EFNB2,EGFR,EGR1,EIF4EBP1,EP300,EPHB3,EZH1,EZH2,FGF9,FGFRL1,FOXO1,FOXO3,FOXO4,FOXO6,FZD3,GNA12,GNA13,HES1,HRAS,IL11RA,IL6ST,ITGAV,JAK2,JARID2,JUN,LATS1,LEF1,LPAR1,MAP2K1,MAP2K4,MAPK1,MAPK10,MAPK12,MAPK3,MAPK8,MAPK9,MMP15,MMP16,MMP17,MMP19,MMP24,MMP2…
Mitochondrial L-carnitine Shuttle Pathway	0.526	0.421	2.646	ACSBG1,ACSF2,ACSL1,ACSL3,ACSL4,ACSL5,SLC27A1,SLC27A4
Assembly of RNA Polymerase I Complex	0.519	0.455	2.236	POLR1A,POLR1D,POLR2F,TAF1B,TBP
Role of JAK family kinases in IL-6-type Cytokine Signaling	0.511	0.372	4.642	ADAM10,BCL2L1,CEBPD,CNTFR,HSP90AA1,HSP90AB1,HSP90B1,IL11RA,IL6ST,JAK1,JAK2,JUNB,LBP,LIFR,MAP2K4,MAPK1,MAPK10,MAPK12,MAPK3,MAPK8,MAPK9,PIAS1,PTPN11,SERPINA3,STAT5B,TGFB2,VEGFA,VEGFB,VIP
TNFR1 Signaling	0.499	0.38	3.441	APAF1,BIRC2,CASP2,CASP3,IKBKB,IKBKG,JUN,MAP2K4,MAP3K1,MAPK8,NFKB2,NFKBIA,NFKBIB,PAK1,PAK3,PAK5,PAK6,RELA,XIAP
DNA Double-Strand Break Repair by Non-Homologous End Joining	0.485	0.429	#NUM!	ATM,LIG3,MRE11,PARP1,WRN,XRCC6
Telomere Extension by Telomerase	0.485	0.429	#NUM!	MRE11,PINX1,TERF2,TNKS,TNKS2,XRCC6
Role of CHK Proteins in Cell Cycle Checkpoint Control	0.481	0.375	2.496	ATM,CDC25A,CDKN1A,E2F4,MRE11,PCNA,PPM1L,PPP2CB,PPP2R1A,PPP2R1B,PPP2R2D,PPP2R5A,PPP2R5E,PTPA,RAD9A,RFC2,RFC3,RFC5,RPA1,TLK1,TP53
GDP-mannose Biosynthesis	0.48	0.5	#NUM!	GPI,PMM1,PMM2
MIF Regulation of Innate Immunity	0.475	0.381	3.5	JUN,MAP2K4,MAPK1,MAPK10,MAPK12,MAPK3,MAPK8,MAPK9,MIF,NFKB2,NFKBIA,NFKBIB,PLA2G12A,PLA2G4E,RELA,TP53
Acetyl-CoA Biosynthesis III (from Citrate)	0.47	1	#NUM!	ACLY
Glutamine Biosynthesis I	0.47	1	#NUM!	GLUL
Sorbitol Degradation I	0.47	1	#NUM!	SORD
Methylglyoxal Degradation VI	0.47	1	#NUM!	LDHD
Asparagine Biosynthesis I	0.47	1	#NUM!	ASNS
Dermatan Sulfate Degradation (Metazoa)	0.462	0.412	2.646	CEMIP,FGFRL1,GM2A,HEXA,HEXB,HYAL1,OGA
Growth Hormone Signaling	0.455	0.368	4.69	CEBPA,IGF1R,IGF2,IRS1,JAK2,MAPK1,MAPK3,PDPK1,PIK3C2B,PIK3C3,PIK3CB,PIK3R3,PIK3R4,PLCG1,PRKCA,PRKCG,PRKCI,PRKCZ,RPS6KA2,RPS6KA3,RPS6KA5,RPS6KB2,RPS6KC1,SLC2A4,STAT5B
Citrulline Biosynthesis	0.439	0.444	2	GLS,GLS2,LOC102724788/PRODH,OAT
Ketolysis	0.439	0.444	#NUM!	ACAA2,ACAT1,ACAT2,BDH2
Folate Transformations I	0.439	0.444	2	MTHFD2,MTHFR,MTHFS,MTR
Kinetochore Metaphase Signaling Pathway	0.428	0.358	-0.822	ANAPC1,ANAPC11,ANAPC13,ANAPC2,ANAPC4,BOD1,BUB3,CDC16,CDC23,CDC27,CDCA8,CENPC,CENPO,ENSA,H2AC18/H2AC19,H2AX,H2AZ1,H2AZ2,MACROH2A1,MAD2L2,MIS12,PPP1CA,PPP1CB,Ppp1cc,PPP1R10,PPP1R11,PPP1R14A,PPP1R14B,PPP1R7,PPP2R5A,Ppp2r5c,PPP2R5E,PTTG1,RAD21,REC8,SMC1A,STAG1,STAG2,ZW10
Human Embryonic Stem Cell Pluripotency	0.424	0.352	6.693	ACVR2A,AKT1,AKT2,AKT3,APC,APC2,ARAF,BMP1,BMP3,CTNNB1,DVL1,FGFRL1,FOXD3,FOXO1,FZD3,HRAS,HSP90AA1,HSP90AB1,HSP90B1,ID1,ID2,ID3,ID4,INHBA,JAK1,JAK2,KLF2,LEFTY1,LIFR,MAP2K1,MAP2K2,MAP2K4,MAPK1,NFYB,NFYC,NGF,NRAS,PDGFA,PDGFRA,PDPK1,PIK3C2B,PIK3C3,PIK3CB,PIK3R3,PIK3R4,PRKCA,PRKCG,PRKCI,PRKCZ,RALA,RAP1B,RAP2A,RASD1,REST,RRAS,SMAD2,SMAD3,SMAD4,SMAD6,SMAD7,SMAD9,SOS1,SOS2,SOX2,TCF3,TFCP2L1,TGFB2,TGFBR1,WN…
Gluconeogenesis I	0.419	0.385	3.162	ALDOC,BPGM,ENO1,GAPDH,GPI,MDH2,ME1,ME2,ME3,PGK1
Apelin Liver Signaling Pathway	0.419	0.385	3.162	AGT,COL11A2,COL5A3,GSK3A,IRS1,MAP2K4,MAPK10,MAPK12,MAPK8,MAPK9
Maturity Onset Diabetes of Young (MODY) Signaling	0.411	0.361	#NUM!	ABCC8,APOD,APOE,APPL1,CACNA1A,CACNA1B,CACNA1C,CACNA1D,CACNA1E,CACNA2D1,CACNA2D2,CACNA2D3,CACNB2,CACNB3,CACNB4,CACNG2,CACNG4,CACNG7,CREBBP,EP300,GAPDH,INSR,KCNJ8,NFKB2,OGDH,UCP2
Xenobiotic Metabolism PXR Signaling Pathway	0.399	0.351	5.164	ALDH1A1,ALDH1B1,ALDH1L1,ALDH2,ALDH3B1,ALDH4A1,ALDH5A1,ALDH6A1,CAMK2G,CDK5,CHST1,CHST11,CHST15,CHST2,CREBBP,EP300,GSTK1,GSTM2,GSTM3,GSTM5,Gstm6,GSTO1,GSTO2,GSTP1,HS2ST1,HS3ST4,HS6ST1,HS6ST2,HS6ST3,HSP90AA1,HSP90AB1,HSP90B1,MED1,MGST1,MGST3,NDST3,NRIP1,PPP1CA,PPP1CB,Ppp1cc,PPP1R10,PPP1R11,PPP1R14A,PPP1R14B,PPP1R7,PRKACA,PRKACB,PRKAR1A,PRKAR2A,PRKAR2B,PRKCA,PRKCG,PRKCI,PRKCZ,SCAND1,SMOX,SRA1,SULT4A1…
Granzyme B Signaling	0.398	0.4	2.449	APAF1,CASP3,ENDOG,LMNB2,NUMA1,PARP1
Superpathway of Citrulline Metabolism	0.398	0.4	2.449	ASL,GLS,GLS2,LOC102724788/PRODH,NOS1,OAT
Serotonin Receptor Signaling	0.382	0.366	#NUM!	ADCY1,ADCY3,ADCY6,ADCY9,GUCY1A1,GUCY1B1,HTR1A,HTR1B,HTR2A,HTR5A,PTS,QDPR,SLC18A2,SMOX,SPR
Pyruvate Fermentation to Lactate	0.379	0.5	#NUM!	LDHA,LDHB
Spermine and Spermidine Degradation I	0.379	0.5	#NUM!	SAT1,SMOX
Eumelanin Biosynthesis	0.379	0.5	#NUM!	DDT,MIF
Arginine Degradation I (Arginase Pathway)	0.379	0.5	#NUM!	ALDH4A1,OAT
Oxidized GTP and dGTP Detoxification	0.379	0.5	#NUM!	DXO,RUVBL2
NAD Biosynthesis III	0.379	0.5	#NUM!	NAMPT,NMNAT1
Phenylalanine Degradation I (Aerobic)	0.379	0.5	#NUM!	PCBD2,QDPR
Molybdenum Cofactor Biosynthesis	0.379	0.5	#NUM!	GPHN,MOCS2
Fatty Acid β-oxidation III (Unsaturated, Odd Number)	0.379	0.5	#NUM!	ECI1,ECI2
tRNA Splicing	0.377	0.364	4	APEX1,GDE1,PDE10A,PDE1A,PDE1B,PDE2A,PDE4A,PDE4B,PDE6D,PDE7A,PDE7B,PDE8B,PDE9A,SMPDL3A,TRPT1,TSEN34
Role of IL-17A in Arthritis	0.364	0.358	#NUM!	IL17RC,MAP2K1,MAP2K2,MAP2K4,MAPK1,MAPK10,MAPK12,MAPK3,MAPK8,MAPK9,NFKB2,NFKBIA,NFKBIB,PIK3C2B,PIK3C3,PIK3CB,PIK3R3,PIK3R4,RELA
Ceramide Biosynthesis	0.355	0.429	#NUM!	DEGS2,SPTLC2,SPTSSA
Thioredoxin Pathway	0.355	0.429	#NUM!	NXN,TXN,TXNRD1
Inositol Pyrophosphates Biosynthesis	0.355	0.429	#NUM!	IP6K2,PPIP5K1,PPIP5K2
Glycoaminoglycan-protein Linkage Region Biosynthesis	0.355	0.429	#NUM!	B3GALT6,B3GAT2,B3GAT3
Cell Cycle Regulation by BTG Family Proteins	0.346	0.361	1	BTG1,BTG2,CDK4,CNOT7,E2F4,PPM1L,PPP2CB,PPP2R1A,PPP2R1B,PPP2R2D,PPP2R5A,PPP2R5E,PTPA
Role of BRCA1 in DNA Damage Response	0.338	0.35	1.155	ACTB,ACTL6B,ATM,CDKN1A,DPF1,E2F4,FAAP24,FANCB,FANCM,HLTF,MLH1,MRE11,MSH2,MSH6,RBBP8,RFC2,RFC3,RFC5,RPA1,SMARCA2,SMARCA4,SMARCC1,SMARCC2,SMARCD1,SMARCD3,TOPBP1,TP53,UIMC1
MYC Mediated Apoptosis Signaling	0.332	0.354	1.698	APAF1,BAX,BCL2,BCL2L1,CASP2,CASP3,CREBBP,IKBKB,IKBKG,MAX,NFKB2,PRKACA,PRKACB,PRKAR1A,PRKAR2A,PRKAR2B,TP53
Cholesterol Biosynthesis I	0.332	0.385	2.236	DHCR24,FDFT1,HSD17B7,NSDHL,SQLE
Cholesterol Biosynthesis II (via 24,25-dihydrolanosterol)	0.332	0.385	2.236	DHCR24,FDFT1,HSD17B7,NSDHL,SQLE
Cholesterol Biosynthesis III (via Desmosterol)	0.332	0.385	2.236	DHCR24,FDFT1,HSD17B7,NSDHL,SQLE
IL-13 Signaling Pathway	0.328	0.347	5.048	AKT1,AKT2,AKT3,ALOX15B,BCL2L1,CHI3L1,CTNNB1,FAM120A,FOSL2,FYN,HBEGF,IL17RC,IL33,JAK1,JAK2,JUN,MAPK1,MAPK12,MAPK3,MTOR,PDGFA,PIK3C2B,PIK3C3,PIK3CB,PIK3R3,PIK3R4,POSTN,RHOA,ROCK1,SRC,TGFB2,TP53,TRAF6
Glutaryl-CoA Degradation	0.321	0.368	2.449	ACAA2,ACAT1,ACAT2,HADH,HSD17B10,HSD17B4,PARK7
Fatty Acid α-oxidation	0.321	0.368	2.646	ALDH1A1,ALDH1B1,ALDH2,ALDH3B1,ALDH4A1,ALOX12B,BCO2
CD40 Signaling	0.318	0.348	3.545	ELP1,IKBKB,IKBKG,JUN,MAP2K1,MAP2K2,MAP2K4,MAPK1,MAPK10,MAPK12,MAPK3,MAPK8,MAPK9,NFKB2,NFKBIA,NFKBIB,PIK3C2B,PIK3C3,PIK3CB,PIK3R3,PIK3R4,RELA,TRAF6
Erythropoietin Signaling Pathway	0.317	0.343	4.989	AKT1,AKT2,AKT3,APAF1,ARNT,BCL2L1,BIRC2,CTNNB1,FOXO3,HBA1/HBA2,HBB,HIF1A,HRAS,IL17D,IL33,ITPR1,ITPR2,JAK2,JUN,MAP2K1,MAP2K2,MAPK1,MAPK3,MTOR,NFKB2,NFKBIA,NFKBIB,NRAS,PDPK1,PIK3C2B,PIK3C3,PIK3CB,PIK3R3,PIK3R4,PLCG1,PRKCA,PRKCG,PRKCI,PRKCZ,RAC1,RAC3,RALA,RAP1B,RAP2A,RASD1,RELA,RRAS,SHC2,SHC3,SOS1,SOS2,SRC,STAT5B,TGFB2,TNFSF12,TP53,XIAP
Glycolysis I	0.312	0.36	3	ALDOC,BPGM,ENO1,GAPDH,GPI,PFKL,PFKM,PFKP,PGK1
TWEAK Signaling	0.303	0.351	0.277	APAF1,BAG4,BIRC2,CASP3,IKBKB,IKBKG,NFKB2,NFKBIA,NFKBIB,RELA,TNFRSF12A,TNFSF12,XIAP
Stearate Biosynthesis I (Animals)	0.286	0.343	4.243	ACOT7,ACOT9,ACSBG1,ACSF2,ACSL1,ACSL3,ACSL4,ACSL5,BDH2,CBR1,DHCR24,DHRS1,ELOVL1,ELOVL6,LPCAT4,LPGAT1,MBOAT7,PPT1,PRXL2B,PTGR2,PTGR3,SIRT2,SLC27A1,SLC27A4
Death Receptor Signaling	0.278	0.34	3.053	ACIN1,ACTB,ACTG1,APAF1,BCL2,BIRC2,CASP2,CASP3,DIABLO,ELP1,HSPB1,IKBKB,IKBKG,LIMK1,MAP2K4,MAP3K5,MAP4K4,MAPK8,NFKB2,NFKBIA,NFKBIB,PARP1,PARP2,PARP6,RELA,ROCK1,SPTAN1,TBK1,TNFSF12,TNKS,TNKS2,XIAP
Putrescine Degradation III	0.266	0.35	2.646	ALDH1A1,ALDH1B1,ALDH2,ALDH3B1,ALDH4A1,SAT1,SMOX
NAD Salvage Pathway II	0.265	0.348	2.646	ACP1,ENPP5,NMNAT1,NT5C,NT5C1A,NT5C3B,NT5E,NT5M
Ethanol Degradation IV	0.265	0.348	2.646	ACSL1,ALDH1A1,ALDH1B1,ALDH2,ALDH3B1,ALDH4A1,CYGB,DIP2A
Sonic Hedgehog Signaling	0.265	0.345	-0.632	DYRK1A,GRK2,PRKACA,PRKACB,PRKAR1A,PRKAR2A,PRKAR2B,PTCH1,SHH,SUFU
Apelin Cardiac Fibroblast Signaling Pathway	0.265	0.348	1.414	AKT1,AKT2,AKT3,CCN2,PRKAA2,PRKAB1,PRKAB2,TGFB2
Sphingosine and Sphingosine-1-phosphate Metabolism	0.263	0.375	#NUM!	ACER2,NAAA,SGPP2
Phosphatidylethanolamine Biosynthesis II	0.263	0.375	#NUM!	ETNK1,PCYT2,SELENOI
Superoxide Radicals Degradation	0.263	0.375	#NUM!	CYGB,SOD1,SOD3
Arsenate Detoxification I (Glutaredoxin)	0.26	0.4	#NUM!	GSTO1,PNP
Arginine Biosynthesis IV	0.26	0.4	#NUM!	ASL,OAT
Proline Biosynthesis II (from Arginine)	0.26	0.4	#NUM!	OAT,PYCR3
Creatine-phosphate Biosynthesis	0.26	0.4	#NUM!	CKB,MAP4K4
Superpathway of Serine and Glycine Biosynthesis I	0.26	0.4	#NUM!	PHGDH,UBAC2
Tetrahydrofolate Salvage from 5,10-methenyltetrahydrofolate	0.26	0.4	#NUM!	GART,MTHFD2
Glutathione Redox Reactions II	0.26	0.4	#NUM!	GSR,TXNDC12
Citrulline-Nitric Oxide Cycle	0.26	0.4	#NUM!	ASL,NOS1
Acetate Conversion to Acetyl-CoA	0.26	0.4	#NUM!	ACSL1,DIP2A
Asparagine Degradation I	0.249	0.5	#NUM!	ASRGL1
UDP-D-xylose and UDP-D-glucuronate Biosynthesis	0.249	0.5	#NUM!	UXS1
L-DOPA Degradation	0.249	0.5	#NUM!	COMT
4-hydroxyproline Degradation I	0.249	0.5	#NUM!	ALDH4A1
Sulfate Activation for Sulfonation	0.249	0.5	#NUM!	PAPSS1
Anandamide Degradation	0.249	0.5	#NUM!	NAAA
Xanthine and Xanthosine Salvage	0.249	0.5	#NUM!	PNP
Thyroid Hormone Biosynthesis	0.249	0.5	#NUM!	CTSD
L-glutamine Biosynthesis II (tRNA-dependent)	0.249	0.5	#NUM!	QRSL1
Cysteine Biosynthesis/Homocysteine Degradation	0.249	0.5	#NUM!	CBS/LOC102724560
Threonine Degradation II	0.249	0.5	#NUM!	GCAT
Pulmonary Healing Signaling Pathway	0	0.323	6.929	ACKR3,ARAF,CFL1,CFL2,CHRNA7,CTNNB1,DLK1,EGFR,EP300,ETV5,FYN,FZD3,HBEGF,HIF1A,HRAS,LEF1,MAP2K4,MAPK1,MAPK10,MAPK12,MAPK3,MAPK8,MAPK9,MMP15,MMP16,MMP17,MMP19,MMP24,MMP28,NFKB2,NFKBIA,NOTCH2,NOTCH4,NRAS,PECAM1,PRKAA2,PRKAB1,PRKAB2,PRKCA,PRKCG,PRKCI,PRKCZ,RAC1,RALA,RAP1B,RAP2A,RASD1,RBPJ,RRAS,SMAD9,SOS1,SOS2,SRC,STAT5B,TCF3,TCF4,TCF7L2,TGFB2,VEGFA,VEGFB,WNT3,WNT4,WWTR1
Pyroptosis Signaling Pathway	0	0.229	0.688	BAX,CASP3,DHX9,ELAVL1,FOXO3,GAS5,GSDME,KCNQ1OT1,MAPK1,MAPK12,NEK7,NFKB2,NOL3,PRKACA,PRKACB,PRKAR1A,PRKAR2A,PRKAR2B,RHOA
Wound Healing Signaling Pathway	0	0.234	5.88	ACVR1B,ACVR1C,ACVR2A,CEBPB,COL11A1,COL11A2,COL12A1,COL5A1,COL5A3,Col6a4,COL9A2,EGFR,HBEGF,HRAS,IKBKB,IL17D,IL1RAPL2,IL33,ITGB4,JAK1,JAK2,JUN,LAMC1,LAMC2,MAP2K1,MAP2K2,MAP2K4,MAPK1,MAPK10,MAPK12,MAPK3,MAPK8,MAPK9,NFKB2,NFKBIA,NFKBIB,NRAS,PDGFA,PRKCA,RAC1,RALA,RAP1B,RAP2A,RASD1,RRAS,SHC2,SHC3,SOS1,SOS2,TAC1,TGFB2,TGFBR1,TNFSF12,TRAF6,VEGFA,VEGFB
CDX Gastrointestinal Cancer Signaling Pathway	0	0.229	-1.372	AKT1,AKT2,AKT3,AXIN2,BMP1,BMP3,CTNNB1,EFNB1,EGFR,FZD3,HBEGF,IKBKB,IKBKG,IL17D,IL33,JAK1,JAK2,JUN,LEF1,MAP2K1,MAP2K2,MAPK1,MAPK12,MAPK3,NFKB2,NOX1,PIK3C2B,PIK3C3,PIK3CB,PIK3R3,PIK3R4,PNN,RAC1,RAC3,RELA,SMAD4,SOX2,TCF3,TCF4,TCF7L2,TGFB2,TNFSF12,WNT3,WNT4
Immunogenic Cell Death Signaling Pathway	0	0.305	4.6	ATF4,ATG4D,BAX,BCAP31,BCL2,CALR,CASP3,DAPK1,DAPK3,DDIT3,EIF2A,EIF2AK3,HSP90AA1,HSP90AB1,HSP90B1,HSPA14,HSPA1A/HSPA1B,HSPA4,HSPA5,HSPA8,HSPA9,IRF3,LRP1,NFKB2,ROCK1
Macrophage Classical Activation Signaling Pathway	0	0.236	0.707	DLAT,DLD,EED,EZH2,HIF1A,HLA-DMA,IKBKB,IKBKG,IL17D,IL33,IRAK1,IRF3,JAK1,JAK2,JARID2,LBP,MAF,MERTK,NDUFS1,NFKB2,NFKBIA,NFKBIB,PDHA1,PDHB,PDHX,RBBP4,RBBP7,RELA,SDHA,SDHB,SDHC,STAT2,SUZ12,TGFB2,TNFSF12,TRAF6,UQCRC2
Multiple Sclerosis Signaling Pathway	0	0.24	5.689	BAX,C1QA,C1QC,C5,CAPN11,CAPN3,CAPN5,CAPN7,CAPNS1,DUSP6,EED,EZH2,GAS5,GRIN2B,GRIN2C,GRIN2D,GRINA,HLA-A,HLA-DMA,HLA-E,IL17D,IL17RC,IL33,JARID2,KCNG4,MAPK1,MAPK12,MAPK3,MBP,MGAT1,MOG,NCOA3,NFKB2,NR1H3,PARP1,PARP2,PARP6,RBBP4,RBBP7,SLC8A1,SLC8A2,SUZ12,TGFB2,TNFSF12,TNKS,TNKS2,UBR2
Pathogen Induced Cytokine Storm Signaling Pathway	0	0.165	6.102	AP3B1,BHLHE40,C5,CASP3,CCL21,CCL27,Ccl27a,CKLF,COL11A1,COL11A2,COL12A1,COL5A1,COL5A3,Col6a4,COL9A2,CX3CL1,CXCL14,FTH1,FTL,GSDME,HLA-DMA,HMGCR,IL17D,IL1RAPL2,IL33,IL6ST,IRF3,JAK1,JAK2,JUN,LYST,MAPK1,MAPK10,MAPK12,MAPK3,MAPK7,MAPK8,MAPK9,NFKB2,RYR1,RYR2,RYR3,SLC2A1,SLC2A3,SLC2A4,STAT4,STAT5B,TBK1,TGFB2,TNFSF12,VEGFA,VEGFB
Role Of Chondrocytes In Rheumatoid Arthritis Signaling Pathway	0	0.285	4.964	ADAMTS4,AKT1S1,CAMKK2,CASP3,CEBPA,CEBPB,CEBPD,EGR1,FOXO3,IL17RC,IL1RAPL2,IL33,IL6ST,IRAK1,JAK2,JUN,LRP1,MAP2K4,MAPK1,MAPK12,MAPK3,MAPK9,MMP15,MMP16,MMP17,MMP19,MMP24,MMP28,MTOR,NFKB2,PPP3CA,PPP3CB,PRKAA2,PRKAB1,PRKAB2,RPTOR,TRAF6,VEGFA,VEGFB
Role Of Osteoblasts In Rheumatoid Arthritis Signaling Pathway	0	0.253	1.05	ACVR2A,AKT1,AKT2,AKT3,APC,APC2,BCL2,BMP3,CSNK1A1,CSNK1E,CSNK1G1,CSNK1G2,CTNNB1,CTSA,CTSB,CTSD,CTSZ,DVL1,FRZB,FZD3,IGF1R,IL17D,IL33,IL6ST,JAK1,JAK2,LEF1,LRP1,LRP6,MAPK1,MAPK3,MMP15,MMP16,MMP17,MMP19,MMP24,MMP28,PIK3C2B,PIK3C3,PIK3CB,PIK3R3,PIK3R4,SFRP1,SMAD4,SMAD6,SMAD9,SRC,STAT2,STAT4,STAT5B,TCF3,TCF4,TCF7L2,TGFB2,TNFSF12,VEGFA,VEGFB,WNT3,WNT4
Role Of Osteoclasts In Rheumatoid Arthritis Signaling Pathway	0	0.326	7.8	ADAM10,ADAM11,ADAM18,ADAM19,ADAM22,ADAM23,ADAM9,AKT1,AKT2,AKT3,ARAF,ATF4,BCL2,BIRC2,Calm1 (includes others),CAMK4,CBL,COL11A1,COL11A2,COL12A1,COL5A1,COL5A3,Col6a4,COL9A2,CREBBP,CSF1R,CTNNA2,CTNNB1,ELP1,FOXO1,FOXO3,FOXO4,FOXO6,FRZB,GSN,HRAS,IKBKB,IKBKG,IL1RAPL2,JUN,MAP2K1,MAP2K2,MAP2K4,MAP3K5,MAPK1,MAPK10,MAPK12,MAPK3,MAPK8,MAPK9,MMP15,MMP16,MMP17,MMP19,MMP24,MMP28,NFKBIA,NFKBIB,NRAS,PIK3C2B,PIK3C…
IL-10 Signaling	0	0.297	-0.469	AKT1,AKT2,AKT3,ATF4,BCL2,BCL2L1,BHLHE40,BLVRB,CDKN1A,CDKN2D,CREBBP,DDIT4,ELP1,HIF1A,HLA-A,HLA-DMA,HLA-E,IKBKB,IKBKG,IL1RAPL2,IL33,IL6ST,JAK1,JUN,MAF,MAP2K4,MAP4K4,MAPK1,MAPK12,MAPK8,MTOR,NFKB2,NFKBIA,NFKBIB,PBX1,PRKAA2,PRKAB1,PRKAB2,RELA,STAT5B,TRAF6
Macrophage Alternative Activation Signaling Pathway	0	0.251	5.217	ABCA1,ACLY,ADORA2A,AKT1S1,AKT2,ATF4,CEBPB,CREBBP,CSF1R,EIF4EBP1,EPAS1,FCER1G,H3-3A/H3-3B,HLA-DMA,IL33,IRS1,JAK1,JAK2,JUN,LAMTOR1,LPL,MAF,MAPK1,MAPK12,MAPK3,MRC1,MTOR,NFKB2,NFKBIA,NFKBIB,NR1H2,NR1H3,NR3C1,PIK3C2B,PIK3C3,PIK3CB,PIK3R3,PIK3R4,RELA,RPS6KA5,RPS6KC1,RPTOR,RXRG,TGFB2,TSC22D3
S100 Family Signaling Pathway	0	0.294	13.073	ABCC1,ACKR1,ACKR3,ADAM10,ADGRA1,ADGRB1,ADGRB3,ADGRF5,ADGRG1,ADGRL1,ADORA1,ADORA2A,ADRA1B,ADRA1D,ADRA2C,AKT1,AKT2,AKT3,APP,ARAF,ARNT,ATF4,ATP2A2,Atp5e,ATP5F1A,ATP5F1B,ATP5F1C,ATP5F1D,ATP5PO,BCL2,BDKRB2,BSG,CACNA1A,CACNA1B,CACNA1C,CACNA1D,CACNA1E,CACNA1G,CACNA1I,CACNA2D1,CACNA2D2,CACNA2D3,CACNB2,CACNB3,CACNB4,CACNG2,CACNG4,CACNG7,Calm1 (includes others),CAMK2G,CASP3,CCKBR,CDKN1A,CELSR3,CHRM1,CHRM2,…
LPS/IL-1 Mediated Inhibition of RXR Function	0	0.315	0.447	ABCA1,ABCB9,ABCG1,ACOX1,ACSBG1,ACSF2,ACSL1,ACSL3,ACSL4,ACSL5,ALAS1,ALDH1A1,ALDH1B1,ALDH1L1,ALDH2,ALDH3B1,ALDH4A1,ALDH5A1,ALDH6A1,APOE,CHST1,CHST11,CHST15,CHST2,Cyp2d22,Cyp2j9,CYP2U1,ECSIT,FABP3,FABP5,FABP7,FMO5,GSTK1,GSTM2,GSTM3,GSTM5,Gstm6,GSTO1,GSTO2,GSTP1,HMGCS1,HMGCS2,HS2ST1,HS3ST4,HS6ST1,HS6ST2,HS6ST3,IL1RAPL2,IL33,IRAK1,JUN,LBP,MAP2K4,MAP3K1,MAPK8,MAPK9,MGST1,MGST3,NDST3,NR1H2,NR1H3,NR1I3,P…
Coagulation System	0	0.114	1	BDKRB2,F3,F8,SERPINC1
Acute Phase Response Signaling	0	0.335	5.286	AGT,AKT1,AKT2,AKT3,C1QA,C1QC,C4A/C4B,C5,CEBPB,CRABP1,ECSIT,ELP1,F8,FTL,HNRNPK,HRAS,IKBKB,IKBKG,IL33,IL6ST,IRAK1,JAK2,JUN,LBP,MAP2K1,MAP2K2,MAP2K4,MAP3K1,MAP3K5,MAPK1,MAPK12,MAPK3,MAPK8,MAPK9,MTOR,NFKB2,NFKBIA,NFKBIB,NR3C1,NRAS,PDPK1,PIK3CB,PIK3R3,PTPN11,RALA,RAP1B,RAP2A,RASD1,RELA,RRAS,SERPINA3,SOS1,SOS2,TCF3,TCF4,TF,TRAF6,TTR
Hepatic Cholestasis	0	0.256	#NUM!	ABCC1,ADCY1,ADCY3,ADCY6,ADCY9,ELP1,GUCY1A1,GUCY1B1,IKBKB,IKBKG,IL17D,IL1RAPL2,IL33,INSR,IRAK1,IRAK2,JUN,LBP,MAP2K4,MAP3K4,MAPK10,MAPK12,MAPK8,MAPK9,NFKB2,NFKBIA,NFKBIB,NR1H2,NR1H3,PPRC1,PRKACA,PRKACB,PRKAR1A,PRKAR2A,PRKAR2B,PRKCA,PRKCG,PRKCI,PRKCZ,RARA,RELA,SLCO1C1,TGFB2,TJP2,TNFSF12,TRAF6
LXR/RXR Activation	0	0.25	1.279	ABCA1,ABCG1,ACACA,AGT,APOD,APOE,C4A/C4B,CLU,ECHS1,FDFT1,HADH,HMGCR,IL1RAPL2,IL33,IRF3,LBP,LCAT,LPL,NFKB2,NR1H2,NR1H3,PCYOX1,PLTP,RELA,RXRG,TF,TTR,VTN
Hepatic Fibrosis / Hepatic Stellate Cell Activation	0	0.262	#NUM!	AGT,BAX,BCL2,CCL21,CCN2,COL11A1,COL11A2,COL12A1,COL5A1,COL5A3,Col6a4,COL9A2,ECE1,EGFR,FGF1,FLT1,HGF,IGF1R,IGF2,IGFBP4,IGFBP5,IL1RAPL2,LBP,LHX2,MYH10,MYH14,MYH2,MYH6,MYH7,MYH7B,MYH8,MYL4,MYL6,MYL6B,MYL9,MYO18A,MYO1H,NFKB2,PDGFA,PDGFRA,RELA,SMAD2,SMAD3,SMAD4,SMAD7,TGFB2,TGFBR1,VEGFA,VEGFB
VDR/RXR Activation	0	0.295	-0.535	CALB1,CDKN1A,CEBPA,CEBPB,EP300,FOXO1,GTF2B,HES1,IGFBP5,IGFBP6,KLK6,MED1,NCOA2,NCOA3,PDGFA,PRKCA,PRKCG,PRKCI,PRKCZ,PSMC5,RXRG,TGFB2,TRPV6
FXR/RXR Activation	0	0.252	#NUM!	AGT,AKT1,AKT2,AKT3,APOD,APOE,C4A/C4B,CLU,CREBBP,FOXO1,G6PC3,IL33,LCAT,LPL,MAP2K4,MAPK10,MAPK12,MAPK8,MAPK9,MTTP,NR1H3,PCYOX1,PLTP,RARA,SLC51A,TF,TTR,VLDLR,VTN
PXR/RXR Activation	0	0.3	2.828	ABCB9,AKT1,AKT2,AKT3,ALAS1,ALDH1A1,FOXO1,GSTM2,HMGCS2,INSR,NR1I3,NR3C1,PRKACA,PRKACB,PRKAR1A,PRKAR2A,PRKAR2B,RELA
IL-12 Signaling and Production in Macrophages	0	0.331	#NUM!	AKT1,AKT2,AKT3,APOD,APOE,CEBPB,CLU,ELP1,EP300,IKBKB,IKBKG,JUN,MAF,MAP2K1,MAP2K2,MAP2K4,MAPK1,MAPK10,MAPK12,MAPK3,MAPK8,MAPK9,NFKB2,NFKBIA,NFKBIB,PCYOX1,PIK3C2B,PIK3C3,PIK3CB,PIK3R3,PIK3R4,PRKCA,PRKCG,PRKCI,PRKCZ,RELA,STAT4,TGFB2,TRAF6
Role of RIG1-like Receptors in Antiviral Innate Immunity	0	0.314	2.646	CREBBP,EP300,IKBKB,IKBKG,IRF3,NFKB2,NFKBIA,NFKBIB,RELA,TBK1,TRAF6
Role of Pattern Recognition Receptors in Recognition of Bacteria and Viruses	0	0.21	4.082	C1QA,C1QC,C5,EIF2S1,IL17D,IL33,IRF3,MAP2K4,MAPK1,MAPK10,MAPK12,MAPK3,MAPK8,MAPK9,NFKB2,OAS1,PIK3C2B,PIK3C3,PIK3CB,PIK3R3,PIK3R4,PRKCA,PRKCG,PRKCI,PRKCZ,RELA,RNASEL,TGFB2,TNFSF12,TRAF6
Role of PKR in Interferon Induction and Antiviral Response	0	0.309	0.845	APAF1,BAX,CASP3,DNAJC3,EIF2S1,ELP1,HSP90AA1,HSP90AB1,HSP90B1,HSPA14,HSPA1A/HSPA1B,HSPA4,HSPA5,HSPA8,HSPA9,IKBKB,IKBKG,IRF3,JAK1,JUN,MAP2K4,MAPK1,MAPK10,MAPK12,MAPK3,MAPK8,MAPK9,METAP2,NFKB2,NFKBIA,NFKBIB,PDGFA,RELA,SCARA3,STAT2,TARBP2,TP53,TRAF6
TREM1 Signaling	0	0.169	3.464	AKT1,AKT2,AKT3,IRAK1,JAK2,MAPK1,MAPK3,NFKB2,PLCG1,RELA,STAT5B,TYROBP
Role of NFAT in Regulation of the Immune Response	0	0.14	6.078	AKAP5,AKT1,AKT2,AKT3,CABIN1,Calm1 (includes others),CD79A,CSNK1A1,CSNK1E,CSNK1G1,CSNK1G2,ELP1,FCER1G,FYN,GNA11,GNA12,GNA13,GNAI1,GNAI2,GNAI3,GNAL,GNAO1,GNAQ,GNAS,GNAZ,GNB1,GNB2,GNB4,GNG10,GNG11,GNG13,GNG2,GNG3,GNG5,GNG7,GSK3A,HLA-A,HLA-DMA,HRAS,IKBKB,IKBKG,IPO5,ITK,ITPR1,ITPR2,JUN,KPNA1,KPNA2,KPNA3,KPNA4,KPNA6,KPNB1,MAP2K1,MAP2K2,MAPK1,MAPK3,MEF2A,MEF2C,MEF2D,NFAT5,NFKB2,NFKBIA,NFKBIB,NRAS,PIK3C2…
FcγRIIB Signaling in B Lymphocytes	0	0.113	4.025	AKT1,CACNA1A,CACNA1B,CACNA1C,CACNA1D,CACNA1E,CACNA1G,CACNA1I,CACNA2D1,CACNA2D2,CACNA2D3,CACNB2,CACNB3,CACNB4,CACNG2,CACNG4,CACNG7,CD79A,HRAS,ITPR1,ITPR2,MAP2K4,MAPK10,MAPK12,MAPK8,MAPK9,NRAS,PDPK1,PIK3C2B,PIK3C3,PIK3CB,PIK3R3,PIK3R4,RALA,RAP1B,RAP2A,RASD1,RRAS,SOS1
CCR5 Signaling in Macrophages	0	0.178	4.243	CACNA1A,CACNA1B,CACNA1C,CACNA1D,CACNA1E,CACNA1G,CACNA1I,CACNA2D1,CACNA2D2,CACNA2D3,CACNB2,CACNB3,CACNB4,CACNG2,CACNG4,CACNG7,Calm1 (includes others),FCER1G,GNA11,GNA12,GNA13,GNAI1,GNAI2,GNAI3,GNAL,GNAO1,GNAQ,GNAS,GNAZ,GNB1,GNB2,GNB4,GNG10,GNG11,GNG13,GNG2,GNG3,GNG5,GNG7,ITPR1,ITPR2,JUN,MAP2K4,MAPK1,MAPK10,MAPK12,MAPK8,MAPK9,PLCG1,PRKCA,PRKCG,PRKCI,PRKCZ,PTK2B,Trbc2
Calcium-induced T Lymphocyte Apoptosis	0	0.0811	3.638	ATP2A2,CABIN1,Calm1 (includes others),EP300,FCER1G,HDAC1,HLA-A,HLA-DMA,ITPR1,ITPR2,MEF2D,NR4A1,PLCG1,PPP3CA,PPP3CB,PRKCA,PRKCG,PRKCI,PRKCZ,Trbc2,ZAP70
Cytotoxic T Lymphocyte-mediated Apoptosis of Target Cells	0	0.0342	1	APAF1,B2M,BCL2,CASP3,FCER1G,HLA-A,HLA-E,Trbc2
IL-17 Signaling	0	0.255	6.325	AKT1,AKT2,AKT3,CEBPB,HRAS,HSP90AA1,HSP90AB1,HSP90B1,IL17D,IL17RC,IL33,JAK1,JAK2,JUN,LCN2,MAP2K4,MAPK1,MAPK10,MAPK12,MAPK3,MAPK8,MAPK9,NRAS,PIK3C2B,PIK3C3,PIK3CB,PIK3R3,PIK3R4,RALA,RAP1B,RAP2A,RASD1,RELA,RGS16,RRAS,TGFB2,TNFSF12,TRAF6,VEGFA,VEGFB
Airway Pathology in Chronic Obstructive Pulmonary Disease	0	0.133	#NUM!	APOD,FGF1,FGF11,FGF12,FGF13,FGF14,FGF22,FGF9,IL17D,IL33,LCN2,PTGDS,TGFB2,TNFSF12
CTLA4 Signaling in Cytotoxic T Lymphocytes	0	0.168	-1.25	AKT1,AKT2,AKT3,AP1B1,AP1G1,AP1S1,AP1S2,AP2A1,AP2A2,Ap2b1,AP2M1,AP2S1,B2M,BCL2L1,CLTA,CLTB,CLTC,FCER1G,FYN,GSK3A,H2-T22,HLA-A,HLA-DMA,HLA-E,HRAS,ITGB2,ITK,JUN,MAP2K4,MAPK1,MAPK10,MAPK12,MAPK3,MAPK8,MAPK9,NCK1,NFAT5,NFKB2,NRAS,PIK3C2B,PIK3C3,PIK3CB,PIK3R3,PIK3R4,PLCG1,PLD3,PPM1L,PPP2CB,PPP2R1A,PPP2R1B,PPP2R2D,PPP2R5A,PPP2R5E,PTPA,PTPN11,RAC1,RAC3,RALA,RAP1B,RAP2A,RASD1,RRAS,SRC,TGFB2,Trbc2,ZAP70
Airway Inflammation in Asthma	0	0.0714	#NUM!	IL33,TGFB2
T Helper Cell Differentiation	0	0.0257	#NUM!	FCER1G,HLA-A,HLA-DMA,IL6ST,STAT4,TGFBR1,Trbc2
IL-9 Signaling	0	0.286	3.162	IRS1,JAK1,NFKB2,PIK3C2B,PIK3C3,PIK3CB,PIK3R3,PIK3R4,RELA,STAT5B
CD28 Signaling in T Helper Cells	0	0.158	5.337	ACTR2,ACTR3,AKT1,AKT2,AKT3,ARPC1A,ARPC3,ARPC4,ARPC5L,Calm1 (includes others),CSK,ELP1,FCER1G,FYN,HLA-A,HLA-DMA,IKBKB,IKBKG,ITK,ITPR1,ITPR2,JUN,MAP2K1,MAP2K2,MAP2K4,MAP3K1,MAPK10,MAPK12,MAPK8,MAPK9,NFAT5,NFKB2,NFKBIA,NFKBIB,PAK1,PDPK1,PIK3C2B,PIK3C3,PIK3CB,PIK3R3,PIK3R4,PLCG1,PPP3CA,PPP3CB,PTPN11,RAC1,RELA,Trbc2,WAS,ZAP70
IL-15 Signaling	0	0.0914	5.568	AKT1,AKT1S1,AKT2,AKT3,BCL2L1,HRAS,JAK1,JAK2,MAP2K1,MAP2K2,MAPK1,MAPK12,MAPK3,MTOR,NFKB2,NRAS,PIK3C2B,PIK3C3,PIK3CB,PIK3R3,PIK3R4,RAC3,RALA,RAP1B,RAP2A,RASD1,RELA,RPS6KB2,RPTOR,RRAS,STAT5B
Role of Cytokines in Mediating Communication between Immune Cells	0	0.027	#NUM!	IL33
Dendritic Cell Maturation	0	0.134	6.64	AKT1,AKT2,AKT3,ATF4,B2M,COL11A2,COL5A3,CREBBP,DDR2,ELP1,FCER1G,FSCN1,HLA-A,HLA-DMA,HLA-E,IKBKB,IKBKG,IL33,JAK2,LTBR,MAP2K4,MAPK1,MAPK10,MAPK12,MAPK3,MAPK8,MAPK9,NFKB2,NFKBIA,NFKBIB,PIK3C2B,PIK3C3,PIK3CB,PIK3R3,PIK3R4,PLCB1,PLCB3,PLCB4,PLCD4,PLCE1,PLCG1,PLCH2,PLCL1,PLCL2,RELA,STAT2,STAT4,TRAF6,Trbc2,TYROBP
Factors Promoting Cardiogenesis in Vertebrates	0	0.338	6.564	ACVR1B,ACVR1C,ACVR2A,APC,APC2,ATF4,BMP1,BMP3,CAMK2G,CREBBP,CTNNB1,DVL1,FZD3,LEF1,LRP1,LRP6,MAP2K4,MAPK10,MAPK12,MAPK8,MAPK9,MEF2C,MYH6,MYH7,PLCB1,PLCB3,PLCB4,PLCD4,PLCE1,PLCG1,PLCH2,PLCL1,PLCL2,PRKCA,PRKCG,PRKCI,PRKCZ,RHOA,ROCK1,SCN5A,SMAD2,SMAD4,SMAD9,TCF3,TCF4,TCF7L2,TGFB2,TGFBR1,WNT3,WNT4
Cardiomyocyte Differentiation via BMP Receptors	0	0.25	1	ACVR2A,MEF2C,MYH7,SMAD4,SMAD6,SMAD9
ICOS-ICOSL Signaling in T Helper Cells	0	0.111	4.315	AKT1,AKT2,AKT3,Calm1 (includes others),CAMK2G,CSK,FCER1G,GAB2,HLA-A,HLA-DMA,IKBKB,IKBKG,ITK,ITPR1,ITPR2,NFAT5,NFKB2,NFKBIA,NFKBIB,PDPK1,PIK3C2B,PIK3C3,PIK3CB,PIK3R3,PIK3R4,PLCG1,PLEKHA1,PLEKHA3,PPP3CA,PPP3CB,RAC1,RELA,Trbc2,ZAP70
Lipid Antigen Presentation by CD1	0	0.0448	#NUM!	AP2A1,AP2A2,Ap2b1,AP2M1,AP2S1,B2M,CALR,CANX,FCER1G,Trbc2
HMGB1 Signaling	0	0.316	6.633	AKT1,AKT2,AKT3,HAT1,HRAS,IL17D,IL33,JUN,KAT6A,Kat6b,KAT7,MAP2K1,MAP2K2,MAP2K4,MAPK1,MAPK10,MAPK12,MAPK3,MAPK8,MAPK9,NFKB2,NRAS,PIK3C2B,PIK3C3,PIK3CB,PIK3R3,PIK3R4,RAC1,RAC3,RALA,RAP1B,RAP2A,RASD1,RBBP7,RELA,RHOA,RHOB,RHOBTB2,RHOC,RHOF,RHOG,RHOT1,RHOT2,RHOU,RHOV,RND2,RRAS,TGFB2,TNFSF12
Role of NANOG in Mammalian Embryonic Stem Cell Pluripotency	0	0.328	4.914	ACVR2A,AKT1,AKT2,AKT3,APC,APC2,BMP1,BMP3,CTNNB1,DVL1,FOXD3,FZD3,HRAS,IL6ST,JAK1,JAK2,LIFR,MAP2K1,MAP2K2,MAPK1,MAPK3,NRAS,PIK3C2B,PIK3C3,PIK3CB,PIK3R3,PIK3R4,RALA,RAP1B,RAP2A,RASD1,RRAS,SMAD4,SMAD9,SOS1,SOS2,SOX2,TP53,WNT3,WNT4
CREB Signaling in Neurons	0	0.336	11.182	ACKR1,ACKR3,ADCY1,ADCY3,ADCY6,ADCY9,ADGRA1,ADGRB1,ADGRB3,ADGRF5,ADGRG1,ADGRL1,ADORA1,ADORA2A,ADRA1B,ADRA1D,ADRA2C,AKT1,AKT2,AKT3,ATF4,BDKRB2,CACNA1A,CACNA1B,CACNA1C,CACNA1D,CACNA1E,CACNA1G,CACNA1I,CACNA2D1,CACNA2D2,CACNA2D3,CACNB2,CACNB3,CACNB4,CACNG2,CACNG4,CACNG7,Calm1 (includes others),CAMK2G,CAMK4,CCKBR,CELSR3,CHRM1,CHRM2,CHRM3,CHRM4,CNR1,CREBBP,DRD2,EGFR,EP300,FLT1,FZD3,GNA11,GNA12,GNA13,GNA…
Type I Diabetes Mellitus Signaling	0	0.104	3.838	APAF1,BCL2,CASP3,CPE,FCER1G,GAD1,GAD2,HLA-A,HLA-DMA,HLA-E,HSPD1,ICA1,IKBKB,IKBKG,IRAK1,JAK1,JAK2,MAP2K4,MAP3K5,MAPK1,MAPK10,MAPK12,MAPK8,MAPK9,NFKB2,NFKBIA,NFKBIB,PIAS1,PTPRN,RELA,TRAF6,Trbc2
Basal Cell Carcinoma Signaling	0	0.246	3.317	APC,APC2,BMP1,BMP3,CTNNB1,DVL1,FZD3,LEF1,PTCH1,SHH,SUFU,TCF3,TCF4,TCF7L2,TP53,WNT3,WNT4
Primary Immunodeficiency Signaling	0	0.114	#NUM!	ADA,CD79A,IKBKG,RFXANK,ZAP70
Allograft Rejection Signaling	0	0.0263	#NUM!	B2M,FCER1G,H2-T22,HLA-A,HLA-DMA,HLA-E,Trbc2
Autoimmune Thyroid Disease Signaling	0	0.0202	#NUM!	FCER1G,HLA-A,HLA-DMA,HLA-E,Trbc2
Graft-versus-Host Disease Signaling	0	0.0247	#NUM!	FCER1G,HLA-A,HLA-DMA,HLA-E,IL33,Trbc2
p70S6K Signaling	0	0.161	5.259	AGT,AKT1,AKT2,AKT3,BCAP31,CD79A,EEF2K,EGFR,GNAI1,GNAI2,GNAI3,GNAQ,HRAS,IRS1,JAK1,MAP2K1,MAP2K2,MAPK1,MAPK3,MAPT,MTOR,NRAS,PDPK1,PIK3C2B,PIK3C3,PIK3CB,PIK3R3,PIK3R4,PLCB1,PLCB3,PLCB4,PLCD4,PLCE1,PLCG1,PLCH2,PLCL1,PLCL2,PPM1L,PPP2CB,PPP2R1A,PPP2R1B,PPP2R2D,PPP2R5A,PPP2R5E,PRKCA,PRKCG,PRKCI,PRKCZ,PTPA,RALA,RAP1B,RAP2A,RASD1,RPS6,RRAS,SOS1,SOS2,SRC,YWHAB,YWHAE,YWHAG,YWHAH,YWHAQ
G Protein Signaling Mediated by Tubby	0	0.147	5.578	FCER1G,GNA11,GNA12,GNA13,GNAI1,GNAI2,GNAI3,GNAL,GNAO1,GNAQ,GNAS,GNAZ,GNB1,GNB2,GNB4,GNG10,GNG11,GNG13,GNG2,GNG3,GNG5,GNG7,IFT122,IFT140,IFT43,INSR,ITK,JAK2,MERTK,NAMPT,NCK1,PLCB1,PLCB3,PLCB4,PLCG1,THRA,Trbc2,TTC21B,TUB,WDR19,WDR35
Communication between Innate and Adaptive Immune Cells	0	0.0129	#NUM!	B2M,CD79A,FCER1G,HLA-A,HLA-E,IL33,Trbc2
Crosstalk between Dendritic Cells and Natural Killer Cells	0	0.183	1.89	ACTB,ACTG1,CAMK2G,FSCN1,HLA-A,HLA-E,IL3RA,LTBR,NFKB2,RELA,TLN1,TLN2,TYROBP
Systemic Lupus Erythematosus Signaling	0	0.11	#NUM!	AKT1,AKT2,AKT3,BDKRB2,C5,CAMK4,CBL,CD72,CD79A,EFTUD2,FCER1G,HLA-A,HLA-E,HNRNPC,HRAS,IL33,JUN,LSM1,LSM10,LSM12,LSM2,LSM3,LSM4,LSM5,LSM6,LSM7,LSM8,MAPK1,MAPK3,MTOR,NFAT5,NRAS,PIK3C2B,PIK3C3,PIK3CB,PIK3R3,PIK3R4,PLCG1,PRPF19,PRPF38A,PRPF4,PRPF40B,PRPF4B,PRPF8,RALA,RAP1B,RAP2A,RASD1,RNPC3,RRAS,SART1,SNRNP200,SNRNP25,SNRNP27,SNRNP48,SNRNP70,Snrpa (includes others),SNRPA1,SNRPB2,Snrpc,SNRPD2,Snrpe,SNRP…
CDC42 Signaling	0	0.178	4.529	ACTR2,ACTR3,APC,APC2,ARPC1A,ARPC3,ARPC4,ARPC5L,B2M,BAIAP2,CDC42SE1,CFL1,CFL2,CLIP1,DIAPH1,EXOC1,EXOC2,EXOC3,EXOC4,EXOC5,EXOC7,EXOC8,FCER1G,H2-T22,HLA-A,HLA-DMA,HLA-E,IQGAP1,IQGAP2,ITGA2B,ITGA9,ITGAV,ITGB2,ITGB4,ITGB5,ITK,JUN,LIMK1,MAP2K4,MAPK1,MAPK10,MAPK12,MAPK8,MAPK9,MYL12A,MYL12B,MYL4,MYL6,MYL6B,MYL9,MYLK,PAK1,PAK3,PARD6A,PPP1CB,Ppp1r12b,PRKCI,PRKCZ,RALA,RASA1,SRC,TNK2,Trbc2,WAS
FAK Signaling	0	0.222	11.795	ACKR1,ACKR3,ACTR2,ACTR3,ACVR1B,ACVR1C,ACVR2A,ADGRA1,ADGRB1,ADGRB3,ADGRF5,ADGRG1,ADGRL1,ADORA1,ADORA2A,ADRA1B,ADRA1D,ADRA2C,AGO2,AKT1,AKT2,AKT3,APC,ARHGAP35,ARPC1A,ARPC3,ARPC4,ARPC5L,ASAP1,BDKRB2,CAPN11,CAPN3,CAPN5,CAPN7,CAPNS1,CCKBR,CDH5,CELSR3,CHRM1,CHRM2,CHRM3,CHRM4,CNR1,COL11A2,COL5A3,CRK,CRKL,CSK,CTNNB1,DOCK1,DRD2,EFNA1,EFNA2,EFNB1,EFNB2,EFNB3,EGFR,ELK3,ETS1,ETS2,FCER1G,FLT1,FYN,FZD3,GIT1,GPR…
Retinoic acid Mediated Apoptosis Signaling	0	0.25	3	APAF1,CASP3,CRABP1,DAP3,PARP1,PARP2,PARP6,RARA,RXRG,TNKS,TNKS2
Role of Osteoblasts, Osteoclasts and Chondrocytes in Rheumatoid Arthritis	0	0.303	#NUM!	ACVR2A,ADAMTS4,AKT1,AKT2,AKT3,APC,APC2,BCL2,BIRC2,BMP1,BMP3,Calm1 (includes others),CBL,CSF1R,CSNK1A1,CSNK1E,CSNK1G1,CSNK1G2,CTNNB1,DKK3,DKKL1,DVL1,ELP1,FOXO1,FRZB,FZD3,GSN,IKBKB,IKBKG,IL1RAPL2,IL33,JUN,LEF1,LRP1,LRP6,MAP2K4,MAP3K5,MAPK1,MAPK10,MAPK12,MAPK3,MAPK8,MAPK9,NFAT5,NFKBIA,NFKBIB,PIK3C2B,PIK3C3,PIK3CB,PIK3R3,PIK3R4,PPP3CA,PPP3CB,PTK2B,RELA,SFRP1,SMAD4,SMAD6,SMAD9,SRC,TCF3,TCF4,TCF7L2,TRA…
Phospholipase C Signaling	0	0.158	8.102	ADCY1,ADCY3,ADCY6,ADCY9,ARHGEF10,ARHGEF12,ARHGEF17,ARHGEF18,ARHGEF2,ARHGEF3,ARHGEF4,ARHGEF9,ATF4,Calm1 (includes others),CAMK4,CD79A,CREBBP,EP300,FCER1G,FYN,GNA13,GNAQ,GNAS,GNB1,GNB2,GNB4,GNG10,GNG11,GNG13,GNG2,GNG3,GNG5,GNG7,GUCY1A1,GUCY1B1,HDAC1,HDAC11,HDAC3,HDAC4,HDAC5,HDAC6,HDAC7,HDAC9,HRAS,ITGA2B,ITGA9,ITGAV,ITGB2,ITGB4,ITGB5,ITK,ITPR1,ITPR2,MAP2K1,MAP2K2,MAPK1,MAPK3,MEF2A,MEF2C,MEF2D,MYL12A…
Altered T Cell and B Cell Signaling in Rheumatoid Arthritis	0	0.0163	#NUM!	CCL21,CD79A,FCER1G,HLA-A,HLA-DMA,IL33,NFKB2,RELA,Trbc2
Atherosclerosis Signaling	0	0.237	#NUM!	ABHD3,ALOX12B,ALOX15B,APOD,APOE,CLU,COL11A2,COL5A3,F3,GLG1,IL33,ITGB2,LCAT,LPL,NFKB2,PCYOX1,PDGFA,PLA2G12A,PLA2G4E,PLA2G7,PLAAT3,PNPLA2,PNPLA3,PNPLA8,PRDX6,RELA,TNFRSF12A,TNFSF12
Role of Macrophages, Fibroblasts and Endothelial Cells in Rheumatoid Arthritis	0	0.303	#NUM!	ADAMTS4,AKT1,AKT2,AKT3,APC,APC2,ATF4,C5,Calm1 (includes others),CAMK2G,CEBPA,CEBPB,CEBPD,CREBBP,CSNK1A1,CSNK1E,CSNK1G1,CSNK1G2,CTNNB1,DKK3,DKKL1,DVL1,ELP1,FRZB,FZD3,GNAO1,GNAQ,HRAS,IKBKB,IKBKG,IL17RC,IL1RAPL2,IL33,IL6ST,IRAK1,IRAK2,JAK2,JUN,LEF1,LRP1,LRP6,LTBR,MAP2K1,MAP2K2,MAP2K4,MAPK1,MAPK3,MAPK9,MIF,NFAT5,NFKBIA,NFKBIB,NRAS,PDGFA,PIK3C2B,PIK3C3,PIK3CB,PIK3R3,PIK3R4,PLCB1,PLCB3,PLCB4,PLCD4,PLCE…
B Cell Development	0	0.0104	#NUM!	CD79A,HLA-A,HLA-DMA
Breast Cancer Regulation by Stathmin1	0	0.299	9.271	ACKR1,ACKR3,ADGRA1,ADGRB1,ADGRB3,ADGRF5,ADGRG1,ADGRL1,ADORA1,ADORA2A,ADRA1B,ADRA1D,ADRA2C,ANKHD1/ANKHD1-EIF4EBP3,ARHGEF10,ARHGEF12,ARHGEF17,ARHGEF18,ARHGEF2,ARHGEF3,ARHGEF4,ARHGEF9,ATF4,BDKRB2,CAMK1D,CAMK1G,CAMK2G,CAMK4,CCKBR,CCND3,CDK4,CELSR3,CHRM1,CHRM2,CHRM3,CHRM4,CNR1,CREBBP,DRD2,E2F4,FZD3,GNA13,GNAQ,GNB1,GNB2,GNB4,GNG10,GNG11,GNG13,GNG2,GNG3,GNG5,GNG7,GPR108,GPR135,GPR137,GPR137C,GPR151,GPR1…
Neuroprotective Role of THOP1 in Alzheimer's Disease	0	0.245	-1.213	AGT,APP,ECE1,ENDOU,HLA-A,HLA-E,HTRA1,HTRA3,KLK6,KLK8,MAPT,MME,PDYN,PNOC,PREP,PRKACA,PRKACB,PRKAR1A,PRKAR2A,PRKAR2B,PRSS36,PRSS45P,PRSS50,SERPINA3,SST,TAC1,YWHAE
Regulation of IL-2 Expression in Activated and Anergic T Lymphocytes	0	0.146	4.727	Calm1 (includes others),ELP1,FCER1G,FYN,HRAS,IKBKB,IKBKG,JUN,MAP2K1,MAP2K2,MAP2K4,MAP3K1,MAPK1,MAPK10,MAPK12,MAPK3,MAPK8,MAPK9,NFAT5,NFKB2,NFKBIA,NFKBIB,NRAS,PLCG1,PPP3CA,PPP3CB,RAC1,RALA,RAP1B,RAP2A,RASD1,RELA,RRAS,SMAD2,SMAD3,SMAD4,SOS1,SOS2,TGFB2,TGFBR1,TOB1,Trbc2,ZAP70
Role of WNT/GSK-3β Signaling in the Pathogenesis of Influenza	0	0.277	1.134	APC,APC2,CSNK1A1,CSNK1E,CSNK1G1,CSNK1G2,CTNNB1,DVL1,FZD3,LEF1,NCOA2,NCOA3,NCOA4,TCF3,TCF4,TCF7L2,WNT3,WNT4
NUR77 Signaling in T Lymphocytes	0	0.117	2.785	APAF1,B2M,BCL2,CABIN1,Calm1 (includes others),CASP3,EP300,FCER1G,H2-T22,HDAC1,HDAC7,HDAC9,HLA-A,HLA-DMA,HLA-E,MAP2K1,MAP2K2,MAP3K2,MAP3K3,MAPK1,MAPK3,MAPK7,MEF2D,NR4A1,PCNA,PDK1,PPP3CA,PPP3CB,PRKCA,PRKCG,PRKCI,PRKCZ,RPS6KA3,SIN3A,Trbc2
PKCθ Signaling in T Lymphocytes	0	0.182	6.708	CACNA1A,CACNA1B,CACNA1C,CACNA1D,CACNA1E,CACNA1G,CACNA1I,CACNA2D1,CACNA2D2,CACNA2D3,CACNB2,CACNB3,CACNB4,CACNG2,CACNG4,CACNG7,CAMK2G,FCER1G,FYN,HLA-A,HLA-DMA,HRAS,IKBKB,IKBKG,ITPR1,ITPR2,JUN,MAP2K4,MAP3K1,MAP3K10,MAP3K13,MAP3K2,MAP3K3,MAP3K4,MAP3K5,Map3k7,MAP3K9,MAPK1,MAPK3,MAPK8,NFAT5,NFKB2,NFKBIA,NFKBIB,NRAS,PIK3C2B,PIK3C3,PIK3CB,PIK3R3,PIK3R4,PLCG1,PPP3CA,PPP3CB,RAC1,RAC3,RALA,RAP1B,RAP2A,RASD1…
Role of Hypercytokinemia/hyperchemokinemia in the Pathogenesis of Influenza	0	0.134	1	IFIT3,IL33,IRF3,ISG15,JAK1,NFKB2,OAS1,S1PR1,STAT2
Antiproliferative Role of TOB in T Cell Signaling	0	0.0546	0.905	CDC34,CUL1,FCER1G,MAPK1,PABPC1,SMAD2,SMAD3,SMAD4,TGFB2,TGFBR1,TOB1,Trbc2,TWSG1
MSP-RON Signaling Pathway	0	0.255	#NUM!	ACTB,ACTG1,IL3RA,ITGB2,JAK2,KLK6,KLK8,PIK3C2B,PIK3C3,PIK3CB,PIK3R3,PIK3R4,PRKCZ,RPS6KA2
OX40 Signaling Pathway	0	0.0709	2.496	B2M,BCL2,BCL2L1,FCER1G,H2-T22,HLA-A,HLA-DMA,HLA-E,JUN,MAP2K4,MAPK10,MAPK12,MAPK8,MAPK9,NFKB2,NFKBIA,NFKBIB,RELA,Trbc2
PI3K Signaling in B Lymphocytes	0	0.135	6.351	AKT1,AKT2,AKT3,ATF4,ATF5,ATF6,Calm1 (includes others),CAMK2G,CBL,CD79A,CD81,DAPP1,FOXO3,FYN,HRAS,IKBKB,IKBKG,IRS1,ITPR1,ITPR2,JUN,MAP2K1,MAP2K2,MAPK1,MAPK3,NFAT5,NFKB2,NFKBIA,NFKBIB,NRAS,PDPK1,PIK3CB,PLCB1,PLCB3,PLCB4,PLCD4,PLCE1,PLCG1,PLCH2,PLCL1,PLCL2,PLEKHA1,PLEKHA3,PPP3CA,PPP3CB,PRKCI,PRKCZ,RAC1,RALA,RAP1B,RAP2A,RASD1,RELA,RRAS
Extrinsic Prothrombin Activation Pathway	0	0.125	#NUM!	F3,SERPINC1
MIF-mediated Glucocorticoid Regulation	0	0.294	2.53	MAPK1,MAPK3,MIF,NFKB2,NFKBIA,NFKBIB,NR3C1,PLA2G12A,PLA2G4E,RELA
Tumoricidal Function of Hepatic Natural Killer Cells	0	0.227	#NUM!	APAF1,BAX,CASP3,ENDOG,M6PR
Intrinsic Prothrombin Activation Pathway	0	0.154	0.816	COL11A2,COL5A3,F8,KLK6,KLK8,SERPINC1
DNA Double-Strand Break Repair by Homologous Recombination	0	0.214	#NUM!	ATM,MRE11,RPA1
Role of IL-17A in Psoriasis	0	0.111	#NUM!	IL17RC
Role of IL-17F in Allergic Inflammatory Airway Diseases	0	0.31	3.464	ATF4,CREBBP,IL17RC,MAP2K1,MAP2K2,MAPK1,MAPK3,NFKB2,RELA,RPS6KA2,RPS6KA3,RPS6KA5,TRAF6
Differential Regulation of Cytokine Production in Intestinal Epithelial Cells by IL-17A and IL-17F	0	0.0588	#NUM!	LCN2
Role of JAK1, JAK2 and TYK2 in Interferon Signaling	0	0.217	#NUM!	JAK1,JAK2,NFKB2,RELA,STAT2
Role of JAK2 in Hormone-like Cytokine Signaling	0	0.286	2.138	BCL2,BCL2L1,CCND3,HLTF,IRS1,JAK1,JAK2,NPY,PRLR,PTPN1,PTPN11,SH2B3,SIRPA,STAT5B,VEGFA,VEGFB
Role of JAK1 and JAK3 in γc Cytokine Signaling	0	0.309	#NUM!	CRLF2,HRAS,IRS1,JAK1,JAK2,MAPK1,MAPK3,NRAS,PIK3C2B,PIK3C3,PIK3CB,PIK3R3,PIK3R4,PTK2B,PTPN11,RALA,RAP1B,RAP2A,RASD1,RRAS,STAT5B
Embryonic Stem Cell Differentiation into Cardiac Lineages	0	0.1	#NUM!	SOX2
Hematopoiesis from Pluripotent Stem Cells	0	0.0124	#NUM!	FCER1G,KITLG,Trbc2
Hematopoiesis from Multipotent Stem Cells	0	0.0909	#NUM!	KITLG
Transcriptional Regulatory Network in Embryonic Stem Cells	0	0.231	#NUM!	FOXD3,GBX2,H3-3A/H3-3B,KAT6A,PAX6,REST,SET,SIX3,SKIL,SMARCAD1,SOX2,ZFHX3
Estrogen-mediated S-phase Entry	0	0.154	1	CDC25A,CDK4,CDKN1A,E2F4
Heparan Sulfate Biosynthesis	0	0.316	4.899	AARSD1,ALDH2,B3GALT6,B3GAT2,B3GAT3,CHST1,CHST11,CHST15,CHST2,DTD2,EXT1,EXT2,EXTL1,GLCE,HS2ST1,HS3ST4,HS6ST1,HS6ST2,HS6ST3,NDST3,PNPLA7,PPME1,PRDX6,SULT4A1,UST
NAD Biosynthesis from 2-amino-3-carboxymuconate Semialdehyde	0	0.2	#NUM!	NMNAT1
Bupropion Degradation	0	0.136	#NUM!	CYP2U1,CYP4F8,POR
Retinoate Biosynthesis I	0	0.103	2	ALDH1A1,DHRS3,DHRS4,RDH11
Glucose and Glucose-1-phosphate Degradation	0	0.273	#NUM!	HK1,HKDC1,PGM3
Thyroid Hormone Metabolism II (via Conjugation and/or Degradation)	0	0.214	2.449	B3GAT3,B4GAT1,CSGALNACT1,EXT2,LARGE1,Sult1a1
NAD biosynthesis II (from tryptophan)	0	0.0909	#NUM!	NMNAT1
Nicotine Degradation III	0	0.188	2.828	B3GAT3,B4GAT1,CSGALNACT1,CYP2U1,CYP4F8,EXT2,FMO5,LARGE1,POR
Prostanoid Biosynthesis	0	0.3	#NUM!	PTGDS,PTGES2,PTGES3
Dopamine Degradation	0	0.32	2.828	ALDH1A1,ALDH1B1,ALDH2,ALDH3B1,ALDH4A1,COMT,SMOX,Sult1a1
Heparan Sulfate Biosynthesis (Late Stages)	0	0.306	4.583	AARSD1,ALDH2,CHST1,CHST11,CHST15,CHST2,DTD2,EXT1,EXT2,EXTL1,GLCE,HS2ST1,HS3ST4,HS6ST1,HS6ST2,HS6ST3,NDST3,PNPLA7,PPME1,PRDX6,SULT4A1,UST
Androgen Biosynthesis	0	0.0588	#NUM!	Gsta4
Trehalose Degradation II (Trehalase)	0	0.333	#NUM!	HK1,HKDC1
Protein Citrullination	0	0.2	#NUM!	PADI2
Ubiquinol-10 Biosynthesis (Eukaryotic)	0	0.3	2.646	BCKDHA,COQ2,CYP26B1,Cyp2d22,CYP46A1,DDT,MICAL1,MICAL2,MICAL3
Acyl-CoA Hydrolysis	0	0.214	#NUM!	ACOT7,ACOT9,PPT1
Pentose Phosphate Pathway (Oxidative Branch)	0	0.2	#NUM!	PGLS
Urea Cycle	0	0.167	#NUM!	ASL
Heme Degradation	0	0.25	#NUM!	BLVRB
The Visual Cycle	0	0.136	#NUM!	DHRS3,DHRS4,RDH11
Chondroitin and Dermatan Biosynthesis	0	0.333	#NUM!	CHSY3,CSGALNACT1
Sucrose Degradation V (Mammalian)	0	0.1	#NUM!	ALDOC
Melatonin Degradation I	0	0.191	3	B3GAT3,B4GAT1,CSGALNACT1,CYP2U1,CYP4F8,EXT2,LARGE1,POR,Sult1a1
Triacylglycerol Degradation	0	0.296	3.873	AARSD1,ABHD16A,ABHD2,ALDH2,DAGLA,DAGLB,DDHD2,DTD2,LPL,MGLL,NDST3,PNPLA2,PNPLA3,PNPLA7,PPME1,PRDX6
Guanine and Guanosine Salvage I	0	0.333	#NUM!	PNP
Heme Biosynthesis from Uroporphyrinogen-III I	0	0.25	#NUM!	CPOX
Phospholipases	0	0.333	4.243	ABHD3,LCAT,LPL,PLA2G12A,PLA2G4E,PLA2G7,PLAAT3,PLCB1,PLCB3,PLCB4,PLCD4,PLCE1,PLCG1,PLCH2,PLCL1,PLCL2,PLD3,PNPLA2,PNPLA3,PNPLA8,PRDX6
Tetrapyrrole Biosynthesis II	0	0.2	#NUM!	ALAS1
Choline Biosynthesis III	0	0.143	#NUM!	PCYT1A,PLD3
Estrogen Biosynthesis	0	0.2	2.828	CYP2U1,CYP4F8,HSD17B10,HSD17B12,HSD17B4,HSD17B7,HSD17B8,POR
Arginine Degradation VI (Arginase 2 Pathway)	0	0.333	#NUM!	OAT,PYCR3
Tryptophan Degradation X (Mammalian, via Tryptamine)	0	0.24	2.449	ALDH1A1,ALDH1B1,ALDH2,ALDH3B1,ALDH4A1,SMOX
Leukotriene Biosynthesis	0	0.286	1	GGT7,LTA4H,LTC4S,MGST3
Histidine Degradation III	0	0.125	#NUM!	MTHFD2
Glycine Biosynthesis III	0	0.333	#NUM!	MGAT4A
Chondroitin Sulfate Biosynthesis	0	0.327	4.123	B3GALT6,B3GAT2,B3GAT3,CHST1,CHST11,CHST15,CHST2,CHSY3,CSGALNACT1,HS2ST1,HS3ST4,HS6ST1,HS6ST2,HS6ST3,NDST3,SULT4A1,UST
Dermatan Sulfate Biosynthesis	0	0.333	4.243	B3GALT6,B3GAT2,B3GAT3,CHST1,CHST11,CHST15,CHST2,CHSY3,CSGALNACT1,DSEL,HS2ST1,HS3ST4,HS6ST1,HS6ST2,HS6ST3,NDST3,SULT4A1,UST
Catecholamine Biosynthesis	0	0.25	#NUM!	TH
Pentose Phosphate Pathway (Non-oxidative Branch)	0	0.333	#NUM!	TALDO1,TKT
Glycogen Degradation III	0	0.154	#NUM!	PGM3,PYGM
Phenylethylamine Degradation I	0	0.25	#NUM!	ALDH2
Phosphatidylcholine Biosynthesis I	0	0.143	#NUM!	PCYT1A
Glycerol Degradation I	0	0.333	#NUM!	GPD1,GPD2
1,25-dihydroxyvitamin D3 Biosynthesis	0	0.333	#NUM!	POR
NAD Phosphorylation and Dephosphorylation	0	0.2	#NUM!	ACP1,NADK2
Dermatan Sulfate Biosynthesis (Late Stages)	0	0.317	3.606	CHST1,CHST11,CHST15,CHST2,DSEL,HS2ST1,HS3ST4,HS6ST1,HS6ST2,HS6ST3,NDST3,SULT4A1,UST
NAD Salvage Pathway III	0	0.2	#NUM!	NMNAT1
Glycine Cleavage Complex	0	0.333	#NUM!	DLD,GCSH
Pentose Phosphate Pathway	0	0.273	#NUM!	PGLS,TALDO1,TKT
Glycogen Degradation II	0	0.182	#NUM!	PGM3,PYGM
Nicotine Degradation II	0	0.161	3	B3GAT3,B4GAT1,CSGALNACT1,CYP2U1,CYP4F8,EXT2,FMO5,LARGE1,POR
Selenocysteine Biosynthesis II (Archaea and Eukaryotes)	0	0.333	#NUM!	PSTK,SEPSECS
α-tocopherol Degradation	0	0.1	#NUM!	CYP4F8
Serotonin Degradation	0	0.245	3.606	ALDH1A1,ALDH1B1,ALDH2,ALDH3B1,ALDH4A1,B3GAT3,B4GAT1,CSGALNACT1,DHRS4,EXT2,LARGE1,SMOX,Sult1a1
D-glucuronate Degradation I	0	0.333	#NUM!	DCXR
Phenylalanine Degradation IV (Mammalian, via Side Chain)	0	0.214	#NUM!	ALDH2,GOT1,SMOX
Methionine Salvage II (Mammalian)	0	0.333	#NUM!	MTR
UDP-N-acetyl-D-glucosamine Biosynthesis II	0	0.333	#NUM!	GFPT1,PGM3
Bile Acid Biosynthesis, Neutral Pathway	0	0.0588	#NUM!	SCP2
Adenine and Adenosine Salvage III	0	0.333	#NUM!	ADA,PNP
Inosine-5'-phosphate Biosynthesis II	0	0.333	#NUM!	PAICS
Retinol Biosynthesis	0	0.186	2.646	DAGLB,DDHD2,DHRS3,DHRS4,LPL,PNPLA2,PNPLA3,RDH11
Colanic Acid Building Blocks Biosynthesis	0	0.286	2	GALT,GPI,PMM1,PMM2
γ-glutamyl Cycle	0	0.333	2	GCLC,GGCT,GGT7,GSS
Heme Biosynthesis II	0	0.222	#NUM!	ALAS1,CPOX
Myo-inositol Biosynthesis	0	0.2	#NUM!	INPP5F
Purine Ribonucleosides Degradation to Ribose-1-phosphate	0	0.286	#NUM!	ADA,PNP
Tryptophan Degradation III (Eukaryotic)	0	0.269	2.449	ACAA2,ACAT1,ACAT2,HADH,HSD17B10,HSD17B4,PARK7
Ceramide Degradation	0	0.333	#NUM!	ACER2,NAAA
Proline Biosynthesis I	0	0.25	#NUM!	PYCR3
Methylglyoxal Degradation III	0	0.188	#NUM!	AKR7A2,CBR1,DHRS1,PRXL2B,PTGR2,PTGR3
Histamine Degradation	0	0.263	2.236	ALDH1A1,ALDH1B1,ALDH2,ALDH3B1,ALDH4A1
Melatonin Degradation II	0	0.25	#NUM!	SMOX
Chondroitin Sulfate Biosynthesis (Late Stages)	0	0.318	3.742	CHST1,CHST11,CHST15,CHST2,CHSY3,CSGALNACT1,HS2ST1,HS3ST4,HS6ST1,HS6ST2,HS6ST3,NDST3,SULT4A1,UST
Zymosterol Biosynthesis	0	0.333	#NUM!	HSD17B7,NSDHL
Salvage Pathways of Pyrimidine Deoxyribonucleotides	0	0.143	#NUM!	TK2
Superpathway of Melatonin Degradation	0	0.192	3.162	B3GAT3,B4GAT1,CSGALNACT1,CYP2U1,CYP4F8,EXT2,LARGE1,POR,SMOX,Sult1a1
Histidine Degradation VI	0	0.222	2.236	CYP26B1,Cyp2d22,CYP46A1,MICAL1,MICAL2,MICAL3
Glycogen Biosynthesis II (from UDP-D-Glucose)	0	0.333	#NUM!	GBE1,GYS1
Noradrenaline and Adrenaline Degradation	0	0.258	2.828	ALDH1A1,ALDH1B1,ALDH2,ALDH3B1,ALDH4A1,COMT,DHRS4,SMOX
Adenine and Adenosine Salvage I	0	0.333	#NUM!	PNP
1D-myo-inositol Hexakisphosphate Biosynthesis V (from Ins(1,3,4)P3)	0	0.333	#NUM!	ITPK1
Trans, trans-farnesyl Diphosphate Biosynthesis	0	0.25	#NUM!	GGPS1
Pregnenolone Biosynthesis	0	0.231	2.236	CYP26B1,Cyp2d22,CYP46A1,MICAL1,MICAL2,MICAL3
Acetone Degradation I (to Methylglyoxal)	0	0.2	2.236	CBR1,CYP2U1,CYP4F8,DHRS1,POR,PRXL2B,PTGR2,PTGR3
Glucocorticoid Biosynthesis	0	0.0909	#NUM!	Gsta4
GDP-glucose Biosynthesis	0	0.3	#NUM!	HK1,HKDC1,PGM3
Sphingomyelin Metabolism	0	0.25	#NUM!	SGMS1,SMPD3
Galactose Degradation I (Leloir Pathway)	0	0.2	#NUM!	GALT
L-cysteine Degradation I	0	0.25	#NUM!	GOT1
Mineralocorticoid Biosynthesis	0	0.1	#NUM!	Gsta4
Glycine Betaine Degradation	0	0.2	#NUM!	SDSL,SRR
UDP-N-acetyl-D-galactosamine Biosynthesis II	0	0.333	#NUM!	GPI,HK1,HKDC1,PGM3
Oxidative Ethanol Degradation III	0	0.213	2.449	ACSL1,ALDH1A1,ALDH1B1,ALDH2,ALDH3B1,ALDH4A1,Cyp2d22,Cyp2j9,CYP2U1,DIP2A
Ethanol Degradation II	0	0.276	2.646	ACSL1,ALDH1A1,ALDH1B1,ALDH2,ALDH3B1,ALDH4A1,DHRS4,DIP2A
Tyrosine Degradation I	0	0.2	#NUM!	FAH
Glutamate Degradation II	0	0.333	#NUM!	GOT1
Aspartate Degradation II	0	0.286	#NUM!	GOT1,MDH2
Methionine Degradation I (to Homocysteine)	0	0.25	2	AHCYL1,ALKBH8,EEF1AKMT1,MAT2B,PRMT3,SUV39H1
Superpathway of Methionine Degradation	0	0.333	3.317	AHCYL1,ALKBH8,CBS/LOC102724560,DLD,EEF1AKMT1,GOT1,MAT2B,MCEE,MMUT,MTR,PCCA,PRMT3,SUV39H1
S-adenosyl-L-methionine Biosynthesis	0	0.333	#NUM!	MAT2B
Tyrosine Biosynthesis IV	0	0.333	#NUM!	PCBD2
DNA damage-induced 14-3-3σ Signaling	0	0.295	0.832	AKT1,AKT2,AKT3,APAF1,ATM,BCL2,BCL2L1,CASP2,CASP3,CDKN1A,RAD9A,TP53,WEE1
Inhibition of Matrix Metalloproteases	0	0.27	-1.667	ADAM10,LRP1,MMP15,MMP16,MMP17,MMP19,MMP24,MMP28,THBS2,TIMP4
Cysteine Biosynthesis III (mammalia)	0	0.269	2.236	AHCYL1,ALKBH8,CBS/LOC102724560,EEF1AKMT1,MAT2B,PRMT3,SUV39H1
Aspartate Biosynthesis	0	0.333	#NUM!	GOT1
Agranulocyte Adhesion and Diapedesis	0	0.255	#NUM!	ACKR3,ACTB,ACTG1,C5,CCL21,CCL27,Ccl27a,CD34,CDH5,CKLF,CLDN10,CLDN11,CLDN12,CLDN2,CLDN5,CX3CL1,CXCL14,EZR,GLG1,GNAI1,GNAI2,GNAI3,IL33,ITGB2,JAM3,MMP15,MMP16,MMP17,MMP19,MMP24,MMP28,MYH10,MYH14,MYH2,MYH6,MYH7,MYH7B,MYH8,MYL4,MYL6,MYL6B,MYL9,MYO18A,MYO1H,PECAM1,PODXL2,SDC4
Granulocyte Adhesion and Diapedesis	0	0.206	#NUM!	ACKR3,C5,CCL21,CCL27,Ccl27a,CDH5,CKLF,CLDN10,CLDN11,CLDN12,CLDN2,CLDN5,CX3CL1,CXCL14,EZR,GLG1,GNAI1,GNAI2,GNAI3,HRH2,HRH3,IL1RAPL2,IL33,ITGB2,JAM3,MMP15,MMP16,MMP17,MMP19,MMP24,MMP28,PECAM1,SDC4,THY1
Role of p14/p19ARF in Tumor Suppression	0	0.296	-2.121	PIK3C2B,PIK3C3,PIK3CB,PIK3R3,PIK3R4,RAC1,SF3A1,TP53
TEC Kinase Signaling	0	0.203	6.272	ACTB,ACTG1,FCER1G,FYN,GNA11,GNA12,GNA13,GNAI1,GNAI2,GNAI3,GNAL,GNAO1,GNAQ,GNAS,GNAZ,GNB1,GNB2,GNB4,GNG10,GNG11,GNG13,GNG2,GNG3,GNG5,GNG7,GTF2I,ITGA2B,ITGA9,ITGAV,ITGB2,ITGB4,ITGB5,ITK,JAK1,JAK2,MAP2K4,MAPK10,MAPK12,MAPK8,MAPK9,NFKB2,PAK1,PAK3,PAK5,PAK6,PIK3C2B,PIK3C3,PIK3CB,PIK3R3,PIK3R4,PLCG1,PRKCA,PRKCG,PRKCI,PRKCZ,PTK2,PTK2B,RAC1,RAC3,RELA,RHOA,RHOB,RHOBTB2,RHOC,RHOF,RHOG,RHOT1,RHOT2,RHOU,RHOV…
STAT3 Pathway	0	0.296	5.396	BCL2,CDC25A,CDKN1A,EGFR,FLT1,HGF,HRAS,IGF1R,IL11RA,IL17RC,IL17RD,IL3RA,IL6ST,INSR,JAK2,MAP2K1,MAP2K2,MAP2K4,MAP3K10,MAP3K21,MAP3K9,MAPK1,MAPK10,MAPK12,MAPK3,MAPK8,MAPK9,NDUFA13,NRAS,PDGFRA,RAC1,RALA,RAP1B,RAP2A,RASD1,RRAS,SRC,TGFB2,TGFBR1,VEGFA
PCP (Planar Cell Polarity) Pathway	0	0.317	3.9	DVL1,EFNB1,FZD3,JUN,JUNB,JUND,LGR4,MAP2K4,MAPK10,MAPK12,MAPK8,MAPK9,PFN1,PRICKLE1,RAC1,RHOA,ROCK1,WNT3,WNT4
WNT/Ca+ pathway	0	0.288	4.359	ATF4,CREBBP,DVL1,FZD3,NFAT5,NFKB2,PDE6D,PLCB1,PLCB3,PLCB4,PLCD4,PLCE1,PLCG1,PLCH2,PLCL1,PLCL2,PPP3CA,PRKCA,RELA
Toll-like Receptor Signaling	0	0.284	3.5	ECSIT,IKBKB,IKBKG,IL33,IRAK1,IRAK2,JUN,LBP,MAP2K4,MAP3K1,MAP4K4,MAPK1,MAPK12,MAPK8,NFKB2,NFKBIA,RELA,RPS27A,TOLLIP,TRAF4,TRAF6
SAPK/JNK Signaling	0	0.186	6.062	CRK,CRKL,DUSP4,DUSP8,FCER1G,GNA12,GNA13,GNB1,GNB2,GNB4,GNG10,GNG11,GNG13,GNG2,GNG3,GNG5,GNG7,HNRNPK,HRAS,IRS1,JUN,MAP2K4,MAP3K1,MAP3K10,MAP3K13,MAP3K2,MAP3K3,MAP3K4,MAP3K5,MAP3K9,MAP4K3,MAP4K4,MAP4K5,MAPK10,MAPK12,MAPK8,MAPK8IP1,MAPK8IP2,MAPK8IP3,MAPK9,MINK1,NRAS,PIK3C2B,PIK3C3,PIK3CB,PIK3R3,PIK3R4,RAC1,RAC3,RALA,RAP1B,RAP2A,RASD1,RRAS,SOS1,SOS2,TP53,Trbc2
IL-4 Signaling	0	0.144	6.26	AKT1,AKT1S1,AKT2,AKT3,ALOX15B,ATF4,BCL2L1,COL11A1,COL11A2,COL12A1,COL5A1,COL5A3,Col6a4,COL9A2,CREBBP,EIF4EBP1,FCER1G,GNAI1,GNAI2,GNAI3,HLA-DMA,HRAS,IRS1,JAK1,MAF,MAPK1,MAPK12,MAPK3,MAPKAP1,MTOR,NFKB2,NR3C1,NRAS,PIK3C2B,PIK3C3,PIK3CB,PIK3R3,PIK3R4,PRR5,PTGDR2,RALA,RAP1B,RAP2A,RASD1,RICTOR,RPS6KB2,RPTOR,RRAS,SOS1,SOS2,TGFB2,TGM2,Trbc2,TRPC1
Antigen Presentation Pathway	0	0.321	#NUM!	B2M,CALR,CANX,HLA-A,HLA-DMA,HLA-E,PSMB5,PSMB6,TAPBP
B Cell Receptor Signaling	0	0.174	5.812	AKT1,AKT2,AKT3,ATF4,BCL2L1,Calm1 (includes others),CAMK2G,CD79A,CFL1,CFL2,CREBBP,CSK,DAPP1,EGR1,ELP1,ETS1,FOXO1,GAB2,GSK3A,HRAS,IKBKB,IKBKG,INPP5B,INPP5F,INPP5J,INPP5K,JUN,MAP2K1,MAP2K2,MAP2K4,MAP3K1,MAP3K10,MAP3K13,MAP3K2,MAP3K3,MAP3K4,MAP3K5,Map3k7,MAP3K9,MAPK1,MAPK12,MAPK3,MAPK8,MAPK9,MEF2C,MTOR,NFAT5,NFKB2,NFKBIA,NFKBIB,NRAS,OCRL,PDPK1,PIK3C2B,PIK3C3,PIK3CB,PIK3R3,PIK3R4,POU2F2,PPP3CA,PPP3CB,…
Phototransduction Pathway	0	0.22	#NUM!	GNB1,GNGT2,GUCY1A1,GUCY1A2,GUCY1B1,PDE6D,PRKACA,PRKACB,PRKAR1A,PRKAR2A,PRKAR2B
p38 MAPK Signaling	0	0.289	4.811	ATF4,CREBBP,DDIT3,EEF2K,H3-3A/H3-3B,HMGN1,HSPB1,IL1RAPL2,IL33,IRAK1,IRAK2,MAP2K4,MAP3K5,MAPK12,MAPKAPK5,MAPT,MAX,MEF2A,MEF2C,MEF2D,MKNK2,PLA2G12A,PLA2G4E,RPS6KA2,RPS6KA3,RPS6KA5,RPS6KB2,RPS6KC1,TGFB2,TGFBR1,TIFA,TP53,TRAF6
NF-κB Signaling	0	0.138	6.223	AKT1,AKT2,AKT3,ARAF,BTRC,CREBBP,CSNK2B,EGFR,EP300,FCER1G,FLT1,HDAC1,HRAS,IGF1R,IKBKB,IKBKG,IL33,INSR,IRAK1,LTBR,MAP3K1,MAP3K3,MAP4K4,MAPK8,NFKB2,NFKBIA,NFKBIB,NGF,NRAS,PDGFRA,PIK3C2B,PIK3C3,PIK3CB,PIK3R3,PIK3R4,PRKACA,PRKACB,PRKCZ,RALA,RAP1B,RAP2A,RASD1,RELA,RRAS,TAB3,TBK1,TGFBR1,TRAF6,Trbc2,UBE2N,UBE2V1,ZAP70
T Cell Receptor Signaling	0	0.176	5.737	AKT1,AKT1S1,AKT2,AKT3,B2M,Calm1 (includes others),CBL,CSK,CTNNB1,DUSP5,DUSP6,ELP1,FCER1G,FOXO3,FYN,GSK3A,H2-T22,HLA-A,HLA-DMA,HLA-E,HRAS,IKBKB,IKBKG,ITGB2,ITK,JUN,LEF1,MAP2K1,MAP2K2,MAP2K4,MAP3K1,MAPK1,MAPK12,MAPK3,MAPK8,MTOR,NCK1,NFAT5,NFKB2,NFKBIA,NFKBIB,NRAS,PDK1,PIK3C2B,PIK3C3,PIK3CB,PIK3R3,PIK3R4,PLCG1,PPP3CA,PPP3CB,PTK2B,PTPN11,RAC1,RALA,RAP1B,RAP2A,RASA1,RASD1,RASGRP1,RELA,RPTOR,RRAS,SHC3,…
Gustation Pathway	0	0.328	6.119	ABCC8,ADCY1,ADCY3,ADCY6,ADCY9,ASIC2,CACNA1A,CACNA1B,CACNA1C,CACNA1D,CACNA1E,CACNA1G,CACNA1I,CACNA2D1,CACNA2D2,CACNA2D3,CACNB2,CACNB3,CACNB4,CACNG2,CACNG4,CACNG7,CHRM3,DAGLB,ENTPD2,GABRA1,GABRA2,GABRA3,GABRA4,GABRB1,GABRB2,GABRB3,GABRG2,GNG13,GUCY1A1,GUCY1B1,HTR1A,ITPR1,ITPR2,KCNJ12,KCNJ8,KCNN3,KCNQ2,KCNQ3,LPL,LRRC8A,LRRC8B,PRKACA,PRKACB,PRKAR1A,PRKAR2A,PRKAR2B,SCN1A,SCN1B,SCN2B,SCN3A,SCN3B,SCN4B,…
Phagosome Formation	0	0.293	12.982	ABHD3,ACKR1,ACKR3,ACTR2,ACTR3,ADGRA1,ADGRB1,ADGRB3,ADGRF5,ADGRG1,ADGRL1,ADORA1,ADORA2A,ADRA1B,ADRA1D,ADRA2C,AKT1,AKT2,AKT3,AP1B1,AP1G1,AP1S1,AP1S2,ARPC1A,ARPC3,ARPC4,ARPC5L,BDKRB2,CCKBR,CELSR3,CFL1,CFL2,CHRM1,CHRM2,CHRM3,CHRM4,CLIP1,CNR1,CRKL,DIAPH1,DOCK1,DRD2,ELMO1,ELMO2,FCER1G,FYN,FZD3,GAB2,GPR108,GPR135,GPR137,GPR137C,GPR151,GPR155,GPR158,GPR17,GPR173,GPR26,GPR27,GPR3,GPR37L1,GPR39,GPR4,GPR52,…
Inflammasome pathway	0	0.158	#NUM!	CTSB,NEK7,NFKB2
PD-1, PD-L1 cancer immunotherapy pathway	0	0.28	-3.266	AKT1,AKT2,AKT3,B2M,BCL2L1,CSK,CSNK2B,HLA-A,HLA-DMA,HLA-E,JAK1,JAK2,LATS1,PDCD4,PIK3C2B,PIK3C3,PIK3CB,PIK3R3,PIK3R4,PLCG1,PTPN11,RASGRP1,SMAD3,STAT5B,TGFB2,ZAP70
Th1 and Th2 Activation Pathway	0	0.187	#NUM!	ACVR1B,ACVR1C,ACVR2A,APH1A,APH1B,CHD4,CRLF2,HLA-A,HLA-DMA,IL33,ITGB2,JAG2,JAK1,JAK2,JUN,MAF,NOTCH2,NOTCH4,PIK3C2B,PIK3C3,PIK3CB,PIK3R3,PIK3R4,PSENEN,PTGDR2,S1PR1,STAT4,STAT5B,TGFBR1
Th1 Pathway	0	0.147	3.873	APH1A,APH1B,HLA-A,HLA-DMA,ITGB2,JAK1,JAK2,NOTCH2,NOTCH4,PIK3C2B,PIK3C3,PIK3CB,PIK3R3,PIK3R4,PSENEN,STAT4
Th2 Pathway	0	0.238	1.877	ACVR1B,ACVR1C,ACVR2A,APH1A,APH1B,CHD4,CRLF2,HLA-A,HLA-DMA,IL33,ITGB2,JAG2,JAK1,JAK2,JUN,MAF,NOTCH2,NOTCH4,PIK3C2B,PIK3C3,PIK3CB,PIK3R3,PIK3R4,PSENEN,PTGDR2,S1PR1,STAT4,STAT5B,TGFBR1
Osteoarthritis Pathway	0	0.256	2.263	ADAMTS4,ANXA5,ATF4,C1QTNF4,CASP2,CASP3,CEBPB,CREBBP,CTNNA2,CTNNB1,DDIT4,DDR2,EPAS1,FOXO3,FRZB,FZD3,HDAC3,HDAC4,HES1,HIF1A,HTRA1,IL1RAPL2,ITGA2B,ITGA9,ITGAV,ITGB2,ITGB4,ITGB5,LEF1,LRP1,MEF2C,MTOR,NAMPT,NFKB2,OCRL,PRKAA2,PRKAB1,PRKAB2,PTCH1,PTH1R,RAC1,RARRES2,RBPJ,RELA,SDC4,SMAD2,SMAD3,SMAD4,SMAD6,SMAD7,SMAD9,SOX9,TCF3,TCF4,TCF7L2,TGFBR1,VEGFA,VEGFB
GP6 Signaling Pathway	0	0.331	5.516	ADAM10,AKT1,AKT2,AKT3,Calm1 (includes others),COL11A1,COL11A2,COL12A1,COL5A1,COL5A3,Col6a4,COL9A2,FCER1G,FYN,GSK3A,ITGA2B,ITK,ITPR1,LAMA4,LAMC1,LAMC2,NCK1,NOX1,PDPK1,PIK3C2B,PIK3C3,PIK3CB,PIK3R3,PIK3R4,PLCG1,PRKCA,PRKCG,PRKCI,PRKCZ,PTK2,RAC1,RAP1B,RASGRP2,RHOG,SCHIP1,TLN1
Neuroinflammation Signaling Pathway	0	0.336	6.952	ACVR1B,ACVR1C,ACVR2A,AKT1,AKT2,AKT3,APH1A,APH1B,APP,ATF4,B2M,BACE1,BCL2,BIRC2,BIRC6,CALB1,CALB2,CASP3,CD200,CREBBP,CSF1R,CTNNB1,CX3CL1,ELP1,GABRA1,GABRA2,GABRA3,GABRA4,GABRB1,GABRB2,GABRB3,GABRG2,GAD1,GAD2,GLS,GLUL,GRIA1,GRIN2B,GRIN2C,GRIN2D,GRINA,HLA-A,HLA-DMA,HLA-E,IKBKB,IKBKG,IL34,IRAK1,IRAK2,IRF3,JAK1,JAK2,JUN,KCNJ3,KCNJ6,KCNJ9,MAP2K4,MAPK1,MAPK10,MAPK12,MAPK3,MAPK7,MAPK8,MAPK9,MAPT,MFGE8,NFA…
Th17 Activation Pathway	0	0.0618	2.5	FCER1G,HIF1A,HSP90AA1,HSP90AB1,HSP90B1,IRAK1,IRAK2,JAK1,JAK2,MTOR,NFAT5,NFKB2,RELA,RORA,STAT4,TRAF6,Trbc2
SPINK1 Pancreatic Cancer Pathway	0	0.185	-2.53	CPD,CPE,CPM,CTSA,CTSB,KLK6,KLK8,SMAD2,SMAD3,TGFBR1
T Cell Exhaustion Signaling Pathway	0	0.158	1.715	ACVR1B,ACVR1C,ACVR2A,AKT1,AKT2,AKT3,FCER1G,FOXO1,HLA-A,HLA-DMA,HLA-E,HRAS,JAK1,JAK2,JUN,MAP2K4,MAPK1,MAPK10,MAPK12,MAPK3,MAPK8,MAPK9,MGAT5,MTOR,NFAT5,NRAS,PDK1,PIK3C2B,PIK3C3,PIK3CB,PIK3R3,PIK3R4,PLCG1,PPM1L,PPP2CB,PPP2R1A,PPP2R1B,PPP2R2D,PPP2R5A,PPP2R5E,PTPA,PTPN11,RALA,RAP1B,RAP2A,RASD1,RRAS,SMAD2,SMAD3,STAT2,STAT4,TGFBR1,Trbc2,VEGFA,ZAP70
IL-23 Signaling Pathway	0	0.326	3.357	AKT1,AKT2,AKT3,HIF1A,JAK2,NFKB2,NFKBIA,PIK3C2B,PIK3C3,PIK3CB,PIK3R3,PIK3R4,RELA,RORA,STAT4
Systemic Lupus Erythematosus In T Cell Signaling Pathway	0	0.183	3.811	AKT1,AKT1S1,AKT2,AKT3,ATF4,B2M,CAMK4,CASP2,CASP3,CBL,CREBBP,DNMT1,EZR,FCER1G,GNA12,GNA13,GNAI1,GNAI2,GNAI3,H2-T22,HLA-A,HLA-DMA,HLA-E,HRAS,ITPR1,JUN,MAP2K1,MAP2K2,MAP2K4,MAPK1,MAPK3,MTOR,NOS1,NRAS,PDK1,PIK3C2B,PIK3C3,PIK3CB,PIK3R3,PIK3R4,PLCG1,PPM1L,PPP2CB,PPP2R1A,PPP2R1B,PPP2R2D,PPP2R5A,PPP2R5E,PPP3CA,PPP3CB,PTK2,PTPA,RAB4A,RAC1,RAC3,RALA,RAP1B,RAP2A,RASD1,RHOA,RHOB,RHOBTB2,RHOC,RHOF,RHOG,RHOT1,…
Systemic Lupus Erythematosus In B Cell Signaling Pathway	0	0.153	5.208	AKT1,AKT2,AKT3,BCL2,BCL2L1,Calm1 (includes others),CBL,CCND3,CD72,CD79A,CSK,CTNNB1,FOXO1,FOXO3,FOXO4,FOXO6,FYN,HRAS,IFIT3,IL17D,IL33,IL6ST,INPP5B,INPP5F,INPP5J,INPP5K,IRAK1,IRF3,ISG15,JAK1,JAK2,JUN,MAP2K1,MAP2K2,MAP4K4,MAPK1,MAPK3,MTOR,NFAT5,NFKB2,NRAS,OCRL,PDPK1,PIK3C2B,PIK3C3,PIK3CB,PIK3R3,PIK3R4,PPP3CA,PPP3CB,PRKCA,PRKCG,PRKCI,PRKCZ,PTPN11,RAC1,RAC3,RALA,RAP1B,RAP2A,RASD1,RASGRP1,RASGRP2,RELA,…
HOTAIR Regulatory Pathway	0	0.331	4.901	AGO1,AGO2,AGO3,AKT1,AKT2,AKT3,CDKN1A,CREBBP,CTNNB1,DZIP3,EED,ELAVL1,EP300,EZH2,H3-3A/H3-3B,HDAC1,HSF1,JARID2,KMT2A,LAMTOR5,LEF1,MMP15,MMP16,MMP17,MMP19,MMP24,MMP28,MRTFA,NFKB2,NFKBIA,PCDH10,PCDHB5,PIK3C2B,PIK3C3,PIK3CB,PIK3R3,PIK3R4,RBBP4,RBBP7,RCOR1,RELA,REST,RHOC,ROCK1,SETDB1,SUZ12,TCF3,TCF4,TCF7L2,WNT3,WNT4,XIAP
Regulation Of The Epithelial Mesenchymal Transition In Development Pathway	0	0.282	2.828	APC,APH1A,APH1B,AXIN2,CTNNB1,DVL1,FZD3,HIF1A,JAG2,LEF1,NFKB2,PSENEN,PTCH1,PYGO1,PYGO2,RBPJ,RELA,SHH,SUFU,TCF3,TCF4,TCF7L2,WNT3,WNT4
Tumor Microenvironment Pathway	0	0.328	5.96	AKT1,AKT2,AKT3,ARAF,BCL2,FGF1,FGF11,FGF12,FGF13,FGF14,FGF22,FGF9,FOXO1,FOXO3,FOXO4,FOXO6,HGF,HIF1A,HLA-A,HLA-E,HRAS,IGF2,JAK2,JUN,MAP2K1,MAP2K2,MAPK1,MAPK3,MMP15,MMP16,MMP17,MMP19,MMP24,MMP28,NFKB2,NRAS,PDGFA,PIK3C2B,PIK3C3,PIK3CB,PIK3R3,PIK3R4,RAC1,RALA,RAP1B,RAP2A,RASD1,RELA,RRAS,SLC1A4,SLC2A1,SLC2A3,SLC2A4,TGFB2,TIAM1,VEGFA,VEGFB
MSP-RON Signaling In Macrophages Pathway	0	0.283	2.646	ATF4,CREBBP,GAB2,HLA-DMA,HRAS,IKBKB,IKBKG,ITGB2,JAK2,JUN,KLK6,KLK8,MAPK1,MAPK3,NFKB2,NRAS,PIK3C2B,PIK3C3,PIK3CB,PIK3R3,PIK3R4,PRKCZ,RALA,RAP1B,RAP2A,RASD1,RELA,RRAS,SOS1,SOS2
Complement System	0	0.273	0.378	C1QA,C1QC,C4A/C4B,C5,CD46,CD59,CFH,ITGB2,MASP2
Eicosanoid Signaling	0	0.262	2.828	ABHD3,ALOX12B,ALOX15B,LCAT,LTA4H,LTC4S,PLA2G12A,PLA2G4E,PLA2G7,PLAAT3,PNPLA2,PNPLA3,PNPLA8,PRDX6,PTGDS,PTGER3,PTGES2

## Sheet: EFF Vs. EFM IPA Disease Functio
Categories	Diseases or Functions Annotation	p-value	Predicted Activation State	Activation z-score	Molecules	# Molecules
Cellular Development,Cellular Growth and Proliferation,Nervous System Development and Function,Tissue Development	Development of neurons	5.95e-34	Increased	8.396	ABI1,ABI2,ABL2,ACAP3,ACTL6B,ADAM10,ADAM19,ADAM22,ADAMTS3,ADAMTS4,ADCY1,ADCY3,ADCY6,ADCYAP1,ADD2,ADGRB1,ADGRB3,ADGRL1,ADGRL2,AFG3L2,AGAP2,AGRN,AGTPBP1,AHI1,AKT1,AKTIP,ALCAM,ALK,ALMS1,ALS2,AMIGO1,ANAPC2,Ank2,APC,APLP2,APOE,APP,ARHGAP32,ARHGAP33,ARHGAP35,ARHGAP44,ARID1B,ARL3,ASAP1,ASCL1,ASIC2,ATCAY,ATP1B2,ATP7A,ATP8A2,ATXN2,B2M,BACE1,BAIAP2,BASP1,BBS1,BBS4,BCAN,BCL11B,BCL2,BCL2L1,BHLHB9,BICDL1,BOC,B…	587
Organismal Injury and Abnormalities,Organismal Survival	Organismal death	1.47e-33	Decreased	-35.321	1810058I24Rik,ABCA1,ABCA3,ABCA5,ABCB6,ABCB7,ABCC1,ABI1,ABL2,ABR,ACACA,ACD,ACHE,ACKR3,ACLY,ACTB,ACTG1,ACTL6B,ACTN4,ACVR1B,ACVR2A,ADA,ADAM10,ADAM19,ADAM22,ADAM23,ADAM9,ADAMTS1,ADAMTS3,ADAMTS4,ADAMTS9,ADAR,ADARB1,ADCY3,ADCYAP1,ADD1,ADGRF5,ADGRL2,ADM,ADNP,ADORA1,ADORA2A,ADRA1B,ADRA2C,AFF4,AGAP3,AGO2,AGRN,AGT,AHCTF1,AHI1,AIP,AKAP10,AKAP6,AKIRIN2,AKT1,AKT2,AKT3,ALDH1A1,ALDH5A1,ALKBH4,ALOX12B,AMD1,AMPH,…	1521
Cellular Development,Cellular Growth and Proliferation,Nervous System Development and Function,Tissue Development	Development of neural cells	1.51e-33	Increased	8.961	ABI1,ABI2,ABL2,ACAP3,ACTL6B,ADAM10,ADAM19,ADAM22,ADAMTS3,ADAMTS4,ADCY1,ADCY3,ADCY6,ADCYAP1,ADD2,ADGRB1,ADGRB3,ADGRL1,ADGRL2,ADORA2A,AFG3L2,AGAP2,AGRN,AGTPBP1,AHI1,AKT1,AKTIP,ALCAM,ALK,ALMS1,ALS2,AMIGO1,ANAPC2,Ank2,APC,APLP2,APOE,APP,ARHGAP32,ARHGAP33,ARHGAP35,ARHGAP44,ARID1B,ARL3,ASAP1,ASCL1,ASIC2,ATCAY,ATP1B2,ATP6AP2,ATP7A,ATP8A2,ATXN2,B2M,BACE1,BAIAP2,BASP1,BAX,BBS1,BBS4,BCAN,BCL11B,BCL2,BCL2L1…	611
Behavior	Cognition	1.09e-30	Increased	7.415	ABI2,ABL2,ACAT1,ACTG1,ADAM10,ADAM11,ADCY1,ADCY3,ADCYAP1,ADGRB3,ADGRL2,ADORA1,ADORA2A,ADRA1B,ADRA1D,ADRA2C,Aff2,AKAP5,AKT3,AMPH,Ank2,AP1S2,APH1B,APLP1,APLP2,APOD,APOE,APP,ARC,ARF4,ARHGAP32,ARHGEF9,ARSG,ATM,ATP1A2,ATP1A3,ATP6V1B2,ATP8A1,ATXN1L,ATXN3,AVP,B4GALT2,BACE1,BAX,BCL2,BRINP1,BRSK1,BTBD9,BTG1,BTG2,C1QA,C1QL1,CACNA1C,CACNA1E,CACNA1G,CACNB3,CADPS2,CALB1,CAMK2G,CAMK2N1,CAMK4,CAMKK2,CAPNS1,CC2D1…	373
Nervous System Development and Function,Organismal Development,Tissue Development	Morphogenesis of nervous tissue	4.73e-30	Increased	6.344	ABI1,ABI2,ABL2,ACAP3,ADAM10,ADAM22,ADAMTS3,ADAMTS4,ADCY1,ADCY3,ADCY6,ADCYAP1,ADGRB3,AFG3L2,AGAP2,AGRN,AGTPBP1,AHI1,AKT1,ALCAM,ALK,AMIGO1,Ank2,APC,APLP2,APOE,APP,ARHGAP32,ARHGAP33,ARHGAP35,ARHGAP44,ARID1B,ASAP1,ASCL1,ATCAY,ATP1B2,ATP6AP2,ATP7A,ATP8A2,ATXN2,B2M,BACE1,BAIAP2,BASP1,BBS1,BBS4,BCL11B,BCL2,BHLHB9,BICDL1,BOC,BRSK1,BTBD3,BTBD8,C4A/C4B,CACNA1A,CAMK1D,CAMK2G,CAMK4,CAMKK2,CAPNS1,CAPRIN1,CASP…	443
Cell Morphology,Cellular Development,Cellular Growth and Proliferation,Nervous System Development and Function,Organismal Development,Tissue Development	Morphogenesis of neurons	8.49e-30	Increased	6.229	ABI1,ABI2,ABL2,ACAP3,ADAM10,ADAM22,ADAMTS3,ADAMTS4,ADCY1,ADCY3,ADCY6,ADCYAP1,ADGRB3,AFG3L2,AGAP2,AGRN,AGTPBP1,AHI1,AKT1,ALCAM,ALK,AMIGO1,Ank2,APC,APLP2,APOE,APP,ARHGAP32,ARHGAP33,ARHGAP35,ARHGAP44,ARID1B,ASAP1,ASCL1,ATCAY,ATP1B2,ATP7A,ATP8A2,ATXN2,B2M,BACE1,BAIAP2,BASP1,BBS1,BBS4,BCL11B,BCL2,BHLHB9,BICDL1,BOC,BRSK1,BTBD3,BTBD8,C4A/C4B,CACNA1A,CAMK1D,CAMK2G,CAMK4,CAMKK2,CAPNS1,CAPRIN1,CASP3,CC2D1A…	441
Cell Morphology,Cellular Assembly and Organization,Cellular Development,Cellular Function and Maintenance,Cellular Growth and Proliferation,Nervous System Development and Function,Organismal Development,Tissue Development	Neuritogenesis	1.24e-29	Increased	6.229	ABI1,ABI2,ABL2,ACAP3,ADAM10,ADAM22,ADAMTS3,ADAMTS4,ADCY1,ADCY3,ADCY6,ADCYAP1,ADGRB3,AFG3L2,AGAP2,AGRN,AGTPBP1,AHI1,AKT1,ALCAM,ALK,AMIGO1,Ank2,APC,APLP2,APOE,APP,ARHGAP32,ARHGAP33,ARHGAP35,ARHGAP44,ARID1B,ASAP1,ASCL1,ATCAY,ATP1B2,ATP7A,ATP8A2,ATXN2,B2M,BACE1,BAIAP2,BASP1,BBS1,BBS4,BCL11B,BCL2,BHLHB9,BICDL1,BOC,BRSK1,BTBD3,BTBD8,C4A/C4B,CACNA1A,CAMK1D,CAMK2G,CAMK4,CAMKK2,CAPNS1,CAPRIN1,CASP3,CC2D1A…	435
Cell-To-Cell Signaling and Interaction,Nervous System Development and Function	Neurotransmission	8.49e-29	Increased	4.822	ABR,ADARB1,ADCY1,ADCY3,ADORA1,ADORA2A,AGRN,AKAP5,AKAP7,ALK,ALS2,ANKS1B,APBA1,APH1B,APP,ARC,ARF4,ARF5,ARHGEF9,ATP1A2,BACE1,BAIAP2,BAIAP3,CA7,CACNA1A,CACNA1B,CACNA1C,CACNA1D,CACNA1G,CACNA1I,CACNA2D3,CACNB2,CACNB3,CACNB4,CACNG2,CAMK4,CCK,CD47,CDH11,CDH8,CDK5,CHRM1,CHRM2,CHRM3,CHRNA7,CHRNB2,CLCN3,CLSTN1,CLTA,CLTB,CNR1,CNTNAP2,CPLX1,CPLX2,CRH,CSPG5,CTNNB1,DGKB,DLG2,DLG4,DLG5,DLGAP3,DMD,DMXL2,DNAJC5,DN…	275
Behavior	Learning	2.27e-28	Increased	7.395	ABI2,ABL2,ACAT1,ACTG1,ADAM10,ADAM11,ADCY1,ADCY3,ADCYAP1,ADGRB3,ADGRL2,ADORA2A,ADRA1B,ADRA1D,ADRA2C,Aff2,AKAP5,AKT3,AMPH,AP1S2,APH1B,APLP1,APLP2,APOD,APOE,APP,ARC,ARF4,ARHGAP32,ARHGEF9,ARSG,ATM,ATP1A2,ATP1A3,ATP6V1B2,ATP8A1,ATXN1L,ATXN3,AVP,B4GALT2,BACE1,BAX,BCL2,BRINP1,BRSK1,BTBD9,BTG1,BTG2,C1QA,C1QL1,CACNA1C,CACNA1E,CACNA1G,CACNB3,CADPS2,CALB1,CAMK2G,CAMK2N1,CAMK4,CAMKK2,CAPNS1,CC2D1A,CCDC88A,CD…	350
Cellular Assembly and Organization,Cellular Function and Maintenance	Microtubule dynamics	2.83e-28	Increased	9.233	ABCG1,ABI1,ABI2,ABI3,ABL2,ABLIM1,ACACA,ACAP3,ACTG1,ACTR2,ADAM10,ADAM22,ADAMTS3,ADAMTS4,ADCY1,ADCY3,ADCY6,ADCYAP1,ADGRB3,ADGRF5,AFG3L2,AGAP2,AGRN,AGT,AGTPBP1,AHI1,AKT1,ALCAM,ALK,ALMS1,AMIGO1,Ank2,APC,APLP2,APOE,APP,APPL2,AQP5,ARC,ARHGAP1,ARHGAP20,ARHGAP32,ARHGAP33,ARHGAP35,ARHGAP44,ARHGEF2,ARHGEF4,ARID1B,ARL2,ARPC3,ARPC4,ARRB1,ARSB,ASAP1,ASCL1,ATAT1,ATCAY,ATP1B2,ATP2C1,ATP7A,ATP8A2,ATXN10,ATXN2,AU…	710
Neurological Disease,Organismal Injury and Abnormalities	Neurological signs	1.83e-27		-0.678	4632427E13Rik,ABCD2,ACP1,ACTN1,ACTN2,ADCY1,ADCY3,ADORA2A,ADRA1D,ADRA2C,AGT,AKAP1,AKT3,ALDOC,ALS2,ANGPTL6,Ank2,ANKRD11,ANKS1B,ANO3,AP1S1,APLP1,APOD,APOE,APP,ARAF,ARL3,ARPP21,ATM,ATP5F1D,ATP5IF1,ATP5MF,ATP5MG,ATP5PB,ATP5PF,ATP5PO,ATP6V1A,B2M,B4GALNT1,B4GAT1,BACE1,BAIAP2,BASP1,BCL11B,BCL2L1,BHLHE22,BRINP1,BRINP3,BTBD17,CA2,CACNA1A,CACNA1D,CACNA2D3,CACNB3,CADPS2,CAMK4,CAMKV,CAPNS1,CASP3,CCDC88A,CCN2,…	362
Cellular Assembly and Organization,Cellular Function and Maintenance	Organization of cytoplasm	4.52e-27	Increased	9.563	ABCG1,ABI1,ABI2,ABI3,ABL2,ABLIM1,ABR,ACACA,ACAP3,ACTG1,ACTR2,ADAM10,ADAM22,ADAMTS3,ADAMTS4,ADCY1,ADCY3,ADCY6,ADCYAP1,ADGRB3,ADGRF5,AFG3L2,AGAP2,AGFG1,AGRN,AGT,AGTPBP1,AHI1,AKAP11,AKT1,ALCAM,ALK,ALMS1,AMIGO1,Ank2,AP3B1,APC,APLP2,APOE,APP,APPL2,AQP5,ARC,ARHGAP1,ARHGAP20,ARHGAP32,ARHGAP33,ARHGAP35,ARHGAP44,ARHGDIA,ARHGEF2,ARHGEF4,ARID1B,ARL2,ARMCX3,ARPC3,ARPC4,ARRB1,ARSB,ASAP1,ASCL1,ATAT1,ATCAY,ATE1…	824
Cell Morphology,Cellular Assembly and Organization,Cellular Function and Maintenance	Formation of cellular protrusions	8.95e-27	Increased	8.53	ABCG1,ABI1,ABI2,ABI3,ABL2,ABLIM1,ACACA,ACAP3,ACTR2,ADAM10,ADAM22,ADAMTS3,ADAMTS4,ADCY1,ADCY3,ADCY6,ADCYAP1,ADGRB3,ADGRF5,AFG3L2,AGAP2,AGRN,AGT,AGTPBP1,AHI1,AKT1,ALCAM,ALK,ALMS1,AMIGO1,Ank2,APC,APLP2,APOE,APP,APPL2,ARHGAP1,ARHGAP32,ARHGAP33,ARHGAP35,ARHGAP44,ARHGEF4,ARID1B,ARL2,ARPC3,ARPC4,ARRB1,ASAP1,ASCL1,ATCAY,ATP1B2,ATP7A,ATP8A2,ATXN10,ATXN2,AUTS2,B2M,B9D2,BACE1,BAIAP2,BASP1,BBS1,BBS2,BBS4,BBS…	587
Cellular Assembly and Organization,Cellular Function and Maintenance	Organization of cytoskeleton	3.62e-26	Increased	9.613	ABCG1,ABI1,ABI2,ABI3,ABL2,ABLIM1,ABR,ACACA,ACAP3,ACTG1,ACTR2,ADAM10,ADAM22,ADAMTS3,ADAMTS4,ADCY1,ADCY3,ADCY6,ADCYAP1,ADGRB3,ADGRF5,AFG3L2,AGAP2,AGFG1,AGRN,AGT,AGTPBP1,AHI1,AKAP11,AKT1,ALCAM,ALK,ALMS1,AMIGO1,Ank2,APC,APLP2,APOE,APP,APPL2,AQP5,ARC,ARHGAP1,ARHGAP20,ARHGAP32,ARHGAP33,ARHGAP35,ARHGAP44,ARHGDIA,ARHGEF2,ARHGEF4,ARID1B,ARL2,ARPC3,ARPC4,ARRB1,ARSB,ASAP1,ASCL1,ATAT1,ATCAY,ATE1,ATP1B2,ATP2C…	771
Neurological Disease,Organismal Injury and Abnormalities	Motor dysfunction or movement disorder	1.25e-25	Decreased	-11.498	4632427E13Rik,ABCA1,ABCA5,ABCD2,ACHE,ACP1,ACTN1,ACTN2,ADAM22,ADAM23,ADORA2A,ADRA2C,AGAP2,AGRN,AGT,ALDH5A1,ALDOC,ALS2,Ank2,ANKRD11,ANKS1B,ANO3,AP1S1,APBA1,APLP1,APLP2,APOD,APOE,APP,ARAF,ARF4,ARF5,ARL3,ARNTL,ARPP21,ARRB1,ATL1,ATM,ATN1,ATP1A2,ATP1A3,ATP1B2,ATP2A2,ATP5F1D,ATP5IF1,ATP5MF,ATP5MG,ATP5PB,ATP5PF,ATP5PO,ATP6V1A,ATXN2,ATXN3,ATXN7,B2M,B4GALNT1,B4GAT1,BACE1,BAHCC1,BAIAP2,BASP1,BAX,BCL11B,BCL2…	502
Neurological Disease,Organismal Injury and Abnormalities	Movement Disorders	1.28e-25	Decreased	-10.698	4632427E13Rik,ABCA1,ABCA5,ABCD2,ACHE,ACP1,ACTN1,ACTN2,ADAM22,ADAM23,ADORA2A,ADRA2C,AGAP2,AGRN,AGT,ALDH5A1,ALDOC,ALS2,Ank2,ANKRD11,ANKS1B,ANO3,AP1S1,APBA1,APLP1,APLP2,APOD,APOE,APP,ARAF,ARF4,ARF5,ARL3,ARNTL,ARPP21,ARRB1,ATL1,ATM,ATN1,ATP1A2,ATP1A3,ATP1B2,ATP2A2,ATP5F1D,ATP5IF1,ATP5MF,ATP5MG,ATP5PB,ATP5PF,ATP5PO,ATP6V1A,ATXN2,ATXN3,ATXN7,B2M,B4GALNT1,B4GAT1,BACE1,BAHCC1,BAIAP2,BASP1,BAX,BCL11B,BCL2…	488
Cell-To-Cell Signaling and Interaction,Nervous System Development and Function	Synaptic transmission	1.48e-22	Increased	5.03	ABR,ADARB1,ADCY1,ADORA1,ADORA2A,AGRN,AKAP5,AKAP7,ALK,ALS2,ANKS1B,APBA1,APH1B,APP,ARC,BACE1,BAIAP2,BAIAP3,CA7,CACNA1A,CACNA1C,CACNA1G,CACNA2D3,CACNB2,CACNB3,CACNB4,CACNG2,CAMK4,CCK,CDH11,CDH8,CDK5,CHRM2,CHRM3,CHRNA7,CLCN3,CLSTN1,CLTA,CLTB,CNR1,CNTNAP2,CPLX1,CRH,CSPG5,CTNNB1,DGKB,DLG2,DLG4,DLG5,DLGAP3,DMD,DMXL2,DNAJC5,DPYSL2,DRD2,EGR3,ELFN2,EPHB1,ERC1,ERC2,ETV5,EXT1,FGF12,FGF14,FMR1,FYN,GABRA1,GABR…	204
Hereditary Disorder,Organismal Injury and Abnormalities,Psychological Disorders	Familial psychiatric disease	5.02e-22		1.669	4632427E13Rik,ACP1,ACTN1,ACTN2,ADORA2A,ADRA2C,AGT,ALDOC,ANKRD11,ANKS1B,ANO3,AP1S1,APLP1,APOD,APOE,ARL3,ARPP21,ATP5F1D,ATP5IF1,ATP5MF,ATP5MG,ATP5PB,ATP5PF,ATP5PO,ATP6V1A,B2M,B4GALNT1,B4GAT1,BAIAP2,BASP1,BCL11B,BCL2L1,BRINP3,BTBD17,CA2,CACNA1A,CACNA2D3,CACNB3,CAMK4,CAMKV,CAPNS1,CASP3,CCN2,CCP110,CDH18,CELF2,CETN2,CHRM4,CKB,CLDN11,CLK1,CLK4,CLU,CNP,CNR1,CNTN5,COX17,COX4I1,COX6B1,COX7A2,COX7A2L,COX7B…	271
Nervous System Development and Function	Morphology of nervous system	5.32e-22			ABCD2,ABI2,ABL2,ABR,ACHE,ACTL6B,ADAM10,ADAM22,ADAM9,ADAMTS4,ADCY1,ADCY3,ADCYAP1,AGAP2,AGRN,AGT,AHI1,AKT1,AKT2,AKT3,AKTIP,ALK,ALS2,Ank2,Anp32b,ANXA5,AP3D1,AP3M2,AP4E1,APAF1,APC,APEX1,APLP2,APOE,APP,ARC,ARFGEF2,ARHGAP35,ARHGEF9,ARID1B,ARNT2,ARSG,ASCL1,ASIC2,ASTN1,ATF6,ATM,ATP1A2,ATP1B2,ATP6V1B2,ATRN,ATXN1L,ATXN2,B2M,B4GALNT1,B4GALT2,BACE1,BAIAP2,BAX,BBIP1,BBS2,BBS4,BBS7,BCAS1,BCL2,BCL2L1,BHLHE22,BI…	702
Neurological Disease,Organismal Injury and Abnormalities	Dyskinesia	7.32e-22		0.55	4632427E13Rik,ABCD2,ACP1,ACTN1,ACTN2,ADORA2A,ADRA2C,AGT,ALDOC,ALS2,Ank2,ANKRD11,ANKS1B,ANO3,AP1S1,APLP1,APOD,APOE,ARL3,ARPP21,ATP5F1D,ATP5IF1,ATP5MF,ATP5MG,ATP5PB,ATP5PF,ATP5PO,ATP6V1A,B2M,B4GALNT1,B4GAT1,BAIAP2,BASP1,BCL11B,BCL2L1,BHLHE22,BRINP3,BTBD17,CA2,CACNA1A,CACNA2D3,CACNB3,CAMK4,CAMKV,CAPNS1,CASP3,CCN2,CCP110,CDH11,CDH18,CELF2,CETN2,CHRM4,CKB,CLDN11,CLK1,CLK4,CLU,CNP,CNR1,CNTN5,COX17,COX4…	278
Hereditary Disorder,Neurological Disease,Organismal Injury and Abnormalities	Familial encephalopathy	1.06e-21		0.948	4632427E13Rik,ACHE,ACP1,ACTN1,ACTN2,ADORA2A,ADRA2C,AGT,ALDOC,ANKRD11,ANKS1B,ANO3,AP1S1,APLP1,APOD,APOE,ARL3,ARPP21,ATM,ATP5F1D,ATP5IF1,ATP5MF,ATP5MG,ATP5PB,ATP5PF,ATP5PO,ATP6V1A,ATXN3,B2M,B4GALNT1,B4GAT1,BAIAP2,BASP1,BCL11B,BCL2L1,BRINP3,BTBD17,CA2,CACNA1A,CACNA1G,CACNA2D3,CACNB3,CAMK4,CAMKV,CAPNS1,CASK,CASP3,CCN2,CCP110,CDH18,CELF2,CETN2,CHRM4,CKB,CLDN11,CLK1,CLK4,CLU,CNP,CNR1,CNTN5,COX17,COX4I1…	288
Hereditary Disorder,Neurological Disease,Organismal Injury and Abnormalities	Familial neurological disorder	1.41e-21		-1.387	4632427E13Rik,ACHE,ACP1,ACTN1,ACTN2,ADORA2A,ADRA2C,AGT,ALDOC,ANKRD11,ANKS1B,ANO3,AP1S1,APLP1,APOD,APOE,ARL3,ARPP21,ASPH,ATM,ATP5F1D,ATP5IF1,ATP5MF,ATP5MG,ATP5PB,ATP5PF,ATP5PO,ATP6V1A,ATXN3,B2M,B4GALNT1,B4GAT1,BAIAP2,BASP1,BCL11B,BCL2L1,BRINP3,BTBD17,C4A/C4B,CA2,CACNA1A,CACNA1G,CACNA2D3,CACNB3,CALB1,CAMK4,CAMKV,CAPNS1,CASK,CASP3,CCN2,CCP110,CDH18,CELF2,CETN2,CHRM4,CKB,CLCN6,CLCN7,CLDN11,CLK1,CLK4,…	319
Hereditary Disorder,Neurological Disease,Organismal Injury and Abnormalities,Psychological Disorders,Skeletal and Muscular Disorders	Huntington Disease	4.82e-21			4632427E13Rik,ACP1,ACTN1,ACTN2,ADORA2A,ADRA2C,AGT,ALDOC,ANKRD11,ANKS1B,ANO3,AP1S1,APLP1,APOD,APOE,ARL3,ARPP21,ATP5F1D,ATP5IF1,ATP5MF,ATP5MG,ATP5PB,ATP5PF,ATP5PO,ATP6V1A,B2M,B4GALNT1,B4GAT1,BAIAP2,BASP1,BCL11B,BCL2L1,BRINP3,BTBD17,CA2,CACNA2D3,CACNB3,CAMK4,CAMKV,CAPNS1,CASP3,CCN2,CCP110,CDH18,CELF2,CETN2,CHRM4,CKB,CLDN11,CLK1,CLK4,CLU,CNP,CNR1,CNTN5,COX17,COX4I1,COX6B1,COX7A2,COX7A2L,COX7B,CTNNA2,…	261
Cancer,Cell Death and Survival,Organismal Injury and Abnormalities,Tumor Morphology	Cell death of osteosarcoma cells	1.76e-20	Decreased	-9.548	AQR,ARCN1,CASP3,CHMP4B,COPA,COPB2,COPG1,CRNKL1,CSE1L,EEF1A1,EIF3F,EIF3G,FAU,HSPA9,IGF1R,ISCU,KPNB1,MED14,NAPA,NUP107,NUP155,NUP160,NUP188,NUP54,NUP62,NUP88,NXF1,PABPC1,PHF5A,POLR2H,PRPF8,PSMA5,PSMA6,PSMA7,PSMB1,PSMB3,PSMB5,PSMC1,PSMC5,PSMC6,PSMD12,PUF60,RBM8A,RPL10,RPL11,RPL13,RPL13A,RPL19,Rpl23a,RPL27,RPL27A,RPL3,RPL31,Rpl32,RPL35,RPL35A,RPL37,RPL37A,RPL38,RPL5,RPL6,RPL7,RPL7A,RPL9,RPLP0,RPS11,R…	99
Hereditary Disorder,Neurological Disease,Organismal Injury and Abnormalities	Familial central nervous system disease	4.61e-20		0.418	4632427E13Rik,ACHE,ACP1,ACTN1,ACTN2,ADORA2A,ADRA2C,AGT,ALDOC,ANKRD11,ANKS1B,ANO3,AP1S1,APLP1,APOD,APOE,ARL3,ARPP21,ATM,ATP5F1D,ATP5IF1,ATP5MF,ATP5MG,ATP5PB,ATP5PF,ATP5PO,ATP6V1A,ATXN3,B2M,B4GALNT1,B4GAT1,BAIAP2,BASP1,BCL11B,BCL2L1,BRINP3,BTBD17,CA2,CACNA1A,CACNA1G,CACNA2D3,CACNB3,CAMK4,CAMKV,CAPNS1,CASK,CASP3,CCN2,CCP110,CDH18,CELF2,CETN2,CHRM4,CKB,CLDN11,CLK1,CLK4,CLU,CNP,CNR1,CNTN5,COX17,COX4I1…	295
Neurological Disease,Organismal Injury and Abnormalities,Psychological Disorders	Disorder of basal ganglia	1.33e-19		-0.967	4632427E13Rik,ABCD2,ACP1,ACTN1,ACTN2,ADORA1,ADORA2A,ADRA2C,AGT,ALDOC,ANKRD11,ANKS1B,ANO3,AP1S1,APLP1,APOD,APOE,APP,ARL3,ARPP21,ATP5F1D,ATP5IF1,ATP5MF,ATP5MG,ATP5PB,ATP5PF,ATP5PO,ATP6V1A,B2M,B4GALNT1,B4GAT1,BAIAP2,BASP1,BBS2,BBS4,BCL11B,BCL2L1,BRINP3,BTBD17,CA2,CACNA2D3,CACNB3,CAMK4,CAMKV,CAPNS1,CASP3,CCN2,CCP110,CDH18,CELF2,CELSR3,CETN2,CHRM4,CKB,CLDN11,CLK1,CLK4,CLU,CNP,CNR1,CNTN5,COX17,COX4I1,C…	283
Nervous System Development and Function,Organ Morphology,Organismal Development	Morphology of brain	1.81e-19			ABCD2,ABI2,ABL2,ABR,ACHE,ADAMTS4,ADCY1,ADCY3,ADCYAP1,AGT,AHI1,AKT1,AKT2,AKT3,AKTIP,ALK,ALS2,Ank2,Anp32b,AP3M2,AP4E1,APAF1,APEX1,APOE,APP,ARFGEF2,ARHGAP35,ARNT2,ARSG,ASCL1,ASIC2,ASTN1,ATM,ATP1A2,ATP1B2,ATP6V1B2,ATXN1L,ATXN2,B2M,B4GALNT1,B4GALT2,BACE1,BAX,BBIP1,BBS2,BBS4,BBS7,BHLHE22,BICD2,BRD1,BRINP1,BRSK1,BTBD9,BTG1,BTG2,C1QA,CACNA1A,CACNA2D2,CACNB3,CADPS2,CALB1,CAMK4,CAMSAP1,CAMSAP2,CASP3,CBLN1,…	392
Cell-To-Cell Signaling and Interaction,Nervous System Development and Function	Potentiation of synapse	2.5e-19	Increased	4.057	ADCY1,ADCY3,ADD2,ADORA2A,Aff2,AKAP5,AP3M2,APLP2,APOE,APP,ARC,ARHGEF9,ATXN3,B2M,BACE1,BAIAP2,BSCL2,CACNA1A,CACNB3,CALB1,CALB2,CAMK4,CAMKK2,CAPNS1,CCDC88A,CD200,CDH11,CDK5R1,CEBPA,CHRM1,CHRM2,CHRM3,CHRNA7,CHRNB2,CKAP5,CLCN3,CLSTN1,CNR1,CPEB1,CPLX2,CRBN,CREBBP,CYP46A1,DBI,DLG3,DLG4,DRD2,DUSP4,DYRK1A,EFNB1,EFNB3,EGR1,EIF2AK4,EMC10,EPHA4,FMR1,FNDC5,FYN,GABRG2,GAL,GFAP,GNAI1,GNAI2,GNAQ,GPT,GRIA1,GRIA3,…	195
Cell-To-Cell Signaling and Interaction,Nervous System Development and Function	Long-term potentiation	2.75e-19	Increased	4.126	ADCY1,ADCY3,ADD2,ADORA2A,Aff2,AKAP5,AP3M2,APLP2,APOE,APP,ARC,ARHGEF9,ATXN3,B2M,BACE1,BAIAP2,BSCL2,CACNA1A,CACNB3,CALB1,CALB2,CAMK4,CAMKK2,CAPNS1,CCDC88A,CD200,CDH11,CDK5R1,CEBPA,CHRM1,CHRM2,CHRM3,CHRNA7,CHRNB2,CKAP5,CLCN3,CLSTN1,CNR1,CPEB1,CPLX2,CRBN,CREBBP,CYP46A1,DBI,DLG3,DLG4,DRD2,DUSP4,DYRK1A,EFNB1,EFNB3,EGR1,EIF2AK4,EMC10,EPHA4,FMR1,FNDC5,FYN,GABRG2,GAL,GFAP,GNAI1,GNAI2,GNAQ,GPT,GRIA1,GRIA3,…	194
Neurological Disease,Organismal Injury and Abnormalities,Skeletal and Muscular Disorders	Neuromuscular disease	4.13e-19		-1.742	4632427E13Rik,ACP1,ACTN1,ACTN2,ADORA2A,ADRA2C,AGT,ALDOC,ANKRD11,ANKS1B,ANO3,AP1S1,APLP1,APOD,APOE,ARL3,ARPP21,ATP5F1D,ATP5IF1,ATP5MF,ATP5MG,ATP5PB,ATP5PF,ATP5PO,ATP6V1A,B2M,B4GALNT1,B4GAT1,BAIAP2,BASP1,BCL11B,BCL2L1,BRINP3,BTBD17,CA2,CACNA1A,CACNA2D3,CACNB3,CAMK4,CAMKV,CAPNS1,CASP3,CCAR2,CCN2,CCP110,Cd59a,CDH18,CELF2,CETN2,CHRM4,CKB,CLDN11,CLK1,CLK4,CLU,CNP,CNR1,CNTN5,COX17,COX4I1,COX6B1,COX7A2,C…	282
Nervous System Development and Function,Tissue Morphology	Morphology of nervous tissue	5.85e-19			ABCD2,ABI2,ABL2,ABR,ACHE,ACTL6B,ADAM10,ADAM22,ADAMTS4,ADCYAP1,AGAP2,AGRN,AHI1,AKT1,AKT2,AKT3,ALS2,ANXA5,AP3D1,AP3M2,APAF1,APC,APEX1,APLP2,APOE,APP,ARC,ARHGEF9,ARID1B,ARSG,ASCL1,ASTN1,ATF6,ATM,ATP1B2,ATXN2,B2M,B4GALNT1,BACE1,BAIAP2,BAX,BBS2,BBS7,BCAS1,BCL2,BCL2L1,BICD2,BRINP1,BRSK1,BSG,BTBD9,C1QA,CACNA1A,CACNA1C,CACNA1D,CACNA2D2,CACNA2D3,CADPS,CADPS2,CALB1,CAMK4,CAMKK2,CAMSAP2,CAPRIN1,CASP2,CASP3,…	512
Nervous System Development and Function	Morphology of central nervous system	7.27e-19			ABCD2,ABI2,ABL2,ABR,ACHE,ADAMTS4,ADCY1,ADCY3,ADCYAP1,AGT,AHI1,AKT1,AKT2,AKT3,AKTIP,ALK,ALS2,Ank2,Anp32b,AP3M2,AP4E1,APAF1,APEX1,APOE,APP,ARFGEF2,ARHGAP35,ARNT2,ARSG,ASCL1,ASIC2,ASTN1,ATM,ATP1A2,ATP1B2,ATP6V1B2,ATRN,ATXN1L,ATXN2,B2M,B4GALNT1,B4GALT2,BACE1,BAX,BBIP1,BBS2,BBS4,BBS7,BHLHE22,BICD2,BRD1,BRINP1,BRSK1,BTBD9,BTG1,BTG2,C1QA,CACNA1A,CACNA2D2,CACNB3,CADPS2,CALB1,CAMK4,CAMSAP1,CAMSAP2,CASP3,C…	424
Neurological Disease,Organismal Injury and Abnormalities	Cognitive impairment	1.09e-18		0.239	ADAM11,ADCY1,ADCY3,ADRA1B,ADRA1D,ADRA2C,AHSA1,AKAP5,AKT3,AMPH,APOD,APOE,APP,ARC,ARHGEF9,ARSG,ATAD3A,ATM,ATP1A2,ATP1A3,AUTS2,B4GALT2,BACE1,BAIAP2,BRINP1,BSCL2,CACNA1G,CACNB3,CADPS2,CAMKK2,CASK,CCDC88A,CD47,CDK5R1,CEBPB,CERS1,CHRNA7,CKB,CNR1,CNTNAP3,COQ8A,CPEB3,CPLX2,CRBN,CREBBP,CRH,CSK,CXADR,CYP2U1,DDHD2,DGKH,DLG3,DLGAP2,EIF2AK4,EPHA6,EPHX2,FA2H,FABP5,FMR1,FOXO3,FOXO6,FYN,FZR1,GABRA1,GAL,GNAI1,GPR…	198
Behavior,Nervous System Development and Function	Memory	1.38e-18	Increased	3.809	ABL2,ACAT1,ACTG1,ADCY1,ADCY3,ADCYAP1,ADGRL2,ADORA2A,ADRA1D,ADRA2C,AKT3,APH1B,APLP2,APOD,APP,ARC,ATP1A3,ATXN1L,ATXN3,B4GALT2,BACE1,BAX,BCL2,BRINP1,BTBD9,C1QA,CACNB3,CADPS2,CAMK2G,CAMK2N1,CAMK4,CAPNS1,CC2D1A,CCDC88A,CDK5,CDK5R1,CEBPA,CEBPB,CERS1,CHRM1,CHRM2,CHRNA7,CHRNB2,CIC,CNR1,COMT,COQ8A,CPEB3,CPLX2,CRBN,CREBBP,CRH,CSK,CSMD1,CTCF,CUX2,CYLD,CYP46A1,DDHD2,DDO,DGKH,DRD2,DTNBP1,DUSP4,EEF2K,EFL1,EFNB…	216
Cell Morphology	Morphology of cellular protrusions	1.58e-18			ABCD2,ABL2,ACTL6B,ADAM10,ADCYAP1,AKT1,ALMS1,APC,APOE,APP,ARC,ARHGAP35,ARID1B,ATM,B4GALNT1,BACE1,BBS1,BBS7,BCAS1,BICD2,CACNA1A,CACNA1D,CACNA2D2,CADPS2,CAMK4,CAMKK2,CAMSAP2,CAPRIN1,CC2D1A,CCDC88A,CCP110,CD47,CDK5,CDK5R1,CENPJ,CFL1,CHL1,CKB,CLASP2,CLCN6,CLSTN1,CNP,CNR1,CNTN1,CNTNAP1,CPEB3,CRH,CTNNA2,CTNNB1,CTNNBIP1,CTSB,DBN1,DCC,DCLK1,DCX,DIAPH1,DLG3,DLG4,DMTN,DOCK7,DPYSL2,DRD2,DSCAM,Dst,DYNC2H1,EFN…	246
Cell Morphology,Nervous System Development and Function,Tissue Morphology	Morphology of neurons	3.8e-18			ABCD2,ABI2,ABL2,ACHE,ACTL6B,ADAM10,ADAM22,ADAMTS4,ADCYAP1,AGAP2,AGRN,AHI1,AKT1,ALS2,ANXA5,AP3D1,AP3M2,APAF1,APEX1,APLP2,APOE,APP,ARC,ARHGEF9,ARID1B,ARSG,ASCL1,ASTN1,ATF6,ATM,ATP1B2,ATXN2,B2M,B4GALNT1,BACE1,BAIAP2,BAX,BBS2,BBS7,BCAS1,BCL2,BCL2L1,BICD2,BRINP1,BRSK1,BSG,BTBD9,C1QA,CACNA1A,CACNA1C,CACNA1D,CACNA2D2,CACNA2D3,CADPS,CADPS2,CALB1,CAMK4,CAMKK2,CAMSAP2,CAPRIN1,CASP2,CASP3,CBLN1,CC2D1A,CCDC8…	463
Cell Morphology,Nervous System Development and Function,Tissue Morphology	Morphology of neurites	1.07e-17			ABCD2,ABL2,ACTL6B,ADAM10,ADCYAP1,AKT1,APOE,APP,ARC,ARID1B,ATM,B4GALNT1,BACE1,BCAS1,BICD2,CACNA1A,CACNA2D2,CADPS2,CAMK4,CAMKK2,CAMSAP2,CAPRIN1,CC2D1A,CCDC88A,CD47,CDK5,CDK5R1,CFL1,CHL1,CKB,CLASP2,CLCN6,CLSTN1,CNP,CNR1,CNTN1,CNTNAP1,CPEB3,CRH,CTNNA2,CTSB,DBN1,DCLK1,DCX,DIAPH1,DLG3,DLG4,DOCK7,DPYSL2,DRD2,DSCAM,Dst,EFNB1,EFNB3,EGR3,EIF2AK3,ELP3,EPB41L3,EPHA7,EPHB1,EPHB3,ERCC6,FA2H,FER,FMR1,Foxp2,GAL,…	208
Cell Morphology,Nervous System Development and Function,Neurological Disease,Organismal Injury and Abnormalities,Tissue Morphology	Abnormal morphology of neurites	5.22e-17			ABCD2,ABL2,ACTL6B,APOE,APP,ATM,B4GALNT1,BACE1,BCAS1,BICD2,CACNA1A,CADPS2,CAMK4,CAMKK2,CAMSAP2,CAPRIN1,CC2D1A,CCDC88A,CD47,CFL1,CHL1,CKB,CLCN6,CLSTN1,CNTN1,CNTNAP1,CPEB3,DBN1,DCLK1,DLG3,DLG4,EFNB1,EFNB3,EPB41L3,EPHA7,EPHB1,EPHB3,ERCC6,FA2H,FMR1,Foxp2,GAL3ST1,GAP43,GDAP1,GFRA2,GIT1,GJA1,Gprasp2,GRIA1,GRM5,HIVEP2,Hnrnpa1,HTT,IKBKB,IREB2,KDM5C,KIDINS220,KIF2A,KIF3B,LRRK2,MAG,MAN2B1,MAP1A,MAP1B,MAPK8I…	144
Embryonic Development,Nervous System Development and Function,Organ Development,Organismal Development,Tissue Development	Formation of brain	7.32e-17	Increased	5.215	ABL2,ABR,ADAM10,ADAM18,ADCYAP1,ADGRG1,AGO2,AGTPBP1,AHI1,AKT3,AKTIP,ALK,Anp32b,APAF1,APH1A,APLP1,APLP2,APOE,APP,ARHGAP35,ARNT2,ASCL1,ATAT1,ATM,ATP1A2,ATP1B2,ATRN,ATXN1L,B4GALT2,BAX,BBS1,BBS2,BBS4,BBS7,BCAN,BCL2,BCL2L1,BHLHE22,BTBD3,BTG2,C2CD3,CACNA1A,CAMSAP1,CASP2,CASP3,CBS/LOC102724560,CC2D2A,CCDC39,CCDC85C,CDK5,CDK5R1,CDK5R2,Cdkn1c,CEP120,CERS1,CFAP43,CHD7,CHD8,CHL1,CHRNB2,CIC,CNR1,CNTN1,CNTNAP2…	355
Cell Morphology,Cellular Assembly and Organization,Cellular Development,Cellular Function and Maintenance,Cellular Growth and Proliferation,Nervous System Development and Function,Organismal Development,Tissue Development	Branching of neurons	1.37e-16	Increased	4.551	ABI1,ABI2,ABL2,ADAM10,ADAMTS3,ADAMTS4,ADCYAP1,AGAP2,AGRN,ALCAM,Ank2,APLP2,APOE,APP,ARHGAP32,ARHGAP33,ARHGAP44,ARID1B,ASAP1,BACE1,BASP1,BHLHB9,C4A/C4B,CACNA1A,CAMK4,CAMKK2,CAPNS1,CAPRIN1,CASP3,CCDC88A,CCL21,CDK5,CDK5R1,CDK5R2,CDKN1A,CFL1,CHL1,CHRNA7,CHRNB2,CLASP2,CLSTN1,CNR1,CNTNAP2,COBL,CPEB3,CRH,CRIP1,CTCF,CTNNA2,CTNNB1,CUX2,DAB2IP,DBN1,DCC,DCX,DIAPH1,DLG1,DLG4,DLG5,DOCK7,DPYSL2,DRD2,DSCAM,DTNBP…	216
Nervous System Development and Function,Neurological Disease,Organismal Injury and Abnormalities	Abnormal morphology of nervous system	1.79e-16			ABCD2,ABI2,ABL2,ABR,ACHE,ACTL6B,ADAM22,ADAM9,ADAMTS4,ADCY1,ADCY3,AGRN,AGT,AHI1,AKT1,AKT2,AKT3,ALK,ALS2,Anp32b,ANXA5,AP3M2,APAF1,APEX1,APLP2,APOE,APP,ARFGEF2,ARHGAP35,ARHGEF9,ARNT2,ARSG,ASCL1,ASIC2,ASTN1,ATF6,ATM,ATP1A2,ATP1B2,ATP6V1B2,ATXN1L,ATXN2,B2M,B4GALNT1,B4GALT2,BACE1,BAX,BBIP1,BBS2,BBS4,BBS7,BCAS1,BCL2,BHLHE22,BICD2,BRINP1,BRSK1,BSG,BTBD9,BTG1,C1QA,CACNA1A,CACNA1C,CACNA1D,CACNA2D2,CACNB3,C…	577
Cell Morphology	Shape change of neurites	3.97e-16	Increased	5.04	ABI1,ABI2,ABL2,ADAM10,ADAMTS3,ADAMTS4,ADCY3,ADCYAP1,AGAP2,AGRN,ALCAM,Ank2,APLP2,APOE,APP,ARHGAP32,ARHGAP33,ARHGAP44,ARID1B,ASAP1,BACE1,BCL11B,BHLHB9,C4A/C4B,CACNA1A,CAMK4,CAMKK2,CAPNS1,CAPRIN1,CASP3,CCDC88A,CCL21,CDK5,CDK5R1,CDK5R2,CDKN1A,CFL1,CHL1,CHRNA7,CHRNB2,CLASP2,CLSTN1,CNR1,CNTNAP2,COBL,CPEB3,CRH,CRIP1,CTCF,CTNNA2,CTNNB1,CUX2,DAB2IP,DBN1,DCC,DCX,DIAPH1,DLG1,DLG4,DLG5,DOCK7,DPYSL2,DRD2,DSCA…	213
Nervous System Development and Function	Development of central nervous system	3.99e-16	Increased	5.452	9630013A20Rik,ABL2,ABR,ADAM10,ADAM18,ADCYAP1,ADGRG1,AGO2,AGTPBP1,AHI1,AKT3,AKTIP,ALK,Anp32b,APAF1,APH1A,APLP1,APLP2,APOE,APP,ARHGAP35,ARNT2,ASCL1,ATAT1,ATM,ATP1A2,ATP1B2,ATRN,ATXN1L,B4GALT2,BAX,BBS1,BBS2,BBS4,BBS7,BCAN,BCL2,BCL2L1,BHLHE22,BICD2,BTBD3,BTG2,C2CD3,CACNA1A,CAMSAP1,CASP2,CASP3,CBS/LOC102724560,CC2D2A,CCDC39,CCDC85C,CCL21,CDK5,CDK5R1,CDK5R2,Cdkn1c,CEP120,CERS1,CFAP43,CHD7,CHD8,CHL1,CHR…	421
Nervous System Development and Function,Neurological Disease,Organ Morphology,Organismal Development,Organismal Injury and Abnormalities	Abnormal morphology of brain	4.47e-16			ABCD2,ABI2,ABL2,ABR,ACHE,ADAMTS4,ADCY1,ADCY3,AGT,AHI1,AKT1,AKT3,ALK,ALS2,Anp32b,AP3M2,APAF1,APEX1,APOE,APP,ARFGEF2,ARHGAP35,ARNT2,ARSG,ASCL1,ASIC2,ASTN1,ATM,ATP1A2,ATP1B2,ATP6V1B2,ATXN1L,ATXN2,B2M,B4GALNT1,B4GALT2,BAX,BBIP1,BBS2,BBS4,BBS7,BHLHE22,BICD2,BRINP1,BRSK1,BTBD9,BTG1,C1QA,CACNA1A,CACNA2D2,CACNB3,CADPS2,CALB1,CAMK4,CASP3,CBLN1,CCP110,CD81,CDK5,CDK5R1,CDK5R2,Cdkn1c,CDKN2C,CEBPB,CELSR3,CETN…	315
Cell Death and Survival,Organismal Injury and Abnormalities	Neuronal cell death	4.57e-16	Decreased	-2.735	ADARB1,ADCY1,ADCYAP1,ADNP,ADORA1,ADORA2A,AGAP2,AGAP3,AGRN,AGT,AGTPBP1,AKT1,AKT1S1,AKT2,AKT3,ALS2,AMBRA1,APAF1,APC,APOE,APP,ARHGAP1,ASCL1,ASTN1,ATF4,ATM,ATN1,ATP1A2,ATP2C1,ATP7A,ATXN2,ATXN3,AVP,B4GALNT1,BACE1,BAG1,BAX,BCL11B,BCL2,BCL2L1,BEX3,BHLHB9,BOK,BTBD10,BTG1,C1QA,C5,CACNA1A,CACNA2D2,CADPS2,CALB1,CAMK4,CAPNS1,CAPRIN1,CASP2,CASP3,CC2D1A,CCN2,CD200,CD47,CD59,CDC25A,CDHR1,CDK4,CDK5,CDK5R1,CDKN1A…	410
Cell Morphology	Shape change of neurons	4.61e-16	Increased	4.395	ABI1,ABI2,ABL2,ADAM10,ADAMTS3,ADAMTS4,ADCYAP1,AGAP2,AGRN,ALCAM,Ank2,APLP2,APOE,APP,ARHGAP32,ARHGAP33,ARHGAP44,ARID1B,ASAP1,BACE1,BASP1,BHLHB9,C4A/C4B,CACNA1A,CAMK4,CAMKK2,CAPNS1,CAPRIN1,CASP3,CCDC88A,CCL21,CDK5,CDK5R1,CDK5R2,CDKN1A,CFL1,CHL1,CHRNA7,CHRNB2,CLASP2,CLSTN1,CNR1,CNTNAP2,COBL,CPEB3,CRH,CRIP1,CTCF,CTNNA2,CTNNB1,CUX2,DAB2IP,DBN1,DCC,DCX,DIAPH1,DLG1,DLG4,DLG5,DOCK7,DPYSL2,DRD2,DSCAM,DTNBP…	218
Nervous System Development and Function,Tissue Morphology	Quantity of nervous tissue	1.49e-15	Increased	7.246	ABCA1,ABL2,ACVR1B,ACVR1C,ADAM10,ADAMTS4,ADCYAP1,ADORA2A,AGAP3,AGRN,AGT,AKT1,AKT3,ALS2,Ank2,APAF1,APLP1,APLP2,APOE,APP,ARC,ARID1B,ARSB,ARSG,ASCL1,ATAT1,ATM,ATP2C1,ATP7A,ATXN2,ATXN3,AVP,B2M,B4GALT2,BACE1,BAX,BBS2,BCL2,BCLAF1,BOC,BRD1,CACNA1C,CACNA1D,CACNA1G,CACNA2D1,CACNA2D2,CADPS2,CAMK4,CANX,CASP2,CASP3,CDK5,CDK5R1,CDKN1A,CELSR3,CERS1,CHCHD2,CHL1,CHM,CHRNB2,CLASP2,CLCN3,CLSTN1,CLTA,CLTB,CNTFR,CNTN…	336
Cell Morphology,Cellular Assembly and Organization,Cellular Development,Cellular Function and Maintenance,Cellular Growth and Proliferation,Embryonic Development,Nervous System Development and Function,Organismal Development,Tissue Development	Branching of neurites	1.6e-15	Increased	4.886	ABI1,ABI2,ABL2,ADAM10,ADAMTS3,ADAMTS4,ADCYAP1,AGAP2,AGRN,ALCAM,Ank2,APLP2,APOE,APP,ARHGAP32,ARHGAP33,ARHGAP44,ARID1B,ASAP1,BACE1,BHLHB9,C4A/C4B,CACNA1A,CAMK4,CAMKK2,CAPNS1,CAPRIN1,CASP3,CCDC88A,CCL21,CDK5,CDK5R1,CDK5R2,CDKN1A,CFL1,CHL1,CHRNA7,CHRNB2,CLASP2,CLSTN1,CNR1,CNTNAP2,COBL,CPEB3,CRH,CRIP1,CTCF,CTNNA2,CTNNB1,CUX2,DAB2IP,DBN1,DCC,DCX,DIAPH1,DLG1,DLG4,DLG5,DOCK7,DPYSL2,DRD2,DSCAM,DTNBP1,DYRK…	207
Nervous System Development and Function,Tissue Morphology	Quantity of neurons	1.68e-15	Increased	7.174	ABCA1,ABL2,ACVR1B,ACVR1C,ADAM10,ADAMTS4,ADCYAP1,ADORA2A,AGAP3,AGRN,AGT,AKT1,AKT3,ALS2,Ank2,APAF1,APLP1,APLP2,APOE,APP,ARC,ARID1B,ARSB,ARSG,ASCL1,ATAT1,ATM,ATP2C1,ATP7A,ATXN2,ATXN3,AVP,B2M,B4GALT2,BACE1,BAX,BBS2,BCL2,BCLAF1,BOC,BRD1,CACNA1C,CACNA1D,CACNA1G,CACNA2D1,CACNA2D2,CADPS2,CAMK4,CANX,CASP2,CASP3,CDK5,CDK5R1,CDKN1A,CELSR3,CERS1,CHCHD2,CHL1,CHM,CHRNB2,CLASP2,CLCN3,CLSTN1,CLTA,CLTB,CNTFR,CNTN…	335
Nervous System Development and Function,Neurological Disease,Organismal Injury and Abnormalities	Abnormal morphology of central nervous system	1.8e-15			ABCD2,ABI2,ABL2,ABR,ACHE,ADAMTS4,ADCY1,ADCY3,AGT,AHI1,AKT1,AKT2,AKT3,ALK,ALS2,Anp32b,AP3M2,APAF1,APEX1,APOE,APP,ARFGEF2,ARHGAP35,ARNT2,ARSG,ASCL1,ASIC2,ASTN1,ATM,ATP1A2,ATP1B2,ATP6V1B2,ATXN1L,ATXN2,B2M,B4GALNT1,B4GALT2,BAX,BBIP1,BBS2,BBS4,BBS7,BHLHE22,BICD2,BRINP1,BRSK1,BTBD9,BTG1,C1QA,CACNA1A,CACNA2D2,CACNB3,CADPS2,CALB1,CAMK4,CASP3,CBLN1,CBS/LOC102724560,CCP110,CD38,CD81,CDK5,CDK5R1,CDK5R2,Cdkn…	343
Cell Morphology,Nervous System Development and Function,Neurological Disease,Organismal Injury and Abnormalities,Tissue Morphology	Abnormal morphology of neurons	3.29e-15			ABCD2,ABI2,ABL2,ACTL6B,ADAM22,ADAMTS4,AGRN,AHI1,ALS2,ANXA5,AP3M2,APAF1,APEX1,APLP2,APOE,APP,ARHGEF9,ARSG,ASCL1,ASTN1,ATF6,ATM,ATP1B2,ATXN2,B2M,B4GALNT1,BACE1,BAX,BBS2,BBS7,BCAS1,BCL2,BICD2,BRINP1,BRSK1,BSG,BTBD9,C1QA,CACNA1A,CACNA1C,CACNA1D,CADPS,CADPS2,CALB1,CAMK4,CAMKK2,CAMSAP2,CAPRIN1,CASP2,CASP3,CBLN1,CC2D1A,CCDC88A,CD46,CD47,CD81,CDK5,CDK5R1,CDK5R2,CEBPB,CETN2,CFH,CFL1,CHL1,CHM,CHMP2B,CHMP4B…	385
Cell-To-Cell Signaling and Interaction,Nervous System Development and Function	Excitatory postsynaptic current	1.23e-14			ADORA1,APBA1,APP,C1QA,CACNA1A,CACNG2,CACNG4,CACNG7,CADPS,CADPS2,CAMK4,CBLN1,CC2D1A,CCDC88A,CLCN3,CLSTN1,CPLX1,CPLX2,CPLX3,CSPG5,DAGLA,DNER,DRD2,FGF13,GDI1,GRIK5,GRIN2C,GRM1,ITPR1,LIN7A,LIN7B,LYPD1,MAPK8IP2,MECP2,Nedd4,NRXN1,NRXN2,Nrxn3,PLCB1,PPP1R9A,PRKCG,PRRT2,RAB3B,RAB3C,RAB3GAP1,RIMBP2,RIMS1,SERPINE2,SEZ6,SEZ6L,SHANK3,SLC17A6,SLC1A3,SLC29A1,SRR,SYN3,SYNGAP1,SYT1,TRPC5,VAMP2,VAMP3,ZDHHC7	62
Behavior	Locomotion	1.29e-14		-0.853	ABCA1,ABCD2,ABL2,ACHE,ADAM22,ADARB1,ADCY1,ADCYAP1,ADORA2A,ADRA1B,AFG3L2,AGAP2,AGAP3,AGT,AGTPBP1,AHI1,ALK,ALS2,ANKFN1,APBA1,APLP2,APOE,APP,ARCN1,ARNTL,ASL,ASTN1,ATP1A1,ATP1A2,ATP1A3,ATP2A2,ATP7A,ATXN3,B4GALT2,BACE1,BAG1,Bc1,BHLHE22,BTBD9,CACNA1A,CACNA1B,CACNA1C,CACNA1E,CACNB4,CALB1,CAMK4,CANX,CCKBR,CDK4,CDK5,CDK5R1,CEND1,CERS1,CFL2,CHD7,CHL1,CHRM1,CHRM2,CHRM4,CHRNB2,CKAP5,CLCN3,CNP,CNR1,CNTN1,CNTN…	253
Cellular Growth and Proliferation,Tissue Development	Proliferation of neural cells	1.99e-14	Increased	5.985	ACTB,ADAM10,ADCY6,ADCYAP1,ADGRG1,ADNP,AGT,AKT1,AKT2,AKT3,AKTIP,ALCAM,ANKRD6,Anp32a,ANXA7,APC,APEX1,APOE,APP,APPL2,ARFGEF1,ARID1B,ASCL1,ATM,B4GALNT1,BAIAP2,BASP1,BAX,BBS1,BCL2,BICD2,BRSK1,BTG1,BTG2,CABLES1,CALB1,CAMK4,CAMKK2,CBR1,CCK,CCND3,CD47,CDK11A,CDK4,CDK5,CDK5R1,CDK5R2,CDKN1A,CDKN2C,CELF2,CFL1,CHD4,CHL1,CHST2,CLASP2,CLDN11,CLU,CNP,CNPY2,CNR1,CNTN1,CNTNAP2,CNTNAP4,COBL,CPE,CRK,CSF1R,CSNK2B,CS…	385
Cell Morphology,Cellular Assembly and Organization,Cellular Development,Cellular Function and Maintenance,Cellular Growth and Proliferation,Embryonic Development,Nervous System Development and Function,Organismal Development,Tissue Development	Dendritic growth/branching	2.22e-14	Increased	4.517	ABI1,ABI2,ABL2,ADAM10,ADAMTS3,ADAMTS4,ADCYAP1,AGAP2,APLP2,APOE,APP,ARHGAP33,ARHGAP44,ARID1B,ASAP1,BACE1,BHLHB9,C4A/C4B,CACNA1A,CAMK4,CAMKK2,CAPNS1,CAPRIN1,CASP3,CCDC88A,CCL21,CDK5,CDK5R1,CDK5R2,CFL1,CHL1,CHRNA7,CHRNB2,CLASP2,CLSTN1,CNR1,CNTNAP2,COBL,CPEB3,CRH,CTCF,CTNNA2,CTNNB1,CUX2,DAB2IP,DBN1,DCX,DLG1,DLG4,DLG5,DRD2,DSCAM,DTNBP1,DYRK1A,EFNA1,EFNB1,EGR1,ELAVL4,EMC10,EPHA4,EPHB1,EPHB3,FAM107A,FMR…	166
Cell-To-Cell Signaling and Interaction	Synaptic depression	5.64e-14	Increased	4.819	ADCY1,ADORA1,AKAP5,AP2A1,APP,ARHGEF9,B2M,BACE1,BAX,CACNA1A,CAMK4,CBLN1,CDK5R1,CFL1,CHRM1,CHRM4,CNR1,CPEB3,CSPG5,DGKI,DGKZ,DLG4,DLGAP3,DRD2,DYRK1A,EFNB3,EMC10,FGF22,FMN2,FMR1,FZR1,GNAI2,GNAQ,Gprasp2,GRIA1,GRIA3,GRIN2B,GRM1,GRM2,GRM3,GRM5,GRM7,GSK3A,HLA-A,HTT,ITPR1,KIF17,KIF3B,LRRC7,MAP1B,MAP6,MAPT,MGLL,MTOR,MYO5A,NFKBIA,NFKBIB,NR2F1,NRXN1,NRXN2,Nrxn3,NTSR2,OPRD1,PARK7,PCLO,PEBP1,PLCB4,PPP1R14A,PPP…	103
Cellular Assembly and Organization	Transport of vesicles	1.42e-13	Increased	4.446	AAK1,ACTB,ACTG1,ADCY1,AMPH,Ank2,AP3B1,APBA1,APC,APOE,ARCN1,AZIN2,BACE1,BICD2,BIN1,BTBD9,CACNB4,CANX,CASK,CDK5,CHRM2,CHRNA6,CHRNB2,CPLX1,CPLX2,CPLX3,CSPG5,CTNNB1,DGKI,DGKQ,DNM2,DNM3,DRD2,DTNBP1,DVL1,EPN1,GIPC1,GIT1,GRM7,HDAC6,HSPA8,HTT,IGF1R,INSR,KCNH1,KIF1A,KIF3B,KIF5B,LIN7A,LRRK2,LYST,MAL,MAPT,MYO5A,NDE1,NLGN1,NR3C2,Nrxn3,OPHN1,PAFAH1B1,PARK7,PCLO,PICALM,PLEKHM2,PPFIA3,PPP3CA,PPP3CB,PRKCA,PRKCG,…	96
Cell Morphology,Cellular Development	Branching of cells	1.9e-13	Increased	5.09	ABI1,ABI2,ABL2,ADAM10,ADAMTS3,ADAMTS4,ADCYAP1,AGAP2,AGRN,ALCAM,Ank2,APLP2,APOE,APP,ARHGAP32,ARHGAP33,ARHGAP44,ARID1B,ASAP1,BACE1,BASP1,BDKRB2,BHLHB9,C4A/C4B,CACNA1A,CAMK4,CAMKK2,CAPNS1,CAPRIN1,CASP3,CCDC88A,CCL21,CDK4,CDK5,CDK5R1,CDK5R2,CDKN1A,CFL1,CHL1,CHRNA7,CHRNB2,CLASP2,CLSTN1,CNR1,CNTNAP2,COBL,CPEB3,CRH,CRIP1,CRK,CTCF,CTNNA2,CTNNB1,CUX2,DAB2IP,DBN1,DCC,DCX,DIAPH1,DLG1,DLG4,DLG5,DOCK7,DPYSL2,…	240
Cell Death and Survival,Organismal Injury and Abnormalities	Necrosis	4.65e-13	Decreased	-7.782	ABCC1,ABCC8,ABCE1,ABCG1,ABCG2,ABL2,ACAT1,ACHE,ACLY,ACSL1,ACTB,ADA,ADAMTS1,ADAMTS3,ADAR,ADARB1,ADCY1,ADCY6,ADCYAP1,ADIPOR2,ADM,ADNP,ADORA1,ADORA2A,AGAP2,AGAP3,AGRN,AGT,AGTPBP1,AIP,AKAP1,AKIRIN2,AKT1,AKT1S1,AKT2,AKT3,ALCAM,ALDH1A1,ALDH2,ALMS1,ALS2,AMBRA1,ANG,AOPEP,APAF1,APC,APC2,API5,APOE,APP,AQR,ARCN1,ARHGAP1,ARL2,ARNT,ARRB1,ASCL1,ASTN1,ATF4,ATF5,ATF6,ATM,ATN1,ATP1A2,ATP2B4,ATP2C1,ATP6AP2,ATP6V1G2…	1113
Organismal Development	Size of body	6.53e-13	Increased	21.841	ABCA1,ABHD11,ABL2,ACHE,ACOT13,ACOX1,ACP1,ACTG1,ADA,ADAM22,ADAMTS1,ADCY3,ADD1,ADGRF5,AFG3L2,AGAP3,AGT,AHI1,AKAP11,AKAP6,AKT1,AKT2,AKT3,ALDH5A1,ALK,ALMS1,Anp32b,ANXA7,AP1G1,APBA1,APLP1,APLP2,APOE,APP,AQP5,ARAF,ARHGAP1,ARHGAP35,ARID4A,ARID4B,ARID5B,ARNTL,ARRB1,ARSB,ATF4,ATM,ATN1,ATP1A3,ATP2A2,ATRN,ATXN1L,ATXN2,BACE1,BAX,BBS2,BBS4,BBS7,BCAT2,BCL2,BCLAF1,BICD2,BIRC2,BLMH,BMF,BMPER,Bmyc,BRINP1,BSCL2,BS…	559
Nervous System Development and Function	Coordination	8.06e-13	Increased	11.108	ABCD2,ABL2,ABR,ADAM11,ADAM18,ADRA1D,AKAP5,ALS2,ARF4,ARF5,ARHGAP32,ASTN1,ATP1A3,ATP1B2,ATXN2,B4GALNT1,B4GALT2,BACE1,BICD2,BRINP1,BTBD9,CACNA1G,CACNA2D2,CACNG2,CACNG7,CADPS2,CALB1,CALB2,CAMK4,CBLN1,CDK4,CDK5R1,CELSR3,CERS1,CHCHD2,CHD6,CHRNA7,CHRNB2,CLCN3,CNTN1,CNTN6,COQ8A,CPE,CPLX2,CREBBP,CSF1R,DAG1,DCAF6,DCC,DDHD2,DLG4,DNAJC5,DNER,DRD2,EFNB3,ELAVL3,ELAVL4,ENHO,EPB41,EPG5,EPHA4,ERCC6,FA2H,FCER1G,FM…	161
Cellular Assembly and Organization,Cellular Movement,Nervous System Development and Function	Transport of synaptic vesicles	8.39e-13	Increased	4.125	AAK1,ACTB,ACTG1,ADCY1,AMPH,Ank2,APBA1,BACE1,BIN1,BTBD9,CACNB4,CANX,CASK,CHRM2,CHRNA6,CHRNB2,CPLX1,CPLX2,CPLX3,CSPG5,CTNNB1,DGKI,DGKQ,DNM2,DNM3,DRD2,DTNBP1,DVL1,EPN1,GIPC1,GIT1,GRM7,HSPA8,IGF1R,KCNH1,KIF1A,LIN7A,LRRK2,NLGN1,NR3C2,Nrxn3,OPHN1,PARK7,PCLO,PICALM,PPFIA3,PPP3CA,PPP3CB,PRKCA,PRKCG,RAP1B,RIMS3,SH3GL2,SLC4A8,SNAP25,SNAPIN,SNCA,SNCB,SNCG,SPTBN1,STX1A,STX4,STXBP5,STXBP5L,SYNJ1,SYT1,SYT2,SYT…	73
Cell Morphology	Sprouting	1.03e-12	Increased	4.837	ABI1,ABI2,ABL2,ADAM10,ADAMTS1,ADAMTS3,ADAMTS4,ADCYAP1,AGAP2,AGRN,AGT,ALCAM,Ank2,APH1A,APLP2,APOE,APP,ARHGAP32,ARHGAP33,ARHGAP44,ARID1B,ASAP1,BACE1,BASP1,BCAS3,BDKRB2,BHLHB9,C4A/C4B,CACNA1A,CAMK4,CAMKK2,CAPNS1,CAPRIN1,CASP3,CCDC88A,CCL21,CCM2,CDK4,CDK5,CDK5R1,CDK5R2,CDKN1A,CFL1,CHL1,CHRM2,CHRNA7,CHRNB2,CLASP2,CLSTN1,CNR1,CNTNAP2,COBL,CPEB3,CRH,CRIP1,CRK,CTCF,CTNNA2,CTNNB1,CUX2,DAB2IP,DBN1,DCC,DCX,…	256
Cell-To-Cell Signaling and Interaction,Nervous System Development and Function	Excitatory postsynaptic potential	1.07e-12		1.693	ADCY1,ADCY3,ADORA1,ADORA2A,AKAP5,ARC,ARHGEF9,B2M,C1QA,CACNA1A,CADPS,CADPS2,CAPRIN1,CD47,CDK5,CELF4,CHRM1,CHRNA7,CKAP5,CLCN3,CLSTN1,CNR1,CNTNAP2,CPLX1,CPLX2,CPLX3,CUX2,DGKI,DLGAP2,DLGAP3,DNM3,EGR3,EPHA4,FBXL20,FGF22,FMR1,Gprasp2,GRIA3,GRIA4,GRIK2,GRIK5,GRIN2B,GRIN2C,GRIPAP1,GRM2,GRM5,HTT,JPH3,JPH4,KALRN,KLK8,LRRK2,LRRTM4,MAPK8IP2,MBNL2,MECP2,MEF2C,MPP2,Nedd4,NETO1,NLGN1,NRXN1,NSMF,OPHN1,OXT,PPP1R9…	100
Cell-To-Cell Signaling and Interaction,Nervous System Development and Function	Action potential of cells	1.35e-12		-0.499	ADCY1,ADCY3,ADORA1,ADORA2A,AKAP5,ALS2,APP,ARF4,ARF5,ARHGEF9,ATP1A2,BAIAP3,CACNA1A,CACNA1D,CACNA1G,CACNA1I,CD47,CHRM1,CHRNB2,CLCN3,CLSTN1,CNR1,CNTNAP2,CPLX1,CPLX2,DLGAP3,DNMT3A,DPYSL2,EGR3,EPB41,FOXO1,GDAP1,GLRA1,GNA11,GNAQ,GPR88,Gprasp2,GRIA3,GRIA4,GRIK2,GRIN2B,GRM2,GRM5,HCN1,HCN2,HTR1A,HTT,JPH3,JPH4,KCNA1,KCNA2,KCNAB1,KCNC1,KCNC2,KCNC3,KCND1,KCND2,KCNK3,KCNMB4,Kcnn2,KCNN3,KCNQ2,KCNT1,KCNT2,KLK8,…	104
Nervous System Development and Function,Neurological Disease,Organ Morphology,Organismal Development,Organismal Injury and Abnormalities	Abnormal morphology of cerebrum	1.36e-12			ABI2,ABL2,ACHE,ADCY1,ADCY3,AP3M2,APAF1,APOE,APP,ARFGEF2,ARHGAP35,ATP1A2,ATP1B2,ATP6V1B2,ATXN1L,B2M,B4GALT2,BBS2,BBS4,BBS7,BHLHE22,BICD2,BRINP1,BRSK1,BTG1,C1QA,CD81,CDK5,CDK5R1,CDK5R2,CEBPB,CELSR3,CETN2,CHL1,CHRM1,CHRNA7,CHRNB2,CKB,CLCN2,CLCN3,CNTN6,CNTNAP2,CPEB3,CR1L,CSF1R,CTNNA2,CTSB,CUX2,DBN1,DCC,DCLK1,DIAPH1,DLG3,DMRTA2,DYRK1A,EFNB1,EGFR,EML1,EMX1,EMX2,EPG5,EPHA4,ERBB3,FKBP8,FMR1,FUBP1,FYN,GAB…	166
Developmental Disorder,Organismal Injury and Abnormalities	Growth Failure	1.38e-12	Decreased	-18.502	ABCA1,ABI1,ACACA,ACTN4,ADAR,AFF4,AGO2,AGT,AP1G1,APEX1,APLP2,AQP5,ARC,ARHGAP1,ARID5B,ARNT,ARNTL,ATF4,ATM,ATP2C1,AVP,BACE1,BCAS3,BCL2,BIRC6,BRD1,BRINP1,CACNA2D2,CAMSAP2,CBS/LOC102724560,CDC25A,CDH5,CDK10,CDK13,CDKN1A,Cdkn1c,CEBPA,CENPJ,CFL2,CHGA,CHM,CHRM2,CHRM3,CHRNB2,CITED1,CKB,CLCN3,CNPY3,COL11A2,COLGALT1,COMMD1,COPS3,COPS5,COQ7,CR1L,CREBBP,CSF1R,CSGALNACT1,CSNK2B,CTSB,CUL4B,CUL7,Cux1,DACT3,DAD1,…	381
Cell-To-Cell Signaling and Interaction,Nervous System Development and Function	Action potential of neurons	2.22e-12		-0.809	ADCY1,ADCY3,ADORA1,ADORA2A,AKAP5,ALS2,APP,ARF4,ARF5,ARHGEF9,ATP1A2,BAIAP3,CACNA1A,CACNA1D,CACNA1G,CACNA1I,CD47,CHRM1,CHRNB2,CLCN3,CLSTN1,CNR1,CNTNAP2,CPLX1,CPLX2,DLGAP3,DPYSL2,EGR3,FOXO1,GDAP1,GLRA1,GPR88,Gprasp2,GRIA3,GRIA4,GRIK2,GRIN2B,GRM2,GRM5,HCN1,HCN2,HTR1A,HTT,JPH3,JPH4,KCNA1,KCNA2,KCNAB1,KCNC1,KCNC2,KCNC3,KCND1,KCND2,KCNK3,KCNMB4,Kcnn2,KCNN3,KCNQ2,KCNT1,KCNT2,KLK8,LRRTM4,MBNL2,MECP2,MTOR,…	97
Behavior	Anxiety	2.42e-12		-0.426	ADCYAP1,ADORA1,ADORA2A,AKAP11,AKAP5,APOE,APP,ARHGEF10,ARHGEF9,ATP1A2,ATP1A3,BACE1,BAG1,BAIAP3,BAX,BCAS1,BRINP1,CADPS2,CAMK4,Cbarp,CC2D1A,CCK,CDK5,CHD8,CHL1,CHRNA7,CHRNB2,CLCN6,CLOCK,CNR1,COMT,CPEB3,CREBBP,CRH,CSF1R,CSGALNACT1,CSK,CTNNB1,CUL3,DDR1,DGKH,DIXDC1,DLG4,DLGAP3,DLK1,DLK2,DPYSL2,DRD2,DYNC1LI1,EEF2K,EFNA2,ELAVL4,EPHX2,FMR1,GABRG2,GAD2,GAL,GIT1,GNA11,GNAQ,GPR26,GPR88,GRIA1,GRIA4,GRIN2B,GRM2…	164
Nervous System Development and Function,Organ Morphology,Organismal Development	Morphology of cerebral cortex	2.75e-12			ABI2,ABL2,ACHE,ADCY1,ADCY3,AKTIP,AP3M2,APAF1,APEX1,APOE,APP,ARFGEF2,ATP1A2,ATP6V1B2,B4GALT2,BACE1,BBS2,BBS4,BBS7,BICD2,BRD1,BRINP1,BRSK1,BTG1,C1QA,CD81,CDK5,CDK5R1,CDK5R2,CEBPB,CELSR3,CHL1,CHMP2B,CHMP4B,CHRM1,CHRNA7,CHRNB2,CKB,CLCN3,CNTN6,CPEB3,CR1L,CST3,CTNNA2,CTNNB1,CTSB,CUX2,DBN1,DIAPH1,DLG3,DMRTA2,DSCAM,DYRK1A,EGFR,EML1,EMX1,EMX2,EPG5,EPHA4,ERBB3,FLNA,FMR1,FOXO3,FTO,FYN,GABRG2,GAL,GAP43,GFAP,…	169
Nervous System Development and Function,Skeletal and Muscular System Development and Function	Motor function	3.06e-12	Increased	2.356	ABL2,ACHE,ADAM10,ADARB1,ADORA1,ADORA2A,AFG3L2,APOE,APP,ATN1,ATP1B2,ATXN2,CACNA1A,CACNA1G,CANX,CAP2,CD200,CHRM4,CHST2,CLCN3,CNR1,CNTNAP2,CTNNB1,DRD2,EFNB3,ERCC6,EXT1,FABP3,FTH1,FTL,GABRB3,GJA1,Gm21596/Hmgb1,GPX6,GRIA1,HLA-A,HSPA1A/HSPA1B,HSPB1,HTT,JPH3,JPH4,KCNC1,KCNC3,LIFR,LRP1,MAG,MALAT1,MAP1B,MAPT,MECP2,MFSD2A,Mt1,Mt2,Mt3,NEURL1,NOVA1,PARG,PAX6,PI4KB,PMP22,PPP1R1B,PPT1,PRKAR2B,RAC1,RAC3,RIMS1,R…	92
Cell-To-Cell Signaling and Interaction,Nervous System Development and Function	Long term synaptic depression of cells	6.63e-12	Increased	4.845	AKAP5,AP2A1,APP,ARHGEF9,B2M,BACE1,CACNA1A,CAMK4,CBLN1,CDK5R1,CHRM1,CNR1,CPEB3,CSPG5,DGKI,DGKZ,DLG4,DRD2,DYRK1A,EFNB3,FMN2,FMR1,FZR1,GNAI2,Gprasp2,GRIA1,GRIA3,GRIN2B,GRM1,GRM2,GRM5,GRM7,HTT,ITPR1,KIF17,KIF3B,LRRC7,MAP1B,MGLL,MYO5A,NR2F1,NTSR2,OPRD1,PARK7,PEBP1,PLCB4,PPP1R14A,PPP1R1B,PPP1R9B,PREX1,PRKCA,PRKCG,RAB11FIP5,RAC1,RAP2A,RGS4,RIMS1,RYR3,SCN4B,SHANK2,SHANK3,SLC24A2,SRCIN1,ST8SIA4,VGF,WASF1,…	67
Cellular Function and Maintenance,Molecular Transport	Secretory pathway	6.77e-12	Increased	3.274	ACAP2,ADCY1,ADGRL2,ADORA1,AKT1,AMPH,APBA1,APPL1,ATP2A2,BACE1,BAX,CACNA1A,CACNA1C,CACNB2,CACNB4,CADPS,CADPS2,CASK,CCK,CDK16,CDK5,CHGA,CHRM2,CHRNA6,CHRNB2,CPLX1,CPLX2,CPLX3,CSPG5,CX3CL1,DGKI,DNAJC5,DNM2,DNM3,DOC2B,DRD2,DTNBP1,DVL1,ERC1,ERC2,EXOC2,GIPC1,GIT1,GRM7,HRH3,HTT,IGF1R,INPP5A,KCNB1,KCNH1,LAMP1,LGI3,LITAF,MICAL1,MYH10,MYO5A,NAPA,NAPB,NCAM1,NLGN1,NR3C2,Nrxn3,NSF,NSFL1C,OPRD1,PCLO,PECAM1,PLCL1…	118
Cell Morphology,Nervous System Development and Function,Tissue Morphology	Morphology of axons	6.82e-12			ABCD2,AKT1,APOE,B4GALNT1,BCAS1,CACNA1A,CAMKK2,CD47,CDK5R1,CHL1,CKB,CLASP2,CLCN6,CNP,CNTNAP1,CTSB,DCLK1,DLG3,DPYSL2,Dst,EFNB1,EFNB3,EPB41L3,EPHA7,EPHB1,EPHB3,FA2H,FMR1,GAL3ST1,GAP43,GFRA2,GJA1,GNAO1,HTT,IKBKB,IREB2,KALRN,KIDINS220,KIF2A,KIF5A,KLC1,LRRK2,MAG,MAN2B1,MAP1B,MAPT,MARK2,MME,MMP24,MOG,Mt3,NCAM1,NEFH,Nefm,NFASC,NR2F1,NRCAM,NRTN,OGT,OSTM1,PARD6A,Pcmt1,PDS5B,PLXNA2,PLXNA4,PMP22,PNPLA6,Pou3f…	96
Behavior	Emotional behavior	7.63e-12		0.602	ABL2,ADCY3,ADCYAP1,ADGRL1,ADORA2A,Aff2,ALS2,ANKFN1,ANO2,APP,ARC,ARHGAP32,ARID5B,ATP1A2,AVP,B2M,BAX,BBS2,BBS4,BCL2,BRINP1,CACNA1B,CACNA1E,CADPS2,CALCB,CC2D1A,CCK,CD47,CDH11,CHRM1,CHRNB2,CNR1,CNTNAP2,CNTNAP4,COMT,CPLX1,CPLX2,CREBBP,CRH,CSPG5,CTNNA2,CTNNB1,DBI,DDO,DEAF1,DGKI,DHRS4,DIAPH1,DLG4,DLGAP2,DLGAP3,DLK1,DPYSL2,DRD2,DYRK1A,EEF2K,EFNA2,EFNB3,EGR3,EIF4G1,EPG5,EPHX2,EXT1,FBXL20,FMR1,FOXO6,FYN,GA…	196
Developmental Disorder,Organismal Injury and Abnormalities	Growth failure or short stature	1.96e-11	Decreased	-18.6	ABCA1,ABI1,ACACA,ACTN4,ADAMTSL2,ADAR,AFF4,AGO2,AGT,AP1G1,APEX1,APLP2,AQP5,ARC,ARHGAP1,ARID5B,ARNT,ARNTL,ATF4,ATM,ATP2C1,AVP,BACE1,BCAS3,BCL2,BCL2L1,BIRC6,BRD1,BRINP1,CACNA2D2,CAMSAP2,CBS/LOC102724560,CCN2,CDC25A,CDH5,CDK10,CDK13,CDKN1A,Cdkn1c,CEBPA,CENPJ,CFL2,CHGA,CHM,CHRM2,CHRM3,CHRNB2,CITED1,CKB,CLCN3,CNPY3,COL11A2,COLGALT1,COMMD1,COPS3,COPS5,COQ7,CR1L,CREBBP,CSF1R,CSGALNACT1,CSNK2B,CTSB,CUL4B,…	392
Cell Morphology,Cellular Assembly and Organization,Cellular Development,Cellular Function and Maintenance,Cellular Growth and Proliferation,Nervous System Development and Function,Organismal Development,Tissue Development	Axonogenesis	2.28e-11	Increased	4.394	ADCY1,ADCY3,AFG3L2,AGRN,AMIGO1,Ank2,APC,APOE,APP,ARHGAP32,ARHGAP35,ASCL1,ATP8A2,BACE1,BCL11B,BCL2,BRSK1,CACNA1A,CASP3,CCK,CCN2,CDK5,CHRNB2,CLASP2,CNP,CNTNAP1,CNTNAP2,CTNNA2,DCC,DCLK1,DPYSL2,DRD2,Dst,DVL1,EFNA1,EFNA2,EFNB3,EGR3,EPHA4,EPHB1,EPHB3,EZR,FGF13,FLOT1,FMR1,FYN,GAP43,GOLGA2,HRH2,HSP90AA1,HSP90AB1,IL11RA,JUN,KALRN,KIF13B,KIF2A,KLF7,LAMC1,LIMK1,LRP1,LRP4,LRRC4,MAP1B,MAP2,MAP2K1,MAP2K2,MAP7,…	144
Cell-To-Cell Signaling and Interaction,Nervous System Development and Function	Long term synaptic depression of neurons	2.68e-11	Increased	4.759	AKAP5,AP2A1,APP,ARHGEF9,B2M,BACE1,CACNA1A,CAMK4,CBLN1,CDK5R1,CHRM1,CNR1,CPEB3,CSPG5,DGKI,DGKZ,DRD2,DYRK1A,EFNB3,FMN2,FMR1,FZR1,GNAI2,Gprasp2,GRIA1,GRIA3,GRIN2B,GRM1,GRM2,GRM5,GRM7,HTT,ITPR1,KIF17,KIF3B,LRRC7,MAP1B,MGLL,MYO5A,NR2F1,NTSR2,OPRD1,PARK7,PEBP1,PLCB4,PPP1R1B,PPP1R9B,PREX1,PRKCA,PRKCG,RAB11FIP5,RAC1,RAP2A,RGS4,RIMS1,RYR3,SCN4B,SHANK2,SHANK3,SLC24A2,SRCIN1,ST8SIA4,VGF,WASF1,WWC1	65
Cell-To-Cell Signaling and Interaction,Nervous System Development and Function	Long-term potentiation of brain	2.76e-11	Increased	2.696	ADCY1,ADORA2A,Aff2,AP3M2,APOE,APP,ARHGEF9,ATXN3,B2M,BSCL2,CAMK4,CAPNS1,CCDC88A,CD200,CEBPA,CHRM1,CHRM3,CHRNA7,CHRNB2,CKAP5,CNR1,CREBBP,CYP46A1,DLG4,DUSP4,EGR1,EPHA4,FMR1,FNDC5,FYN,GAL,GNAI2,GNAQ,GPT,GRIA1,GRIA3,GRIK2,GRIN2B,GRM1,GRM5,GUCY1A1,GUCY1A2,HSD17B10,HTT,ITM2B,ITPR1,JPH3,JPH4,KIDINS220,KIF3B,LARGE1,LGMN,LMO4,LRP1,LRP8,MAPK1,MAPT,MGLL,NOS1,PAK1,PCDH8,PPP1R1B,PPP3CA,PRKACA,PRKAR1A,PTK2,PTPN…	91
Cell Morphology,Cellular Assembly and Organization,Cellular Development,Cellular Function and Maintenance,Cellular Growth and Proliferation,Nervous System Development and Function,Organismal Development,Tissue Development	Formation of dendrites	3.69e-11	Increased	3.948	ABI1,ABI2,ABL2,ADGRB3,AGTPBP1,ALK,APP,ARHGAP44,ASAP1,ATP7A,BAIAP2,BBS1,BBS4,BHLHB9,BTBD3,CACNA1A,CAPRIN1,CC2D1A,CDK5,CDK5R1,CDK5R2,CHRNB2,CIT,CKB,COBL,CPEB3,CRK,CRKL,CSMD3,CTNNA2,CTNNB1,Cux1,CUX2,DAB2IP,DBN1,DCLK1,DCX,DGKG,DLG5,DNER,DSCAM,DTNBP1,DVL1,EFNA1,EFNB1,EGR1,ELAVL4,EPHA4,EPHB1,EPHB3,FAT3,FMR1,FOXO6,FYN,GIT1,HGF,HTT,KALRN,KIDINS220,KLF7,KLF9,LLPH,LRP8,MAP1B,MAP2,MAPK8,MAPK8IP2,MAPKAPK5,MA…	122
Cellular Function and Maintenance,Molecular Transport	Exocytosis	6.15e-11	Increased	3.274	ACAP2,ADCY1,ADGRL2,ADORA1,AKT1,AMPH,APBA1,APPL1,ATP2A2,BACE1,BAX,CACNA1A,CACNA1C,CACNB2,CACNB4,CADPS,CADPS2,CASK,CCK,CDK16,CDK5,CHGA,CHRM2,CHRNA6,CHRNB2,CPLX1,CPLX2,CPLX3,CSPG5,CX3CL1,DGKI,DNAJC5,DNM2,DNM3,DOC2B,DRD2,DTNBP1,DVL1,ERC1,ERC2,EXOC2,GIPC1,GIT1,GRM7,HRH3,HTT,IGF1R,INPP5A,KCNB1,KCNH1,LAMP1,LGI3,LITAF,MYH10,MYO5A,NAPA,NAPB,NCAM1,NLGN1,NR3C2,Nrxn3,NSF,NSFL1C,OPRD1,PCLO,PECAM1,PLCL1,PPFIA3…	113
Cell-To-Cell Signaling and Interaction,Nervous System Development and Function	Long term synaptic depression	8.76e-11	Increased	5.236	AKAP5,AP2A1,APP,ARHGEF9,B2M,BACE1,BAX,CACNA1A,CAMK4,CBLN1,CDK5R1,CFL1,CHRM1,CNR1,CPEB3,CSPG5,DGKI,DGKZ,DLG4,DRD2,DYRK1A,EFNB3,FMN2,FMR1,FZR1,GNAI2,GNAQ,Gprasp2,GRIA1,GRIA3,GRIN2B,GRM1,GRM2,GRM3,GRM5,GRM7,HTT,ITPR1,KIF17,KIF3B,LRRC7,MAP1B,MAP6,MGLL,MTOR,MYO5A,NFKBIA,NFKBIB,NR2F1,NTSR2,OPRD1,PARK7,PEBP1,PLCB4,PPP1R14A,PPP1R1B,PPP1R9B,PREX1,PRKAR1A,PRKCA,PRKCG,Prrt1,PTK2B,RAB11FIP5,RAC1,RAP2A,RGS4,R…	82
Cell Morphology,Nervous System Development and Function,Tissue Morphology	Morphology of central nervous system cells	1.03e-10			ABCD2,ABI2,ABL2,ABR,ACHE,ADAMTS4,ALS2,APEX1,APP,ARSG,ASCL1,ASTN1,ATM,ATXN2,B4GALNT1,BICD2,BTBD9,C1QA,CACNA1A,CALB1,CAMK4,CBS/LOC102724560,CD81,CDK5R1,CEBPB,CHL1,CHMP2B,CHMP4B,CHRNA7,CHRNB2,CLCN3,CNTN1,CNTN6,COQ8A,CPEB3,CST3,CTSB,CX3CL1,DYRK1A,EGFR,ENHO,FA2H,FLNA,FMR1,FYN,GABRG2,GFAP,GFRA2,GM2A,GNPTAB,GOLGA2,GRIK2,HES1,HES5,HEXB,HIVEP2,HSF1,HSPA4,HTT,IL6ST,IREB2,KALRN,KLF7,KLK8,LIFR,LRP8,MAG,MAP1A…	127
Cell-To-Cell Signaling and Interaction,Nervous System Development and Function	Long-term potentiation of cerebral cortex	1.29e-10	Increased	2.523	ADCY1,ADORA2A,Aff2,AP3M2,APOE,APP,ARHGEF9,ATXN3,B2M,BSCL2,CAMK4,CAPNS1,CCDC88A,CD200,CEBPA,CHRM1,CHRNA7,CHRNB2,CKAP5,CNR1,CREBBP,CYP46A1,DLG4,DUSP4,EGR1,EPHA4,FMR1,FNDC5,FYN,GAL,GNAQ,GPT,GRIA1,GRIA3,GRIN2B,GRM1,GRM5,GUCY1A1,GUCY1A2,HSD17B10,HTT,ITM2B,ITPR1,JPH3,JPH4,KIDINS220,KIF3B,LARGE1,LGMN,LMO4,LRP1,LRP8,MAPK1,MAPT,MGLL,NOS1,PAK1,PPP3CA,PRKAR1A,PTK2,PTPN5,Ptprd,RAPGEF4,RASGRF1,RELN,RHOB,RTN4R…	84
Cell Death and Survival,Organismal Injury and Abnormalities	Apoptosis of neurons	1.35e-10	Decreased	-5.5	ADARB1,ADCY1,ADCYAP1,ADNP,ADORA1,AGRN,AGT,AKT1,AKT1S1,AKT2,AKT3,AMBRA1,APAF1,APOE,APP,ARHGAP1,ASCL1,ASTN1,ATF4,ATM,ATN1,ATP1A2,ATP2C1,ATP7A,B4GALNT1,BAX,BCL11B,BCL2,BCL2L1,BHLHB9,BOK,BTG1,CACNA1A,CACNA2D2,CAMK4,CAPRIN1,CASP2,CASP3,CD200,CD59,CDK5,CDK5R1,CDKN1A,CDKN2D,CEBPB,CERS1,CHL1,CNR1,CNTFR,CREBBP,CTNNB1,CTSB,DAPK1,DDIT3,DIABLO,DLX1,DNAJC5,DRD2,EGR1,EIF2A,ELAVL4,ELP3,EP300,EPHA7,ERBB3,FAIM,FA…	246
Behavior	Spatial learning	1.81e-10	Increased	5.251	ABL2,ADAM11,ADCY1,ADCY3,ADGRL2,ADRA1B,AKAP5,AMPH,AP1S2,APOD,APOE,APP,ARC,ARHGEF9,ARSG,ATP1A2,ATP1A3,B4GALT2,BACE1,BTG1,CACNA1C,CACNA1E,CALB1,CAMKK2,CCDC88A,CDK5,CDK5R1,CFL1,CHRNA7,CHRNB2,CKAP5,CKB,CPLX2,CRBN,CTCF,CYP46A1,DDHD2,DEAF1,DGKH,DLG3,DLGAP2,DRD2,DSTYK,EEF2K,EP300,EPB41,EPHA6,FA2H,FMR1,FYN,Gprasp2,GRIPAP1,GRM5,HCN1,HDAC4,HIF1A,HMGCR,HRH2,HRH3,HTR1A,HTR1B,HTT,IFT20,KCNAB1,KDM5C,KIF17,KIF1A…	135
Cell Morphology,Nervous System Development and Function,Organ Morphology,Organismal Development,Tissue Morphology	Morphology of brain cells	1.89e-10			ABCD2,ABI2,ABL2,ACHE,ADAMTS4,ALS2,APEX1,APP,ARSG,ASCL1,ASTN1,ATM,ATXN2,B4GALNT1,BICD2,BTBD9,C1QA,CACNA1A,CALB1,CAMK4,CD81,CDK5R1,CEBPB,CHL1,CHMP2B,CHMP4B,CHRNA7,CHRNB2,CLCN3,CNTN1,CNTN6,COQ8A,CPEB3,CST3,CTSB,CX3CL1,DYRK1A,ENHO,FA2H,FLNA,FMR1,FYN,GABRG2,GM2A,GNPTAB,GOLGA2,GRIK2,HEXB,HIVEP2,HSPA4,HTT,IREB2,KALRN,KLF7,KLK8,LRP8,MAP1A,MAP1B,MAP2,MAPK8IP1,MAPK8IP2,MAPK8IP3,MAPT,MDM4,MECP2,MTOR,NDE1,NF…	106
Cell Morphology,Nervous System Development and Function,Neurological Disease,Organismal Injury and Abnormalities,Tissue Morphology	Abnormal morphology of axons	2.21e-10			ABCD2,B4GALNT1,BCAS1,CACNA1A,CAMKK2,CD47,CHL1,CKB,CLCN6,CNTNAP1,DCLK1,DLG3,EFNB1,EFNB3,EPB41L3,EPHA7,EPHB1,EPHB3,FA2H,FMR1,GAL3ST1,GAP43,GFRA2,GJA1,HTT,IKBKB,IREB2,KIDINS220,KIF2A,LRRK2,MAG,MAN2B1,MAP1B,MAPT,MARK2,MME,MMP24,MOG,Mt3,NCAM1,NEFH,Nefm,NFASC,NR2F1,NRCAM,NRTN,OGT,PARD6A,Pcmt1,PDS5B,PLXNA2,PLXNA4,PMP22,Pou3f1,PPP3CA,PTPN13,PURA,RAP1B,RET,RUFY3,S1PR1,SCN1B,SCYL1,SH3GL2,SLC12A6,SNCA,SOD1,…	76
Cellular Development,Cellular Growth and Proliferation,Nervous System Development and Function,Tissue Development	Proliferation of neuronal cells	3.18e-10	Increased	5.209	ACTB,ADAM10,ADCY6,ADCYAP1,ADNP,AKTIP,ALCAM,ANKRD6,Anp32a,APEX1,APOE,APP,ARFGEF1,ARID1B,ASCL1,B4GALNT1,BAIAP2,BASP1,BAX,BCL2,BICD2,BRSK1,CABLES1,CALB1,CAMK4,CAMKK2,CCK,CD47,CDK5,CDK5R1,CDK5R2,CDKN1A,CELF2,CHL1,CHST2,CLASP2,CLU,CNP,CNPY2,CNR1,COBL,CPE,CRK,CTNNB1,DAB2IP,DAGLA,DAGLB,DCC,DCLK1,DCX,DDR1,DHCR24,DMRTA2,DNER,DOCK1,DOCK3,DPYSL2,DRD2,DSCAM,DSCAML1,DTNBP1,DVL1,DYRK1A,EFNA1,EFNB1,EFNB2,EFNB3,…	274
Cell-To-Cell Signaling and Interaction,Nervous System Development and Function	Long term synaptic depression of synapse	3.48e-10	Increased	4.029	AKAP5,APP,ARHGEF9,B2M,BACE1,CACNA1A,CAMK4,CBLN1,CDK5R1,CHRM1,CNR1,CPEB3,CSPG5,DGKI,DYRK1A,EFNB3,FMN2,FMR1,FZR1,GNAI2,Gprasp2,GRIA3,GRIN2B,GRM2,GRM7,HTT,KIF17,KIF3B,LRRC7,MAP1B,MGLL,MYO5A,NR2F1,OPRD1,PLCB4,PPP1R9B,PREX1,RAB11FIP5,RAC1,RAP2A,RIMS1,SCN4B,SHANK2,SHANK3,SLC24A2,SRCIN1,ST8SIA4,VGF,WASF1,WWC1	50
Cell-To-Cell Signaling and Interaction,Cellular Assembly and Organization,Nervous System Development and Function,Tissue Morphology	Quantity of synapse	3.67e-10	Increased	2.514	ABCA1,ABL2,AGRN,APLP2,APOE,APP,BAX,CACNA2D1,CDK5R1,CLASP2,CNTN5,CNTNAP2,DLGAP3,DUSP4,EPHB1,EPHB3,FMR1,GABRG2,GIT1,MAPT,MECP2,NEURL1,NLGN1,NRCAM,PCDHGA1,PCDHGA10,PCDHGA11,PCDHGA12,PCDHGA2,PCDHGA3,PCDHGA4,PCDHGA5,PCDHGA6,PCDHGA7,PCDHGA8,PCDHGA9,PCDHGB1,PCDHGB2,PCDHGB3,PCDHGB4,PCDHGB5,PCDHGB6,PCDHGB7,PCDHGC3,PCDHGC4,PCDHGC5,PLPPR5,PPP1R15A,RELN,SLC9A6,XIAP	51
Nervous System Development and Function,Organ Morphology,Organismal Development	Morphology of telencephalon	4.04e-10			ABI2,ADCY3,AKT3,Ank2,AP4E1,APAF1,APP,ARHGAP35,ASCL1,ATP1A2,ATP1B2,ATXN1L,B2M,B4GALT2,BBS2,BBS4,BBS7,BHLHE22,BICD2,BRD1,CD81,CDK5R1,CELSR3,CETN2,CHL1,CLCN2,CLCN3,CNTNAP2,CRTAC1,CSF1R,DCC,DCLK1,DIAPH1,DLGAP3,DMRTA2,EFNA2,EFNB1,EGFR,EML1,EMX1,EMX2,EPHA4,FOXO3,FSCN1,FYN,FZD3,GFAP,GM2A,GSX1,HIVEP2,HSF1,HSF2,HTT,ID2,IFT172,IREB2,ITPR1,KIF3B,KLF7,LHX2,LRP8,MAN2B1,MAP1B,MAP2,MAPK7,MAPK8IP3,MAPT,Marcks,MA…	131
Organismal Injury and Abnormalities,Organismal Survival	Perinatal death	5.7e-10	Decreased	-18.35	ABCA1,ABCA3,ABR,ACKR3,ACTG1,ACTN4,ACVR2A,ADA,ADAM22,ADAM9,ADAMTS1,ADAMTS9,AFF4,AGRN,AKAP6,AKT1,AKT2,ALDH1A1,ALOX12B,Anp32b,APAF1,APBA1,APLP1,APLP2,ARHGAP1,ARHGAP35,ARID4A,ARID4B,ARID5B,ARNT2,ARRB1,ASCL1,ATF4,ATG9A,ATM,ATP1A2,ATP1A3,ATP2A2,ATXN1L,BAHCC1,BAX,BCL11B,BIN1,BIRC6,BLMH,BMP1,BMPER,BORCS7,BRSK1,CADPS,CADPS2,CAMSAP1,CAPRIN1,CASK,CASP2,CASP3,CBX4,CC2D1A,CCDC47,CCN2,CCND3,CCP110,CDK10,CDK4,C…	365
Cellular Development,Cellular Growth and Proliferation,Nervous System Development and Function,Tissue Development	Growth of neurites	5.78e-10	Increased	4.902	ACTB,ADAM10,ADCY6,ADCYAP1,ADNP,ALCAM,Anp32a,APEX1,APOE,APP,ARFGEF1,ARID1B,B4GALNT1,BAIAP2,BASP1,BAX,BCL2,BRSK1,CABLES1,CALB1,CAMK4,CCK,CD47,CDK5,CDK5R1,CDK5R2,CDKN1A,CELF2,CHL1,CHST2,CLASP2,CNPY2,CNR1,COBL,CRK,DAB2IP,DCC,DCLK1,DCX,DDR1,DHCR24,DNER,DOCK1,DOCK3,DPYSL2,DSCAM,DSCAML1,DTNBP1,DVL1,DYRK1A,EFNA1,EFNB1,EFNB2,EFNB3,EGR1,EGR3,ELAVL4,ENPP2,EPHB3,EXOC5,EXT1,FAIM,FAM107A,FGF1,FLT1,FZD3,GAL,GAP…	225
Nervous System Development and Function,Neurological Disease,Organ Morphology,Organismal Development,Organismal Injury and Abnormalities	Abnormal morphology of cerebral cortex	6.4e-10			ABI2,ABL2,ADCY1,ADCY3,AP3M2,APAF1,APOE,APP,ARFGEF2,ATP1A2,ATP6V1B2,B4GALT2,BBS2,BBS4,BBS7,BICD2,BRINP1,BRSK1,BTG1,C1QA,CD81,CDK5,CDK5R1,CDK5R2,CEBPB,CELSR3,CHL1,CHRM1,CHRNA7,CHRNB2,CKB,CLCN3,CNTN6,CPEB3,CR1L,CTNNA2,CTSB,CUX2,DBN1,DIAPH1,DLG3,DMRTA2,DYRK1A,EGFR,EML1,EMX1,EMX2,EPG5,EPHA4,ERBB3,FMR1,FYN,GABRG2,GAL,GAP43,GM2A,GRIK2,GRIN2B,HIVEP2,IREB2,KALRN,KCNA1,KIF2A,KLF7,KLK8,LAMC1,LEF1,LHX2,LHX6,…	130
Neurological Disease,Organismal Injury and Abnormalities	Memory deficits	8.09e-10		-0.487	ADCY1,ADCY3,ADRA1D,ADRA2C,AKT3,APOD,APP,BACE1,BRINP1,CADPS2,CCDC88A,CEBPB,CERS1,CHRNA7,CNR1,COQ8A,CPEB3,CPLX2,CRBN,CYP2U1,DDHD2,DGKH,EIF2AK4,FABP5,FMR1,FOXO3,GPR88,Gprasp2,GRIA4,GRIPAP1,GSK3A,HDAC6,HGSNAT,HIVEP2,Hnrnpa1,ICAM5,IGF1R,IGF2,IL33,ITM2B,ITPR1,KALRN,KCNH3,KCNQ2,LRP6,LRRC7,MAPT,MBNL2,MECP2,MME,MTOR,NECTIN3,NFIX,NPY,NTAN1,PDK1,PDXP,PHF8,RASGRF1,RBM3,SCN1A,SHANK1,SIPA1L2,SLC6A1,SNCA,SOD1,S…	80
Cell Morphology,Nervous System Development and Function,Tissue Morphology	Morphology of dendrites	9.42e-10			ABL2,ACTL6B,ADAM10,ADCYAP1,APOE,APP,ARID1B,ATM,BACE1,BICD2,CACNA1A,CACNA2D2,CADPS2,CAMK4,CAMKK2,CAMSAP2,CAPRIN1,CC2D1A,CCDC88A,CD47,CDK5,CFL1,CLASP2,CLSTN1,CNR1,CNTN1,CPEB3,CRH,CTNNA2,DBN1,DCX,DLG4,DSCAM,EFNB1,EGR3,EIF2AK3,EPHA7,EPHB1,EPHB3,ERCC6,FMR1,Foxp2,GIT1,GNAL,Gprasp2,GRIA1,GRM5,HIVEP2,Hnrnpa1,HTT,ICAM5,ITPR1,KDM5C,KIDINS220,KIF3B,LIMK1,LRRC7,LRRK2,MAGI2,MAP1A,MAP1B,MAP2,MAPK8IP2,MAPT,MYH1…	110
Nervous System Development and Function	Potentiation of hippocampus	9.45e-10		1.687	ADCY1,ADORA2A,Aff2,AP3M2,APOE,APP,ARHGEF9,ATXN3,B2M,BSCL2,CAMK4,CAPNS1,CCDC88A,CD200,CEBPA,CHRM1,CHRNA7,CHRNB2,CKAP5,CNR1,CREBBP,CRH,CYP46A1,DLG4,DUSP4,EGR1,EPHA4,FMR1,FNDC5,FYN,GAL,GNAQ,GPT,GRIA1,GRIA3,GUCY1A1,GUCY1A2,HSD17B10,HTT,ITM2B,ITPR1,JPH3,JPH4,KIDINS220,KIF3B,LARGE1,LGMN,LMO4,LRP1,LRP8,MAPK1,MAPT,MGLL,PPP3CA,PRKAR1A,PTK2,PTPN5,Ptprd,RAPGEF4,RASGRF1,RELN,RTN4R,RYR3,SNCA,ST8SIA4,STIP1,SYN…	78
Cellular Movement	Cell movement of neurons	1.01e-09	Increased	4.1	ABI2,ACAP3,ADAM10,ADCYAP1,ADGRG1,APAF1,APC,ARFGEF2,ASTN1,AUTS2,BAX,BBS1,BBS4,BICD2,CADPS2,CAMSAP1,CCK,CDK5,CDK5R1,CDK5R2,CDKN2C,CELSR3,CHL1,CNR1,CNTNAP2,CRK,CRKL,CSPG5,CTNNA2,CTNNB1,CUL5,DBN1,DCC,DCLK1,DCTN2,DCX,DGCR8,DIAPH1,DLX1,DOCK7,DRD2,EFNB1,EFNB2,ELP3,EMX2,EPHA4,ERBB3,FGF13,FKRP,FLNA,FLRT2,FSCN1,FYN,GAD1,GAL,GAS6,GFRA1,GJA1,GNA12,GNA13,HBEGF,HGF,HSPA8,HUWE1,IGF1R,ITCH,KIAA0319L,KIF2A,KITLG,…	154
Nervous System Development and Function,Organ Morphology,Organismal Development	Morphology of forebrain	1.03e-09			ABI2,ADCY1,ADCY3,AKT3,ALK,Ank2,AP4E1,APAF1,APP,ARHGAP35,ARNT2,ASCL1,ATP1A2,ATP1B2,ATXN1L,B2M,B4GALT2,BBIP1,BBS2,BBS4,BBS7,BHLHE22,BICD2,BRD1,BRSK1,CASP3,CD81,CDK5R1,CELSR3,CETN2,CHL1,CHRNB2,CLCN2,CLCN3,CNTNAP2,CREBBP,CRTAC1,CSF1R,DCC,DCLK1,DIAPH1,DLGAP3,DMRTA2,DYRK1A,EFNA2,EFNB1,EGFR,EML1,EMX1,EMX2,EPHA4,ERBB3,FKBP8,FOXO3,FSCN1,FYN,FZD3,GAP43,GFAP,GM2A,GSX1,HES1,HES5,HIRA,HIVEP2,HSF1,HSF2,HTT,ID2…	164
Nervous System Development and Function,Neurological Disease,Organ Morphology,Organismal Development,Organismal Injury and Abnormalities	Abnormal morphology of forebrain	1.05e-09			ABI2,ADCY1,ADCY3,ALK,APAF1,APP,ARHGAP35,ARNT2,ASCL1,ATP1A2,ATP1B2,ATXN1L,B2M,B4GALT2,BBIP1,BBS2,BBS4,BBS7,BHLHE22,BICD2,CASP3,CD81,CDK5R1,CELSR3,CETN2,CHL1,CHRNB2,CLCN2,CLCN3,CNTNAP2,CREBBP,CRTAC1,CSF1R,DCC,DCLK1,DIAPH1,DLGAP3,DMRTA2,DYRK1A,EFNA2,EFNB1,EGFR,EML1,EMX1,EMX2,EPHA4,ERBB3,FKBP8,GM2A,GSX1,HES1,HES5,HIRA,HIVEP2,HSF1,HTT,ID2,IFT172,IREB2,ITPR1,JUN,KIF2A,KLF7,LHX2,LRP8,MAN2B1,MAP1B,MAP2,M…	143
Cellular Development,Cellular Growth and Proliferation,Nervous System Development and Function,Tissue Development	Outgrowth of neurons	1.1e-09	Increased	5.76	ADAM10,ADCY6,ADCYAP1,ADNP,Anp32a,APEX1,APOE,APP,ARFGEF1,ARID1B,BAIAP2,BASP1,BAX,BICD2,BRSK1,CABLES1,CALB1,CCK,CD47,CDK5,CDK5R1,CDKN1A,CELF2,CHL1,CLU,CNPY2,CNR1,CRK,DAB2IP,DCC,DCX,DDR1,DNER,DOCK1,DOCK3,DPYSL2,DSCAM,DSCAML1,DTNBP1,DVL1,DYRK1A,EFNA1,EFNB1,EFNB2,EFNB3,EGR3,ELAVL4,ENPP2,EPHB3,EXOC5,EXT1,FAIM,FAM107A,FGF1,FZD3,GAL,GAP43,GDAP1,GFAP,GFRA1,GFRA2,Gm21596/Hmgb1,GNAO1,GNAQ,GNAS,GPHN,HBA1/HBA…	187
Cellular Assembly and Organization	Development of cytoplasm	1.1e-09	Increased	4.738	ABL2,ACSL1,ACTB,ADGRF5,ADORA1,ADORA2A,AGT,AKT1,APC,APOE,APP,APPL1,AQP5,ARHGAP32,ARHGEF12,ARHGEF2,ARRB1,ATG101,ATG13,ATG4B,ATG4D,ATG9A,ATXN2,AVP,BAG4,BAX,BBS4,BCL2L1,BDKRB2,BIN1,BLOC1S1,BOP1,CAMK4,CAMSAP1,CBL,CCL21,CCN2,CDC42BPB,CDH11,CDK5,CDKN1A,CFL1,CHCHD2,CHRM1,Clec2d (includes others),CNTNAP1,COBL,COQ7,CRK,CRTC3,CRYAB,CTSD,CTTN,CUL4A,CUL4B,Cyb5r3,DIAPH1,DLG1,DMD,DPYSL2,DSTN,DYNLL1,DYRK1A,EGFR,…	211
Behavior,Nervous System Development and Function	Spatial memory	1.15e-09		1.774	ADCY1,ADCY3,ADGRL2,ADORA2A,ADRA1D,ADRA2C,AKT3,APLP2,APOD,APP,BACE1,BRINP1,C1QA,CADPS2,CAPNS1,CC2D1A,CDK5,CDK5R1,CEBPA,CERS1,CHRNA7,CNR1,COQ8A,CPEB3,CPLX2,CRBN,CYP46A1,DDHD2,DDO,DGKH,DRD2,DUSP4,EIF2AK4,EMC10,EP300,GJA1,GJB6,GPR88,Gprasp2,GRIA1,GRIA4,GRIPAP1,GRM7,HDAC4,HDAC6,HIF1A,HIVEP2,ITM2B,KALRN,KCNH3,KMT2A,LRRC7,MAPT,MBNL2,MECP2,MEIS2,NAMPT,NFIX,NFKBIB,NGF,NR3C1,NR3C2,NTAN1,OPHN1,PDXP,PDYN,PHF…	92
Cellular Movement	Migration of neural cells	1.41e-09	Increased	6.047	ABI2,ACAP3,ACKR3,ADAM10,ADCYAP1,ADGRG1,APAF1,APC,APP,ARFGEF2,ASCL1,ASTN1,AUTS2,BAX,BBS1,BBS4,BICD2,BTG2,CADPS2,CAMK4,CAMKK2,CAMSAP1,CCK,CCN2,CDK5,CDK5R1,CDK5R2,CDKN2C,CELSR3,CHL1,CLDN11,CNR1,CNTNAP2,CRK,CRKL,CSPG5,CTNNA2,CTNNB1,CUL5,DBN1,DCC,DCLK1,DCTN2,DCX,DGCR8,DIAPH1,DLX1,DNMT1,DOCK7,DRD2,EFNB1,EFNB2,EGFR,ELP3,EMX2,EPHA4,ERBB3,FGF13,FKRP,FLNA,FLRT2,FSCN1,FUT10,FYN,GAD1,GAL,GAS6,GJA1,GNA12,GNA1…	178
Nervous System Development and Function,Neurological Disease,Organ Morphology,Organismal Development,Organismal Injury and Abnormalities	Abnormal morphology of telencephalon	1.51e-09			ABI2,ADCY3,APAF1,APP,ARHGAP35,ASCL1,ATP1A2,ATP1B2,ATXN1L,B2M,B4GALT2,BBS2,BBS4,BBS7,BHLHE22,BICD2,CD81,CDK5R1,CELSR3,CETN2,CHL1,CLCN2,CLCN3,CNTNAP2,CRTAC1,CSF1R,DCC,DCLK1,DIAPH1,DLGAP3,DMRTA2,EFNA2,EFNB1,EGFR,EML1,EMX1,EMX2,EPHA4,GM2A,GSX1,HIVEP2,HSF1,HTT,ID2,IFT172,IREB2,ITPR1,KLF7,LHX2,LRP8,MAN2B1,MAP1B,MAP2,MAPK8IP3,Marcks,MARCKSL1,MBOAT7,MECP2,MSI1,MYH10,MYO9A,NCAM1,NCAM2,NFIA,NFIB,NFIX,NPAS3…	116
Cell-To-Cell Signaling and Interaction,Cellular Assembly and Organization	Quantity of intercellular junctions	1.52e-09	Increased	2.762	ABCA1,ABL2,AGRN,APLP2,APOE,APP,BAX,CACNA2D1,CDK5R1,CLASP2,CNTN5,CNTNAP2,DLGAP3,DSP,DUSP4,EPHB1,EPHB3,FMR1,GABRG2,GIT1,GJA1,JUP,MAPT,MECP2,NEURL1,NLGN1,NR3C1,NRCAM,OXT,PCDHGA1,PCDHGA10,PCDHGA11,PCDHGA12,PCDHGA2,PCDHGA3,PCDHGA4,PCDHGA5,PCDHGA6,PCDHGA7,PCDHGA8,PCDHGA9,PCDHGB1,PCDHGB2,PCDHGB3,PCDHGB4,PCDHGB5,PCDHGB6,PCDHGB7,PCDHGC3,PCDHGC4,PCDHGC5,PDCD10,PLPPR5,PPP1R15A,RELN,SLC9A6,SOD1,VAMP1,VAMP2,X…	60
Cell-To-Cell Signaling and Interaction,Nervous System Development and Function	Long-term potentiation of hippocampus	1.69e-09		1.78	ADCY1,ADORA2A,Aff2,AP3M2,APOE,APP,ARHGEF9,ATXN3,B2M,BSCL2,CAMK4,CAPNS1,CCDC88A,CD200,CEBPA,CHRM1,CHRNA7,CHRNB2,CKAP5,CNR1,CREBBP,CYP46A1,DLG4,DUSP4,EGR1,EPHA4,FMR1,FNDC5,FYN,GAL,GNAQ,GPT,GRIA1,GRIA3,GUCY1A1,GUCY1A2,HSD17B10,HTT,ITM2B,ITPR1,JPH3,JPH4,KIDINS220,KIF3B,LARGE1,LGMN,LMO4,LRP1,LRP8,MAPK1,MAPT,MGLL,PPP3CA,PRKAR1A,PTK2,PTPN5,Ptprd,RAPGEF4,RASGRF1,RELN,RTN4R,RYR3,SNCA,ST8SIA4,STIP1,SYNJ1,S…	77
Cell-To-Cell Signaling and Interaction,Cellular Assembly and Organization	Quantity of gap junctions	1.69e-09	Increased	2.792	ABCA1,ABL2,AGRN,APLP2,APOE,APP,BAX,CACNA2D1,CDK5R1,CLASP2,CNTN5,CNTNAP2,DLGAP3,DUSP4,EPHB1,EPHB3,FMR1,GABRG2,GIT1,GJA1,MAPT,MECP2,NEURL1,NLGN1,NRCAM,OXT,PCDHGA1,PCDHGA10,PCDHGA11,PCDHGA12,PCDHGA2,PCDHGA3,PCDHGA4,PCDHGA5,PCDHGA6,PCDHGA7,PCDHGA8,PCDHGA9,PCDHGB1,PCDHGB2,PCDHGB3,PCDHGB4,PCDHGB5,PCDHGB6,PCDHGB7,PCDHGC3,PCDHGC4,PCDHGC5,PLPPR5,PPP1R15A,RELN,SLC9A6,XIAP	53
Cellular Development,Cellular Growth and Proliferation,Nervous System Development and Function,Tissue Development	Outgrowth of neurites	1.75e-09	Increased	5.862	ADAM10,ADCY6,ADCYAP1,ADNP,Anp32a,APEX1,APOE,APP,ARFGEF1,ARID1B,BAIAP2,BASP1,BAX,BRSK1,CABLES1,CALB1,CCK,CD47,CDK5,CDK5R1,CDKN1A,CELF2,CHL1,CNPY2,CNR1,CRK,DAB2IP,DCC,DCX,DDR1,DNER,DOCK1,DOCK3,DPYSL2,DSCAM,DSCAML1,DTNBP1,DVL1,DYRK1A,EFNA1,EFNB1,EFNB2,EFNB3,EGR3,ELAVL4,ENPP2,EPHB3,EXOC5,EXT1,FAIM,FAM107A,FGF1,FZD3,GAL,GAP43,GDAP1,GFAP,GFRA1,GFRA2,Gm21596/Hmgb1,GNAO1,GNAQ,GNAS,GPHN,HBA1/HBA2,HGF,HMGC…	183
Nervous System Development and Function	Prepulse inhibition	2.11e-09	Increased	3.859	ADORA2A,ADRA1D,ADRA2C,AKT1,APH1B,APP,BACE1,BCAS1,CCDC88A,CHD8,CRH,CTNNA2,DDO,DLG4,DRD2,DVL1,EFNA2,EMC10,FABP7,FMR1,GABRA3,GAD2,Gm15807/Hmgn5,GNAS,GRIA4,GRIN2B,HDAC1,HIVEP2,HMGN1,Hmgn3,HTR1A,HTR1B,KALRN,KCNQ2,KIF3B,LRP8,LRRC7,MAG,Mamld1,MAPT,MDK,NCAM1,NRCAM,NRG3,NRXN1,NTSR2,PCDH9,PLCB1,RIMS1,SEPTIN5,SETD3,SHANK3,SLC12A6,SLC6A1,SLC6A3,SLC7A8,SORBS2,STXBP5L,SYNGAP1,SYT1,TBP,TCF4,TSN,TYROBP,VLDLR,ZNF…	66
Embryonic Development,Nervous System Development and Function,Organ Development,Organismal Development,Tissue Development	Formation of forebrain	2.44e-09	Increased	2.034	ADAM10,AGO2,AGTPBP1,AKTIP,APAF1,APH1A,APLP1,APLP2,APP,ARHGAP35,ARNT2,ASCL1,ATP1A2,ATP1B2,BAX,BBS1,BBS2,BBS4,BCL2L1,BHLHE22,CAMSAP1,CDK5,CDK5R1,CDK5R2,CHD7,CHRNB2,CORO1C,CRELD1,CRTAC1,CSF1R,CTNNB1,CTNNBIP1,DBI,DCLK1,DLC1,DLX1,DMXL2,DNAH5,DYNC2H1,E2F4,ELP1,EMX1,EMX2,ENAH,ENPP2,EPHA4,EPHB3,EXT1,F3,FGFRL1,FOXD1,FOXJ1,FRS2,FTO,FYN,GAK,GAP43,GBX2,GNAO1,GPR17,GSX1,HCN1,HERC1,HES1,HES5,HSD17B7,HTT,ID2,IF…	159
Cell Morphology,Nervous System Development and Function,Neurological Disease,Organismal Injury and Abnormalities,Tissue Morphology	Abnormal morphology of dendrites	2.65e-09			ABL2,ACTL6B,APOE,APP,ATM,BACE1,BICD2,CADPS2,CAMK4,CAMKK2,CAMSAP2,CAPRIN1,CC2D1A,CCDC88A,CD47,CFL1,CLSTN1,CNTN1,CPEB3,DBN1,DLG4,ERCC6,FMR1,Foxp2,GIT1,Gprasp2,GRIA1,GRM5,HIVEP2,Hnrnpa1,HTT,KDM5C,KIDINS220,KIF3B,LRRK2,MAP1A,MAP1B,MAPK8IP2,MAPT,MYH10,Nedd4,NOS1,NR4A1,NSMF,OPHN1,PCDH9,PFN1,PLXNA2,PRKAA2,RHOT1,RPS6KA3,Sacs,SCN1A,SEMA3F,SEZ6,SHANK2,SHANK3,SLC12A5,SNCA,SORBS2,Spg20,SRCIN1,STIM2,STUB1,SUN…	71
Cellular Movement,Nervous System Development and Function	Migration of neurons	2.92e-09	Increased	4.176	ABI2,ACAP3,ADAM10,ADCYAP1,ADGRG1,APAF1,APC,ARFGEF2,ASTN1,AUTS2,BAX,BBS1,BBS4,BICD2,CADPS2,CAMSAP1,CCK,CDK5,CDK5R1,CDK5R2,CDKN2C,CELSR3,CHL1,CNR1,CNTNAP2,CRK,CRKL,CSPG5,CTNNA2,CTNNB1,CUL5,DBN1,DCC,DCLK1,DCTN2,DCX,DGCR8,DIAPH1,DLX1,DOCK7,DRD2,EFNB1,EFNB2,ELP3,EMX2,EPHA4,ERBB3,FGF13,FKRP,FLNA,FLRT2,FSCN1,FYN,GAD1,GAL,GAS6,GJA1,GNA12,GNA13,HBEGF,HGF,HSPA8,HUWE1,IGF1R,ITCH,KIAA0319L,KIF2A,KITLG,LAMC1,…	150
Behavior,Nervous System Development and Function	Recognition memory	3.03e-09		1.972	ABL2,ADCY1,ADCY3,APP,ARC,ATP1A3,ATXN3,BACE1,CACNB3,CC2D1A,CCDC88A,CNR1,COMT,CREBBP,CSK,CYLD,DRD2,EGR1,EP300,FMR1,FNDC5,FOXO6,FZR1,GADD45G,GAL,GNAI1,GRIA4,HDAC3,ITM2B,JPH3,JPH4,KCNH3,KIF17,MAPK1,MAPT,NGF,NPAS1,NPAS3,NSMF,OXT,PAK3,PCDH9,PCM1,PDYN,RCAN1,RCAN2,SLC6A1,SLC9A9,SNAP25,SORBS2,SORL1,SPHK2,SRCIN1,TAFA2,TBP,THRA,UBQLN2,WASF1	58
Neurological Disease,Organismal Injury and Abnormalities	Seizures	3.38e-09	Decreased	-8.139	ABCC8,ACHE,ADAM10,ADAM22,ADARB1,AGPAT1,AKAP5,AKT3,ALDH5A1,AMPH,ANO3,AP3B2,AP3M2,APP,ARHGAP32,ATN1,ATOX1,ATP1A3,ATP6V1B2,B4GALNT1,BACE1,BAIAP3,BAX,BHLHE40,C1QA,CA7,CACNA1A,CACNA1G,CACNA2D2,CACNB4,CACNG4,CAMSAP1,CDK5,CDK5R1,CDK5R2,CELF4,CHRM1,CHRNA7,CIT,CKB,CLCN3,CNR1,CNTNAP2,COQ8A,CPLX1,CRH,CTSD,DMTF1,DRD2,ELAVL3,ELAVL4,FGF13,FGF22,FMR1,GABRA1,GABRA2,GABRB2,GABRB3,GABRG2,GAD2,GAL,GDI1,GFRA1,GFRA2,…	184
Cancer,Organismal Injury and Abnormalities	Cancer	3.64e-09		-0.457	ABCA1,ABCB7,ABCC1,ABCG2,ABHD17A,ABLIM1,ABRAXAS2,ACKR3,ACLY,ACOX1,ACP1,ACTB,ACTN4,ACVR1C,ADAM10,ADAM9,ADAMTS1,ADGRF5,ADGRG1,ADM,ADORA2A,ADRM1,AGAP2,AGO2,AGRN,AGT,AKIRIN2,AKT1,AKT2,AKT3,ALCAM,ALDH1B1,ALDH2,ALDOC,ALK,AMBRA1,ANKHD1/ANKHD1-EIF4EBP3,ANKRD11,ANXA5,ANXA7,APC,APEX1,APP,AQR,ARCN1,ARF4,ARHGDIA,ARHGDIG,ARHGEF17,ARID1B,ARID4A,ARID4B,ASB13,ASH2L,ASXL1,ASXL2,ATAD3A,ATF4,ATF7IP,ATM,ATP2A2,ATP2C1…	1039
Embryonic Development,Organismal Development	Development of head	4.81e-09	Increased	6.228	ABHD11,ABI2,ABL2,ABR,ACVR2A,ADAM10,ADAM18,ADAM9,ADAMTS9,ADCY1,ADCY3,ADCYAP1,ADGRG1,ADORA2A,AGO2,AGTPBP1,AHI1,AKT1,AKT3,AKTIP,ALDH1A1,ALK,ALMS1,ANKRD11,Anp32b,AP1S2,APAF1,APC,APH1A,APLP1,APLP2,APOE,APP,APPL2,AQP5,ARHGAP35,ARHGEF12,ARID5B,ARNT2,ARNTL,ARSB,ARSG,ASCL1,ASPH,ASXL1,ATAT1,ATF4,ATF6,ATM,ATP1A2,ATP1B2,ATP8A2,ATRN,ATXN1L,B4GALT2,BAX,BBS1,BBS2,BBS4,BBS7,BCAN,BCL11B,BCL2,BCL2L1,BHLHE22,BICD2,…	628
Cellular Growth and Proliferation	Outgrowth of cells	4.92e-09	Increased	6.363	ABCC1,ADAM10,ADCY6,ADCYAP1,ADNP,Anp32a,APEX1,APOE,APP,ARFGEF1,ARID1B,BAIAP2,BASP1,BAX,BICD2,BRSK1,CABLES1,CALB1,CAMK4,CCK,CD47,CDK5,CDK5R1,CDKN1A,CEBPD,CELF2,CHL1,CLU,CNPY2,CNR1,CRK,CTSD,CUL4B,DAB2IP,DCC,DCX,DDR1,DNER,DOCK1,DOCK3,DPYSL2,DSCAM,DSCAML1,DTNBP1,DVL1,DYRK1A,EFNA1,EFNB1,EFNB2,EFNB3,EGR3,ELAVL4,ENPP2,EPHB3,EXOC5,EXT1,FAIM,FAM107A,FGF1,FLT1,FYN,FZD3,GAL,GAP43,GDAP1,GFAP,GFRA1,GFRA2,Gm215…	200
Nervous System Development and Function,Organ Morphology,Organismal Development	Morphology of cerebellum	6.05e-09			ABCD2,ABR,ADAMTS4,ADCYAP1,AHI1,ALS2,ARSG,ASTN1,ATM,ATXN2,B4GALNT1,BICD2,BTBD9,BTG2,CACNA1A,CACNA2D2,CADPS2,CALB1,CAMK4,CASP3,CDK5,CDK5R1,CDK5R2,CDKN2C,CLCN2,CNTN1,COQ8A,CTNNA2,CTSB,EGFR,ENHO,EPB41L1,EPB41L2,ERBB3,ERCC6,FA2H,FKBP8,FMR1,Foxp2,FUBP1,GABRB3,GBX2,GM2A,GNAS,GNPTAB,GOLGA2,GPR37L1,HEXB,HTT,IGFBP6,IREB2,KHDRBS1,KIF2A,LMNB2,LRP8,MAP1A,MAP1B,MAP2,MAPK8IP1,MAPK8IP2,MDM4,MERTK,MID1,MLC1,MTHFR…	110
Cell-To-Cell Signaling and Interaction,Nervous System Development and Function	Excitatory postsynaptic potential of neurons	6.76e-09		-0.926	ADCY1,ADCY3,ADORA1,ADORA2A,AKAP5,ARHGEF9,CACNA1A,CD47,CHRM1,CLCN3,CLSTN1,CNR1,CPLX1,CPLX2,DLGAP3,EGR3,Gprasp2,GRIA3,GRIA4,GRIK2,GRIN2B,GRM2,GRM5,HTT,JPH3,JPH4,KLK8,LRRTM4,MBNL2,NSMF,OPHN1,OXT,Ptma (includes others),RASGRF1,RIMS1,RPS6KA3,SERPINE2,SEZ6,SHANK2,SHANK3,SLC9A9,SNAP91,SRCIN1,SST,STX1A,STXBP5,SYNGAP1,TAMALIN,VAMP2,WASF1	50
Developmental Disorder,Neurological Disease,Organismal Injury and Abnormalities,Psychological Disorders	Behavioral deficit	8.73e-09	Decreased	-7.576	ABCD2,ABR,ACOT13,ACTL6B,ADCY1,ADCYAP1,AKT1,ALDH2,AP3B2,APAF1,APOE,APP,ATP1A3,ATXN2,BACE1,BRINP1,CACNA1B,CACNA1G,CADPS2,CDK4,CDK5R1,CHRM1,CHRNA7,CHRNB2,CLCN3,CLOCK,CNR1,CNTNAP2,COX6A2,DAPK3,DGKH,DKK3,FMR1,GABRB3,GABRG2,GNAI2,GNAO1,GNAS,Gnasas1,GPR88,GRIA1,GTF2IRD1,HIVEP2,HTT,ITPR2,KALRN,KCNH1,KCNQ2,LCLAT1,LIMK1,LMTK3,LRP1,LRRC4,LRRC7,MAPT,MECP2,MERTK,MFSD2A,MFSD8,MGLL,Miat,MID1,MIF,NAMPT,NPAS3,OPH…	100
Cellular Assembly and Organization,Tissue Development	Formation of filaments	1.73e-08	Increased	4.994	ABL2,ADGRF5,ADORA1,ADORA2A,AGT,AKT1,APC,APOE,APP,AQP5,ARHGAP32,ARHGEF12,ARHGEF2,ARRB1,ATXN2,AVP,BAG4,BBS4,BDKRB2,BIN1,BOP1,CAMSAP1,CCL21,CCN2,CDC42BPB,CDH11,CDKN1A,CFL1,CHCHD2,CHRM1,Clec2d (includes others),CNTNAP1,COBL,COL5A1,CRK,CRYAB,CTTN,Cyb5r3,DIAPH1,DLG1,DPYSL2,DSTN,DYNLL1,DYRK1A,EGFR,EVL,EXT1,FABP3,FAM107A,FCHSD1,FCHSD2,FGF1,FGF13,FHOD3,FKBP4,FMN1,FRMD7,FYN,FZR1,GBA2,GDA,GFAP,GNA11,GNA12,G…	172
Organismal Injury and Abnormalities,Organismal Survival	Neonatal death	1.82e-08	Decreased	-15.631	ABCA3,ABR,ACKR3,ACVR2A,ADA,ADAM22,ADAM9,ADAMTS9,AFF4,AKAP6,ALDH1A1,ALOX12B,APBA1,ARHGAP1,ARID5B,ARRB1,ASCL1,ATG9A,ATM,ATP1A2,ATP1A3,ATP2A2,ATXN1L,BAX,BCL11B,BIN1,BIRC6,BLMH,BMPER,BORCS7,BRSK1,CADPS,CADPS2,CAPRIN1,CASK,CASP3,CBX4,CC2D1A,CCDC47,CCN2,CCND3,CCP110,CDK4,CDKN1A,Cdkn1c,CEBPA,CEBPB,CEBPD,CELF2,CELSR3,CITED1,CLDN5,CLIP3,CLUH,CNN3,CNTFR,CPLX1,CPLX2,CPLX3,CRLF1,CSGALNACT1,CTNNA2,CTNNBIP1,CU…	268
Embryonic Development,Nervous System Development and Function,Organ Development,Organismal Development,Tissue Development	Development of cerebral cortex	2.14e-08	Increased	2.659	ADAM10,ALK,APOE,APP,ASCL1,ATAT1,ATP1A2,BAX,BBS1,BBS2,BBS4,BCAN,BTBD3,BTG2,CCDC85C,CDK5,CDK5R1,CDK5R2,Cdkn1c,CEP120,CHL1,CNR1,CRK,CRKL,CTNNB1,CXADR,DCX,DLG5,DLX1,EEF2K,EIF2AK4,EMX1,EMX2,EZR,FAT4,FGF13,Foxp2,FYN,GAP43,Gm21596/Hmgb1,GRM1,GRM5,HDAC1,HIF1A,HSPB8,HTT,ID4,KCNA1,KIF1A,L2HGDH,LAMC1,LEF1,LHX2,LRP6,LRP8,MAPT,Marcks,MDK,MERTK,MFSD2A,NDE1,NEUROD2,NEUROD6,NFIB,NR4A3,NSUN5,OGA,OGT,OTX2,PAFAH1B1…	114
Nervous System Development and Function,Organ Morphology,Organismal Development	Morphology of hippocampus	2.19e-08			ABI2,ADCY3,AP3M2,APOE,APP,ATP6V1B2,BACE1,BBS2,BBS4,BBS7,BICD2,BRINP1,BRSK1,BTG1,CD81,CDK5,CDK5R1,CDK5R2,CEBPB,CKB,CLCN3,CR1L,CST3,CTNNA2,CTSB,DBN1,DMRTA2,DYRK1A,EML1,EMX1,EMX2,EPG5,FMR1,FOXO3,FYN,GAL,HIVEP2,HSF2,HSPA4,KCNA1,KIF2A,KLF7,KLK8,LEF1,LHX2,LHX6,LIMK1,LRP8,LRRTM4,MAN2B1,MAP1B,MAP2,MAPK8IP3,MAPT,MBOAT7,MDK,MECP2,MERTK,Mt3,NCAM1,NFIA,NFIB,NFIX,NPAS3,NSMF,OTX2,PAFAH1B1,PDCD6IP,PLCB1,POU3F3,…	95
Neurological Disease,Organismal Injury and Abnormalities	Abnormality of cerebral cortex	2.5e-08		-1.939	ABI2,ABL2,ADCY1,ADCY3,ADORA2A,AP3M2,APAF1,APOE,APP,ARFGEF2,ATP1A2,ATP6V1B2,B4GALNT1,B4GALT2,BAX,BBS2,BBS4,BBS7,BICD2,BRINP1,BRSK1,BTG1,C1QA,CD81,CDK5,CDK5R1,CDK5R2,CEBPB,CELSR3,CHL1,CHRM1,CHRNA7,CHRNB2,CKB,CLCN3,CLCN7,CNR1,CNTN6,CPEB3,CR1L,CTNNA2,CTSB,CUX2,DBN1,DDIT3,DIAPH1,DLG3,DMRTA2,DNAJC5,DYRK1A,EGFR,EML1,EMX1,EMX2,EP300,EPG5,EPHA4,ERBB3,FMR1,FYN,GABRG2,GAL,GAP43,GFAP,GJA1,GM2A,GRIK2,GRIN2B,G…	160
Organismal Development	Growth of organism	2.55e-08	Increased	9.142	ABCA1,ABCC1,ABL2,ACACA,ACOX1,ACVR1B,ACVR2A,ADAMTS1,ADAR,ADARB1,ADCYAP1,ADD1,ADGRG1,ADNP,ADORA1,AGO1,AGO2,AGO3,AGT,AKT1,AKT2,AMD1,ANKRD11,ANKRD6,ANXA7,APBA1,APC,APH1A,APLP1,APOE,APP,APPL2,AQP5,ARC,ARHGAP1,ARID5B,ARNT,ARNTL,ASCL1,ATE1,ATF5,ATM,ATN1,ATOX1,ATP6V1G2,ATXN2,BAX,BBS1,BCL2,BCL2L1,BTG2,CACNA2D2,CALB1,CASP2,CBL,CBS/LOC102724560,CCK,CCM2,CCND3,CD46,CDC7,CDH5,CDK11A,CDK4,CDKN1A,Cdkn1c,CDKN2C,…	482
Nervous System Development and Function,Neurological Disease,Organ Morphology,Organismal Development,Organismal Injury and Abnormalities	Abnormal morphology of cerebellum	3.77e-08			ABCD2,ABR,ADAMTS4,AHI1,ALS2,ARSG,ASTN1,ATM,ATXN2,B4GALNT1,BICD2,BTBD9,CACNA1A,CACNA2D2,CADPS2,CALB1,CAMK4,CASP3,CDK5,CDK5R1,CDK5R2,CDKN2C,CLCN2,CNTN1,COQ8A,CTNNA2,CTSB,EGFR,ENHO,EPB41L1,EPB41L2,ERBB3,ERCC6,FA2H,FKBP8,FMR1,Foxp2,FUBP1,GABRB3,GBX2,GM2A,GNAS,GNPTAB,GOLGA2,GPR37L1,HEXB,HTT,IREB2,KHDRBS1,KIF2A,LRP8,MAP1A,MAP1B,MAP2,MAPK8IP1,MAPK8IP2,MDM4,MERTK,MID1,MLC1,MTHFR,MYH10,NCAM1,NDUFS4,NFIA,N…	100
Cell Death and Survival	Apoptosis	4.05e-08	Decreased	-9.663	AAMDC,ABCA1,ABCC1,ABCE1,ABCG1,ABL2,ABRAXAS2,ACHE,ACIN1,ACLY,ACSL1,ACVR1C,ADA,ADAMTS1,ADAMTS3,ADAR,ADARB1,ADCY1,ADCY6,ADCYAP1,ADM,ADNP,ADORA1,ADORA2A,ADRA1B,AGAP2,AGO1,AGO2,AGO3,AGRN,AGT,AHCTF1,AHI1,AIP,AKAP1,AKAP8,AKIRIN2,AKT1,AKT1S1,AKT2,AKT3,ALCAM,ALDH1A1,ALDH2,ALMS1,ALS2,AMBRA1,AMOTL1,ANG,ANXA5,ANXA6,AOPEP,APAF1,APBB3,APC,APC2,APEX1,APH1A,APH1B,API5,APOE,APP,ARC,ARHGAP1,ARNT,ARRB1,ASCL1,ASIC2,…	1129
Embryonic Development,Organismal Development	Growth of embryo	4.24e-08	Increased	6.565	ABCA1,ACACA,ACVR1B,ACVR2A,ADCYAP1,ADGRG1,AGO1,AGO2,AGO3,AGT,AKT1,AMD1,ANKRD6,APH1A,APP,APPL2,ARC,ARNT,ARNTL,ASCL1,ATE1,ATM,BBS1,BTG2,CCK,CCND3,CDC7,CDH5,CDK11A,CDKN1A,CDKN2C,CENPJ,CEP120,CHAF1A,CHD8,CLU,CNR1,CNTNAP2,CNTNAP4,COPS5,CSNK2B,CST3,CTCF,CTNNB1,CTR9,CUL1,CUL7,CUX2,CYFIP1,DAG1,DAGLA,DAGLB,DCTN1,DDX3X,DLD,DMRTA2,DNMT1,DRD2,DYRK1A,EED,EFNB1,EGFR,EGLN1,EHMT2,ELAVL1,ELOA,EML1,EMX2,EP300,EP400…	296
Behavior	Conditioning	4.25e-08	Increased	5.866	ABI2,ADCY1,ADD2,ADORA2A,ADRA1B,Aff2,ALDH2,ALK,AMPH,APP,ARC,ARNTL,BACE1,BCAT2,BTG1,CACNA1A,CACNB3,CAMK4,CAMKK2,CCDC88A,CCK,CDK5,CEBPD,CERS6,CHRM3,CHRNB2,CKAP5,CLOCK,CNR1,CNTNAP2,CPEB3,CPLX1,CRBN,CSK,CSMD1,DBN1,DGKI,DRD2,EHMT2,EIF2AK4,EPHA6,FMN2,FMR1,FOXO3,GABRA1,GABRA2,GABRG2,GAD2,GIT1,GNAI1,GPR26,GRIA1,GRIK2,GRIN2B,GRIN2C,GRK3,GRM1,GRM2,GRM5,GRM7,GTF2IRD1,HBEGF,HCN1,HOMER2,HTR1B,HTT,IDNK,ITM2B,KA…	144
Embryonic Development,Organismal Development	Development of body axis	4.82e-08	Increased	6.255	ABHD11,ABI2,ABL2,ABR,ACVR2A,ADAM10,ADAM18,ADAM9,ADAMTS9,ADCY1,ADCY3,ADCYAP1,ADGRG1,ADORA2A,AGO2,AGTPBP1,AHI1,AKT1,AKT3,AKTIP,ALDH1A1,ALK,ALMS1,ANKRD11,Anp32b,AP1S2,APAF1,APC,APH1A,APLP1,APLP2,APOE,APP,APPL2,AQP5,ARC,ARHGAP35,ARHGEF12,ARID5B,ARNT2,ARNTL,ARSB,ARSG,ASCL1,ASPH,ASXL1,ATAT1,ATF4,ATF6,ATM,ATP1A2,ATP1B2,ATP8A2,ATRN,ATXN1L,B4GALT2,BAX,BBS1,BBS2,BBS4,BBS7,BCAN,BCL11B,BCL2,BCL2L1,BHLHE22,BI…	658
Nervous System Development and Function,Organ Morphology,Organismal Development	Morphology of rhombencephalon	4.85e-08			ABCD2,ABR,ADAMTS4,ADCYAP1,AHI1,ALS2,APAF1,ARSG,ASTN1,ATM,ATXN2,B4GALNT1,BICD2,BTBD9,BTG2,CACNA1A,CACNA2D2,CADPS2,CALB1,CAMK4,CASP3,CDK5,CDK5R1,CDK5R2,CDKN2C,CLCN2,CNTN1,COQ8A,CTNNA2,CTSB,EGFR,EMX2,ENHO,EPB41L1,EPB41L2,ERBB3,ERCC6,FA2H,FKBP8,FMR1,Foxp2,FUBP1,GABRB3,GBX2,GM2A,GNAS,GNPTAB,GOLGA2,GPR37L1,HEXB,HTT,IGFBP6,IKBKB,IREB2,KHDRBS1,KIF2A,LDB1,LMNB2,LRP8,MAP1A,MAP1B,MAP2,MAPK8IP1,MAPK8IP2,MDM4…	118
Neurological Disease,Organismal Injury and Abnormalities	Seizure disorder	5.36e-08	Decreased	-8.219	ABCC1,ABCC5,ABCC8,ACHE,ADAM10,ADAM22,ADARB1,AGPAT1,AKAP5,AKT3,ALDH5A1,AMPH,ANO3,AP3B2,AP3M2,APOE,APP,ARHGAP32,ATN1,ATOX1,ATP1A3,ATP6V1B2,B4GALNT1,BACE1,BAIAP3,BAX,BHLHE40,C1QA,CA7,CACNA1A,CACNA1G,CACNA2D2,CACNB4,CACNG4,CAMSAP1,CDK5,CDK5R1,CDK5R2,CELF4,CHRM1,CHRNA7,CIT,CKB,CLCN3,CNR1,CNTNAP2,COQ8A,CPLX1,CRH,CTSD,DBP,DMTF1,DRD2,ELAVL3,ELAVL4,FGF13,FGF22,FMR1,FYN,GABRA1,GABRA2,GABRB2,GABRB3,GABRG2,G…	195
Cell-To-Cell Signaling and Interaction,Molecular Transport,Small Molecule Biochemistry	Release of neurotransmitter	5.42e-08	Increased	2.184	ADORA1,ADORA2A,ADRA1B,ADRA2C,AGT,AP3M2,APP,ATP6V0C,C5,CADPS,CDK16,CHRM3,CHRM4,CHRNB2,CNR1,COMT,CPLX2,CRH,DRD2,DUSP6,DVL1,EPHA4,FMR1,GABRB3,GAD2,GAL,GLUL,GNAQ,GRM1,GRM2,GSN,HNRNPH1,HRH3,HTR1A,HTR1B,HTR2A,HTT,KCNJ9,KCNQ2,NGF,NR2F6,NRXN1,NRXN2,Nrxn3,OPRK1,PARK7,PCLO,PCP4,PECAM1,PPP3CA,PPP3CB,PRKCG,PVALB,RAB3B,RAB3C,RASGRP2,RIMS1,SEPTIN5,SLC17A6,SLC18A2,SLC29A1,SLC32A1,SLC6A3,SNAP25,SNAPIN,SNCA,SORBS…	79
Organismal Development	Morphology of head	6.38e-08			ABCD2,ABHD11,ABI2,ABL2,ABR,ACHE,ACVR1B,ACVR2A,ADAM9,ADAMTS4,ADAMTS9,ADCY1,ADCY3,ADCYAP1,ADORA2A,AGT,AHI1,AKAP8,AKT1,AKT2,AKT3,AKTIP,ALDH1A1,ALK,ALS2,Ank2,Anp32b,AP3M2,AP4E1,APAF1,APEX1,APOE,APP,AQP5,ARFGEF2,ARHGAP35,ARNT,ARNT2,ARNTL,ARSB,ARSG,ASCL1,ASIC2,ASPH,ASTN1,ASXL1,ATF4,ATF6,ATM,ATP1A2,ATP1B2,ATP6V1B2,ATXN1L,ATXN2,AXIN2,B2M,B4GALNT1,B4GALT2,BACE1,BAX,BBIP1,BBS2,BBS4,BBS7,BCAS3,BCL11B,BCL2,B…	605
Cellular Assembly and Organization	Formation of cytoskeleton	6.6e-08	Increased	4.416	ABL2,ACTB,ADGRF5,ADORA1,ADORA2A,AGT,AKT1,APC,APP,AQP5,ARHGAP32,ARHGEF12,ARHGEF2,ARRB1,ATXN2,AVP,BAG4,BBS4,BDKRB2,BIN1,BOP1,CAMSAP1,CBL,CCL21,CCN2,CDC42BPB,CDH11,CDKN1A,CFL1,CHCHD2,CHRM1,Clec2d (includes others),CNTNAP1,COBL,CRK,CRYAB,CTTN,Cyb5r3,DIAPH1,DLG1,DMD,DPYSL2,DSTN,DYNLL1,DYRK1A,EGFR,EVL,FAM107A,FCHSD1,FCHSD2,FGF1,FGF13,FHOD3,FKBP4,FMN1,FRMD7,FYN,FZR1,GBA2,GDA,GNA11,GNA12,GNA13,GNAQ,GPR39…	156
Cell-To-Cell Signaling and Interaction,Cellular Assembly and Organization,Cellular Function and Maintenance	Assembly of intercellular junctions	7.72e-08	Increased	6.195	ABL2,ACTL6B,ADD2,ADGRB1,ADGRB3,ADGRL1,ADGRL2,AFG3L2,AGRN,ALS2,AMIGO1,ANAPC2,APP,ASIC2,BCAN,BHLHB9,CACNA1A,CACNA2D2,CACNB4,CACNG2,CAPRIN1,CBLN1,CC2D1A,CDH9,CDK5,CHGA,CHRDL1,CHRM1,CHRNA7,CHRNB2,CLDN11,CLDN2,CLDN5,CLSTN1,CNTN1,CRKL,CSNK2B,CTNNB1,CUX2,DAB2IP,DCC,DCLK1,DLG3,DLG4,DLG5,DLGAP3,DMD,DSP,DVL1,EFNB3,EPHA7,EPHB1,EPHB3,FLCN,FLOT1,FLRT2,FMR1,FYN,GABPA,GJA1,GPHN,GRIA1,GRM5,HDAC1,HDAC7,HOPX,HTT,I…	148
Embryonic Development,Nervous System Development and Function,Organ Development,Organismal Development,Tissue Development	Development of cerebral hemisphere	8.26e-08		0.493	ASCL1,ATP1A2,ATP1B2,BHLHE22,CDK5,CDK5R1,CDK5R2,CORO1C,DBI,DMXL2,DNAH5,ENAH,EPHA4,EPHB3,GAP43,GPR17,HERC1,HSD17B7,KDM2B,KIF21B,MAPK1,MAPK3,MYH10,MYO5A,NEUROD2,NFIB,NIN,NRP2,NSUN5,NUMB,PAK1,PAX6,PLXNA4,PRDM8,PTPN11,PTPRS,RAC1,ROBO2,RPGRIP1L,RTN4R,RTN4RL2,RYK,SAMD4B,SOX2,TBR1,ULK4,WDR37,WDR47,WDR89,ZBTB20,ZEB2	51
Cell Death and Survival,Organismal Injury and Abnormalities	Cell death of central nervous system cells	8.53e-08		-0.493	ACHE,ADCY1,ADCYAP1,ADORA1,ADORA2A,AGAP2,AGTPBP1,AKT1,ANG,APAF1,APOE,APP,ASCL1,ATF4,ATP2C1,ATXN2,ATXN3,B4GALNT1,BAG1,BAX,BCL2,BCL2L1,BCL2L12,BEX3,CACNA2D2,CADPS2,CAPNS1,CASP2,CASP3,CDC25A,CDK4,CDK5,CDK5R1,CDKN1A,CDKN2D,CERS1,CHL1,CHRNA7,CLU,CR1L,CREBBP,CRYAB,CTSD,DAPK1,DDIT3,DNM1L,DRD2,E2F4,EGLN2,EGR1,EIF2A,EIF2AK3,ELP1,EP300,FAIM,FER,FOXO1,FOXO3,GAL,GAPDH,GFAP,GJA1,GRIN2B,GRK2,HBEGF,HDAC3,HDAC4,H…	138
Nervous System Development and Function,Neurological Disease,Organ Morphology,Organismal Development,Organismal Injury and Abnormalities	Abnormal morphology of corpus callosum	8.86e-08			ABI2,APP,ARHGAP35,BHLHE22,CD81,CLCN2,CNTNAP2,CSF1R,DCC,DCLK1,EFNB1,EML1,EMX1,EMX2,HSF1,IREB2,KLF7,MAP1B,MAP2,MAPK8IP3,Marcks,MARCKSL1,MSI1,NFIA,NFIB,NFIX,NPAS3,NR2F1,OTX2,ROBO1,RPGRIP1L,SLC12A6,SLC33A1,ST8SIA4,ZNF423	35
Cell Death and Survival	Cell death of brain	9.57e-08		-0.379	ACHE,ADCY1,ADCYAP1,ADORA1,ADORA2A,AGAP2,AGTPBP1,AKT1,AKT3,APAF1,APOE,APP,ATF4,ATP2C1,ATXN2,ATXN3,B4GALNT1,BAG1,BAX,BCL2,BCL2L1,BEX3,CACNA2D2,CADPS2,CAPNS1,CASP2,CASP3,CDC25A,CDK4,CDK5,CDK5R1,CDKN1A,CDKN2D,CERS1,CHL1,CHRNA7,CLU,CR1L,CREBBP,CTSD,DAPK1,DDIT3,DLG4,DNAJB2,DNM1L,DRD2,E2F4,EGLN2,EGR1,EIF2A,EP300,FAIM,FER,FOXO1,FOXO3,GAL,GAPDH,GRIN2B,GRK2,GRM1,GRM3,GRM5,HBEGF,HDAC3,HDAC4,HDAC9,HIF1A,HSF1…	137
Cell-To-Cell Signaling and Interaction,Cellular Assembly and Organization	Formation of intercellular junctions	9.69e-08	Increased	6.406	ABL2,ACTL6B,ADD2,ADGRB1,ADGRB3,ADGRL1,ADGRL2,AFG3L2,AGRN,ALS2,AMIGO1,ANAPC2,APP,ASIC2,BCAN,BHLHB9,CACNA1A,CACNA2D2,CACNB4,CACNG2,CAPRIN1,CBLN1,CC2D1A,CDH9,CDK5,CHGA,CHRDL1,CHRM1,CHRNA7,CHRNB2,CLDN11,CLDN2,CLDN5,CLSTN1,CNTN1,CRKL,CSNK2B,CTNNB1,CUX2,DAB2IP,DCC,DCLK1,DLG3,DLG4,DLG5,DLGAP3,DMD,DSP,DVL1,EFNB3,EPHA7,EPHB1,EPHB3,FLCN,FLOT1,FLRT2,FMR1,FYN,GABPA,GJA1,GJC2,GPHN,GRIA1,GRM5,HDAC1,HDAC7,HOPX,…	157
Molecular Transport	Transport of molecule	1.02e-07	Increased	8.741	ABCA1,ABCA3,ABCA5,ABCB7,ABCC1,ABCC5,ABCD3,ABCD4,ABCG1,ABCG2,ACACA,ACADS,ACAT1,ACAT2,ACLY,ACO1,ACSL1,ADA,ADCYAP1,ADD2,ADGRL2,ADM,ADORA1,ADORA2A,AGAP3,AGT,AHCYL1,AHI1,AKT1,AKT2,AKT3,ALK,ANK1,Ank2,ANO2,ANXA6,AP1B1,AP1G1,AP1S1,AP1S2,AP2A1,AP2A2,AP2M1,AP3B1,AP3B2,AP3D1,AP3S1,AP4E1,APBA1,APLP2,APOE,APP,APPL2,AQP5,Arf2,ARF3,ARF5,ARL3,ARNT2,ARNTL,ARSB,ASIC2,ATF4,ATG14,ATM,ATOX1,ATP11A,ATP11B,ATP1A2,ATP2A…	643
Behavior	Motor learning	1.03e-07	Increased	3.444	ADGRB3,APOD,ATM,C1QL1,CACNA1G,CERS1,CHRNB2,CNTNAP3,CYP46A1,DTNBP1,FA2H,FMR1,GABRA1,GIT1,GPR37L1,GPR88,HCN1,HTT,MECP2,MID1,NFASC,NRCAM,NRP2,NRXN1,NT5E,PARK7,PCP4,PEX5L,PRKCG,RIMS1,RPTOR,SHANK3,SKIL,SLC24A2,SRCIN1,SST,TACO1,UBE3A	38
Nervous System Development and Function,Organ Morphology,Organismal Development	Morphology of corpus callosum	1.08e-07			ABI2,AKT3,APP,ARHGAP35,BHLHE22,CD81,CDK5R1,CLCN2,CNTNAP2,CSF1R,DCC,DCLK1,EFNB1,EML1,EMX1,EMX2,FYN,FZD3,GFAP,HSF1,IREB2,KIF3B,KLF7,MAP1B,MAP2,MAPK8IP3,Marcks,MARCKSL1,MSI1,NFIA,NFIB,NFIX,NPAS3,NR2F1,OTX2,ROBO1,RPGRIP1L,SLC12A6,SLC33A1,ST8SIA4,VTI1A,VTI1B,ZNF423	43
Cell-To-Cell Signaling and Interaction,Cellular Assembly and Organization,Cellular Function and Maintenance	Development of gap junctions	1.21e-07	Increased	6.032	ABL2,ACTL6B,ADD2,ADGRB1,ADGRB3,ADGRL1,ADGRL2,AFG3L2,AGRN,ALS2,AMIGO1,ANAPC2,APP,ASIC2,BCAN,BHLHB9,CACNA1A,CACNA2D2,CACNB4,CACNG2,CAPRIN1,CBLN1,CC2D1A,CDH9,CDK5,CHGA,CHRDL1,CHRM1,CHRNA7,CHRNB2,CLSTN1,CNTN1,CRKL,CSNK2B,CTNNB1,CUX2,DAB2IP,DCC,DCLK1,DLG3,DLG4,DLG5,DLGAP3,DMD,DVL1,EFNB3,EPHA7,EPHB1,EPHB3,FLOT1,FLRT2,FMR1,FYN,GABPA,GJA1,GPHN,GRIA1,GRM5,HDAC1,HOPX,HTT,IGSF21,IRX3,ITGB2,KALRN,KIF1A,KLK8,…	135
Behavior	Exploratory behavior	1.21e-07		1.316	ABL2,ADCYAP1,ADORA2A,ADRA1B,APOE,APP,ARHGEF9,ARSG,ATXN3,BRINP1,CACNA1G,CADPS2,Cbarp,CDC27,CHL1,CHRNB2,CKB,CNR1,CPLX2,DRD2,ERC2,FMR1,Foxp2,GABRB2,GABRB3,GPR88,GRIA1,GRIA4,GRM8,GTF2I,HTR1A,HTR5A,HTT,JPH3,JPH4,KCNC1,KCNC3,KIF3B,KMT2A,LRRN1,MAGED1,MAN2B1,MAP1B,MAPK8IP2,MAPT,MECP2,MPST,NPAS3,NRG3,NTAN1,OPHN1,PAK5,PAK6,PDE10A,PDE1B,PTGDR2,PTPRF,RIMS1,RTN4R,S100A10,SERPINI1,SHANK2,SHANK3,SLC12A6,SLC2A3,…	71
Developmental Disorder,Neurological Disease,Organismal Injury and Abnormalities,Psychological Disorders	Hyperactive behavior	1.39e-07	Decreased	-8.355	ABCD2,ABR,ACOT13,ACTL6B,ADCY1,ADCYAP1,AKT1,AP3B2,APAF1,APP,ATP1A3,ATXN2,BACE1,BRINP1,CACNA1B,CACNA1G,CADPS2,CDK4,CDK5R1,CHRNA7,CHRNB2,CLCN3,CLOCK,CNR1,CNTNAP2,COX6A2,DGKH,DKK3,FMR1,GABRB3,GABRG2,GNAI2,GNAO1,GNAS,Gnasas1,GPR88,GRIA1,GTF2IRD1,HIVEP2,HTT,KALRN,KCNH1,KCNQ2,LCLAT1,LIMK1,LMTK3,LRP1,LRRC4,LRRC7,MFSD2A,MFSD8,MGLL,Miat,MID1,NAMPT,NPAS3,OPHN1,OPRD1,PDE1B,PDE4DIP,PLCB1,PPP3CB,PRKAR2B,PTCHD1…	85
Cell-To-Cell Signaling and Interaction,Cellular Assembly and Organization,Cellular Development,Cellular Function and Maintenance,Cellular Growth and Proliferation,Nervous System Development and Function,Tissue Development	Developmental process of synapse	1.4e-07	Increased	6.138	ABL2,ACTL6B,ADD2,ADGRB1,ADGRB3,ADGRL1,ADGRL2,AFG3L2,AGRN,ALS2,AMIGO1,ANAPC2,APP,ASIC2,BCAN,BHLHB9,CACNA1A,CACNA2D2,CACNB4,CACNG2,CAPRIN1,CBLN1,CC2D1A,CDH9,CDK5,CHRDL1,CHRM1,CHRNA7,CHRNB2,CLSTN1,CNTN1,CRKL,CSNK2B,CTNNB1,CUX2,DAB2IP,DCC,DCLK1,DLG3,DLG4,DLG5,DLGAP3,DMD,DVL1,EFNB3,EPHA7,EPHB1,EPHB3,FLOT1,FLRT2,FMR1,FYN,GABPA,GPHN,GRIA1,GRM5,HDAC1,HTT,IGSF21,ITGB2,KALRN,KIF1A,KLK8,LAMC1,LHFPL4,LINGO2,…	129
Nervous System Development and Function,Organ Morphology,Organismal Development	Size of brain	1.44e-07			ADCY3,ADCYAP1,AHI1,AKT2,AKT3,AKTIP,Ank2,AP4E1,APAF1,APP,B4GALNT1,BAX,BRD1,BRSK1,BTG2,CAMSAP1,CAMSAP2,CDK5R1,CDK5R2,CKB,CLCN3,CTNNB1,CUX2,DSCAM,DYRK1A,EGFR,EML1,EMX2,EPB41L1,EPB41L2,FLNA,FOXO3,FSCN1,FTO,FYN,FZD3,GAP43,GFAP,GOLGA2,HSF2,HTT,ID1,ID3,IGF1R,IGFBP6,IRX3,ITPR1,Kat6b,KHDRBS1,KIDINS220,KIF2A,KIF3B,KIF5C,LAMA4,LAMC1,LAMP1,LAMP2,LMNB2,LRP8,MAP1B,MAP2,MAPK7,MAPK8IP3,MAPT,Marcks,MARCKSL1,MECP2…	119
Embryonic Development,Nervous System Development and Function,Organ Development,Organismal Development,Tissue Development	Formation of telencephalon	1.79e-07		1.61	AGTPBP1,APH1A,ASCL1,ATP1A2,ATP1B2,BBS1,BBS2,BBS4,BCL2L1,BHLHE22,CAMSAP1,CDK5,CDK5R1,CDK5R2,CHD7,CORO1C,CRTAC1,CSF1R,CTNNBIP1,DBI,DLX1,DMXL2,DNAH5,E2F4,ELP1,EMX1,ENAH,EPHA4,EPHB3,EXT1,FOXJ1,GAP43,GNAO1,GPR17,GSX1,HCN1,HERC1,HES1,HES5,HSD17B7,HTT,ID2,IFT88,KDM2B,KIF21B,LHX2,LHX6,LRP8,MAP1B,MAPK1,MAPK3,MAPK7,MAPK8IP3,MTOR,MYH10,MYO5A,NEUROD2,NFIA,NFIB,NIN,NRP2,NSUN5,NUMB,OTX2,PAFAH1B1,PAK1,PAX6,PFDN…	104
Nervous System Development and Function,Neurological Disease,Organ Morphology,Organismal Development,Organismal Injury and Abnormalities	Abnormal morphology of hippocampus	1.86e-07			ABI2,ADCY3,AP3M2,APOE,ATP6V1B2,BBS2,BBS4,BBS7,BICD2,BRINP1,BRSK1,BTG1,CD81,CDK5,CDK5R1,CDK5R2,CKB,CLCN3,CR1L,CTNNA2,CTSB,DBN1,DMRTA2,DYRK1A,EML1,EMX1,EMX2,EPG5,FMR1,FYN,GAL,HIVEP2,KCNA1,KIF2A,KLF7,KLK8,LEF1,LHX2,LHX6,LIMK1,LRP8,LRRTM4,MAN2B1,MAP1B,MAP2,MAPK8IP3,MBOAT7,MDK,MECP2,MERTK,Mt3,NCAM1,NFIA,NFIB,NFIX,NPAS3,NSMF,OTX2,PAFAH1B1,PDCD6IP,POU3F3,PPP1R9B,PPT1,PURA,SHANK3,SLC1A2,SOX11,SS18L1,TNR,…	75
Tissue Development	Organization of nervous tissue	1.93e-07		1.66	ADGRL2,APC,APOE,ARF4,ATP8A2,BACE1,BOC,C1QA,CBLN1,CDH8,CDHR1,CHL1,CHRNA7,CNR1,CNTNAP4,CTNNB1,DAG1,DCC,DVL1,ETV5,FLNA,GJA1,GJB6,HCN1,INA,KLK8,LRRC4,LRRTM2,MALAT1,MBP,MYO5A,Nedd4,NEFH,Nefm,NFASC,NLGN1,PCDHGC3,PCDHGC4,PCDHGC5,PIN1,Prrt1,PTPRO,PTPRS,RAB39B,SEMA3E,SLC6A1,SLC8A2,SLC9A6,SNCA,SNCB,SNCG,SOD1,TNR,TSC1,TUBA1A	55
Nervous System Development and Function,Tissue Morphology	Density of neurons	2.01e-07	Increased	2.88	ABL2,ACVR1C,ADCYAP1,AP2M1,APLP2,APOE,APP,BACE1,BAX,C4A/C4B,CAPNS1,CASP3,CHL1,CHMP2B,CHRNB2,CNR1,CNTNAP2,CSGALNACT1,CTCF,DAB2IP,DBN1,DLG4,DRD2,DSCAM,DYRK1A,EFNB1,EMC10,EPHB1,EPHB3,FAM107A,FBXO2,FMR1,FOXO6,GABRB3,GAP43,Gm21596/Hmgb1,GRM5,HES1,HES5,HTT,IL33,KALRN,KIF1A,LCN2,LRRC4,LRRTM4,MALAT1,MAP2K1,MAPK1,MAPK3,MAPT,MECP2,Mia2,MTOR,NDN,NEFH,NGF,NRCAM,NRTN,OPHN1,PAK1,PCDHGC3,PCDHGC4,PCDHGC5,PFN1,PVA…	85
Cell Morphology,Cell-To-Cell Signaling and Interaction,Nervous System Development and Function	Plasticity of synapse	2.07e-07	Increased	4.596	ADD2,ADGRB1,Aff2,AKAP5,APLP2,APP,ARHGEF9,ATF4,BACE1,BAIAP2,BRSK1,BTBD9,CDH11,CHRDL1,CLCN3,CPEB1,CPEB3,CPLX1,CPLX2,CPLX3,DBN1,DLG4,DLGAP3,DRD2,ERCC1,FMR1,GIPC1,GRIA1,GRIA3,GRIK2,GRIN2B,GRM1,GRM5,HRAS,HRH2,HTT,JPH3,JPH4,KCNH3,KIF17,KIF3B,KLF9,MAP1A,MAPT,MBNL2,MECP2,MEF2C,MME,NEURL1,NR2F1,NRP2,NSMF,PCDH8,PCP4,PLK2,PPP1R1B,RAC1,RASGRF1,RIMBP2,RIMS1,S100B,SHANK3,SHISA9,SNAP91,SNCA,SPARC,SRCIN1,SRR,STX…	74
Neurological Disease,Organismal Injury and Abnormalities	Abnormality of corpus callosum	2.07e-07			ABI2,Ank2,APP,ARHGAP35,BHLHE22,CD81,CLCN2,CNTNAP2,CSF1R,DCC,DCLK1,EFNB1,EML1,EMX1,EMX2,HSF1,IREB2,KLF7,MAP1B,MAP2,MAPK8IP3,Marcks,MARCKSL1,MSI1,NFIA,NFIB,NFIX,NPAS3,NR2F1,OTX2,ROBO1,RPGRIP1L,SLC12A6,SLC33A1,ST8SIA4,ZNF423	36
Nervous System Development and Function,Neurological Disease,Organ Morphology,Organismal Development,Organismal Injury and Abnormalities	Abnormal morphology of rhombencephalon	2.1e-07			ABCD2,ABR,ADAMTS4,AHI1,ALS2,APAF1,ARSG,ASTN1,ATM,ATXN2,B4GALNT1,BICD2,BTBD9,CACNA1A,CACNA2D2,CADPS2,CALB1,CAMK4,CASP3,CDK5,CDK5R1,CDK5R2,CDKN2C,CLCN2,CNTN1,COQ8A,CTNNA2,CTSB,EGFR,EMX2,ENHO,EPB41L1,EPB41L2,ERBB3,ERCC6,FA2H,FKBP8,FMR1,Foxp2,FUBP1,GABRB3,GBX2,GM2A,GNAS,GNPTAB,GOLGA2,GPR37L1,HEXB,HTT,IKBKB,IREB2,KHDRBS1,KIF2A,LDB1,LRP8,MAP1A,MAP1B,MAP2,MAPK8IP1,MAPK8IP2,MDM4,MERTK,MID1,MLC1,MTHFR,MYH…	108
Cell Morphology,Nervous System Development and Function,Organ Morphology,Organismal Development,Tissue Morphology	Morphology of cerebral cortex cells	2.23e-07			ABI2,ABL2,ACHE,APP,C1QA,CD81,CDK5R1,CEBPB,CHL1,CHMP2B,CHMP4B,CHRNA7,CHRNB2,CLCN3,CNTN6,CPEB3,CST3,DYRK1A,FLNA,FMR1,FYN,GABRG2,GM2A,GRIK2,HSPA4,HTT,IREB2,KALRN,KLF7,KLK8,MAPK8IP3,MECP2,MTOR,NDE1,NRTN,PAFAH1B1,Pcmt1,PLCB1,POU3F3,PPP1R15A,PPT1,PTK2,SEMA3A,SHANK1,SIRT3,SLC1A2,SMAD2,SMAD4,ST8SIA4,SYNCRIP,SYNGAP1,TAFA2,TSC1	53
Cell Morphology,Cellular Assembly and Organization,Cellular Function and Maintenance,Nervous System Development and Function	Extension of neurites	2.39e-07	Increased	2.687	ADCY6,AGT,AHI1,APOE,ARHGAP20,AUTS2,BAX,C9orf72,CCL21,CDK5,CDKN1A,DCLK1,DCX,DIAPH1,DIP2B,DOCK4,DVL1,EFNB1,FYN,HSP90AA1,HSP90AB1,IFRD1,ITPR1,KALRN,KIAA0319,KITLG,LHX2,LIMK1,LRP1,MAP1B,MAP2,MAP3K13,MAPT,MGLL,MUL1,MYH10,NCAM1,NDN,NFIA,NGF,NR2F1,NRP2,OLFM1,PAX6,PDGFRA,PJA2,PLAA,PTPRS,RAC1,RAPGEF2,RAPH1,RELN,RNF6,RRAD,RTN4,RTN4R,RUFY3,SEMA3A,SEMA3E,SEMA3G,SEMA4F,SH2D3C,SIN3A,SLC9A6,SLIT2,SORL1,SPG11,SR…	80
Cellular Assembly and Organization	Formation of plasma membrane	2.75e-07	Increased	6.467	ABL2,ACTL6B,ADD2,ADGRB1,ADGRB3,ADGRL1,ADGRL2,AFG3L2,AGRN,ALS2,AMIGO1,ANAPC2,APP,ASIC2,BCAN,BHLHB9,CACNA1A,CACNA2D2,CACNB4,CACNG2,CAPRIN1,CBLN1,CC2D1A,CDH9,CDK5,CHGA,CHRDL1,CHRM1,CHRNA7,CHRNB2,CLDN11,CLDN2,CLDN5,CLSTN1,CNTN1,CRKL,CSNK2B,CTNNB1,CUX2,DAB2IP,DCC,DCLK1,DLG3,DLG4,DLG5,DLGAP3,DMD,DNM2,DVL1,EFNB3,EPHA7,EPHB1,EPHB3,FLOT1,FLRT2,FMR1,FYN,GABPA,GJA1,GPHN,GRIA1,GRM5,HDAC1,HOPX,HTT,IGSF21,IQGA…	150
Embryonic Development,Organismal Development,Tissue Morphology	Size of embryo	2.77e-07			ACACA,ADAM10,ADAM19,APH1A,ARHGAP1,ARHGAP35,ARHGEF12,ARNT,ATP2C1,BTG2,CCN3,CDK13,CDK4,CDK5R1,CDK5R2,CFL1,COLGALT1,COMMD1,COPS5,COQ7,CREBBP,CSE1L,CSK,CSNK2B,CTNNB1,CUL1,CUL3,CUL4B,CUL7,CXADR,DAD1,DAG1,DLD,DNM1L,DOT1L,DSP,DYRK1A,ECSIT,EFNB2,EGFR,ELOA,ELP1,ENG,EP300,EPN1,ERBB3,ERN1,ETS2,EXT1,F3,FBXW7,FKBP8,FKTN,Foxp1,Foxp2,FRS2,FXN,GADD45GIP1,GJA1,GNAO1,GPX4,GRK2,H1-2,HES1,HES5,HGF,HIF1A,HIRA,HS6ST1,…	212
Cell Morphology,Cellular Assembly and Organization,Cellular Development,Cellular Function and Maintenance,Cellular Growth and Proliferation,Embryonic Development,Nervous System Development and Function,Organismal Development,Tissue Development,Tissue Morphology	Morphology of dendritic spines	2.98e-07			ABL2,ADAM10,ADCYAP1,APOE,APP,ARID1B,BACE1,CAMKK2,CCDC88A,CFL1,CLSTN1,CNR1,CPEB3,CTNNA2,DBN1,DLG4,DSCAM,EFNB1,EPHB1,EPHB3,FMR1,GNAL,Gprasp2,GRM5,HIVEP2,HTT,ICAM5,KDM5C,KIF3B,LIMK1,LRRC7,MAGI2,MAPT,NR4A1,NRP2,OPHN1,PAK1,PFN1,PRKAA2,PVALB,RAP2A,RHOA,RHOB,RPS6KA3,SCN1A,SEMA3F,SHANK2,SHANK3,SLC12A5,SNCA,SRCIN1,STIM2,SYNGAP1,SYNPO,TMEM59,WASF1	56
Cell Death and Survival,Organismal Injury and Abnormalities	Cell death of fibroblast cell lines	2.99e-07		1.453	ABCC1,ABCE1,ABCG2,ABL2,ACTB,ADIPOR2,AGT,AKT1,AKT2,APAF1,APP,ARNT,ATF4,ATM,ATN1,ATP6AP2,ATP6V1G2,BAX,BCL2,BCL2L1,BCL2L13,BIRC2,BIRC6,BMF,CALB1,CAPNS1,CASP2,CASP3,CCNG1,CDC73,CDK11A,CDK4,CDKN1A,Cdkn1c,CEBPB,CHRM1,CLU,COMMD4,CRK,CRYAB,CTNNB1,CTSB,CTSD,CUL7,CWC15,CYLD,DAPK1,DDIT3,DDIT4,DDX3X,DENND4A,DIABLO,DMTF1,DNM1L,DNMT1,DUSP4,EEF1A1,EGFR,EGR1,EIF2A,EIF2AK3,EIF2AK4,EIF2S1,EIF3C,EIF3H,EIF3I,EIF5B,E…	222
Cellular Assembly and Organization	Formation of cellular membrane	3.13e-07	Increased	6.329	ABL2,ACTL6B,ADD2,ADGRB1,ADGRB3,ADGRL1,ADGRL2,AFG3L2,AGRN,ALS2,AMIGO1,ANAPC2,APP,ASIC2,BCAN,BHLHB9,CACNA1A,CACNA2D2,CACNB4,CACNG2,CAPRIN1,CBLN1,CC2D1A,CDH9,CDK5,CHGA,CHRDL1,CHRM1,CHRNA7,CHRNB2,CLDN11,CLDN2,CLDN5,CLSTN1,CNTN1,CRKL,CSNK2B,CTNNB1,CUX2,DAB2IP,DCC,DCLK1,DLG3,DLG4,DLG5,DLGAP3,DMD,DNM2,DVL1,EFNB3,EPHA7,EPHB1,EPHB3,FLOT1,FLRT2,FMR1,FYN,GABPA,GJA1,GPHN,GRIA1,GRM5,HDAC1,HOPX,HTT,IGSF21,IQGA…	151
Cellular Assembly and Organization,Cellular Function and Maintenance,Tissue Development	Formation of actin filaments	3.16e-07	Increased	4.479	ABL2,ADGRF5,ADORA1,ADORA2A,AGT,AKT1,APC,ARHGAP32,ARHGEF12,ARHGEF2,ARRB1,ATXN2,AVP,BAG4,BBS4,BDKRB2,BIN1,BOP1,CCL21,CCN2,CDC42BPB,CDH11,CDKN1A,CFL1,CHCHD2,CHRM1,Clec2d (includes others),CNTNAP1,COBL,CRK,CTTN,Cyb5r3,DIAPH1,DLG1,DSTN,EGFR,EVL,FAM107A,FCHSD1,FCHSD2,FGF1,FHOD3,FMN1,FRMD7,FYN,FZR1,GBA2,GNA11,GNA12,GNA13,GNAQ,GPR39,GPR4,GSN,HAX1,HGF,HRAS,IKBKB,INPP5A,INPP5B,ITGB5,JUNB,KANK1,KANK3,KIRREL…	122
Neurological Disease,Organismal Injury and Abnormalities	Spatial memory impairment	3.49e-07		1.091	ADCY3,ADRA1D,ADRA2C,AKT3,APOD,APP,BACE1,BRINP1,CADPS2,CERS1,CHRNA7,COQ8A,CPEB3,CPLX2,CRBN,DDHD2,DGKH,EIF2AK4,FMR1,GPR88,Gprasp2,GRIA4,GRIPAP1,HDAC6,HGSNAT,HIVEP2,ICAM5,IGF1R,ITM2B,KALRN,KCNH3,LRRC7,MAPT,MBNL2,MECP2,NFIX,NTAN1,PDXP,PHF8,RASGRF1,SCN1A,SHANK1,SIPA1L2,SLC6A1,SNCA,SORCS3,SRR,SUB1,SYNGAP1,TAFA2,TCF4,WWC1,ZC3H14,ZDHHC7	54
Nervous System Development and Function,Neurological Disease,Organ Morphology,Organismal Development,Organismal Injury and Abnormalities	Abnormal morphology of hippocampus layer	3.56e-07			ABI2,BICD2,CDK5,CDK5R1,CDK5R2,CTNNA2,CTSB,EML1,EPG5,FYN,KIF2A,KLK8,LRP8,MAP1B,MAP2,NCAM1,PAFAH1B1,PPP1R9B,PURA,TNR,YWHAE	21
Cellular Function and Maintenance,Tissue Development	Organization of neurons	3.76e-07		1.299	ADGRL2,APC,APOE,ARF4,ATP8A2,BACE1,BOC,C1QA,CBLN1,CDH8,CDHR1,CHL1,CHRNA7,CNR1,CNTNAP4,CTNNB1,DAG1,DCC,DVL1,ETV5,FLNA,HCN1,INA,KLK8,LRRC4,LRRTM2,MALAT1,MBP,MYO5A,Nedd4,NEFH,Nefm,NFASC,NLGN1,PCDHGC3,PCDHGC4,PCDHGC5,PIN1,Prrt1,PTPRO,PTPRS,RAB39B,SEMA3E,SLC6A1,SLC8A2,SLC9A6,SNCA,SNCB,SNCG,SOD1,TNR,TSC1,TUBA1A	53
Organismal Development,Organismal Injury and Abnormalities	Abnormal morphology of head	3.99e-07			ABCD2,ABHD11,ABI2,ABL2,ABR,ACHE,ACVR1B,ACVR2A,ADAM9,ADAMTS4,ADAMTS9,ADCY1,ADCY3,ADCYAP1,ADORA2A,AGT,AHI1,AKAP8,AKT1,AKT3,ALDH1A1,ALK,ALS2,Anp32b,AP3M2,APAF1,APEX1,APOE,APP,ARFGEF2,ARHGAP35,ARNT,ARNT2,ARNTL,ARSB,ARSG,ASCL1,ASIC2,ASPH,ASTN1,ASXL1,ATF4,ATF6,ATM,ATP1A2,ATP1B2,ATP6V1B2,ATXN1L,ATXN2,B2M,B4GALNT1,B4GALT2,BAX,BBIP1,BBS2,BBS4,BBS7,BCAS3,BCL11B,BCL2,BHLHE22,BICD2,BMP1,BMPER,BRD1,BRINP1,BRS…	528
Organismal Development	Arrest in growth of organism	4.22e-07			ABCA1,ACACA,ACVR1B,ACVR2A,AMD1,APH1A,ARC,ATE1,CDC7,CDH5,CDK11A,CENPJ,CEP120,CHAF1A,CHD8,COPS5,CSNK2B,CTCF,CUL1,DAG1,DCTN1,DLD,DNMT1,EHMT2,EP300,EP400,EPN1,EXT2,EZH2,FBXW11,FKTN,FLT1,FXN,GCLC,GNA12,GNA13,GRK2,HIF1A,HIRA,HSP90B1,HTT,INTS1,KAT7,LAMTOR1,LDB1,Macf1,MAPK7,MAX,METAP2,MGAT1,MTOR,OTX2,PARP1,PARP2,Paxip1,PCGF2,PCYT1A,PDCD2,PES1,PIK3C3,PLCG1,POMT2,PTCH1,PTPN11,RAC1,RAD9A,RAD9B,RAPGEF2,RARRE…	102
Cellular Assembly and Organization	Organization of organelle	4.43e-07	Increased	2.059	ABL2,ADAM10,ADD1,ADGRL2,AFG3L2,AGFG1,AGRN,AGTPBP1,AKT1,ALKBH4,ALMS1,ALS2,Ank2,AP3B1,APC,APOE,ARF4,ARHGEF2,ARMCX3,ATP2A2,ATP7A,ATP8A2,BACE1,BAZ2A,BCAS3,BCL2,BIN1,BOC,BRDT,C1QA,C9orf72,CADPS,CAMSAP2,CAPZB,CBLN1,CCDC47,CDH8,CDK2AP2,CEBPA,CENPV,CFH,CFL1,CFL2,CHCHD10,CHD3,CHRNA7,CLIP1,CNTNAP1,CNTNAP2,CNTNAP4,COL11A1,COL11A2,COL5A1,COX10,CSF1R,CSK,CTC1,CTCF,CTNNB1,CXADR,DAG1,DBN1,DDR2,DLG3,DMPK,DNM1L,D…	251
Developmental Disorder,Embryonic Development,Organismal Injury and Abnormalities,Organismal Survival	Death of embryo	4.6e-07	Decreased	-9.532	ACVR2A,ADNP,AP1G1,AP2M1,ATP6V0C,B3GAT3,Brd4,BSG,CAPNS1,CDK11A,CENPJ,CHAF1A,COPS3,DDAH1,DDX3X,DMAP1,ENDOG,ETS2,EZH2,FBXL5,FDXR,GPX4,HBEGF,HNRNPL,HSBP1,HTT,INTS1,KIF5B,KMT5A,LRP6,LRPPRC,MAP1B,MAP2K4,MAPK8,MAPK8IP1,MAPK9,MDM4,MED21,METAP2,NOP53,NR4A3,PCNA,PCSK1,PCYT1A,PDCD2,PES1,PFN1,PHB2,PIK3CB,PIKFYVE,PLCB3,PLRG1,PNN,POLG,POMT2,PPM1B,PPP1R15A,PRKACA,PRKACB,PRPF19,PTK2,RAC1,RBBP8,RBPJ,REV3L,RGS14,R…	93
Neurological Disease,Organismal Injury and Abnormalities	Ataxia	6.36e-07	Decreased	-8.724	ABCD2,ADAM22,ALDH5A1,APBA1,APLP2,APP,ATM,ATN1,ATP1A3,ATXN3,ATXN7,B4GALNT1,BAX,CACNA1A,CACNA1G,CACNA2D2,CACNB4,CACNG2,CACNG7,CALB1,CAMK4,CAMTA1,CANX,CASP3,CBLN1,CDKN2C,CIT,CNTN1,CNTNAP1,COQ8A,CPLX1,CSF1R,CTSA,CTSD,DAGLA,DNAJC5,DRD2,EGR3,EPB41L3,ERCC1,ERCC6,F3,FBXO41,FGF14,FUZ,FXN,GABRA1,GAL3ST1,GNAQ,GNAS,GNB1,GNB4,GNG13,GNPTAB,GOLGA2,GRM1,HCN2,HES5,HEXB,HSD17B4,HSPA5,HTT,IGFBP5,IREB2,ITPR1,KCNA1,K…	116
Protein Synthesis	Metabolism of protein	7.27e-07	Increased	4.174	ABCA1,ACHE,ACO1,ADAM10,ADAM19,ADAM9,ADAMTS4,ADAMTS9,ADGRB1,ADM,AGAP3,AGT,AKT1,ANG,Ank2,APAF1,APC,APH1B,APLP1,APOE,APP,AREL1,ARHGEF2,ARIH1,ARNTL,ARRB1,ASPH,ATF4,ATF5,ATF6,ATM,ATXN3,AURKAIP1,AVP,BACE1,BAG1,BCL2,BCL2L1,BPNT1,BTRC,C10orf90,C2CD3,C5,CALR,CANX,CAPN3,CAPN7,CAPNS1,CASP3,CBS/LOC102724560,CCL21,CDC37,CDK11A,CDK5RAP1,COX10,CPEB1,CPEB3,CRBN,CRK,CRYAB,CST3,CTNNB1,CTSA,CTSB,CTSD,CUL2,CUL3,CUL4…	349
Cellular Assembly and Organization,Cellular Function and Maintenance,Molecular Transport	Exocytosis of vesicles	7.33e-07	Increased	2.626	ADCY1,AKT1,AMPH,APBA1,BACE1,BAX,CACNB4,CASK,CHRM2,CHRNA6,CHRNB2,CPLX1,CPLX2,CPLX3,CSPG5,DGKI,DRD2,DTNBP1,DVL1,GIPC1,GIT1,GRM7,IGF1R,INPP5A,KCNH1,MYO5A,NCAM1,NLGN1,NR3C2,Nrxn3,NSFL1C,OPRD1,PECAM1,PPFIA3,PRKCA,PRKCG,RAP1B,RIMS3,SLC4A8,SNAP25,SNAPIN,STX1A,STX4,STXBP1,STXBP5,STXBP5L,SYT1,UNC13A,UNC13B,VAMP1,VAMP2	51
Cell Death and Survival	Survival of neural cells	7.37e-07	Increased	5.561	ADCY1,ADCYAP1,ADORA2A,AGRN,AGTPBP1,AKT1,APOE,APP,AVP,BAX,BCL2,BCL2L1,C5,CC2D1A,CCN2,CD47,CTNNB1,CX3CL1,DCC,DDIT3,EFNA2,EFNB1,EGFR,EGR1,EIF2A,ERCC6,FGF1,GAB2,GAMT,GAS6,GFRA1,GFRA2,GIT1,GJA1,GPR37L1,GPX1,GRM8,GSR,HBEGF,HDAC5,HDGF,HGF,HLA-A,HRAS,HSD17B10,HSPB8,HTT,IGF1R,IGF2,IGFBP5,JUN,KCNIP3,KITLG,LCN2,LINGO1,LMO4,LRRK2,MANF,MAP4K4,MAPK10,MAPK7,MAPK9,MAPT,MCM2,MDK,MINK1,Mt1,MTOR,NEFH,NFKBIA,NFKBIB,…	135
Cell Morphology,Cellular Assembly and Organization,Cellular Development,Cellular Function and Maintenance,Cellular Growth and Proliferation,Embryonic Development,Nervous System Development and Function,Organismal Development,Tissue Development	Formation of dendritic spines	7.91e-07	Increased	3.556	ABI1,ABI2,APP,ARHGAP44,ASAP1,BHLHB9,CAPRIN1,CDK5,CDK5R1,CDK5R2,CPEB3,CUX2,DBN1,DLG5,DTNBP1,EFNA1,EFNB1,EPHA4,EPHB1,EPHB3,FMR1,FOXO6,GIT1,HTT,KALRN,KLF9,LLPH,LRP8,MAPKAPK5,MEF2C,MOG,MTOR,NDN,NEURL1,NLGN1,PAFAH1B1,PAK1,PALM,PLPPR5,PTPRS,RAC1,RAC3,RELN,REM2,RYK,SHANK3,SNCA,TNR,WAS,Xlr3c (includes others)	50
Cellular Assembly and Organization,Cellular Function and Maintenance	Endocytosis of vesicles	8.58e-07	Increased	3.622	AAK1,ACTB,ACTG1,AMPH,BIN1,BTBD9,CANX,CDK5,DGKQ,DNM2,DNM3,EPN1,HSPA8,LRP1,LRRK2,NLGN1,OPHN1,PARK7,PICALM,PPP3CA,PPP3CB,REPS2,RHOA,SH3GL2,SNCA,SNCB,SNCG,SYNJ1,SYT1,SYT7,TBC1D24,VAMP2,XDH	33
Cellular Assembly and Organization	Engulfment of vesicles	8.74e-07	Increased	3.622	AAK1,ABCA1,ACTB,ACTG1,AMPH,BIN1,BTBD9,CANX,CDK5,DGKQ,DNM2,DNM3,EPN1,HSPA8,LRP1,LRRK2,NLGN1,OPHN1,PARK7,PICALM,PPP3CA,PPP3CB,REPS2,RHOA,SH3GL2,SNCA,SNCB,SNCG,SYNJ1,SYT1,SYT7,TBC1D24,VAMP2,XDH	34
Cellular Assembly and Organization,Nervous System Development and Function,Tissue Morphology	Quantity of dendritic spines	8.78e-07		1.676	ADAM10,ADCYAP1,ARID1B,CHL1,CHRNB2,CLSTN1,CPEB3,CYLD,DLG4,DSCAM,EFNB1,EPHA7,FMR1,FYN,GIT1,HTT,KALRN,MAPT,MARK2,NEURL1,NR4A1,NRP2,OPHN1,PAK3,PLPPR5,RAC1,RAP2A,RHOB,SEMA3F,SLC2A3,SNCA,SRCIN1,SULT4A1,SYNGAP1,WASF1,ZDHHC5	36
Gene Expression	Transcription of RNA	8.79e-07	Increased	4.15	A430033K04Rik,AAMDC,ABLIM1,ABT1,ACTR1B,ADNP,AFF3,AGAP2,AGO1,AGRN,AGT,AHI1,AKAP5,AKIRIN2,AKT1,AKT2,AMBRA1,AMPH,AP2A2,AP3B1,AP3D1,APC,APP,ARID4A,ARID4B,ARID5A,ARMCX3,ARNT,ARNT2,ARNTL,ASCL1,ASH1L,ASH2L,ASXL1,ASXL2,ATF4,ATF5,ATF6,ATF7IP,ATM,ATN1,ATXN1L,ATXN3,ATXN7,BACH1,BARX2,BASP1,BAZ2A,BCL11B,BCOR,BDP1,BHLHE22,BHLHE40,Bhlhe41,BMP3,BRWD1,BTG1,BTG2,BTRC,CAMK4,CAMTA1,CAPN3,CARM1,CASK,CAVIN1,CBFA2T2,CB…	673
Organismal Development	Size of animal	9.01e-07	Increased	8.782	AKT1,ARHGAP1,ATF4,BACE1,BCL2,BIRC6,BMPER,Brd4,CACNA1D,CANX,CAPNS1,CAPRIN1,CARM1,CCP110,CDK4,CDKN1A,Cdkn1c,CDKN2C,CENPJ,COPS5,CSNK2B,CTBP1,CUL4B,DDR1,DGKD,DNMT3A,DRD2,DYRK1A,E2F4,EFL1,EGFR,EGR1,EIF4B,EIF4EBP1,ERCC6,ERI1,FUBP1,GLG1,Gm21596/Hmgb1,HS6ST1,ID1,ID3,IFRD1,IGF2,IGFBP5,IRS1,ITPR1,JAK1,KIDINS220,KLC1,LAMC1,LARP7,LMNB2,MAD2L2,MAP2K1,MDM4,MEIS2,MGAT2,MMACHC,MNT,MORF4L1,MTHFD2,MTOR,NFIB,Nisch,…	113
Cell-To-Cell Signaling and Interaction,Molecular Transport,Small Molecule Biochemistry	Secretion of neurotransmitter	9.35e-07		1.985	ACACA,ADCYAP1,ADORA1,AGT,AKT2,CACNA1A,CACNA1B,CADPS,CADPS2,CCK,CHGA,CHRNA6,CHRNA7,CHRNB2,CPLX1,CPLX2,CPLX3,DGKI,DOC2B,DTNBP1,DVL1,FCER1G,GFRA1,HRH3,HTR1B,KCNA2,KCNC3,LIN7A,LIN7B,MEF2C,NGF,NPY,NRTN,NRXN1,NRXN2,Nrxn3,PLCL1,PNKD,PPT1,PTK2B,PTPRN,PTPRN2,RAB3GAP1,RET,RIMS1,SLC18A2,SNAP25,SNAP91,SNCA,SNCG,STX1A,STXBP1,SYT1,SYT11,SYT7,UNC13A,VAMP2,VAMP3,VAMP8	59
Neurological Disease,Organismal Injury and Abnormalities	Early-onset encephalopathy	1.07e-06	Decreased	-8.751	ABI1,ACVR1B,AHI1,ALS2,Ank2,APAF1,APOE,APP,ARFGEF2,ARHGAP35,ARNT,ATM,ATP2C1,BCL2L1,BHLHE22,BMPER,CACNA2D2,CALR,CASP3,CERS1,CFL1,CNN3,CNTNAP2,CREBBP,CTNNBIP1,DCC,DCLK1,DEAF1,DMRTA2,DNM1L,DVL1,EFNB1,EML1,EMX1,EP300,EPHA7,ERBB3,ERCC6,FKBP1A,FKBP8,FXN,GALC,GDF1,GFAP,HDAC4,HECTD1,HES1,HSD17B4,HSD17B7,IFT122,IFT172,IFT88,INPP5E,INTU,KDM6A,KIF3B,LAMC1,LHX2,LMO4,LPAR1,LRP6,MAP1B,MAP3K4,MAPK10,MAPK8,MAPK9,…	123
Embryonic Development,Nervous System Development and Function,Organ Development,Organismal Development,Tissue Development	Formation of hippocampus	1.1e-06	Increased	2.325	ADAM10,ALK,APOE,APP,ATAT1,BBS1,BBS2,BBS4,BCAN,BTG2,CDK5,CDK5R1,CDK5R2,Cdkn1c,CNR1,CRK,CRKL,CXADR,DCX,DLX1,EEF2K,EIF2AK4,EMX2,EZR,FGF13,FYN,GRM1,GRM5,HDAC1,HSPB8,HTT,ID4,KCNA1,KIF1A,L2HGDH,LAMC1,LEF1,LRP8,MAPT,MDK,MERTK,MFSD2A,NEUROD6,NFIB,NR4A3,OGT,OTX2,PAFAH1B1,Pde4d,PLXNA3,PROX1,PTPRS,RAC1,RAC3,RELN,REST,SEMA3F,SMAD4,SNCA,SNCB,STIP1,TAMALIN,TNIK,TRIO,TSC1,USP9X,VEGFA,VLDLR,YWHAE,ZBTB20,ZEB2,ZIC…	73
Neurological Disease,Organismal Injury and Abnormalities	Tremor	1.1e-06	Decreased	-7.224	ABCA5,ABCD2,ACHE,ADAM23,ADORA2A,ARAF,ARF4,ARF5,ATN1,ATP1A3,ATP1B2,B4GALNT1,CACNA1G,CAMK4,CLCN3,CNTNAP1,CPE,CTSA,CTSB,EGR3,ERCC6,GABRA1,GAL3ST1,GJC2,GNAO1,GNAS,GRIA3,GRM1,HCN2,HEXB,HSD17B4,HSPA1A/HSPA1B,HSPA5,HTT,IKBKG,IREB2,KCNA1,KCNC1,KCNC3,LAMA4,LRP1,LRP8,MAG,MAP1A,MAP1B,MECP2,MGAT2,MTMR2,NDUFS4,NFIA,NGF,NPC2,PMP22,Pou3f1,PTS,PURA,RORA,Sacs,SCARB2,SCN1A,SCYL1,SELENOP,SLC6A1,SOD1,SPR,SPRN,ST3GAL…	73
Embryonic Development,Organismal Development	Arrest in growth of embryo	1.1e-06			ABCA1,ACACA,ACVR1B,ACVR2A,AMD1,APH1A,ARC,ATE1,CDC7,CDH5,CDK11A,CENPJ,CEP120,CHAF1A,CHD8,COPS5,CSNK2B,CTCF,CUL1,DAG1,DCTN1,DLD,DNMT1,EHMT2,EP300,EP400,EPN1,EZH2,FBXW11,FKTN,FLT1,FXN,GCLC,GNA12,GNA13,GRK2,HIF1A,HIRA,HSP90B1,HTT,INTS1,KAT7,LAMTOR1,LDB1,Macf1,MAPK7,MAX,METAP2,MGAT1,MTOR,OTX2,PARP1,PARP2,Paxip1,PCGF2,PCYT1A,PDCD2,PES1,PIK3C3,PLCG1,POMT2,PTCH1,PTPN11,RAC1,RAD9A,RAD9B,RAPGEF2,RARRES2,RA…	99
Cellular Assembly and Organization,Cellular Function and Maintenance,Cellular Movement,Nervous System Development and Function	Endocytosis of synaptic vesicles	1.36e-06	Increased	3.385	AAK1,ACTB,ACTG1,AMPH,BIN1,BTBD9,CANX,DGKQ,DNM2,DNM3,EPN1,HSPA8,LRRK2,NLGN1,OPHN1,PARK7,PICALM,PPP3CA,PPP3CB,SH3GL2,SNCA,SNCB,SNCG,SYNJ1,SYT7,TBC1D24,VAMP2	27
Cell Death and Survival,Nervous System Development and Function,Organismal Injury and Abnormalities	Cell viability of neurons	1.41e-06	Increased	5.249	ADCY1,ADCYAP1,ADORA2A,AGRN,AGTPBP1,AKT1,APOE,APP,AVP,BAX,BCL2,BCL2L1,C5,CC2D1A,CCN2,CD47,CTNNB1,CX3CL1,DCC,DDIT3,EFNA2,EFNB1,EGFR,EGR1,EIF2A,ERCC6,FGF1,GAB2,GFRA1,GFRA2,GJA1,GPX1,GRM8,GSR,HBEGF,HDAC5,HDGF,HGF,HLA-A,HRAS,HSD17B10,HTT,IGF1R,IGF2,IGFBP5,JUN,KCNIP3,KITLG,LCN2,LINGO1,LMO4,MANF,MAP4K4,MAPK10,MAPK7,MAPK9,MAPT,MDK,MINK1,Mt1,NEFH,NFKBIA,NFKBIB,NGF,NOL3,NR3C1,NRCAM,NRTN,OTX2,PACS2,PARK7,PC…	125
Cell Morphology,Cellular Assembly and Organization,Cellular Function and Maintenance	Extension of cellular protrusions	1.45e-06	Increased	3.372	ADCY6,AGT,AHI1,APOE,ARHGAP20,ARPC3,AUTS2,BAX,C9orf72,CCL21,CDK5,CDKN1A,CTNNB1,DCLK1,DCX,DIAPH1,DIP2B,DOCK4,DVL1,EFNB1,EVL,FLT1,FYN,GAS6,GSN,HGF,HSP90AA1,HSP90AB1,IFRD1,ITPR1,KALRN,KIAA0319,KITLG,LHX2,LIMK1,LRP1,MAP1B,MAP2,MAP3K13,MAPT,MBP,MGLL,MUL1,MYH10,NCAM1,NDN,NFIA,NGF,NR2F1,NRP2,NRTN,OLFM1,PAX6,PDGFRA,PJA2,PLAA,PTPRS,RAC1,RAPGEF2,RAPH1,RELN,RET,RHOA,RNF6,RRAD,RTN4,RTN4R,RUFY3,S1PR1,SEMA3A,SE…	94
Cell Death and Survival	Cell death of nervous tissue cell lines	1.66e-06		0.058	AKT1,APH1A,APH1B,APP,ATXN2,BAX,BCL2,BCL2L1,C9orf72,CDK5,CEBPA,CEBPB,CREBBP,DLG4,DUSP6,EIF2AK3,GAS6,GPR39,GRIN2B,HDAC3,HDAC6,HDAC9,HSF1,HSP90AA1,HSP90AB1,HTT,ID1,ID2,IGF2,JUN,LAMP2,LCN2,MAGED1,MAP2K1,MAP2K4,MAP3K10,MAPK8,MEF2D,NGF,PSENEN,RELA,SNCA,SNCB,SRC,TGM2,TP53,VEGFA	47
Protein Synthesis	Translation	1.73e-06		0.005	ACO1,APC,APLP1,APP,ATF5,AVP,BPNT1,CDK5RAP1,CPEB1,CPEB3,CRBN,CTNNB1,CYFIP1,DDX25,DHX33,DHX9,EEF1A1,EEF1A2,EEF2K,EIF2A,EIF2AK3,EIF2AK4,EIF2S1,EIF3C,EIF3F,EIF3G,EIF3H,EIF3I,EIF3K,EIF4B,EIF4EBP1,EIF4ENIF1,EIF4G1,EIF4G2,EIF4G3,EIF5A,EIF5B,ELAVL1,ELAVL4,EPRS1,ERN1,FMR1,Fus,GAPDH,HDAC6,HELZ,HNRNPK,HRAS,IFIT1,ILF3,IMPACT,IREB2,IRS1,MALAT1,MAP2K1,MAPT,MRPL12,MRPL17,MRPL19,MRPL2,MRPL51,MRPL57,MRPS7,MT-RNR1…	105
Cell Death and Survival,Neurological Disease,Organismal Injury and Abnormalities	Cell death of brain cells	1.74e-06		-0.323	ACHE,ADCY1,ADCYAP1,ADORA1,ADORA2A,AGAP2,AGTPBP1,AKT1,APAF1,APOE,APP,ATF4,ATP2C1,ATXN2,ATXN3,B4GALNT1,BAG1,BAX,BCL2,BCL2L1,BEX3,CACNA2D2,CADPS2,CAPNS1,CASP2,CASP3,CDC25A,CDK4,CDK5,CDK5R1,CDKN1A,CDKN2D,CERS1,CHL1,CHRNA7,CLU,CR1L,CREBBP,CTSD,DAPK1,DDIT3,DNM1L,DRD2,E2F4,EGLN2,EGR1,EIF2A,EP300,FAIM,FER,FOXO1,FOXO3,GAL,GAPDH,GRIN2B,GRK2,HBEGF,HDAC3,HDAC4,HDAC9,HIF1A,HSF1,HSPA5,HSPB1,HSPD1,HTT,IGF1R,INP…	121
Developmental Disorder,Neurological Disease,Organismal Injury and Abnormalities	Congenital encephalopathy	1.95e-06	Decreased	-8.697	ABI1,ACVR1B,AHI1,Ank2,APAF1,APOE,APP,ARFGEF2,ARHGAP35,ARNT,ATM,ATP2C1,BCL2L1,BHLHE22,BMPER,CACNA2D2,CALR,CASP3,CERS1,CFL1,CNN3,CNTNAP2,CREBBP,CTNNBIP1,DCC,DCLK1,DEAF1,DMRTA2,DNM1L,DVL1,EFNB1,EML1,EMX1,EP300,EPHA7,ERBB3,ERCC6,FKBP1A,FKBP8,GALC,GDF1,GFAP,HDAC4,HECTD1,HES1,HSD17B7,IFT122,IFT172,IFT88,INPP5E,INTU,KDM6A,KIF3B,LAMC1,LHX2,LMO4,LPAR1,LRP6,MAP1B,MAP3K4,MAPK10,MAPK8,MAPK9,MAPT,Marcks,MARCK…	120
Developmental Disorder,Embryonic Development,Organismal Development,Organismal Injury and Abnormalities,Tissue Morphology	Abnormal morphology of embryo	2.03e-06			ABCA3,ABI1,ABL2,ACKR3,ACVR1B,ACVR2A,ADAM10,ADAM19,ADAMTS9,ADM,ADNP,AGO2,AHCTF1,AIP,ALDH1A1,ANGPTL6,APEX1,APH1A,ARC,ARHGAP35,ARHGEF12,ARNT,ARRB1,ASCL1,ASTN1,ATP2C1,ATP6V0C,BCAS3,BCL11B,BCL2,BCLAF1,BIRC6,BMP1,BMPER,BRD1,BRSK1,CACNA1A,CACNA1C,CADPS2,CAPNS1,CASP3,CCM2,CCN2,CCP110,CDC25A,CDH5,CDK12,CDK5,CDK5R1,CDK5R2,CDKN1A,Cdkn1c,CELSR3,CENPJ,CFL1,CHD8,CHM,COLGALT1,COMMD1,COPS3,COPS5,CR1L,CSE1L,CSK,C…	345
Developmental Disorder,Neurological Disease,Organismal Injury and Abnormalities	Congenital malformation of brain	2.08e-06	Decreased	-8.941	ABI1,ACVR1B,AHI1,Ank2,APAF1,APP,ARFGEF2,ARHGAP35,ARNT,ATP2C1,BCL2L1,BHLHE22,BMPER,CACNA2D2,CALR,CASP3,CERS1,CFL1,CNN3,CNTNAP2,CREBBP,CTNNBIP1,DCC,DCLK1,DEAF1,DMRTA2,DNM1L,DVL1,EFNB1,EML1,EMX1,EP300,EPHA7,ERBB3,ERCC6,FKBP1A,FKBP8,GDF1,HDAC4,HECTD1,HES1,HSD17B7,IFT122,IFT172,IFT88,INPP5E,INTU,KDM6A,KIF3B,LAMC1,LHX2,LMO4,LPAR1,LRP6,MAP1B,MAP3K4,MAPK8,MAPK9,MAPT,Marcks,MARCKSL1,MBOAT7,MDM4,MEGF8,MIB2…	115
Cellular Function and Maintenance	Paired-pulse facilitation	2.37e-06		-1.486	ADD2,APBA1,APLP2,APP,ATXN3,BACE1,BAIAP2,BTBD9,CADPS2,CALB1,CHRM1,CNR1,CSPG5,FBXL20,FGF22,FMR1,GDI1,GRIK2,GRIK3,GRIK5,HLA-A,HTR1A,HTT,IGF1R,KCNA1,NRP2,OPHN1,Ptprd,RAB3B,RAB3C,RAB3GAP1,RHOB,RIMBP2,RIMS1,SHISA9,SNAP91,SNPH,STXBP5,STXBP5L,TSPOAP1,VAMP2,VDAC1	42
Behavior,Nervous System Development and Function	Startle response	2.46e-06	Increased	2.486	ABL2,ADORA2A,ADRA1D,ADRA2C,APOE,BACE1,BBS2,CACNA2D3,CHD8,CKB,CORO1C,CPLX2,CSMD1,DIXDC1,DNAJC5,DRD2,DVL1,DYRK1A,EFNA2,FABP7,FMR1,Foxp2,GLRA1,GNG7,GRIA4,GRIN2B,GRIN2D,HMGN1,HTR1B,KALRN,KCNA1,KCNC1,KCNK3,LMTK3,MAG,MECP2,MID1,NDUFS4,NPAS1,NPAS3,NR2F1,NTSR2,PENK,PEX5L,PLCB1,SEPTIN5,SHANK3,SLC12A6,SLC6A1,SORBS2,SRR,STUB1,STX1A,SYNGAP1,TCF4,TSN,TYROBP,ZFYVE27	58
Cellular Assembly and Organization,Cellular Function and Maintenance,Cellular Movement,Molecular Transport,Nervous System Development and Function	Exocytosis of synaptic vesicles	2.52e-06		1.912	ADCY1,APBA1,BACE1,CACNB4,CASK,CHRM2,CHRNA6,CHRNB2,CPLX1,CPLX2,CPLX3,CSPG5,DGKI,DRD2,DTNBP1,DVL1,GIPC1,GIT1,GRM7,IGF1R,KCNH1,NLGN1,NR3C2,Nrxn3,PPFIA3,PRKCA,PRKCG,RAP1B,RIMS3,SLC4A8,SNAP25,SNAPIN,STX1A,STX4,STXBP5,STXBP5L,SYT1,UNC13A,UNC13B,VAMP1,VAMP2	41
Behavior	Nest building behavior	2.69e-06	Increased	2.425	ADCY3,CKB,CNTNAP2,CREBBP,DVL1,GABRB3,GPR88,Gprasp2,HIVEP2,HTT,KALRN,LRRC7,MAPK1,MAPT,NDUFS4,NPAS3,NRXN1,PEX5L,PTPRF,SCN1A,SHANK2,SHANK3,SNAP91,Snhg14,UBE3A	25
Cellular Growth and Proliferation,Tissue Development	Proliferation of central nervous system cells	2.76e-06		1.732	ADCYAP1,ADGRG1,AGT,AKT1,AKT2,AKT3,APP,APPL2,ASCL1,BBS1,BICD2,BTG2,CAMK4,CAMKK2,CDKN1A,CLU,CNR1,CNTNAP2,CNTNAP4,CPE,CST3,CTNNB1,CUX2,DMRTA2,DNER,DYRK1A,EGFR,EML1,EPHB1,FMR1,FOXO1,FOXO3,GAK,GAP43,GATA2,GNG5,GPR37L1,HDAC3,HDAC5,HES1,HGF,HIF1A,HLTF,HTT,HUWE1,ID1,ID2,ID3,IFT20,IFT88,INSM1,KDM2B,LHX2,LIMS2,LMNB2,LNX2,MAG,MAPK8,MAPT,MDK,MTOR,NAP1L1,NCAM1,NDN,NEGR1,NPAS3,NR1H2,NR1H3,ORC3,PARP1,PAX6,PROX1…	101
Nervous System Development and Function,Neurological Disease,Organ Morphology,Organismal Development,Organismal Injury and Abnormalities	Abnormal morphology of cerebral ventricles	2.76e-06			AKT3,Anp32b,APAF1,ARHGAP35,ARNT2,ATP1B2,ATXN1L,B2M,B4GALT2,BBS2,BBS4,BBS7,BICD2,BRSK1,CCP110,CDK5R1,CETN2,CHL1,CLCN3,CSF1R,DMRTA2,EML1,EMX2,ERBB3,FGFRL1,FOXJ1,GBX2,HES1,HES5,HSF1,KIDINS220,KIF2A,LRP8,MAPK8IP3,MARCKSL1,MBOAT7,MSI1,MYH10,MYO9A,NFIA,NFIB,NFIX,NPAS3,OPHN1,OTX2,PAFAH1B1,PATZ1,PCP4,PDCD6IP,PHGDH,PKD1,POU3F3,RARA,RPS6KA5,SLC17A6,SLC25A19,SLC29A4,SLC4A10,SMARCC1,ST8SIA4,THAP1,ULK4,VCL,VL…	68
DNA Replication, Recombination, and Repair,Nucleic Acid Metabolism,Small Molecule Biochemistry	Hydrolysis of nucleotide	2.86e-06	Increased	6.254	ABCC1,AGT,ANXA7,APAF1,BAG1,CD38,DNM1L,EIF4B,EIF5,ENTPD2,GNA11,GNAI1,GNAO1,GNAS,GNAZ,GNB1,GNG2,HSPA5,HSPD1,MYO18A,NME1,NT5E,NUDT5,PDE10A,PDE1A,PDE1B,PDE2A,Pde4d,PDE9A,PRKAA2,PTK2B,RAB2A,RAB4A,RAC1,RANBP1,RASA1,RGS16,RGS4,RHOA,RUVBL1,RUVBL2,SMARCA4,SMARCA5,SOD1,STMN2,STMN4,TBC1D1,TGM2,UBA1,USP14,VCP,XPO1	52
Amino Acid Metabolism,Small Molecule Biochemistry	Release of amino acids	2.86e-06		1.683	ABCC8,ADGRL1,ADORA1,ADORA2A,AP3M2,APP,CACNA1E,CCK,CHRM3,CNR1,COMT,CRH,DRD2,EFNB3,EGFR,FABP3,GAL,GIT1,GNAQ,GRM1,GRM2,GRM3,GRM7,GSN,HOMER2,HRH3,HTR1B,HTT,KCNK2,LMO4,MAPK8IP2,NGF,NOS1,NPY,NRXN1,PDE2A,RIMS1,SLC1A3,SLC32A1,SLC38A3,SLC7A10,SNAP25,SNCA,SRR,SST,SSTR1,ST3GAL5,STX1A,SYN3,TAC1,VAMP2,VAMP3	52
Cellular Assembly and Organization,Cellular Function and Maintenance,Cellular Movement,Nervous System Development and Function	Axonal transport	3.1e-06		0.426	AGBL4,AGTPBP1,Ank2,AP3B1,AP3B2,AP3D1,AP3M2,AP3S1,APP,ARL8A,ARMCX3,ATXN3,BLOC1S1,BORCS7,Dst,DTNBP1,FMR1,GDAP1,HSPB1,HTT,KIF17,KLC1,MAPK8,MAPT,MFN2,NEFH,Nefm,PAFAH1B1,RANBP9,RHOT1,SNAPIN,SOD1,SPAST,SPG11,SPTBN1,TERF2,UCHL1	37
Cellular Development	Differentiation of nervous system	3.11e-06	Increased	6.645	9630013A20Rik,ABL2,ADAM22,ADNP2,AGRN,AGTPBP1,AKT1,AKT2,APAF1,APP,ARHGAP32,ARHGEF2,ARPP21,ASCL1,ATF5,ATP2C1,BAG1,BAX,BCL11B,BCL2,BCL2L1,BHLHE22,BRINP1,BRINP2,BRINP3,BRSK1,BTG2,CALR,CBLN1,CD63,CDK5,CDK5R1,CDK5R2,CDKN2C,CEBPB,CEND1,CFH,CHAF1A,CHD4,CIT,CNP,CNR1,CNTFR,CNTN1,CNTNAP2,CNTNAP4,COPS5,CSNK2B,CTDSP1,CTNNB1,CUL4B,Cux1,CYP26B1,DAAM2,DGCR8,DGKH,DIXDC1,DLX1,DMRTA2,DNER,DOCK4,DOCK7,DYNC2H1,EED,EF…	281
Nervous System Development and Function,Neurological Disease,Organ Morphology,Organismal Development,Organismal Injury and Abnormalities	Abnormal morphology of Purkinje's layer of cerebellum	3.13e-06			ABCD2,ADAMTS4,ALS2,ARSG,ASTN1,ATM,ATXN2,B4GALNT1,BICD2,BTBD9,CACNA1A,CALB1,CAMK4,CDK5R1,CDK5R2,CNTN1,COQ8A,CTSB,ENHO,ERCC6,FA2H,FMR1,Foxp2,GM2A,GNPTAB,GOLGA2,HEXB,HTT,IREB2,LRP8,MAP1A,MAP1B,MAP2,MAPK8IP1,MAPK8IP2,MDM4,MYH10,OSTM1,PHYH,PURA,PVALB,Sacs,SIL1,SLC1A3,SPARCL1,SUN1,TMEM176B,TP53,UBE4B,UGT8,VLDLR	51
Cellular Development,Nervous System Development and Function,Tissue Development	Maturation of neurons	3.33e-06	Increased	2.894	ABL2,ANAPC2,ARPC3,ASCL1,BAX,BCAN,BCL2,Cdkn1c,CHRDL1,CLSTN1,CNP,CNR1,COX6A2,DAB2IP,DCLK1,DLG4,EPHA7,FMR1,FRZB,GPR37L1,HDAC1,IGSF21,KALRN,KLF9,LCN2,LGI4,LHX6,MAP3K13,MAPT,MECP2,NEURL1,NEUROD2,NEUROD6,NFIA,NGF,NRXN1,OMP,PALM,PFN1,PICALM,PPP1R9A,PPP3CA,RAC1,RAC3,RELN,RET,SELENOP,SEZ6,SEZ6L,SNAPIN,STXBP1,SYNGAP1,UNC13A,WAS,ZDHHC15	55
Cellular Function and Maintenance	Organization of cells	3.52e-06	Increased	2.289	ACTG1,ADGRL2,Ank2,APC,APOE,ARF4,ATP2A2,ATP8A2,BACE1,BIN1,BOC,C1QA,CALR,CAPN3,CBLN1,CDH5,CDH8,CDHR1,CFL2,CHL1,CHRNA7,CNR1,CNTNAP4,CTNNB1,DAG1,DCC,DVL1,EGFL7,ETV5,FHOD3,FLNA,GJA1,GJB6,HCN1,IFT88,IGF2,INA,KLK8,LDB3,LHX2,LRRC4,LRRTM2,Macf1,MALAT1,MBP,MYBPC3,MYH6,MYLK,MYO5A,Nedd4,NEFH,Nefm,NFASC,NLGN1,PCDHGC3,PCDHGC4,PCDHGC5,PIN1,PRKAR1A,PROX1,Prrt1,PTK2,PTPRO,PTPRS,RAB39B,RGS4,RYR1,SEMA3E,SLC6A1,SLC8…	81
Cell-To-Cell Signaling and Interaction,Nervous System Development and Function	Miniature excitatory postsynaptic currents	3.78e-06			ARC,B2M,C1QA,CADPS,CADPS2,CAPRIN1,CELF4,CPLX1,CPLX2,CPLX3,DLGAP2,DNM3,EPHA4,FBXL20,FGF22,FMR1,GRIN2C,GRIPAP1,KALRN,LRRTM4,MAPK8IP2,MECP2,Nedd4,NRXN1,PPP1R9A,SCN1A,SH3GL2,SH3GL3,SHANK2,SHANK3,SLC12A5,SLC29A1,SLC9A9,SNAP25,SNAP91,SORBS2,STX1A,SYNGAP1,SYT1,TMEM59,VAMP2,ZDHHC3,ZDHHC7	43
Tissue Development	Maturation of nervous tissue	3.85e-06	Increased	3.414	ABL2,ANAPC2,ARPC3,ASCL1,BAX,BCAN,BCL2,CDK5,Cdkn1c,CHRDL1,CLSTN1,CNP,CNR1,COX6A2,DAB2IP,DCLK1,DLG4,EPHA7,ERBB3,FMR1,FRZB,GPR37L1,HDAC1,IGSF21,KALRN,KLF9,LCN2,LGI4,LHX6,MAG,MAP3K13,MAPT,MECP2,NEURL1,NEUROD2,NEUROD6,NFIA,NGF,NKX2-2,NRXN1,OLIG1,OMP,PALM,PDGFA,PFN1,PICALM,PPP1R9A,PPP3CA,PTPN11,RAC1,RAC3,RELN,RET,SELENOP,SEZ6,SEZ6L,SHH,SNAPIN,SOX10,STXBP1,SYNGAP1,UNC13A,WAS,WNT3,ZDHHC15	65
Cellular Development,Tissue Development	Differentiation of neural cells	3.94e-06	Increased	6.645	9630013A20Rik,ABL2,ADAM22,ADNP2,AGRN,AGTPBP1,AKT1,AKT2,APAF1,APP,ARHGAP32,ARHGEF2,ARPP21,ASCL1,ATF5,ATP2C1,BAG1,BAX,BCL11B,BCL2,BCL2L1,BHLHE22,BRINP1,BRINP2,BRINP3,BRSK1,BTG2,CALR,CBLN1,CD63,CDK5,CDK5R1,CDK5R2,CDKN2C,CEBPB,CEND1,CFH,CHAF1A,CHD4,CIT,CNP,CNR1,CNTFR,CNTN1,CNTNAP2,CNTNAP4,COPS5,CSNK2B,CTDSP1,CTNNB1,CUL4B,Cux1,CYP26B1,DAAM2,DGCR8,DGKH,DIXDC1,DLX1,DMRTA2,DNER,DOCK4,DOCK7,DYNC2H1,EED,EF…	280
Protein Synthesis	Translation of protein	4.09e-06		-0.497	ACO1,APC,APLP1,APP,ATF5,BPNT1,CDK5RAP1,CPEB1,CPEB3,CRBN,CTNNB1,CYFIP1,DDX25,DHX33,DHX9,EEF1A1,EEF2K,EIF2A,EIF2AK3,EIF2AK4,EIF2S1,EIF3C,EIF3F,EIF3G,EIF3H,EIF3I,EIF3K,EIF4B,EIF4EBP1,EIF4ENIF1,EIF4G1,EIF4G2,EIF4G3,EIF5A,ELAVL1,ELAVL4,EPRS1,ERN1,FMR1,Fus,GAPDH,HDAC6,HELZ,HNRNPK,IFIT1,ILF3,IMPACT,IREB2,IRS1,MALAT1,MAP2K1,MAPT,MRPL12,MRPL17,MRPL19,MRPL2,MRPL51,MRPL57,MRPS7,MT-RNR1,MT-RNR2,MTOR,NCK1,NXF…	100
Cellular Assembly and Organization,Tissue Development	Fibrogenesis	4.16e-06	Increased	5.381	ABL2,ACTG1,ADGRF5,ADORA1,ADORA2A,AGT,AKT1,APC,APOE,APP,AQP5,ARHGAP32,ARHGEF12,ARHGEF2,ARRB1,ATXN2,AVP,BAG4,BBS4,BDKRB2,BIN1,BOP1,CALR,CAMSAP1,CAPN3,CCL21,CCN2,CD38,CDC42BPB,CDH11,CDKN1A,CFL1,CFL2,CHCHD2,CHD4,CHRM1,Clec2d (includes others),CNR1,CNTNAP1,COBL,COL5A1,CRK,CRYAB,CTTN,Cyb5r3,DIAPH1,DLG1,DMD,DNMT3A,DPYSL2,DSTN,DYNLL1,DYRK1A,EGFR,EPAS1,EVL,EXT1,FABP3,FAM107A,FCHSD1,FCHSD2,FGF1,FGF13,FHOD3…	195
Cell-To-Cell Signaling and Interaction,Cellular Assembly and Organization,Cellular Function and Maintenance,Tissue Development	Organization of synapse	4.67e-06			ADGRL2,APOE,ARF4,BACE1,C1QA,CBLN1,CDH8,CHRNA7,CNTNAP4,CTNNB1,DAG1,DVL1,ETV5,FLNA,KLK8,LRRC4,LRRTM2,MALAT1,MYO5A,Nedd4,NFASC,NLGN1,PCDHGC3,PCDHGC4,PCDHGC5,PIN1,Prrt1,PTPRO,PTPRS,RAB39B,SEMA3E,SLC6A1,SLC8A2,SLC9A6,SNCA,SNCB,SNCG,TNR,TSC1,TUBA1A	40
Cell-To-Cell Signaling and Interaction,Cellular Assembly and Organization	Cell-cell contact	5.17e-06	Increased	7.159	ABCA1,ABL2,ACTL6B,ADAM10,ADCY3,ADD2,ADGRB1,ADGRB3,ADGRL1,ADGRL2,ADORA2A,AFG3L2,AGRN,AKT1,AKT2,ALS2,AMIGO1,AMPH,ANAPC2,ANXA5,AP3B1,AP3M2,APLP2,APOE,APP,ARHGAP26,ARHGDIA,ASH1L,ASIC2,ASTN1,ATE1,ATP6AP1,B2M,BACE1,BAX,BBS1,BCAM,BCAN,BCL2,BCL2L1,BHLHB9,BOC,CACNA1A,CACNA1D,CACNA2D1,CACNA2D2,CACNB4,CACNG2,CADM3,CALR,CAPRIN1,CAPZB,CASP3,CBL,CBLL1,CBLN1,CC2D1A,CCDC136,CD151,CD200,CD46,CD81,CDH11,CDH5,CDH9,…	395
Cell-To-Cell Signaling and Interaction,Cellular Assembly and Organization,Cellular Function and Maintenance	Organization of cell-cell contacts	5.43e-06		1.154	ADD1,ADGRL2,APOE,ARF4,BACE1,C1QA,CBLN1,CCM2,CDH8,CHRNA7,CNTNAP4,CTNNB1,CXADR,DAG1,DVL1,ETV5,FLNA,GJA1,HEG1,KLK8,LIMS2,LRRC4,LRRTM2,MALAT1,MYO5A,Nedd4,NFASC,NLGN1,PCDHGC3,PCDHGC4,PCDHGC5,PIN1,Prrt1,PTPRO,PTPRS,RAB39B,RAC1,RHOC,SEMA3E,SLC6A1,SLC8A2,SLC9A6,SNCA,SNCB,SNCG,TNR,TRH,TSC1,TUBA1A,VCL	50
Developmental Disorder,Embryonic Development,Organismal Development,Organismal Injury and Abnormalities,Tissue Morphology	Abnormal morphology of embryonic tissue	6.21e-06			ABCA3,ABI1,ABL2,ACKR3,ACVR1B,ACVR2A,ADAM10,ADAM19,ADAMTS9,ADM,ADNP,AGO2,AHCTF1,AIP,ALDH1A1,ANGPTL6,APEX1,APH1A,ARC,ARHGAP35,ARHGEF12,ARNT,ARRB1,ASCL1,ASTN1,ATP2C1,ATP6V0C,BCAS3,BCL11B,BCL2,BCLAF1,BIRC6,BMP1,BMPER,BRD1,BRSK1,CACNA1A,CACNA1C,CADPS2,CAPNS1,CASP3,CCM2,CCN2,CCP110,CDC25A,CDH5,CDK12,CDK5,CDK5R1,CDK5R2,CDKN1A,Cdkn1c,CELSR3,CENPJ,CFL1,CHD8,CHM,COMMD1,COPS3,COPS5,CR1L,CSE1L,CSK,CSNK2B,CTC…	338
Cell Morphology,Cellular Assembly and Organization,Cellular Development,Cellular Function and Maintenance,Cellular Growth and Proliferation,Embryonic Development,Nervous System Development and Function,Organismal Development,Tissue Development,Tissue Morphology	Density of dendritic spines	6.25e-06		1.538	ABL2,ADCYAP1,APLP2,APOE,APP,BACE1,C4A/C4B,CAPNS1,CASP3,CHL1,CHRNB2,CNR1,CNTNAP2,CTCF,DLG4,DRD2,DSCAM,DYRK1A,EFNB1,EMC10,FAM107A,FMR1,FOXO6,GABRB3,GRM5,HTT,IL33,KALRN,LCN2,LRRC4,MAPK1,MAPK3,MAPT,MECP2,Mia2,MTOR,NDN,NRCAM,OPHN1,PAK1,PFN1,PVALB,RAPGEF4,RHOA,SCN4B,SEMA3F,SPAST,TRIM3,TRPC1,TRPC5,UBE3A,UBQLN2,UCHL1	53
Cellular Compromise	Disassembly of filaments	6.32e-06		1.023	APC,APOE,APP,BAIAP2,BMERB1,CAP1,CENPJ,CFL1,CFL2,CLASP1,CLASP2,DSTN,DVL1,EFNB1,EML4,FGF13,FSD1,GAS2L1,GSN,HDAC6,HRAS,INPP5J,KIF2A,Macf1,MAP1B,MAPT,MICAL1,MICAL2,MID1,MID1IP1,PLXND1,PPP1CA,PRKCI,PRKCZ,RAC1,RRAD,SEMA3A,SHROOM2,SLK,SPECC1L,STMN2,TTL,WDR47	43
Cell Morphology,Cellular Assembly and Organization,Cellular Development,Cellular Function and Maintenance,Cellular Growth and Proliferation,Embryonic Development,Nervous System Development and Function,Neurological Disease,Organismal Development,Organismal Injury and Abnormalities,Tissue Development,Tissue Morphology	Abnormal morphology of dendritic spines	6.47e-06			ABL2,APOE,APP,BACE1,CAMKK2,CCDC88A,CFL1,CLSTN1,CPEB3,DBN1,DLG4,FMR1,Gprasp2,GRM5,HIVEP2,HTT,KDM5C,KIF3B,MAPT,NR4A1,PFN1,PRKAA2,RPS6KA3,SCN1A,SEMA3F,SHANK2,SHANK3,SLC12A5,SNCA,SRCIN1,STIM2,SYNGAP1,SYNPO,TMEM59	34
Nervous System Development and Function,Neurological Disease,Organ Morphology,Organismal Development,Organismal Injury and Abnormalities	Abnormal morphology of commissure	7.01e-06			APP,ARHGAP35,BHLHE22,CELSR3,DCC,DCLK1,DMRTA2,EMX2,EPHA4,KLF7,MAP1B,MAP2,MAPK8IP3,Marcks,NFIA,NFIX,NR2F1,OTX2,PLXNA4,RARA,ROBO1,SEMA3F,SHANK3,TBR1,VTI1A,VTI1B,ZNF423	27
Nervous System Development and Function,Neurological Disease,Organ Morphology,Organismal Development,Organismal Injury and Abnormalities	Abnormal morphology of cerebellar cortex	7.8e-06			ABCD2,ADAMTS4,AHI1,ALS2,ARSG,ASTN1,ATM,ATXN2,B4GALNT1,BICD2,BTBD9,CACNA1A,CALB1,CAMK4,CASP3,CDK5,CDK5R1,CDK5R2,CDKN2C,CNTN1,COQ8A,CTSB,ENHO,ERCC6,FA2H,FMR1,Foxp2,GM2A,GNAS,GNPTAB,GOLGA2,GPR37L1,HEXB,HTT,IREB2,LRP8,MAP1A,MAP1B,MAP2,MAPK8IP1,MAPK8IP2,MDM4,MID1,MYH10,NFIA,OSTM1,PHYH,PIANP,PURA,PVALB,Sacs,SHANK2,SIL1,SLC1A3,SPARCL1,SUN1,TMEM176B,TP53,UBE4B,UGT8,VLDLR,ZNF423	62
Cellular Growth and Proliferation,Embryonic Development,Nervous System Development and Function,Organ Development,Organismal Development,Tissue Development	Proliferation of brain cells	7.97e-06		1.414	ADCYAP1,ADGRG1,APP,APPL2,ASCL1,BBS1,BICD2,BTG2,CAMK4,CAMKK2,CDKN1A,CLU,CNR1,CNTNAP2,CNTNAP4,CPE,CST3,CTNNB1,CUX2,DMRTA2,DYRK1A,EML1,EPHB1,FMR1,FOXO1,FOXO3,GAK,GAP43,GATA2,GNG5,GPR37L1,HDAC3,HDAC5,HES1,HGF,HLTF,HTT,HUWE1,ID1,ID2,ID3,IFT20,IFT88,INSM1,KDM2B,LHX2,LIMS2,LMNB2,LNX2,MAG,MAPT,MDK,MTOR,NAP1L1,NDN,NEGR1,NPAS3,ORC3,PARP1,PAX6,PROX1,PTBP2,RET,RHOA,RPGRIP1,RTN4,SHANK3,SHH,SIX3,SKIL,SMARCA1,S…	82
Organismal Development	Size of head	8.97e-06			ADCY3,ADCYAP1,AHI1,AKT2,AKT3,AKTIP,Ank2,AP4E1,APAF1,APP,ARSB,B4GALNT1,BAX,BCL2,BRD1,BRSK1,BTG2,CAMSAP1,CAMSAP2,CDK5R1,CDK5R2,Cdkn1c,CDKN2C,CKB,CLCN3,CRKL,CTNNB1,CUX2,DDR2,DNMT3A,DRD2,DSCAM,DYRK1A,EFNB1,EFNB2,EGFR,EGR1,EML1,EMX2,EPB41L1,EPB41L2,FLNA,FOXO1,FOXO3,FSCN1,FTO,FYN,FZD3,GAP43,GFAP,GOLGA2,GPC6,HSF2,HTT,ID1,ID3,IGF1R,IGF2,IGFBP6,IRX3,ITPR1,Kat6b,KHDRBS1,KIDINS220,KIF2A,KIF3B,KIF5C,LAMA4,LA…	141
Cell-To-Cell Signaling and Interaction,Nervous System Development and Function	NMDA-mediated synaptic current	9.24e-06	Increased	2.449	CACNB3,CLSTN1,DLG4,DLGAP3,GRIN2B,GRIN2C,KIF17,KIF3B,MAPK8IP1,MAPK8IP2,NRXN1,NRXN2,Nrxn3,SHANK3,SLC6A9,WASF1	16
Cell Death and Survival,Organismal Injury and Abnormalities	Apoptosis of fibroblast cell lines	9.24e-06		1.544	ABCE1,ABL2,AGT,AKT1,AKT2,APAF1,APP,ATF4,ATM,ATN1,ATP6AP2,ATP6V1G2,BAX,BCL2,BCL2L1,BCL2L13,BIRC2,BIRC6,CALB1,CAPNS1,CASP2,CASP3,CCNG1,CDC73,CDK11A,CDK4,CDKN1A,Cdkn1c,CEBPB,CHRM1,CRK,CRYAB,CTNNB1,CUL7,CWC15,CYLD,DAPK1,DDIT3,DDIT4,DDX3X,DIABLO,DNM1L,DNMT1,DUSP4,EEF1A1,EGFR,EGR1,EIF2A,EIF2AK3,EIF2AK4,EIF2S1,EIF3C,EIF3H,EIF3I,ERN1,ETS1,FH,FOXO3,FTH1,GAS6,Gm21596/Hmgb1,GNAQ,GNB2,GNG2,GPI,GSN,HGF,HIF1A,…	161
Cell-To-Cell Signaling and Interaction,Cellular Assembly and Organization,Cellular Function and Maintenance	Organization of intercellular junctions	9.34e-06			ADD1,ADGRL2,APOE,ARF4,BACE1,C1QA,CBLN1,CCM2,CDH8,CHRNA7,CNTNAP4,CTNNB1,CXADR,DAG1,DVL1,ETV5,FLNA,GJA1,HEG1,KLK8,LIMS2,LRRC4,LRRTM2,MALAT1,MYO5A,Nedd4,NFASC,NLGN1,PCDHGC3,PCDHGC4,PCDHGC5,PIN1,Prrt1,PTPRO,PTPRS,RAB39B,RAC1,RHOC,SEMA3E,SLC6A1,SLC8A2,SLC9A6,SNCA,SNCB,SNCG,TNR,TSC1,TUBA1A,VCL	49
Post-Translational Modification	Ubiquitination of protein	9.61e-06		1.744	ADGRB1,AKT1,AREL1,BCL2,BTRC,C10orf90,CBL,CCNB1IP1,CDK5,CUL1,CUL3,CUL5,DDB1,FBXL21P,FBXL3,FBXO2,FBXO22,FBXO25,FBXO32,FBXW11,FBXW5,FBXW7,FBXW8,FEM1B,FYN,GCLC,HDAC3,HDAC6,HECTD1,HERC4,HERPUD1,HSPA5,HTT,HUWE1,ISG15,ITCH,JADE2,KLHL18,KLHL2,LAPTM5,LTN1,LZTR1,MAPK8,MAPK9,MAPT,MARCHF1,MARCHF7,MGRN1,MIB2,Nedd4,NEURL1,NEUROD2,NFE2L1,NFKBIA,NGF,NXN,OGT,PARK7,Paxip1,PDZRN3,PELI3,PIAS1,PJA1,PRKCG,RAD18,Rbx1,R…	95
Gene Expression	Expression of RNA	9.64e-06	Increased	4.463	A430033K04Rik,AAMDC,ABLIM1,ABT1,ACO1,ACTR1B,ACVR1B,ADA,ADCYAP1,ADNP,Aff2,AFF3,AGAP2,AGO1,AGO2,AGO3,AGRN,AGT,AHI1,AKAP5,AKIRIN2,AKT1,AKT2,AMBRA1,AMPH,Ank2,AP2A2,AP3B1,AP3D1,APBA1,APC,APLP1,APOE,APP,ARID4A,ARID4B,ARID5A,ARMCX3,ARNT,ARNT2,ARNTL,ASCL1,ASH1L,ASH2L,ASXL1,ASXL2,ATF4,ATF5,ATF6,ATF7IP,ATM,ATN1,ATP2B4,ATP7A,ATXN1L,ATXN3,ATXN7,BACH1,BARX2,BASP1,BAX,BAZ2A,BBS2,BBS4,BCL11B,BCL2,BCOR,BDP1,BHLH…	846
Cell Death and Survival,Neurological Disease,Organismal Injury and Abnormalities	Cell death of cerebral cortex cells	9.94e-06		0.468	ACHE,ADCY1,ADCYAP1,ADORA1,ADORA2A,AGAP2,APOE,APP,ATF4,ATP2C1,ATXN3,B4GALNT1,BAX,BCL2,BCL2L1,BEX3,CAPNS1,CASP2,CASP3,CDC25A,CDK4,CDK5,CDK5R1,CDKN1A,CDKN2D,CHRNA7,CLU,CREBBP,CTSD,DAPK1,DDIT3,DRD2,E2F4,EGLN2,EIF2A,EP300,FAIM,FER,FOXO1,FOXO3,GAL,GRIN2B,GRK2,HDAC3,HIF1A,HSPA5,HSPB1,HSPD1,HTT,JUN,JUNB,KCND2,LCN2,MAP2K1,MAP3K1,MAP3K5,MAPK10,MIF,NAE1,NFKBIA,NGB,NGF,PARK7,PARP1,PEA15,PEG3,PPP1R9B,RANBP9,R…	97
Cellular Development,Cellular Growth and Proliferation,Embryonic Development,Nervous System Development and Function,Organ Development,Organismal Development,Tissue Development	Proliferation of neural precursor cells	1.02e-05		1.995	ADCYAP1,ADGRG1,APP,APPL2,ASCL1,BBS1,BTG2,CDKN1A,CLU,CNR1,CNTNAP2,CNTNAP4,CST3,CTNNB1,CUX2,DMRTA2,DYRK1A,EML1,EPHB1,FMR1,FOXO1,FOXO3,GAK,GAP43,GATA2,GNG5,GPR37L1,HDAC3,HDAC5,HES1,HGF,HLTF,HUWE1,ID1,ID2,ID3,IFT20,IFT88,INSM1,KDM2B,LHX2,LIMS2,LMNB2,LNX2,MDK,NAP1L1,NDN,NPAS3,ORC3,PAX6,PROX1,PTBP2,RHOA,RPGRIP1,SHANK3,SHH,SIX3,SKIL,SMARCA1,SOX11,SOX2,TARBP2,TGIF2,TRNP1,VEGFA,WDR47	66
Cell-To-Cell Signaling and Interaction,Nervous System Development and Function	Neurotransmission of brain cells	1.05e-05	Increased	4.063	ADORA1,APP,CACNG2,CAMK4,CDK5,CHRM2,CLSTN1,CLTA,CLTB,CNTNAP2,DLG5,DMD,ERC1,ERC2,GAD1,GNAI2,GRIA3,GRIK2,GRIN2B,HTT,KALRN,MECP2,PPP1R15A,PPP1R9A,RAB11FIP5,RICTOR,SCN1A,SH3GL2,SH3GL3,SHANK3,SLITRK5,SNAP25,SNCA,STXBP1,UCHL1,XDH	36
Behavior,Nervous System Development and Function	Circadian rhythm	1.09e-05		1.258	ADCY1,ARNTL,BHLHE40,BTRC,CADPS2,CCAR2,CHRNB2,CIPC,CLOCK,CNTNAP2,CRY2,CSNK1E,DBP,DDB1,DDX5,DHX9,DYRK1A,EP300,EZH2,FBXL3,FBXW11,FBXW7,HDAC1,HDAC3,HTT,ID2,JUNB,KCNA2,MAGED1,MAPK1,MAPK10,MAPK8,MAPK9,MTOR,NAMPT,NPAS2,NR1D2,PER1,PER3,PIWIL2,PPP1CA,PPP1CB,Ppp1cc,PRKAA2,PRKCG,PRKG2,PSPC1,PTGDS,RORA,RORB,SETX,SIN3A,SLC17A6,SRRD,SUV39H1,TIMELESS,UBE3A,USP7,VIP	59
Neurological Disease,Organismal Injury and Abnormalities	Neurodegeneration	1.24e-05	Decreased	-9.203	ABCA1,ABCD2,ABCG1,ACHE,ADORA1,ADORA2A,AFG3L2,AGBL4,AGTPBP1,AHI1,AKT1,AKT2,ALG10,ALS2,Ank2,APOE,APP,ARL2BP,ARNTL,ARSG,ATM,ATP1B2,ATXN3,ATXN7,B4GALNT1,BACE1,BACH1,BAX,BBS7,BCL2,BCL2L1,BSG,CACNA1A,CACNA1D,CACNA2D2,CASP3,CD46,Cd59a,CDK5R1,CERS1,CHM,CIB2,CLCN2,CLCN3,CLCN7,CLU,CNP,CNR1,COQ8A,CR1L,CREBBP,CROCC,CSF1R,CTSB,CTSD,DCTN2,Dleu2,DNAJC5,DNM1L,DPYSL2,Dst,DYNC1H1,EGFR,EGLN1,EIF2AK3,EP300,EPG5,ERBB…	219
Cell Morphology,Nervous System Development and Function,Organ Morphology,Organismal Development,Tissue Morphology	Morphology of pyramidal neurons	1.24e-05			ABI2,ABL2,APP,C1QA,CD81,CDK5R1,CEBPB,CHL1,CHRNA7,CHRNB2,CLCN3,CNTN6,CPEB3,DYRK1A,FMR1,FYN,GABRG2,GM2A,GRIK2,IREB2,KALRN,KLF7,KLK8,MAPK8IP3,MECP2,MTOR,PAFAH1B1,Pcmt1,PPP1R15A,PTK2,SEMA3A,SHANK1,SYNGAP1	33
Cellular Assembly and Organization	Organization of plasma membrane	1.28e-05		0.555	ADAM10,ADD1,ADGRL2,AGRN,AKT1,APOE,ARF4,BACE1,BOC,C1QA,CAPZB,CBLN1,CDH8,CFL1,CHRNA7,CNTNAP4,CSF1R,CTNNB1,DAG1,DSP,DVL1,EFNB2,EPHA4,ETV5,FAT4,FLNA,HSPB1,KLK8,LPIN1,LRRC4,LRRTM2,MALAT1,MTOR,MYO5A,Nedd4,NFASC,NLGN1,NUMB,PCDHGC3,PCDHGC4,PCDHGC5,PIN1,Prrt1,PTK2,PTPRO,PTPRS,RAB39B,RAC1,RHOC,SEMA3E,SLC6A1,SLC8A2,SLC9A3R1,SLC9A6,SNCA,SNCB,SNCG,SPECC1L,SPTB,TCIRG1,TNR,TSC1,TUBA1A,VCL	64
Embryonic Development,Nervous System Development and Function,Organ Development,Organismal Development,Tissue Development	Formation of corpus callosum	1.4e-05		0.557	ASCL1,BHLHE22,CDK5,CDK5R2,CORO1C,DMXL2,ENAH,EPHB3,GAP43,GPR17,HERC1,KIF21B,MAPK1,MAPK3,MYO5A,NIN,NSUN5,PRDM8,PTPN11,PTPRS,RPGRIP1L,RTN4R,RTN4RL2,RYK,SOX2,ULK4,WDR37,WDR47,WDR89,ZEB2	30
Molecular Transport,Protein Trafficking	Transport of protein	1.41e-05	Increased	3.208	ABCA1,AGAP3,AHCYL1,AP1B1,AP1G1,AP2A1,AP2A2,AP2M1,AP3B1,AP3B2,AP3D1,AP3S1,AP4E1,APBA1,Arf2,ARF3,ARF5,ARL3,ARNTL,ATG14,CDK5,CDKN1A,CHIC2,CRY2,CTDSPL2,CTTN,DCTN1,DDX5,DENND3,Dst,DUSP18,ELAVL1,FGF9,Fndc1,FRAS1,GAPVD1,GFAP,GGA1,HLA-DMA,HSPA9,HTT,IFT27,ING1,IPO4,IPO5,IPO7,IPO9,KPNA2,KPNA4,KPNA6,KPNB1,LAPTM5,LMAN2L,LRRK2,M6PR,MAP1B,MAPT,MBP,MED1,Mff,MPDZ,NAPA,NBR1,NDE1,NFKBIA,NUP155,NUP98,NUTF2,NXT1,PCD…	105
Post-Translational Modification	Ubiquitination	1.45e-05	Increased	2.042	ADGRB1,AKT1,AREL1,BCL2,BTRC,C10orf90,CBL,CCNB1IP1,CDK5,CUL1,CUL3,CUL5,DDB1,FBXL21P,FBXL3,FBXO2,FBXO22,FBXO25,FBXO32,FBXW11,FBXW5,FBXW7,FBXW8,FEM1B,FYN,GCLC,HDAC3,HDAC6,HECTD1,HERC4,HERPUD1,HSPA5,HTT,HUWE1,ISG15,ITCH,JADE2,KLHL18,KLHL2,LAPTM5,LTN1,LZTR1,MAPK8,MAPK9,MAPT,MARCHF1,MARCHF7,MGRN1,MIB2,Nedd4,NEURL1,NEUROD2,NFE2L1,NFKBIA,NGF,NXN,OGT,PARK7,Paxip1,PDZRN3,PELI3,PIAS1,PJA1,PRKCG,RAD18,Rbx1,R…	96
Cell Morphology,Cellular Assembly and Organization	Morphology of mitochondria	1.52e-05			1810058I24Rik,ABCG2,ACOT13,AK1,AKAP1,AKT1,AKT3,APP,BAX,BCL2,BCL2L1,BIN1,CDK5RAP1,CEBPA,CLUH,COQ7,CRYAB,CTNNB1,CXADR,DAP3,DDIT4,DNM1L,DNM2,EIF2AK3,EP300,EPAS1,FDXR,FMR1,GAPDH,GDAP1,GNA12,GPX4,H2AX,HDAC5,HINT2,HSD17B4,HTT,IGF1R,INSR,KCNA3,KIF5B,LAMP2,LPIN1,LRP1,MAP3K1,MAPT,MFN2,MRTFA,NDUFA13,NDUFS4,NDUFS6,NGF,OPA1,OXA1L,PARL,PGRMC2,PHB1,PIK3C3,PKD1,PNP,PNPLA2,PNPLA8,PPARGC1B,PPIF,PPP2CB,PVALB,RHOT1…	84
Cell-To-Cell Signaling and Interaction	Quantity of neurotransmitter	1.6e-05	Increased	2.317	ADCYAP1,ADORA2A,ADRA1B,ADRA1D,ADRA2C,APBA1,APP,ARHGEF10,ARNTL,ARRB1,ATP1A2,BTBD9,C2CD5,CACNA1A,CACNA1B,CACNA2D1,CC2D1A,CD81,CDK5R1,CHGA,CHRM1,CHRM4,COMT,CRH,DEAF1,DRD2,DTNBP1,DVL1,EIF2AK4,ERC2,Foxp2,FTH1,GAL,GAP43,GFRA1,GPR88,GPX1,GRIA1,GRM2,GRM5,GSTM5,GTF2IRD1,HBEGF,HPS5,HSPA8,HTR1A,HTR1B,HTT,IL33,LY6E,MAF1,MAGED1,MAPK10,MAPK8IP1,MAPK9,MAPT,MDK,MECP2,MPST,NOS1,NR3C1,NR4A1,OPRK1,OXT,PARK7,PDE1B,P…	106
Cell Death and Survival,Cell Morphology,Nervous System Development and Function,Neurological Disease,Organismal Injury and Abnormalities,Tissue Morphology	Loss of neurons	1.62e-05			ABCD2,ALS2,ANXA5,APEX1,APP,ASCL1,ATM,ATXN2,BCL2,CACNA1A,CACNA1C,CASP3,CDK5,CDK5R1,CEBPB,CHMP2B,CHMP4B,CHRNB2,CLCN3,CNTFR,CST3,CTSB,CTSD,CX3CL1,DCLK1,DLX1,DRD2,EGLN1,ERCC6,FIG4,GABRG2,GFRA1,GFRA2,GNPTAB,GOLGA2,GRIK2,GRIN2D,GRK2,HSPA4,HTT,ID2,IGF1R,IKBKB,IL34,ITPR1,KLF7,LGMN,LIFR,LRP1,LRRK2,MAP1A,MAPK1,MAPK3,MAPT,MFGE8,MFSD2A,MIF,MTOR,NDE1,NEUROD2,NGF,NR1H2,NR1H3,NR2C2,NRTN,OGT,OSTM1,PARK7,PAX6,PFN…	108
Cellular Function and Maintenance	Clathrin mediated endocytosis	1.69e-05	Increased	2.157	ACSL1,AP2A1,AP2A2,Ap2b1,AP2M1,CANX,CBL,DNM2,DNM3,EPN1,GAK,HTT,INPP5F,LMBRD1,PICALM,RAC1,SYT1,TFRC	18
Cancer,Cell Death and Survival,Organismal Injury and Abnormalities	Cell death of tumor	1.78e-05	Decreased	-7.051	ACLY,AKT1,ALOX15B,APC,APP,AQR,ARCN1,ARL2,ATF4,ATM,B4GALNT1,BAX,BCL2,BCL2L1,BIRC2,BRMS1,BSG,BTG1,BTRC,C1QTNF4,CASP2,CASP3,CCL27,CCND3,CD38,CD47,CD59,CDH11,CDKN1A,CEBPD,CHMP4B,CLU,COPA,COPB2,COPG1,CRNKL1,CRYAB,CSE1L,CTNNB1,CTSB,DAPK1,DDIT3,DEPTOR,DIABLO,EEF1A1,EGFR,EIF3C,EIF3F,EIF3G,EMP2,EP300,ETS1,EXOC2,EZH2,FAU,FEM1B,FHL2,FLT1,FLT3LG,FOXO1,GAB2,HDAC1,HGF,HIF1A,HRAS,HSF1,HSP90AB1,HSPA1A/HSPA1B,HSP…	220
Cancer,Cell Death and Survival,Organismal Injury and Abnormalities,Tumor Morphology	Cell death of cancer cells	1.88e-05	Decreased	-7.311	ACLY,AKT1,APP,AQR,ARCN1,ATF4,ATM,BAX,BCL2,BCL2L1,BTRC,C1QTNF4,CASP2,CASP3,CD38,CD47,CD59,CEBPD,CHMP4B,CLU,COPA,COPB2,COPG1,CRNKL1,CSE1L,CTNNB1,DEPTOR,EEF1A1,EGFR,EIF3C,EIF3F,EIF3G,EMP2,EXOC2,FAU,FEM1B,FHL2,FLT3LG,FOXO1,GAB2,HDAC1,HGF,HIF1A,HSF1,HSP90AB1,HSPA1A/HSPA1B,HSPA9,IGF1R,IKBKB,ISCU,JUN,KLF10,KPNB1,LEF1,LGALS1,LRRK2,MAD2L2,MAP3K1,MAPK1,MED14,MIF,MTOR,NAMPT,NAPA,NFKBIA,NGF,NR3C1,NR4A1,NUP10…	170
Cell Morphology,Cellular Assembly and Organization,Cellular Function and Maintenance,Nervous System Development and Function	Extension of axons	1.96e-05		-0.099	AUTS2,BAX,C9orf72,CDK5,DCLK1,DCX,DIAPH1,DIP2B,DVL1,EFNB1,HSP90AA1,HSP90AB1,IFRD1,KALRN,KIAA0319,LHX2,LIMK1,MAP1B,MAP2,MAP3K13,MAPT,MGLL,NDN,NFIA,NGF,OLFM1,PTPRS,RAPH1,RELN,RNF6,RTN4,RTN4R,RUFY3,SEMA3A,SEMA3E,SEMA3G,SEMA4F,SIN3A,SLC9A6,SLIT2,SPG11,TNFRSF12A,TNR,TTL,ULK1,ULK2,USP9X,VCL,WDR36,ZFYVE27	50
Nervous System Development and Function,Neurological Disease,Organ Morphology,Organismal Development,Organismal Injury and Abnormalities	Abnormal morphology of lateral cerebral ventricle	2e-05			APAF1,ATP1B2,ATXN1L,B2M,B4GALT2,BBS2,BBS4,BBS7,BICD2,CDK5R1,CETN2,CHL1,CLCN3,CSF1R,EML1,EMX2,HSF1,LRP8,MAPK8IP3,MBOAT7,MSI1,MYH10,MYO9A,NFIA,NFIX,NPAS3,OPHN1,PCP4,PDCD6IP,PHGDH,PKD1,POU3F3,RARA,SMARCC1,ST8SIA4,ULK4,VLDLR,VTI1A,VTI1B,ZC3H14,ZNF423	41
Cell Morphology,Nervous System Development and Function,Neurological Disease,Organ Morphology,Organismal Development,Organismal Injury and Abnormalities,Tissue Morphology	Abnormal morphology of Purkinje cells	2e-05			ABCD2,ADAMTS4,ALS2,ARSG,ATM,ATXN2,B4GALNT1,BTBD9,CACNA1A,CALB1,CAMK4,CNTN1,COQ8A,CTSB,ENHO,FA2H,FMR1,GM2A,GNPTAB,GOLGA2,HEXB,HTT,IREB2,LRP8,MAP1A,MAP1B,MAP2,MAPK8IP1,MAPK8IP2,MDM4,OSTM1,PHYH,PURA,PVALB,Sacs,SIL1,SLC1A3,SPARCL1,SUN1,UBE4B,UGT8	41
Behavior	Rearing	2e-05	Increased	3.737	ABCD2,ADCYAP1,AP4E1,APOD,APOE,ATXN3,BRINP1,CAMK4,Cbarp,CLCN6,CNR1,CPE,CPLX2,CREBBP,CTSB,DDHD2,DIXDC1,DLG4,DRD2,EFNA2,FA2H,FMR1,GABRB3,GJB6,GJC2,GPR88,GPRASP1,GRIA1,GRIA4,GRIN2C,GRIN2D,GTF2I,HEXA,HEXB,HMGN1,HRH2,HTR1A,HTR2A,HTT,IREB2,LIMK1,LMTK3,MECP2,MFSD2A,Miat,NAMPT,NAT8L,NRCAM,NRXN2,OXT,PARK7,PCM1,PCSK1N,PDE4DIP,PER1,RAD23B,RTN4R,RXRG,SELENOP,SEZ6,SHANK3,SLC18A2,SLC6A3,SRR,SSTR2,UBR1	66
Behavior	Contextual conditioning	2.02e-05	Increased	3.403	ABI2,ADCY1,ADD2,AMPH,APP,ARC,BACE1,BTG1,CACNB3,CAMK4,CCDC88A,CDK5,CEBPD,CHRM3,CPEB3,CRBN,EIF2AK4,EPHA6,GABRA2,GIT1,GNAI1,GRIA1,GRIK2,GRIN2C,GRM1,GRM5,GRM7,HBEGF,ITM2B,KCNIP3,KDM5C,KIF17,KIF1A,KMT2A,LRP8,MAP2,MECP2,NCAM1,NEUROD2,NREP,NSMF,PHF8,PREX1,PRKCG,PTCHD1,RASGRF1,RPS6KA3,RPS6KA5,RYR3,SCN1A,SHANK3,SLC6A1,SORBS2,STX1A,TCF4,UBE3A,VDAC1,VGF,VLDLR,WWC1	60
Cancer,Cell Death and Survival,Organismal Injury and Abnormalities	Cell death of malignant tumor	2.02e-05	Decreased	-7.336	ACLY,AKT1,APP,AQR,ARCN1,ATF4,ATM,BAX,BCL2,BCL2L1,BTRC,C1QTNF4,CASP2,CASP3,CD38,CD47,CD59,CEBPD,CHMP4B,CLU,COPA,COPB2,COPG1,CRNKL1,CSE1L,CTNNB1,DEPTOR,EEF1A1,EGFR,EIF3C,EIF3F,EIF3G,EMP2,EXOC2,FAU,FEM1B,FHL2,FLT3LG,FOXO1,GAB2,HDAC1,HGF,HIF1A,HSF1,HSP90AB1,HSPA1A/HSPA1B,HSPA9,IGF1R,IKBKB,ISCU,JUN,KLF10,KPNB1,LEF1,LGALS1,LRRK2,MAD2L2,MAP3K1,MAPK1,MED14,MIF,MTOR,NAMPT,NAPA,NFKBIA,NGF,NR3C1,NR4A1,NUP10…	171
Cellular Assembly and Organization	Priming of vesicles	2.03e-05		1.777	CADPS,CADPS2,CPLX1,CPLX2,DOC2B,ERC1,ERC2,NAPA,NAPB,RAB3GAP1,RIMS1,SNAP25,STX1A,STXBP1,STXBP5,SYNJ1,UNC13A,UNC13B,VAMP1	19
Cell-To-Cell Signaling and Interaction,Cellular Function and Maintenance,Nervous System Development and Function	Paired-pulse facilitation of synapse	2.08e-05		-1.813	ADD2,APBA1,BACE1,BAIAP2,BTBD9,CADPS2,CHRM1,CNR1,CSPG5,FBXL20,FGF22,FMR1,GDI1,GRIK2,GRIK3,GRIK5,HLA-A,HTR1A,KCNA1,NRP2,Ptprd,RAB3B,RAB3C,RAB3GAP1,RIMBP2,RIMS1,SHISA9,SNAP91,SNPH,STXBP5,STXBP5L,TSPOAP1,VAMP2,VDAC1	34
Cell Death and Survival,Embryonic Development	Cell viability of embryonic cell lines	2.21e-05	Increased	5.071	AKT1,APAF1,APPL1,APPL2,ATF4,CASP2,CDK7,CDKN1A,CHD1L,CIAO3,EIF2AK3,EIF2S1,ERCC6,FH,H2AX,HGF,HMGN1,HSF1,HSF2,IBTK,IGF1R,IKBKB,JUN,LSM6,MPG,MSH2,MSH6,NR2C2,NR4A1,NR4A3,NUP205,NUP54,NUP93,PARP1,PITX2,PLCG1,POLDIP2,POLK,PSMA6,PSMD1,PSMD12,PSMD14,RAD18,RAD54L,RPA1,RPL24,RPN2,RUVBL1,SF3B1,SIRT2,STUB1,THOC1,TOP1,TP53,TRIM28,TRRAP	56
Cellular Movement	Cell movement of brain cells	2.26e-05	Increased	3.243	ADCYAP1,APC,ASTN1,BICD2,BTG2,CADPS2,CDK5,CDK5R1,CELSR3,CHL1,CTNNA2,CUL5,DCLK1,DCX,DGCR8,EFNB1,FLRT2,FUT10,GAL,GNA12,GNA13,HUWE1,IGF1R,KITLG,LMO4,LRP8,MYH10,MYL12A,NDE1,NFIA,NRCAM,NRP2,PAFAH1B1,PDPK1,POU3F3,PREX1,PRKCZ,PTK2,RAC1,RELN,RGS3,RHOA,RNF7,ROBO3,RTN4,SEMA3A,SEMA3F,SEPTIN4,SST,ST8SIA4,STK11,STK3,TBR1,TIAM1,TIAM2,TNR,TRIO,UNC5D,VEGFA	59
Protein Synthesis	Synthesis of protein	2.26e-05	Increased	2.399	ACO1,ADM,AGT,AKT1,ANG,APC,APLP1,APP,ARHGEF2,ATF4,ATF5,AVP,BCL2,BPNT1,CASP3,CBS/LOC102724560,CCL21,CDK11A,CDK5RAP1,CPEB1,CPEB3,CRBN,CRK,CTNNB1,CYFIP1,DCTN2,DDIT3,DDX25,DHX33,DHX9,DNMT1,EEF1A1,EEF1A2,EEF2K,EIF1AX,EIF2A,EIF2AK3,EIF2AK4,EIF2S1,EIF3A,EIF3C,EIF3F,EIF3G,EIF3H,EIF3I,EIF3K,EIF4A2,EIF4B,EIF4EBP1,EIF4ENIF1,EIF4G1,EIF4G2,EIF4G3,EIF5,EIF5A,EIF5B,ELAVL1,ELAVL4,EPRS1,ERN1,FGF1,FKBP1A,FKRP,FMR1,…	175
Nutritional Disease,Organismal Injury and Abnormalities	Cancer cachexia	2.31e-05			ATF6,DDIT3,EIF2A,EIF2AK3,EIF4EBP1,ERN1,HSP90B1,HSPA5,IREB2,PPP1R15A,RPS6,SLC25A28,TFRC,TRAF6,XBP1	15
Cellular Function and Maintenance	Homeostasis of neurons	2.33e-05			APP,ATP2A2,ATP7A,BAX,CA2,CA7,CACNA1A,CLCN3,GPR39,HEXB,IMMT,MAP1A,MAPT,MFN2,SLC24A2,SLC8A2,SNAPIN,SNCA,TMEM106B,TYRO3	20
Cellular Assembly and Organization	Quantity of filaments	2.47e-05		0.9	ACHE,APOE,APP,BACE1,BCAP31,CFL1,CLU,COL5A1,COX10,CSK,CYP46A1,DIAPH1,DNM2,DSP,EGFR,FLNA,FLNB,FYN,GFAP,HRAS,HTT,IGF1R,INPP5B,LRP6,MAP1B,MAPT,MBP,MME,MYO5A,NEFH,Nefm,NGF,NR1H2,NR1H3,PAFAH1B1,PDPK1,PIKFYVE,PRKCI,PRKCZ,PTK2,RAC1,RACK1,RELA,RHOA,RTN4R,SMAD3,SPHK2,SRC,STMN2,SYNJ1,SYNPO,TAGLN,TBCE,TFEB,TSC1	55
Cell Morphology,Nervous System Development and Function,Neurological Disease,Organ Morphology,Organismal Development,Organismal Injury and Abnormalities,Tissue Morphology	Abnormal morphology of pyramidal neurons	2.48e-05			ABI2,ABL2,APP,C1QA,CD81,CDK5R1,CEBPB,CHL1,CHRNA7,CHRNB2,CLCN3,CNTN6,CPEB3,DYRK1A,FMR1,FYN,GABRG2,GM2A,GRIK2,IREB2,KALRN,KLF7,KLK8,MAPK8IP3,MTOR,PAFAH1B1,Pcmt1,PPP1R15A,SEMA3A,SHANK1,SYNGAP1	31
Cell Morphology,Cellular Function and Maintenance	Autophagy	2.51e-05	Increased	3.649	ACLY,ACSL1,AGAP2,AGFG1,AGT,AKAP1,AKT1,AKT2,AKT3,ALDH2,AMBRA1,APAF1,APP,APPL1,ATF4,ATF6,ATG101,ATG13,ATG14,ATG2B,ATG4B,ATG9A,ATM,BAX,BCKDHA,BCL2,BCL2L1,BCL2L13,BLOC1S1,BMF,C1QL1,C9orf72,CAMK4,CAPNS1,CASP2,CD38,CDK5RAP1,CDKN1A,CEBPB,CHCHD2,CHMP4B,CLEC16A,CLUH,CTSB,CTSD,DAPK1,DDIT3,DDIT4,DENND3,DNM1L,DUSP4,EGFR,EHMT2,EIF2A,EIF2AK3,EIF2S1,ENDOG,ENG,EP300,EPG5,ERN1,FBXL4,FKBP1A,FLT3LG,FOXO1,FOXO3,FYN,…	184
Cell Death and Survival,Cell Morphology,Nervous System Development and Function,Organ Morphology,Organismal Development,Tissue Morphology	Loss of brain cells	2.6e-05			ABCD2,ALS2,APEX1,APP,ASCL1,ATM,ATXN2,CACNA1A,CEBPB,CHMP2B,CHMP4B,CHRNB2,CST3,CTSB,CX3CL1,GABRG2,GNPTAB,GOLGA2,GRIK2,HSPA4,HTT,MAP1A,MAPT,MTOR,NDE1,NRTN,OSTM1,PHYH,PLCB1,POU3F3,PPP1R15A,PPT1,SIL1,SIRT3,SLC1A2,ST8SIA4,TAFA2,VEGFA	38
Amino Acid Metabolism,Small Molecule Biochemistry	Release of alpha-amino acid	2.62e-05		1.01	ABCC8,ADGRL1,ADORA1,ADORA2A,APP,CACNA1E,CCK,CNR1,CRH,DRD2,EFNB3,EGFR,FABP3,GAL,GNAQ,GRM1,GRM2,GRM3,GRM7,GSN,HOMER2,HTR1B,HTT,KCNK2,LMO4,MAPK8IP2,NGF,NOS1,NPY,NRXN1,PDE2A,SLC1A3,SLC7A10,SNAP25,SNCA,SRR,SST,SSTR1,ST3GAL5,STX1A,TAC1,VAMP2,VAMP3	43
Cell Morphology,Nervous System Development and Function,Organ Morphology,Organismal Development,Tissue Morphology	Morphology of cerebellar cortex cells	2.62e-05			ABCD2,ADAMTS4,ALS2,ARSG,ATM,ATXN2,B4GALNT1,BICD2,BTBD9,CACNA1A,CALB1,CAMK4,CNTN1,COQ8A,CTSB,ENHO,FA2H,FMR1,GM2A,GNPTAB,GOLGA2,HEXB,HTT,IREB2,LRP8,MAP1A,MAP1B,MAP2,MAPK8IP1,MAPK8IP2,MDM4,OSTM1,PHYH,PURA,PVALB,RICTOR,Sacs,SIL1,SLC1A3,SPARCL1,SUN1,UBE4B,UGT8	43
Cell Death and Survival,Organismal Injury and Abnormalities	Cell death of connective tissue cells	2.74e-05		0.641	ABCC1,ABCE1,ABCG2,ABL2,ACTB,ADIPOR2,AGT,AKT1,AKT2,APAF1,API5,APP,ARHGAP1,ARNT,ATF4,ATF5,ATF6,ATM,ATN1,ATP6AP2,ATP6V1G2,BAX,BCL2,BCL2L1,BCL2L13,BIRC2,BIRC6,BMF,BOK,BTRC,CABIN1,CALB1,CAPNS1,CASP2,CASP3,CCDC47,CCN3,CCNG1,CDC73,CDK11A,CDK4,CDKN1A,Cdkn1c,CDKN2C,CEBPA,CEBPB,CFDP1,CHRM1,CLIC4,CLU,CNR1,COMMD4,CRK,CRKL,CRYAB,CTBP1,CTNNB1,CTSB,CTSD,CUL3,CUL7,CWC15,CYLD,DAPK1,DCAF1,DDIT3,DDIT4,DDX3X,DENND4A…	303
Cancer,Cell Death and Survival,Organismal Injury and Abnormalities,Tumor Morphology	Necrosis of tumor	2.75e-05	Decreased	-6.925	ACLY,AKT1,APC,APP,AQR,ARCN1,ARL2,ATF4,ATM,B4GALNT1,BAX,BCL2,BCL2L1,BIRC2,BRMS1,BSG,BTG1,BTRC,C1QTNF4,CASP2,CASP3,CCL27,CCND3,CD38,CD47,CD59,CDH11,CDKN1A,CEBPD,CHMP4B,CLU,COPA,COPB2,COPG1,CRNKL1,CRYAB,CSE1L,CTNNB1,CTSB,DAPK1,DDIT3,DEPTOR,DIABLO,EEF1A1,EGFR,EIF3C,EIF3F,EIF3G,EMP2,EP300,ETS1,EXOC2,EZH2,FAU,FEM1B,FHL2,FLT1,FLT3LG,FOXO1,GAB2,HDAC1,HGF,HIF1A,HRAS,HSF1,HSP90AB1,HSPA1A/HSPA1B,HSPA9,IGF1R…	217
Cell Morphology,Nervous System Development and Function,Organ Morphology,Organismal Development,Tissue Morphology	Morphology of Purkinje cells	2.89e-05			ABCD2,ADAMTS4,ALS2,ARSG,ATM,ATXN2,B4GALNT1,BTBD9,CACNA1A,CALB1,CAMK4,CNTN1,COQ8A,CTSB,ENHO,FA2H,FMR1,GM2A,GNPTAB,GOLGA2,HEXB,HTT,IREB2,LRP8,MAP1A,MAP1B,MAP2,MAPK8IP1,MAPK8IP2,MDM4,OSTM1,PHYH,PURA,PVALB,RICTOR,Sacs,SIL1,SLC1A3,SPARCL1,SUN1,UBE4B,UGT8	42
Cardiovascular System Development and Function,Organ Morphology,Organismal Development	Morphology of heart	3.01e-05			ABCA1,ABCA5,ABCC8,ABI1,ABL2,ACKR3,ACSL1,ADA,ADAM10,ADAM19,ADAM9,ADAMTS9,ADCY6,ADGRG1,ADGRL2,ADM,ADORA1,ADORA2A,ADRA1B,ADRA2C,AGO2,AGT,AKAP5,AKT1,AKT3,ALKBH7,APH1A,APOE,ARAF,ARHGAP1,ARHGEF12,ARNTL,ARSB,ATE1,ATF6,ATP2A2,BCAS3,BCL2,BCL2L1,BIN1,BIRC2,BSCL2,Bvht,CA2,CABIN1,CACNA1C,CACNB3,CALR,CAMK2G,CAMK4,CAPNS1,CAPZB,CASP3,CCN2,CCN3,CCND3,CCP110,CDH5,CDK10,CDK13,CDK4,CDK5RAP1,CDKN1A,CDKN2C,CHGA,CIB1,…	406
Cellular Function and Maintenance,Small Molecule Biochemistry	Homeostasis of inorganic cation	3.23e-05		1.757	ABCB7,ACO1,ADCY6,ANK1,Ank2,ANXA7,AP3B1,APLP2,APOE,APP,ATF4,ATOX1,ATP1A3,ATP2A2,ATP2B4,ATP2C1,ATP7A,B2M,BAX,BCL2,BDH2,CACNA1C,CACNA1D,CACNB3,CALB1,CALCB,CALR,CCDC47,CCKBR,CD38,CIB2,CLSTN1,COMMD1,CPEB3,DMPK,EGLN1,EPAS1,FBXL5,FRRS1,FXN,GDAP1,GPR39,GRIK2,GRINA,HEXB,HIF1A,HPS1,HSPA5,HTT,IREB2,ITPR1,JPH4,KCTD7,MAPK1,MAPK3,MAPT,MFN2,Mt1,Mt2,Mt3,NCOA4,NR3C2,NT5E,PDE2A,PIK3CB,PKD2,PLCB3,PLCE1,PLCL2,PRKCA,…	104
Organismal Functions	Grasping	3.26e-05			ARAF,ARHGAP32,ATP1A3,BICD2,CACNA2D2,CAMK4,CERS6,COL12A1,CPLX2,DMRTA2,DMTF1,DNAJC5,ELAVL4,EPB41L3,EPG5,ERCC6,GABRB3,GABRG2,GDAP1,HEXB,INO80,JPH3,JPH4,LAMA4,LRRC7,MECP2,MTMR2,NDUFS4,NFIX,NGLY1,NPAS3,PAFAH1B1,PPT1,PPT2,Sacs,SATB1,SCARB2,SCYL2,SHANK2,SLC12A6,SLC33A1,SNAP91,Spg20,SPG21,SPRN,STAM,TRPM7,UBE3A,VEGFA	49
Cell Morphology,Cell-To-Cell Signaling and Interaction,Cellular Assembly and Organization	Morphology of intercellular junctions	3.34e-05			ABL2,AGRN,ALS2,AP3M2,APLP2,APOE,APP,ATE1,B2M,BACE1,CACNA1A,CACNA1D,CALR,CAPRIN1,CAPZB,CBLN1,CLDN11,CLIP3,CNTNAP1,CRBN,CSRP2,DAG1,DLG3,DLGAP2,DMD,DNAJC5,ERC2,GABPA,GABRA1,GAL3ST1,GAP43,GDAP1,GFAP,GPHN,HSPA4,HTT,JUP,KALRN,KRIT1,LGALS1,LGMN,LRP4,MAPT,MARCKSL1,MBNL2,NCAM1,Nedd4,NRCAM,NSMF,PAK3,PRRT2,RAB13,RBM3,RET,RHOA,RPS6KA3,SH3GL2,SH3GL3,SHANK3,SLC12A5,SLITRK3,SNAPIN,SNCA,SNCB,SNCG,SNTA1,STIP1,STK…	82
Cellular Assembly and Organization	Quantity of vesicles	3.45e-05		1.524	ABCA1,ABCA3,ABCG1,APOE,APP,ATP2C1,B2M,CACNA1A,CACNA1B,CADPS,CADPS2,CHM,CLTA,CLTB,DNAJC6,DNM3,EGR1,ERC2,FGF22,FMR1,GOPC,HRH2,IFT88,LITAF,LRP4,MAP6,MECP2,MGRN1,MYO5A,Nedd4,PCLO,PIK3C3,PIKFYVE,PTPRN,PTPRN2,RAB34,RET,RIMS1,SH3GL2,SH3GL3,SLC17A6,SMPD3,SNAP91,SNCA,SOD1,STX1A,SYNJ1,SYTL2,TH,TNR,UNC13A,UNC13B	52
Cell Death and Survival,Connective Tissue Development and Function	Cell viability of fibroblast cell lines	3.57e-05	Increased	2.429	AKT1,APAF1,APPL1,APPL2,ATF4,BCL2L1,CASP2,CDKN1A,CHD1L,CIAO3,EGFR,EIF2AK3,EIF3A,ERCC6,FER,FGF1,FH,GAS6,Gm21596/Hmgb1,HGF,HMGN1,HRAS,HSF1,HSF2,IBTK,IGF1R,IKBKB,JUN,MLH1,MPG,MSH2,MSH6,Mt1,Mt2,NFKBIA,NGF,NR2C2,NRAS,PAK1,PARP1,PDK4,PFKM,PIK3CB,PLCG1,POLDIP2,POLK,PRKAR1A,PSMB4,RAD18,RAD54L,RELA,RNASEL,SIRT2,SLC2A1,SRC,STUB1,SUMO1,THOC1,TP53,VDAC1,XBP1	61
Nervous System Development and Function,Organ Morphology,Organismal Development	Mass of brain	3.67e-05			ADCY3,AKT2,AKT3,APP,B4GALT2,CD81,CDKN1A,CHD8,CKB,DDIT3,DYRK1A,ERCC6,FOXO3,HTT,IGF1R,IRS1,MAP1B,MBD5,MECP2,MMUT,MYO16,NDE1,NFIX,NYAP2,Pcmt1,PPP3CA,PPT1,PPT2,PURA,SCN1A,SELENBP1,SGTA,SLC12A6,SLC2A1,SLC2A3,SUN1,TCF4,TGM2,TKT,WWOX,ZDHHC3,ZDHHC7,ZFYVE26,ZNF521	44
Embryonic Development,Nervous System Development and Function,Organ Development,Organismal Development,Tissue Development	Formation of rhombencephalon	3.68e-05	Increased	4.02	ABL2,ABR,ADCYAP1,ADGRG1,AGTPBP1,AHI1,ASCL1,ATRN,B4GALT2,BAX,BCL2,CACNA1A,CASP3,CBS/LOC102724560,CDK5,CDK5R1,CDK5R2,CERS1,CNTN1,CNTNAP2,CPLANE1,CRELD1,CTNNB1,DLC1,DNER,ERCC6,EZH2,FGF9,Foxp2,FYN,GABRB3,GBX2,HES1,HIRA,HSD17B7,IFT88,KDM2B,KHDRBS1,LDB1,LRP6,LRP8,MAP2K1,MDM4,MECP2,MID1,NEUROD2,NFIA,NFIB,NFIX,NPAS3,NR2C2,NUMB,OGA,OLIG2,OTX2,PAX6,PFDN1,PLCB4,POU3F3,PTPN11,PTPRS,PURA,RELN,RORA,RPGRIP1L,SE…	88
Cellular Movement	Cell movement of central nervous system cells	3.81e-05	Increased	3.554	ADCYAP1,APC,APP,ASTN1,BICD2,BTG2,CADPS2,CCN2,CDK5,CDK5R1,CELSR3,CHL1,CTNNA2,CUL5,DCLK1,DCX,DGCR8,EFNB1,FLRT2,FUT10,GAL,GNA12,GNA13,HUWE1,IGF1R,KITLG,LCN2,LMO4,LRP8,MYH10,MYL12A,NDE1,NFIA,NRCAM,NRP2,PAFAH1B1,PDCD10,PDGFA,PDPK1,POU3F3,PREX1,PRKCZ,PTGDS,PTK2,RAC1,RELN,RGS3,RHOA,RNF7,ROBO3,RTN4,SEMA3A,SEMA3F,SEPTIN4,SST,ST8SIA4,STK11,STK3,TBR1,TIAM1,TIAM2,TNFRSF19,TNR,TRIO,UNC5D,VEGFA	66
Embryonic Development,Nervous System Development and Function,Organ Development,Organismal Development	Growth of brain	3.9e-05		1.532	ADCYAP1,ADGRG1,APP,APPL2,ASCL1,BBS1,BICD2,BTG2,CAMK4,CAMKK2,CDKN1A,CLU,CNR1,CNTNAP2,CNTNAP4,CPE,CST3,CTNNB1,CUX2,DMRTA2,DYRK1A,EML1,EPHB1,FMR1,FOXO1,FOXO3,GAK,GAP43,GATA2,GNG5,GPR37L1,HDAC3,HDAC5,HES1,HGF,HLTF,HTT,HUWE1,ID1,ID2,ID3,IFT20,IFT88,IGF2,INSM1,KDM2B,LHX2,LIMS2,LMNB2,LNX2,MAG,MAPT,MDK,MTOR,NAP1L1,NDN,NEGR1,NPAS3,ORC3,PARP1,PAX6,PROX1,PTBP2,RET,RHOA,RPGRIP1,RTN4,SHANK3,SHH,SIX3,SKIL,SMAR…	83
Developmental Disorder,Organismal Injury and Abnormalities	Midline defect	4.01e-05	Decreased	-9.474	ABI1,ACVR2A,ADAMTS9,AIP,AKAP8,ALDH1A1,AMBRA1,Anp32b,APAF1,ARFGEF2,ARHGAP35,ASPH,ASXL1,ATP2C1,BCL2L1,BMPER,CALR,CASP3,CCP110,CDKN1A,Cdkn1c,CFL1,CNN3,CREBBP,CRK,CRKL,CTNNBIP1,DEAF1,DHRS3,DLG1,DLX1,DPH1,DVL1,ECE1,EFNB1,EGFR,EP300,EPHA7,EPHB3,FGF9,FIGN,FKBP1A,FKBP8,FLNA,Foxp1,FUZ,GABRB3,GAD1,GBX2,GDF1,GLCE,GPC6,HDAC4,HECTD1,HES1,IFT122,IFT172,INPP5E,INTU,ITGAV,JAG2,JUN,KAT6A,KDM6A,KIF3B,LAMC1,LEFTY1,…	140
Behavior	Vertical rearing	4.01e-05	Increased	3.355	ABCD2,ADCYAP1,APOD,APOE,ATXN3,BRINP1,CAMK4,Cbarp,CLCN6,CNR1,CPE,CPLX2,CREBBP,CTSB,DDHD2,DIXDC1,DLG4,DRD2,EFNA2,FA2H,FMR1,GABRB3,GPR88,GPRASP1,GRIA1,GRIA4,GRIN2C,GRIN2D,GTF2I,HEXA,HEXB,HMGN1,HRH2,HTR1A,HTR2A,IREB2,LIMK1,LMTK3,MECP2,MFSD2A,Miat,NAMPT,NAT8L,NRCAM,NRXN2,PARK7,PCM1,PCSK1N,PDE4DIP,PER1,RAD23B,RTN4R,SELENOP,SEZ6,SHANK3,SLC18A2,SLC6A3,SRR,SSTR2,UBR1	60
Cell Signaling,Post-Translational Modification,Protein Synthesis	Assembly of protein-protein complex	4.07e-05		1.633	BMF,C9orf24,CAPN3,CAPZA1,COX10,CTNNBIP1,CTTN,DAB2IP,DLG5,DMD,DMTN,DOCK1,EXT1,FMN1,GSN,HES1,HES5,HLA-DMA,IMPACT,LMO4,MBD2,MTLN,NCAM1,NDUFAF2,NDUFS1,NDUFS3,NDUFS4,NDUFS6,NUPR1,PAK1,PDE4DIP,PIP5K1A,RHOC,RIC3,RPS3,SCO2,SSBP3,TAF10,TWF1,TWF2,WAS,WASF1,WASHC5	43
Developmental Disorder,Neurological Disease,Organismal Injury and Abnormalities	Congenital neurological disorder	4.1e-05	Decreased	-9.41	ABI1,ACVR1B,AHI1,ALDH1A1,AMBRA1,Ank2,APAF1,APOE,APP,ARFGEF2,ARHGAP35,ARNT,ATM,ATP2C1,BCL2L1,BHLHE22,BMPER,CACNA2D2,CALR,CASP3,CERS1,CFL1,CLCN6,CLCN7,CNN3,CNTNAP2,CREBBP,CTNNBIP1,DCC,DCLK1,DEAF1,DMRTA2,DNM1L,DVL1,EFNB1,EML1,EMX1,EP300,EPHA7,ERBB3,ERCC6,FKBP1A,FKBP8,FUZ,GALC,GDF1,GFAP,GFRA1,HDAC4,HECTD1,HES1,HEXA,HEXB,HSD17B7,IFT122,IFT172,IFT88,INPP5E,INTU,KDM6A,KIF21A,KIF3B,LAMC1,LHX2,LMO4,LPAR1,…	138
Cell-To-Cell Signaling and Interaction,Nervous System Development and Function	Synaptic transmission of brain cells	4.14e-05	Increased	4.084	ADORA1,APP,CACNG2,CAMK4,CHRM2,CLSTN1,CLTA,CLTB,CNTNAP2,DLG5,DMD,ERC1,ERC2,GAD1,GNAI2,GRIA3,GRIK2,GRIN2B,KALRN,MECP2,PPP1R15A,PPP1R9A,RAB11FIP5,RICTOR,SH3GL2,SH3GL3,SHANK3,SNAP25,SNCA,STXBP1,UCHL1,XDH	32
Behavior,Nervous System Development and Function	Short-term memory	4.42e-05		1.716	APH1B,APP,BRINP1,CHRM2,COMT,CREBBP,CUX2,DTNBP1,DUSP4,EFL1,FOXO6,GRIN2B,GRM7,IL6ST,KALRN,KCNH3,KPNA1,LRRC7,MAPT,MDK,NR3C2,NT5E,PRKAR1A,PTCHD1,RCAN1,RCAN2,SPAST,STX1A,SYNGAP1,TCF20,TH	31
Cell Death and Survival,Organismal Injury and Abnormalities	Cell death of neuroblastoma cell lines	4.51e-05	Decreased	-2.79	AKT3,ALS2,APOE,APP,BCL2,BCL2L1,CCT2,CCT4,CCT5,CCT6A,CCT8,CLU,CTNNB1,DCTN1,HPCA,HSPA1A/HSPA1B,HSPA8,HTT,KCNB1,LRP1,MAPT,MEF2D,MIF,NCOA7,NDN,NNAT,OXR1,PARK7,PTK2,RAC1,RMRP,SERPINA3,SNCA,SOD1,SRC,STUB1,TBC1D24,TCP1,TMEM106B,UBE3A,XDH,YWHAE	42
Cancer,Cell Death and Survival,Organismal Injury and Abnormalities,Tumor Morphology	Cell death of tumor cells	4.57e-05	Decreased	-7.022	ACLY,AKT1,APC,APP,AQR,ARCN1,ATF4,ATM,BAX,BCL2,BCL2L1,BIRC2,BRMS1,BSG,BTRC,C1QTNF4,CASP2,CASP3,CCL27,CCND3,CD38,CD47,CD59,CDH11,CDKN1A,CEBPD,CHMP4B,CLU,COPA,COPB2,COPG1,CRNKL1,CSE1L,CTNNB1,CTSB,DAPK1,DDIT3,DEPTOR,DIABLO,EEF1A1,EGFR,EIF3C,EIF3F,EIF3G,EMP2,EP300,EXOC2,EZH2,FAU,FEM1B,FHL2,FLT1,FLT3LG,FOXO1,GAB2,HDAC1,HGF,HIF1A,HRAS,HSF1,HSP90AB1,HSPA1A/HSPA1B,HSPA9,IGF1R,IKBKB,IL33,INSR,IPO4,ISCU,JAK…	210
Cell Death and Survival	Cell viability	4.73e-05	Increased	11.121	ABCB6,ABCC1,ACLY,ADAMTS1,ADAR,ADCY1,ADCYAP1,ADM,ADORA2A,AGRN,AGT,AGTPBP1,AKT1,AKT2,AKT3,ALK,ANAPC11,APAF1,APEX1,APOE,APP,APPL1,APPL2,ARNT,ARRB1,ATF4,ATF5,ATM,AVP,B2M,BAG1,BAX,BCAP31,BCL11B,BCL2,BCL2L1,BHLHE40,Brd4,C1QTNF4,C5,CACNB3,CALB1,CASP2,CASP3,CBL,CC2D1A,CCL21,CCN2,CCNG1,CCNI,CD38,CD47,CD59,CD79A,CD81,CD82,CDH5,CDK7,CDKN1A,CDKN2D,CEBPB,CEBPD,CHD1L,CHD4,CIAO3,CLOCK,COCH,CR1L,CREBBP,CRTC2,CSF…	423
Cell Morphology,Organ Morphology	Morphology of apud cells	4.75e-05			AKAP5,AKT1,AKT2,ANXA7,ARRB1,ATF4,B2M,BAX,CACNA1D,CADPS,CADPS2,CCK,CCKBR,CD38,CHGB,CITED1,COL5A3,DNAJB9,DNAJC3,DYRK1A,EGFR,EGLN2,EIF2AK3,ELAPOR1,ERBB3,FOXD3,FOXO1,FXN,Fxyd2,GPX1,HADH,HGF,Hrk,HUWE1,IGF2,IGFBP4,IGFBP5,INSR,IRS1,JAK2,LCN2,MAP4K4,MAPK8IP1,MAPK8IP2,METTL14,MMUT,MTOR,NKX2-2,NNAT,NR3C1,NR4A1,NR4A3,OGT,PCSK2,PIN1,PPP3CA,PRKCI,PRLR,PTPN1,PTTG1,RARA,RPSA,SCG5,SEL1L,SERTAD1,SGPP2,SLC23A2,SLC…	79
Cell Morphology	Size of cells	4.81e-05			ABL2,ACHE,ADA,ADCYAP1,ADD1,ADD2,ADGRB1,ADM,ADRA1B,AGAP2,AGT,AGTRAP,AK1,AKAP1,AKAP5,AKT1,AKT2,AKT3,ALKBH7,ALS2,AP3D1,APOE,APP,AQP5,ARHGAP35,ARNTL,ATF4,B2M,BAIAP2,BAX,BBS2,BCL2L1,BIN1,BSCL2,BTRC,Bvht,CACNA2D3,CAPNS1,CBL,CBS/LOC102724560,CCDC3,CCND3,CD47,CDK4,CDKN1A,Cdkn1c,CEBPA,CEBPB,CERS6,CFL1,CIDEA,CIDEB,CLASP2,CNP,COPRS,CRKL,CRTC3,CST3,CUL3,CXCL14,CYFIP1,DAG1,DDIT4,DDX3X,DGKD,DLG4,DLK1,DMD,DMPK,…	289
Organismal Functions	Movement of rodents	4.87e-05		0.854	ACOT13,ADCY1,ADORA2A,AKAP11,ALKBH7,ALS2,APOD,APP,ARID4A,ATM,BAHCC1,CACNA1G,CAMK4,Cbarp,CD81,CERS1,CHRM4,CNR1,CORO1C,CPE,CPEB3,CPLX2,DIABLO,DIXDC1,DLG4,DNAJC5,DNM3,DRAP1,DRD2,DYNC1H1,EFNA2,EIF2AK3,ELK3,ENHO,EPB41,FA2H,FMR1,FOXJ1,FOXO6,Foxp2,FTO,GATM,GCNT2,GNAS,GRIA3,GRIN2D,GSTM5,GTF2IRD1,HCN2,HEXA,HEXB,HRH3,HSD17B4,HTT,ID2,IREB2,JAM3,JPH3,JPH4,KCNC1,KCNC3,KDM3B,KIF13A,MAG,MAGED1,MDK,MECP2,MMUT,NAT…	118
Neurological Disease,Organismal Injury and Abnormalities	Abnormal function of nervous system	5.02e-05			ABCD2,ADGRL1,AP3B2,APOD,B4GALNT1,BACE1,BHLHE22,CACNA1A,CACNA1G,CACNA2D3,CLCN3,CNR1,DLK2,EGR3,GNG7,GPR88,GTF2IRD1,HEXA,HEXB,HOMER2,HRH3,HTR1A,ITM2B,MALAT1,MECP2,MFSD2A,NDRG4,NOS1,NRXN1,PARL,PHYH,PLCB4,PRKACB,PTS,RELA,SH2D3C,SHANK2,SLC17A6,SLC1A3,SLC6A7,SLC6A9,SLITRK1,SRR,STX1A,UTRN	45
Behavior	Aggressive behavior	5.02e-05		0.542	ABL2,ADCYAP1,ADORA2A,ANO2,ARHGAP32,B2M,BBS2,BBS4,CACNA1B,CHRNB2,CNR1,COMT,CPLX1,CREBBP,DLGAP2,DRD2,EGR3,FMR1,GAD2,GCNT4,GNAI2,GNAO1,Gprasp2,GRIA1,GTF2IRD1,HTR1A,HTR1B,HTT,KDM5C,LRRC7,MAG,MAPK1,MECP2,NDUFS4,NOS1,OPHN1,OXT,PAK5,PAK6,PENK,PPT1,PTCHD1,RACGAP1,SHANK3,SYN3	45
Behavior	Grooming	5.38e-05		-1.076	ADCY3,ADCYAP1,ARHGAP32,ARID5B,AVP,BRINP1,CNTNAP2,CNTNAP4,CPLX2,CREBBP,DDO,DLG4,DLGAP3,DRD2,EFNA2,EPG5,FMR1,FOXO6,GABRA1,GNAL,GPR88,Gprasp2,HSPA1A/HSPA1B,HTT,IKBKB,INSR,KIF3B,LRRK2,MAG,MAPT,NAT8L,NDUFS4,NMB,NOS1,NREP,NRXN1,OXT,PIANP,PPT1,PREX1,SCN1A,SELENOP,SHANK2,SHANK3,SLITRK5,SYNE1,TCF4,VEGFA	48
Neurological Disease,Organismal Injury and Abnormalities	Hypokinesis	5.48e-05	Decreased	-4.786	AGRN,ARRB1,ATP1A2,ATP2A2,BAHCC1,BRSK1,CTSD,DRD2,ERBB3,FGFRL1,GNAS,HEXB,HTT,ILF3,IREB2,NTAN1,OLIG2,PARK7,RYR1,SLC18A2,SLC32A1,SLC6A9,SNAP25,SPR,SYNGAP1,UBE3A,UNC79	27
Cellular Development,Cellular Growth and Proliferation,Connective Tissue Development and Function	Proliferation of fibroblast cell lines	5.5e-05	Increased	4.814	ACAT1,ACKR3,ACP1,ACTB,AGT,AKT1,AKT3,AMBRA1,AMD1,Anp32a,ARHGAP32,ARHGEF12,ARID5B,ATG9A,ATM,AVP,BAX,BCL2L1,Bmyc,Brd4,BRINP1,BTG1,BTG2,BTRC,C1orf35,C1QL4,CAPRIN1,CBL,CCKBR,CD81,CDC73,CDK4,CDKN1A,CEBPA,CEBPB,COPS5,CRK,CSF1R,CSNK2B,CSTF2,CTNNB1,CTSD,CUL1,CUL7,CXCL14,CYGB,DACH1,DDX3X,DGCR8,DHX9,DLK1,DMTF1,E2F4,EEF1D,EGFR,EGR1,EIF3C,EIF3H,EIF3I,EIF4E3,ERBB3,ERCC6,EZH2,FBXW7,FGF1,FMN2,FOXO1,FOXO3,FOXO4,F…	208
Cellular Assembly and Organization	Activation of vesicles	5.54e-05		1.998	ADARB1,CADPS,CADPS2,CPLX1,CPLX2,DOC2B,ERC1,ERC2,NAPA,NAPB,RAB3GAP1,RIMS1,SNAP25,STX1A,STXBP1,STXBP5,SYNJ1,UNC13A,UNC13B,VAMP1	20
Carbohydrate Metabolism	Uptake of monosaccharide	5.55e-05	Increased	2.799	ACLY,ACSL1,ADM,ADRA1D,AGT,AKT1,AKT2,Ank2,APOE,APP,APPL1,ARHGAP33,ATP5IF1,BACE1,BACH1,BDKRB2,Brd4,CAP1,CBL,CEBPA,CEBPB,CHGA,CHI3L1,CLU,COL5A3,CRBN,CRTC3,CTNNB1,CUEDC2,CX3CL1,CXCL14,CYLD,DDHD2,DNM1L,EGFR,EGR1,ENHO,EXOC5,EXOC7,EXT1,FA2H,FABP3,G6PC3,GAPVD1,GFPT1,GGPS1,GNA11,GNAQ,GNAS,GOLGA3,GSTP1,HBEGF,HGF,HIF1A,HKDC1,HMGA1,HNRNPL,HRAS,HTT,IDH1,IFT88,IGF1R,IGF2,IKBKB,IKBKG,INPP5K,INSR,IRS1,JUP,KCNA3,…	156
Cell Morphology,Nervous System Development and Function,Tissue Morphology	Morphology of neuroglia	5.58e-05			ABCD2,ABR,ADAM22,AKT1,AKT2,AKT3,APC,APEX1,APOE,APP,ARSG,ASCL1,B4GALNT1,BACE1,CBS/LOC102724560,CD200,CD38,CD81,CLCN2,CLCN3,CNTNAP1,CTCF,CTNNBIP1,CTSD,DNER,Dst,EGFR,EIF2AK3,ERBB3,ERCC6,FA2H,Foxp2,FYN,GAL3ST1,GFAP,GJA1,GJB6,GJC2,GNPTAB,HEPACAM,HES1,HES5,HEXA,HEXB,HSF1,HSPA5,HTT,IKBKB,IL11RA,IL6ST,IREB2,LAMA4,LAMC1,LPAR1,LRRK2,MAG,MAN2B1,MAP1B,MAP2K1,MAPK8IP3,MBP,MED12,MLC1,Mt1,Mt2,Mt3,MTOR,MYOC,NCAM…	93
Cellular Assembly and Organization	Organization of cellular membrane	5.77e-05		-0.436	ADAM10,ADD1,ADGRL2,AGRN,AKT1,AP3B1,APOE,ARF4,BACE1,BAIAP2L2,BOC,C1QA,CAPZB,CBLN1,CDH8,CFL1,CHRNA7,CNTNAP4,CSF1R,CTNNB1,DAG1,DHCR24,DMPK,DSP,DVL1,EFNB2,EPHA4,ETV5,FAT4,FCHSD1,FCHSD2,FLNA,HSPB1,KLK8,LPIN1,LRRC4,LRRTM2,MALAT1,MBP,MRTFA,MRTFB,MTOR,MTSS2,MYO5A,Nedd4,NFASC,NLGN1,NUMB,PCDHGC3,PCDHGC4,PCDHGC5,PIN1,Prrt1,PTK2,PTPRO,PTPRS,RAB39B,RAC1,RHOC,SEMA3E,SGCB,SLC6A1,SLC8A2,SLC9A3R1,SLC9A6,SNCA,SNCB…	75
Cell Death and Survival,Embryonic Development	Cell viability of embryonic stem cell lines	5.81e-05	Increased	4.14	CDK7,EIF2S1,H2AX,LSM6,NR4A1,NR4A3,NUP205,NUP54,NUP93,PSMA6,PSMD1,PSMD12,PSMD14,RPA1,RPL24,RPN2,RUVBL1,SF3B1,TOP1,TRIM28,TRRAP	21
Cell Death and Survival	Survival of stem cell lines	5.96e-05	Increased	3.852	CDK7,EIF2S1,H2AX,LSM6,NR4A1,NR4A3,NUP205,NUP54,NUP93,PSMA6,PSMD1,PSMD12,PSMD14,RELA,RPA1,RPL24,RPN2,RUVBL1,SF3B1,TOP1,TRIM28,TRRAP	22
Cellular Assembly and Organization,Cellular Compromise,Cellular Function and Maintenance	Disassembly of microtubules	5.97e-05		-1.275	APC,APOE,APP,BMERB1,CENPJ,CLASP1,CLASP2,DVL1,EFNB1,EML4,FGF13,FSD1,GAS2L1,HDAC6,KIF2A,Macf1,MAP1B,MAPT,MID1,MID1IP1,SPECC1L,STMN2,TTL,WDR47	24
Carbohydrate Metabolism,Molecular Transport,Small Molecule Biochemistry	Uptake of 2-deoxyglucose	6.39e-05	Increased	3.405	ADM,ADRA1D,AKT1,AKT2,APPL1,ARHGAP33,CEBPA,CTNNB1,CXCL14,EGFR,EXOC5,EXOC7,EXT1,FA2H,G6PC3,GAPVD1,GFPT1,GNA11,GNAQ,GNAS,HBEGF,HGF,HIF1A,HTT,INPP5K,INSR,IRS1,LRP1,LRRC8A,MTOR,NRIP1,PFKFB3,PIKFYVE,PREX1,PRKAA2,PRKAB1,PRKAB2,PRKCA,PTPN1,RALA,RALGAPA2,RGL2,RPTOR,RRAD,SLC1A2,SLC1A3,SLC27A1,SLC27A4,SLC2A1,SLC2A4,SPARC,STK11,TNFSF12,USP7,VTI1A,ZNF407	56
Amino Acid Metabolism,Small Molecule Biochemistry	Release of glutamine family amino acid	6.9e-05		1.01	ABCC8,ADGRL1,ADORA1,ADORA2A,APP,CACNA1E,CCK,CNR1,CRH,DRD2,EGFR,FABP3,GAL,GIT1,GNAQ,GRM1,GRM2,GRM3,GRM7,GSN,HOMER2,HTR1B,HTT,KCNK2,LMO4,MAPK8IP2,NGF,NOS1,NPY,NRXN1,PDE2A,SLC1A3,SLC38A3,SNAP25,SNCA,SST,SSTR1,ST3GAL5,STX1A,TAC1,VAMP2,VAMP3	42
Cell Morphology	Shape change of axons	7.17e-05	Increased	3.097	ADCY3,AGRN,Ank2,APOE,APP,ARHGAP32,BCL11B,CHL1,CNR1,DCC,DPYSL2,EGR3,EPHA4,EPHB3,EZR,FGF13,FYN,GAP43,KALRN,KIF13B,KIF2A,MAP7,MAPT,MID1,MTOR,NGF,NR2F1,NR3C2,NUAK1,PALM,PTK2,RAC1,RELN,RHOA,RHOG,RIMS1,RTN4,RYK,S100B,SEMA3A,SEMA3E,SLC9A6,SLIT2,SOD1,STK11,TAMALIN,TBR1,TP53,TRIM9,ULK1,ULK2,VEGFA	52
Cellular Movement	Migration of brain cells	7.17e-05	Increased	3.755	ADCYAP1,APC,ASTN1,BICD2,BTG2,CADPS2,CDK5,CELSR3,CHL1,CTNNA2,CUL5,DCLK1,DCX,DGCR8,EFNB1,FLRT2,FUT10,GAL,GNA12,GNA13,HUWE1,IGF1R,KITLG,LMO4,MYH10,MYL12A,NDE1,NFIA,PAFAH1B1,POU3F3,PREX1,PRKCZ,PTK2,RAC1,RELN,RGS3,RHOA,RNF7,ROBO3,RTN4,SEPTIN4,SST,ST8SIA4,STK11,STK3,TBR1,TIAM1,TIAM2,TNR,TRIO,UNC5D,VEGFA	52
Nervous System Development and Function,Tissue Morphology	Size of nervous tissue	7.17e-05			ABL2,ACHE,AGAP2,AP3D1,APP,B2M,BAIAP2,BAX,BCL2L1,CACNA2D3,CLASP2,DAG1,DLG4,EFNB1,EGR1,ERBB3,ERCC6,GAP43,GFRA1,GNAO1,HDAC6,HGF,HTT,IGF1R,MAPK1,MAPK3,MAPT,MECP2,MTOR,MYO5A,NCAM1,NEFH,Nefm,NGF,NRP2,NRTN,PAK3,POU4F1,PVALB,RET,RHEB,RICTOR,ROCK1,RPTOR,RTN4,SHANK3,SLC5A3,SNCA,SNCB,SNCG,SOD1,TSC1,VAMP1,VAMP2,WASF1	55
Cell Death and Survival,Embryonic Development,Organismal Injury and Abnormalities	Cell death of embryonic cell lines	7.22e-05		-0.038	ABCG2,ABL2,ADIPOR2,AKT1,APAF1,ARNT,ATF4,BAX,BCL2,BCL2L1,BIRC2,BIRC6,CAPNS1,CASP2,CASP3,CDC73,CDK2AP1,CDK4,CDKN1A,Cdkn1c,CEBPB,COPS5,CRK,CRYAB,CTSB,CYLD,DDIT3,DDIT4,DIABLO,DMTF1,DNM1L,DNMT1,DUSP4,EGFR,EGR1,EIF2A,EIF2AK3,EIF2AK4,ERCC6,ERN1,FH,FKBP4,FKBP8,FOXO3,Gm21596/Hmgb1,GPX4,GSN,GSTP1,H2AX,HIF1A,HINT1,HRAS,HSF1,IKBKB,IKBKG,JUN,L3MBTL2,MAP2K4,MAP3K1,MAP3K5,Map3k7,MAPK8,MAPK9,MFN2,MNT,MPG,MRTFA,M…	120
Neurological Disease,Organismal Injury and Abnormalities	Degeneration of nervous system	7.27e-05	Decreased	-8.866	ABCA1,ABCD2,ABCG1,ACHE,ADORA1,ADORA2A,AFG3L2,AGBL4,AGTPBP1,AHI1,AKT1,AKT2,ALG10,Ank2,APOE,APP,ARL2BP,ARNTL,ARSG,ATM,ATP1B2,ATXN3,ATXN7,B4GALNT1,BACE1,BACH1,BAX,BBS7,BCL2,BCL2L1,BSG,CACNA1A,CACNA1D,CACNA2D2,CASP3,CD46,Cd59a,CDK5R1,CERS1,CHM,CIB2,CLCN2,CLCN3,CLCN7,CLU,CNP,CNR1,COQ8A,CR1L,CREBBP,CROCC,CSF1R,CTSB,CTSD,DCTN2,Dleu2,DNAJC5,DNM1L,DPYSL2,Dst,DYNC1H1,EIF2AK3,EP300,EPAS1,EPG5,ERBB3,ERCC6,FA…	205
Cell Morphology,Organ Morphology	Morphology of neuroendocrine cells	7.39e-05			AKAP5,AKT1,AKT2,ANXA7,ARRB1,ATF4,B2M,BAX,CACNA1D,CADPS,CADPS2,CCK,CCKBR,CD38,CHGB,CITED1,COL5A3,DNAJB9,DNAJC3,DRD2,DYRK1A,EGFR,EGLN2,EGR1,EIF2AK3,ELAPOR1,ERBB3,FOXD3,FOXO1,FXN,Fxyd2,GPX1,HADH,HGF,Hrk,HUWE1,IGF2,IGFBP4,IGFBP5,INSR,IRS1,JAK2,LCN2,MAP4K4,MAPK8IP1,MAPK8IP2,METTL14,MMUT,MTOR,NKX2-2,NNAT,NR3C1,NR4A1,NR4A3,OGT,PCSK2,PIN1,PPP3CA,PRKCI,PRLR,PTPN1,PTTG1,RARA,RPSA,SCG5,SEL1L,SERTAD1,SGPP2,S…	82
Nervous System Development and Function,Neurological Disease,Organ Morphology,Organismal Development,Organismal Injury and Abnormalities	Abnormal morphology of fornix	7.52e-05			ARHGAP35,BHLHE22,DCC,DCLK1,EMX2,MAP1B,Marcks,NFIA,NFIX,NR2F1,OTX2,ROBO1,VTI1A,VTI1B,ZNF423	15
Cell-To-Cell Signaling and Interaction,Cellular Assembly and Organization,Cellular Function and Maintenance,Molecular Transport	Priming of synaptic vesicles	7.52e-05			CADPS,CADPS2,ERC1,ERC2,NAPA,NAPB,RAB3GAP1,RIMS1,STX1A,STXBP1,STXBP5,SYNJ1,UNC13A,UNC13B,VAMP1	15
Developmental Disorder,Neurological Disease,Organismal Injury and Abnormalities	Hypoplasia of brain	7.66e-05	Decreased	-4.607	AHI1,Ank2,APP,ARHGAP35,ARNT,BHLHE22,CACNA2D2,CERS1,DCC,DCLK1,DMRTA2,DNM1L,EFNB1,EML1,EMX1,ERBB3,ERCC6,HSD17B7,IFT88,INTU,LHX2,MAP1B,MARCKSL1,MBOAT7,MDM4,NFIA,NFIB,NFIX,NKX2-2,OTX2,PHGDH,PTCH1,PURA,RET,RPGRIP1L,SETD2,SH2D3C,TBR1,TP53,ZIC1,ZNF423	41
Cancer,Organismal Injury and Abnormalities	Solid tumor	8.18e-05		-1.174	ABCB7,ABCC1,ABCG2,ABLIM1,ABRAXAS2,ACHE,ACKR3,ACOX1,Actn3,ACTN4,ACVR1B,ACVR2A,ADAM10,ADAM9,ADAMTS1,ADGRG1,ADM,ADORA2A,ADRM1,AGAP2,AGO2,AGRN,AGT,AKT1,AKT1S1,AKT2,AKT3,ALCAM,ALDH1B1,ALDH2,ALDOC,ALK,AMBRA1,ANKHD1/ANKHD1-EIF4EBP3,ANKRD11,ANXA7,APC,APEX1,ARAF,ARHGDIA,ARHGEF17,ARHGEF2,ARID1B,ARID4A,ARID4B,ARL2,ASCL1,ASXL1,ASXL2,ATAD3A,ATF5,ATF7IP,ATM,ATP2A2,ATP2C1,ATP5F1A,ATP7A,AVP,AZIN1,B2M,B4GAT1,BAX,…	882
Carbohydrate Metabolism	Quantity of carbohydrate	8.75e-05	Increased	4.81	ABCA1,ABCA3,ABCC1,ABCC8,ABCG1,ABCG2,ABHD11,ACOT13,ACP1,ACVR2A,ADCYAP1,ADIPOR2,ADRA1B,AGO2,AGPAT1,AKT1,AKT2,ALDH1A1,ANXA5,APOE,APP,ARNT,ARNTL,ARSB,ATF4,ATF6,ATP2A2,ATP6AP2,ATXN2,AVP,BAG1,BCAT2,BSCL2,C1QA,C5,CACNA1E,CAMKK2,CCDC3,CCN2,CD38,CDK4,CDK5RAP1,CEBPA,CEBPB,CERS6,CHGA,CHRM3,CHST11,CHST2,CIDEA,CLCN3,CLCN5,CLU,CPE,CRBN,CREBBP,CREBZF,CRH,CRTC2,CTCF,CTNNB1,CXCL14,DAB2IP,DCXR,DDAH2,DGKD,DGKQ,DGKZ…	306
Cancer,Gastrointestinal Disease,Organismal Injury and Abnormalities	Tumorigenesis of gastrointestinal adenocarcinoma	8.8e-05		-1.961	ANKHD1/ANKHD1-EIF4EBP3,ANKRD11,ATP2A2,AZIN1,CHD7,DIDO1,Fip1l1,GNB1,IL17RD,LRIG1,LUC7L2,MRTFB,MSH2,MYO9A,NCK1,NDUFV2,PIAS1,PPM1B,PRKCI,PRKCZ,RBM5,RLF,SIN3A,SMAD4,SYNCRIP,TP53,TRIP11,YTHDF2,ZNF148	29
Behavior	Fear	8.81e-05		0.461	Aff2,ALS2,ANKFN1,ARC,ATP1A2,BCL2,BRINP1,CACNA1E,CDH11,CRH,CTNNA2,DBI,DEAF1,DIAPH1,EFNB3,EIF4G1,EXT1,FBXL20,FYN,GAD2,GIT1,GNA11,GNAQ,GNG7,GRIK2,GRIN2B,GRM7,GTF2IRD1,HTR1A,LIMK1,LYPD1,MAP2,MAPK8IP2,MDK,MECP2,MEF2C,NEUROD2,NPAS2,PDE8B,PENK,SHANK3,SLITRK1,TRPC5,USP46,VDAC1,VGF,XIAP	47
Cancer,Hematological Disease,Immunological Disease,Organismal Injury and Abnormalities	Chronic lymphocytic leukemia	9.05e-05			ACP1,BPNT1,CDC25A,CTDSP1,CTDSP2,CTDSPL2,DUSP11,DUSP18,DUSP19,DUSP23,DUSP28,DUSP4,DUSP5,FIG4,G6PC3,ILKAP,INPP5A,INPP5E,INPP5F,INPP5K,LHPP,LPIN1,LPIN2,MINPP1,MTMR2,MTMR3,MTMR4,PFKFB2,PFKFB3,PHLPP1,PHOSPHO1,PHOSPHO2,PIP4P1,PIP4P2,PMM2,PPM1E,PPM1L,PPP1CA,Ppp1cc,PPP5C,PTP4A1,PTP4A3,PTPMT1,PTPN1,PTPN11,PTPN14,Ptprd,PTPRM,PTPRN2,SSH1,SYNJ1,SYNJ2,TIMM50	53
Nervous System Development and Function,Neurological Disease,Organ Morphology,Organismal Development,Organismal Injury and Abnormalities	Abnormal morphology of anterior commissure	9.06e-05			ARHGAP35,BHLHE22,CELSR3,EMX2,EPHA4,KLF7,MAPK8IP3,Marcks,NFIX,NR2F1,OTX2,PLXNA4,SEMA3F,TBR1,VTI1A,VTI1B	16
Cell Morphology	Abnormal morphology of plasma membrane	9.68e-05			ABL2,AGRN,ALS2,APLP2,APOE,APP,B2M,BACE1,CACNA1A,CACNA1D,CAMKK2,CAPN3,CAPRIN1,CBLN1,CCDC88A,CEBPA,CFL1,CLIP3,CLSTN1,COL12A1,CPEB3,CRBN,DBN1,DLG3,DLG4,DLGAP2,DMD,DNAJC5,ERC2,FMR1,GABRA1,GDAP1,GFAP,GPHN,Gprasp2,GRM5,HIVEP2,HSPA4,HTT,KALRN,KDM5C,KIF3B,LGALS1,LGMN,LRP4,MAPT,MBNL2,Nedd4,NR4A1,NSMF,PFN1,PRKAA2,PRRT2,RBM3,RET,RPS6KA3,SCN1A,SEMA3F,SGCB,SH3GL2,SH3GL3,SHANK2,SHANK3,SLC12A5,SLITRK3,SNAPIN,SN…	84
Cancer,Organismal Injury and Abnormalities	Development of melanoma	9.79e-05		-0.254	ADGRG1,AKT3,ASXL2,CASK,CDK13,CEP350,CHD9,CSMD1,DCBLD2,DIP2C,EPC1,EPC2,FNDC3B,GNAQ,GRM5,HACE1,HGF,HRAS,JARID2,KCNA1,KMT2A,MAP2K1,NFIA,PDPK1,PLTP,PRICKLE2,RAPGEF2,RET,SLC6A6,TNRC6A,TP53,UBN2,ZEB2,ZNF148	34
Behavior,Nervous System Development and Function	Object recognition memory	9.99e-05		0.35	ABL2,ADCY3,APP,CC2D1A,CNR1,CSK,EP300,FMR1,FNDC5,FZR1,GADD45G,GAL,GRIA4,HDAC3,ITM2B,NGF,NSMF,PDYN,RCAN1,RCAN2,SLC6A1,SNAP25,SORL1,SRCIN1,TBP,UBQLN2,WASF1	27
Behavior,Nervous System Development and Function	Long-term recognition memory	0.000103			APP,ARC,ATP1A3,CACNB3,CCDC88A,CREBBP,EGR1,FOXO6,GNAI1,ITM2B,JPH3,JPH4,KCNH3,KIF17,PCDH9,SORBS2,TAFA2	17
Developmental Disorder,Neurological Disease,Organismal Injury and Abnormalities	Hypoplasia of forebrain	0.000106	Decreased	-3.381	Ank2,APP,ARHGAP35,ARNT,BHLHE22,DCC,DCLK1,DMRTA2,EFNB1,EML1,EMX1,HSD17B7,INTU,LHX2,MAP1B,MARCKSL1,MBOAT7,NFIA,NFIB,NFIX,PHGDH,RPGRIP1L,SETD2,SH2D3C,TBR1,ZIC1	26
Gene Expression	Initiation of expression of RNA	0.000106		1.846	CAVIN1,CDK7,DHX33,EIF2AK4,EIF3C,EIF3F,EIF3G,EIF3H,EIF3I,EIF3K,EIF4EBP1,EIF4G2,EP300,FMR1,FUBP1,IMPACT,MAPK8,MECP2,MED1,NCOA4,NFIC,NRIP1,REXO2,RRN3,SRC,TP53	26
Behavior	Associative learning	0.000106			BACE1,BRSK1,BTG2,CDK5,CHRNA7,CHRNB2,CNTNAP2,CYP46A1,DRD2,GRIA1,GRM7,HTT,LGMN,MAP1A,MECP2,NEUROD2,NPTX2,PPT1,RELN,SHANK1,SHANK3,SLC6A1,SNAP25,SPECC1,TNR,TSC1	26
Cell-To-Cell Signaling and Interaction,Nervous System Development and Function	Inhibitory postsynaptic current	0.000107			APBA1,ARHGEF9,BAIAP3,C1QA,CACNA1A,CAMK4,CC2D1A,CHRM1,CHRM3,CNR1,CPLX1,CPLX2,CPLX3,CSPG5,DAGLA,DOC2B,ERC2,FGF13,GABRA1,GABRA4,GRIK2,LHX6,NOVA2,NRXN2,RIMS1,SLC32A1,SLC6A9,SNAP91,STX1A,SYN3,SYT1,TYROBP,ZDHHC7	33
Cell-To-Cell Signaling and Interaction,Molecular Transport,Small Molecule Biochemistry	Secretion of catecholamine	0.000111		1.593	ADCYAP1,AGT,AKT1,AP3D1,APP,AVP,CADPS,CHGA,CHRNA6,CHRNA7,CHRNB2,CRH,DTNBP1,KCNA2,LY6E,MECP2,NPY,PLCL1,PTPRN,PTPRN2,SNCA,SNCG,SYT1,SYT11,SYT7	25
Behavior	Social behavior	0.000112	Increased	3.321	Ank2,ATXN1L,BBS4,BRINP1,C4A/C4B,CADPS2,CCK,CCKBR,CHD8,CHMP2B,CHRNB2,CIC,CNR1,CNTNAP2,CPLX1,CTNNB1,CYLD,DLG4,DPYSL2,DVL1,EEF2K,EFNA2,EXT1,FMR1,Fus,GABRB3,GAD1,GFRA1,GNG8,GRM8,GSTM5,HDAC6,HTR1B,HTT,KALRN,LGALS1,MAGED1,MAPK1,MAPK8IP2,MAPT,MECP2,NTAN1,OMP,OPHN1,OXT,PCM1,Peg13,PIANP,PTCHD1,PTGDR2,RAPGEF4,RIMS1,RPTOR,SCN1A,SEPTIN5,SHANK1,SHANK2,SHANK3,SIPA1L1,SLC6A1,SYNGAP1,TCF20,TCF4,TSC1,ULK4,UPF2,VP…	67
Cell Morphology,Nervous System Development and Function,Tissue Morphology	Size of neurons	0.000113			ABL2,ACHE,AGAP2,AP3D1,APP,B2M,BAIAP2,BAX,BCL2L1,CACNA2D3,CLASP2,DAG1,DLG4,EFNB1,EGR1,ERBB3,ERCC6,GAP43,GFRA1,GNAO1,HDAC6,HGF,HTT,IGF1R,MAPK1,MAPK3,MAPT,MECP2,MTOR,MYO5A,NCAM1,NEFH,Nefm,NGF,NRP2,NRTN,PAK3,POU4F1,PVALB,RET,RHEB,RICTOR,ROCK1,RPTOR,RTN4,SLC5A3,SNCA,SNCB,SNCG,SOD1,TSC1,VAMP1,VAMP2,WASF1	54
Amino Acid Metabolism	Quantity of amino acids	0.000119		0.529	ABCC8,ADORA2A,AGT,AKT1,ALDH5A1,APOE,APP,ASL,ATM,ATP5IF1,BCAT1,BCAT2,BCL2,BCL2L1,C5,CBS/LOC102724560,CEBPA,CFH,CNR1,CRBN,CRH,CTSB,DDAH1,DENND3,EFNA2,EGFR,EIF2AK4,ELAVL3,ELAVL4,FABP3,FAH,FAT1,GAD1,GAD2,GAMT,GCNT4,GJB6,GLS,GLS2,GPD2,GRIA1,GRM5,HADH,HDAC11,HNRNPL,HOMER2,HTT,IDH1,IGF1R,IP6K2,ITPRID2,LAMP2,LOC102724788/PRODH,LRRC8A,MAF1,MAPK8,MAPK9,MAPT,MMUT,MTDH,MTHFR,MTOR,MTR,NDRG2,NFE2L1,NOS1,NPY,NR…	108
Cell Death and Survival	Cell survival	0.000121	Increased	11.868	ABCB6,ABCC1,ABCG2,ACKR3,ACLY,ADAMTS1,ADAR,ADCY1,ADCYAP1,ADM,ADNP,ADORA1,ADORA2A,AGRN,AGT,AGTPBP1,AKT1,AKT2,AKT3,ALCAM,ALK,ANAPC11,ANG,APAF1,APEX1,APOE,APP,APPL1,APPL2,ARNT,ARRB1,ATF4,ATF5,ATM,AVP,B2M,BAG1,BANF1,BAX,BCAP31,BCL11B,BCL2,BCL2L1,BEX3,BHLHE40,Brd4,C1QTNF4,C5,CACNB3,CALB1,CASP2,CASP3,CBL,CC2D1A,CCL21,CCN2,CCNG1,CCNI,CD38,CD47,CD59,CD79A,CD81,CD82,CDH5,CDK4,CDK7,CDKN1A,CDKN2D,CEBPB,CEBPD…	477
Embryonic Development,Nervous System Development and Function,Organ Development,Organismal Development,Tissue Development	Formation of cerebellum	0.000121	Increased	3.77	ABL2,ABR,ADCYAP1,ADGRG1,AGTPBP1,AHI1,ATRN,B4GALT2,BAX,BCL2,CACNA1A,CASP3,CBS/LOC102724560,CDK5,CDK5R1,CDK5R2,CERS1,CNTN1,CNTNAP2,CPLANE1,DNER,ERCC6,EZH2,FGF9,Foxp2,FYN,GABRB3,GBX2,IFT88,KHDRBS1,LDB1,LRP6,LRP8,MAP2K1,MDM4,MECP2,MID1,NEUROD2,NFIA,NFIX,NPAS3,NR2C2,OTX2,PAX6,PFDN1,PLCB4,POU3F3,PTPN11,PTPRS,PURA,RELN,RORA,RPGRIP1L,SEC24B,SEMA4C,SEPTIN4,SHH,SLC17A6,SOX4,SRC,SUN1,THRA,TMEM176B,TP53,TRIO…	71
Nervous System Development and Function,Neurological Disease,Organ Morphology,Organismal Development,Organismal Injury and Abnormalities	Abnormal morphology of third cerebral ventricle	0.000122			APAF1,ARHGAP35,ARNT2,ATP1B2,ATXN1L,BBS2,BBS4,BBS7,EMX2,HSF1,MBOAT7,MYH10,MYO9A,NFIA,NFIX,NPAS3,OPHN1,OTX2,PKD1,SLC17A6,SMARCC1,ULK4	22
Nervous System Development and Function	Fasciculation of neurons	0.000123	Increased	2.985	AMIGO1,ARHGAP35,CBR1,CDK5R1,CELSR3,CNR1,CNTN1,CRTAC1,DSCAM,EFNB2,EPHA4,EPHB3,GAP43,MEGF8,NDN,NEUROD2,NEUROD6,NRP2,RTN4,SEMA3A,SEMA3F	21
Cell-To-Cell Signaling and Interaction,Molecular Transport,Small Molecule Biochemistry	Quantity of catecholamine	0.000123	Increased	2.816	ADCYAP1,ADORA2A,ADRA1B,ADRA1D,ADRA2C,APBA1,APP,ARHGEF10,ARNTL,ARRB1,BTBD9,C2CD5,CACNA2D1,CD81,CDK5R1,CHGA,CHRM1,CHRM4,COMT,CRH,DRD2,DTNBP1,EIF2AK4,EPHB6,Foxp2,FTH1,FTO,GAL,GAP43,GFRA1,GPX1,GRIA1,GRM2,GRM5,GSTM5,HBEGF,HSPA8,HTR1A,HTT,LY6E,MAF1,MAPK10,MAPK8IP1,MAPK9,MDK,MECP2,NR3C1,NR4A1,OPRK1,OXT,PARK7,PER1,PNKD,PTPN1,PTPRN,PTPRN2,PTS,RET,RGS4,RRN3,SCG5,SLC18A2,SLC23A2,SLC25A12,SLC6A3,SLITRK1,SNCA…	84
Cellular Function and Maintenance,Small Molecule Biochemistry	Homeostasis of metal ion	0.000124		1.757	ABCB7,ACO1,ADCY6,ANK1,Ank2,ANXA7,AP3B1,APLP2,APOE,APP,ATF4,ATOX1,ATP1A3,ATP2A2,ATP2B4,ATP2C1,ATP7A,B2M,BAX,BCL2,BDH2,CACNA1C,CACNA1D,CACNB3,CALB1,CALCB,CALR,CCDC47,CCKBR,CD38,CIB2,CLSTN1,COMMD1,CPEB3,DMPK,EGLN1,EPAS1,FBXL5,FRRS1,FXN,GDAP1,GRIK2,GRINA,HEXB,HIF1A,HPS1,HSPA5,HTT,IREB2,ITPR1,JPH4,KCTD7,MAPT,MFN2,Mt1,Mt2,Mt3,NCOA4,NR3C2,NT5E,PDE2A,PIK3CB,PKD2,PLCB3,PLCE1,PLCL2,PRKCA,PTH1R,PTK2B,RYR2,R…	100
Cell Death and Survival	Cell death of stem cells	0.000127	Decreased	-2.208	ABCG2,AGO1,AGO2,AGO3,AGRN,AKT1,APAF1,ARNT,ATM,BCAP31,BCL2,CASP3,CDC25A,CDC7,CDKN1A,CREBBP,CTNNB1,DDIT3,DNMT3A,EIF2AK3,EPAS1,ETS1,EZH2,FLCN,H3-3A/H3-3B,HES1,HIF1A,HMGA1,HTT,ITGAV,JAK2,MAP2K4,MAP3K1,Map3k7,MRE11,MSH2,MTCH2,MYOC,NDN,NOP53,NRAS,PFN1,PIN1,POLK,PTPN11,RAD18,RAD9A,SEL1L,SF3B1,SLC2A1,SYNE1,TP53,TRIM28	53
Cardiovascular Disease,Cardiovascular System Development and Function,Organ Morphology,Organismal Development,Organismal Injury and Abnormalities	Abnormal morphology of heart	0.000128			ABCA1,ABCA5,ABCC8,ABI1,ABL2,ACKR3,ACSL1,ADA,ADAM10,ADAM19,ADAM9,ADAMTS9,ADCY6,ADGRG1,ADGRL2,ADM,ADORA1,ADORA2A,ADRA1B,ADRA2C,AGO2,AGT,AKAP5,AKT1,APH1A,APOE,ARAF,ARHGEF12,ARSB,ATE1,ATF6,ATP2A2,BCAS3,BCL2,BIN1,BIRC2,BSCL2,CA2,CABIN1,CACNA1C,CACNB3,CALR,CAMK2G,CAMK4,CAPNS1,CASP3,CCN2,CCN3,CCND3,CCP110,CDH5,CDK10,CDK13,CDK4,CDK5RAP1,CDKN1A,CDKN2C,CHGA,CIB1,CLU,COL9A2,CRK,CRKL,CRYAB,CSRP2,CTNNB1,CTSB,…	362
Cell Death and Survival,Cellular Compromise,Neurological Disease,Organismal Injury and Abnormalities,Tissue Morphology	Degeneration of neurons	0.000128	Decreased	-7.966	ABCA1,ABCD2,ABCG1,ACHE,AFG3L2,AGBL4,AGTPBP1,AHI1,AKT1,AKT2,ALG10,APOE,APP,ARL2BP,ARNTL,ARSG,ATM,ATP1B2,ATXN3,ATXN7,B4GALNT1,BACE1,BACH1,BAX,BBS7,BCL2,BCL2L1,BSG,CACNA1A,CACNA1D,CACNA2D2,CASP3,CD46,Cd59a,CDK5R1,CERS1,CHM,CIB2,CLCN2,CLCN3,CLU,CNP,CNR1,COQ8A,CR1L,CREBBP,CROCC,CSF1R,CTSB,CTSD,DCTN2,Dleu2,DNAJC5,DNM1L,DPYSL2,Dst,DYNC1H1,EIF2AK3,EP300,EPG5,ERBB3,ERCC6,FA2H,FABP3,FBXO2,FLT1,FXN,GABRB2,G…	177
Amino Acid Metabolism,Cell-To-Cell Signaling and Interaction,Molecular Transport,Small Molecule Biochemistry	Release of L-glutamic acid	0.000129		0.719	ABCC8,ADGRL1,ADORA1,ADORA2A,APP,CACNA1E,CCK,CNR1,CRH,DRD2,EGFR,FABP3,GAL,GNAQ,GRM1,GRM2,GRM3,GRM7,GSN,HOMER2,HTR1B,HTT,KCNK2,LMO4,MAPK8IP2,NGF,NOS1,NPY,NRXN1,PDE2A,SLC1A3,SNAP25,SNCA,SST,SSTR1,ST3GAL5,STX1A,TAC1,VAMP2,VAMP3	40
Cardiovascular System Development and Function	Morphology of cardiovascular system	0.000138			ABCA1,ABCA5,ABCC8,ABI1,ABL2,ACKR3,ACSL1,ACTN4,ADA,ADAM10,ADAM19,ADAM9,ADAMTS9,ADCY6,ADGRG1,ADGRL2,ADM,ADORA1,ADORA2A,ADRA1B,ADRA2C,AGO2,AGT,AKAP5,AKT1,AKT3,ALKBH7,APH1A,APOE,APP,ARAF,ARHGAP1,ARHGDIA,ARHGEF12,ARHGEF26,ARID4A,ARID4B,ARNT,ARNTL,ARSB,ARSG,ATE1,ATF6,ATP2A2,BACH1,BCAM,BCAS3,BCL2,BCL2L1,BDKRB2,BIN1,BIRC2,BMP1,BMPER,BSCL2,Bvht,CA2,CABIN1,CACNA1C,CACNB3,CALR,CAMK2G,CAMK4,CAPNS1,CAPZB,CASP…	479
Cell Signaling	Serine phosphorylation	0.000139		1.723	AGT,AKT1,AKT3,ARRB1,ATM,AVP,BAG4,BAX,BCL2,BDKRB2,CDK5,CHRNA7,CLK1,CNKSR3,DCLK1,DCLK3,DMD,DMTN,DYRK1A,EIF2AK3,GRK2,GSK3A,HDAC6,HGF,HIPK3,HIPK4,HSP90AA1,HSP90AB1,IKBKB,INPP5J,INPP5K,MAP3K13,MAPK1,MAPK7,MAPK8,MAPK9,MAPKAP1,MARK3,MIF,MORC3,MTOR,NGF,PAQR3,PIKFYVE,PKD1,PPP1R15A,PRKACA,PRKCA,RPS6KA2,SMAD7,SNCA,TBK1,TNKS,ULK1,VIP	55
Embryonic Development,Nervous System Development and Function,Organ Development,Organismal Development,Tissue Development	Development of metencephalon	0.000141	Increased	3.77	ABL2,ABR,ADCYAP1,ADGRG1,AGTPBP1,AHI1,ATRN,B4GALT2,BAX,BCL2,CACNA1A,CASP3,CBS/LOC102724560,CDK5,CDK5R1,CDK5R2,CERS1,CNTN1,CNTNAP2,CPLANE1,DNER,ERCC6,EZH2,FGF9,Foxp2,FYN,GABRB3,GBX2,IFT88,KHDRBS1,LDB1,LRP6,LRP8,MAP2K1,MDM4,MECP2,MID1,NEUROD2,NFIA,NFIX,NPAS3,NR2C2,OGA,OTX2,PAX6,PFDN1,PLCB4,POU3F3,PTPN11,PTPRS,PURA,RELN,RORA,RPGRIP1L,SEC24B,SEMA4C,SEPTIN4,SHH,SLC17A6,SOX4,SRC,SUN1,THRA,TMEM176B,TP53,…	72
Cell Morphology,Cell-To-Cell Signaling and Interaction,Cellular Assembly and Organization,Nervous System Development and Function,Tissue Morphology	Morphology of synapse	0.000143			ABL2,AGRN,ALS2,AP3M2,APLP2,APOE,APP,B2M,BACE1,CACNA1A,CACNA1D,CAPRIN1,CBLN1,CLIP3,CRBN,DLG3,DLGAP2,DNAJC5,ERC2,GABRA1,GAP43,GDAP1,GFAP,GPHN,HSPA4,KALRN,LGALS1,LGMN,LRP4,MAPT,MBNL2,Nedd4,NSMF,PAK3,PRRT2,RBM3,RET,RPS6KA3,SH3GL2,SH3GL3,SHANK3,SLC12A5,SLITRK3,SNAPIN,SNCA,SNCB,SNCG,SNTA1,STIP1,STK11,STX1A,SYNE1,SYNE2,TAFA2,TMEM59,TNR,UNC13A,UNC13B,UTRN,WASF1	60
Cell-To-Cell Signaling and Interaction,Nervous System Development and Function	Binding of neurons	0.000144		1.406	ADGRG1,AFG3L2,AGRN,ALS2,ASTN1,BCL2,CACNA2D2,CACNB4,CACNG2,CDK5R1,CHRNA6,CSNK2B,DVL1,FMR1,GRM5,INSR,ITGAV,KALRN,LAMC1,LRP4,LRRTM2,NCAN,NECTIN1,NECTIN3,Nedd4,NLGN1,NRXN1,PAK1,PDZRN3,PTPRF,RET,RTN4R,SNTA1,SPG11,STIP1,TLN1,TNR,UNC13A,UNC13B	39
Behavior,Nervous System Development and Function	Long-term memory	0.000144		1.365	ADCY1,APP,ARC,ATP1A3,BTBD9,CACNB3,CAMK2G,CAMK2N1,CAMK4,CCDC88A,CPEB3,CREBBP,EGR1,EIF2AK4,FOXO6,GNAI1,GRIA1,HDAC3,ITM2B,JPH3,JPH4,KCNH3,KIF17,MAPK1,MAPT,MECP2,NPAS2,PAIP2,PCDH9,PRKAR1A,PTCHD1,RASGRF1,RELN,RGS14,SGK1,SHANK1,SORBS2,TAFA2,UPF2	39
Cell-To-Cell Signaling and Interaction,Molecular Transport,Small Molecule Biochemistry	Quantity of monoamines	0.000146	Increased	2.705	ADCYAP1,ADORA2A,ADRA1B,ADRA1D,ADRA2C,AGT,APBA1,APP,ARHGEF10,ARNTL,ARRB1,AVP,BTBD9,C2CD5,C4A/C4B,CACNA1B,CACNA2D1,CC2D1A,CD81,CDK5R1,CHGA,CHRM1,CHRM4,COMT,CRH,DEAF1,DRD2,DTNBP1,EIF2AK4,EPHB6,Foxp2,FTH1,FTO,GAL,GAP43,GFRA1,GPR88,GPX1,GRIA1,GRM2,GRM5,GSTM5,GTF2IRD1,HBEGF,HPS5,HRH3,HSPA8,HTR1A,HTR1B,HTT,IL33,LY6E,MAF1,MAGED1,MAPK10,MAPK8IP1,MAPK9,MAPT,MDK,MECP2,MPST,NOS1,NR3C1,NR4A1,OPRK1,OXT,PARK7,P…	108
Cellular Assembly and Organization,Cellular Function and Maintenance	Organization of actin cytoskeleton	0.000162	Increased	2.837	ABL2,ABR,ACTR2,AKAP11,ARHGAP35,ARHGAP44,ARHGDIA,ARHGEF2,ATE1,AUTS2,BCAS3,BCL2,BRK1,C9orf72,CALR,CAP1,CAVIN3,Ccl27a,CD82,CDK5R1,CFL1,CFL2,COBL,CORO1C,CRK,CSF1R,CSK,CSRP1,DBN1,DCC,DIAPH1,DIXDC1,DLC1,DLG3,DMTN,DPYSL2,DTNBP1,EFNA1,EFNB1,ELMO1,ENAH,EPB41,EPB41L2,EPHA4,FAT1,FER,FLNA,FLNB,FOXJ1,GAS6,GRK2,GSN,KALRN,LPIN1,LRP1,MAPK8IP1,MGAT5,MOB2,MRTFA,MRTFB,MYH10,NCK1,Nisch,NPY,OPHN1,PAFAH1B1,PAK1,PAM,PD…	107
Nervous System Development and Function	Brain wave	0.000163			ALDH5A1,ARF4,ARF5,CACNA1A,CACNA1G,CHRM2,CHRM3,CHRM4,CNTNAP2,ELAVL3,FOXO6,GNG3,GNG7,HIVEP2,KCNA1,KCNA2,KCNC2,MECP2,NOS1,Pcmt1,PER1,PER3,SCN1A,SLC9A9,SNAP91,SSTR1,SYN3,UBE3A	28
Organismal Development	Growth of multicellular organism	0.000167			ABL2,ADARB1,ADD1,ANKRD11,APBA1,ARID5B,ATF5,ATM,ATN1,CCM2,Cdkn1c,Chaserr,CLIC4,CNTNAP2,CTC1,DLK1,EP300,ERCC1,ERCC5,ERCC6,EXT1,FKBP8,GIGYF2,GNAS,Gnasas1,GPD2,H3-3A/H3-3B,HEG1,HLA-A,KDM2A,KDM6A,KLF2,Meg3,MTOR,NCOA3,NDUFS6,NEK1,Norad,NOTCH2,Pde4d,PLAG1,PLEKHA1,PMP22,PTPN11,RARA,RASAL2,Rpl29 (includes others),SELENOM,SIX3,SLC12A5,SLC1A2,SLC25A25,SLC4A10,SLITRK1,SMPD3,SOS1,TAF10,TARBP2,TCF7L2,TNKS2,TP5…	66
Cell Morphology,Cellular Function and Maintenance,Nervous System Development and Function,Tissue Morphology	Length of neurons	0.000169			ADCYAP1,AKT1,APOE,APP,ARC,ARID1B,ATM,CLASP2,CRH,DCX,DIAPH1,DOCK7,DPYSL2,DRD2,EIF2AK3,ELP3,EPHA7,FER,FMR1,GAL,GAL3ST1,GNAL,GNAO1,HGF,HTT,JAM3,KALRN,MAG,MAP2,MAPT,MYH14,NAMPT,NGF,NRP2,OPHN1,PAFAH1B1,PAK1,PLXNA2,PVALB,RAB8A,RAC1,RAP2A,RCAN1,RHOA,RHOB,RICTOR,RTN4R,SEMA3A,SHANK3,SIN3A,SOX11,SPTBN1,TENM4,TGFBR1,TIAM2,TRIO	56
Embryonic Development,Nervous System Development and Function,Organ Development,Organismal Development,Tissue Development	Development of brainstem	0.000177			ASCL1,CACNA1A,CDK5,CDK5R1,CDK5R2,ENAH,KDM2B,MAP1B,MYH10,NRP2,PAX6,ROBO3,TCF4,TRIO	14
Cell Cycle	G2 phase of connective tissue cells	0.000177			DUSP4,EP400,GCN1,HMGN1,IRS1,JUNB,MBD4,PARP1,PTPN11,RASGRF1,RELA,SMARCA4,SRSF2,TP53	14
Gene Expression	Transcription	0.000178	Increased	4.673	A430033K04Rik,AAMDC,ABLIM1,ABT1,ACO1,ACTR1B,ACVR1B,ADCYAP1,ADNP,Aff2,AFF3,AGAP2,AGO1,AGO2,AGO3,AGRN,AGT,AHI1,AKAP5,AKIRIN2,AKT1,AKT2,AMBRA1,AMPH,Ank2,AP2A2,AP3B1,AP3D1,APBA1,APC,APOE,APP,ARID4A,ARID4B,ARID5A,ARMCX3,ARNT,ARNT2,ARNTL,ASCL1,ASH1L,ASH2L,ASXL1,ASXL2,ATF4,ATF5,ATF6,ATF7IP,ATM,ATN1,ATP2B4,ATP7A,ATXN1L,ATXN3,ATXN7,BACH1,BARX2,BASP1,BAZ2A,BBS2,BBS4,BCL11B,BCL2,BCOR,BDP1,BHLHE22,BHLHE40,Bh…	785
Organismal Injury and Abnormalities	Growth of lesion	0.000184	Increased	7.839	AAMDC,ABCC1,ABCG2,ABI1,ABLIM1,ACAT1,ACKR3,ACLY,ACSL4,ACTN4,ACVR1B,ACVR1C,ADAM10,ADAM9,ADAMTS1,ADGRB1,ADGRG1,ADM,ADORA2A,AGO2,AGPS,AGT,AKT1,AKT2,AKT3,ALCAM,ALK,ALOX15B,AMBRA1,AMOTL1,ANG,APC,APMAP,APOE,ARAF,ARF5,ARHGEF17,ARHGEF4,ARIH1,ARL2,ASPH,ATAD3A,ATF4,ATF6,ATF7IP,ATG13,ATM,ATP6V0A2,ATP7A,B4GALNT1,BACH1,BCL2,BCL2L1,BCL2L13,BDKRB2,BIRC2,BSG,BTG2,BTN2A2,C8orf76,CACNA1C,CACNA2D2,CALR,CAMTA1,CAPNS1…	653
Neurological Disease,Organismal Injury and Abnormalities,Tissue Morphology	Neurodegeneration of nervous tissue	0.000191	Decreased	-7.92	ABCA1,ABCD2,ABCG1,ACHE,AFG3L2,AGBL4,AGTPBP1,AHI1,AKT1,AKT2,ALG10,APOE,APP,ARL2BP,ARNTL,ARSG,ATM,ATP1B2,ATXN3,ATXN7,B4GALNT1,BACE1,BACH1,BAX,BBS7,BCL2,BCL2L1,BSG,CACNA1A,CACNA1D,CACNA2D2,CASP3,CD46,Cd59a,CDK5R1,CERS1,CHM,CIB2,CLCN2,CLCN3,CLU,CNP,CNR1,COQ8A,CR1L,CREBBP,CROCC,CSF1R,CTSB,CTSD,DCTN2,Dleu2,DNAJC5,DNM1L,DPYSL2,Dst,DYNC1H1,EIF2AK3,EP300,EPG5,ERBB3,ERCC6,FA2H,FABP3,FBXO2,FLT1,FXN,GABRB2,G…	179
Nervous System Development and Function	Electrophysiology of nervous system	0.000198			ABCD2,AP3M2,ARF4,ARF5,ASIC2,ATP1A2,BTBD9,CALB1,CALB2,CHRM1,COQ8A,EPB41L3,GNAQ,GPHN,GRIA4,GSN,HCN1,HCN2,KCNA1,KCNA2,KCNAB1,KCNC2,MECP2,NALCN,NDN,Pcmt1,PLCL1,SCN1A,SCN2B,SHANK3,SLC12A5,SLC32A1,SLC5A3,SLC6A9,SST,UBE3A	36
Cell Morphology,Cell-To-Cell Signaling and Interaction,Cellular Assembly and Organization	Morphology of gap junctions	0.000202			ABL2,AGRN,ALS2,AP3M2,APLP2,APOE,APP,B2M,BACE1,CACNA1A,CACNA1D,CAPRIN1,CBLN1,CLIP3,CRBN,DLG3,DLGAP2,DNAJC5,ERC2,GABRA1,GAP43,GDAP1,GFAP,GPHN,HSPA4,KALRN,LGALS1,LGMN,LRP4,MAPT,MBNL2,Nedd4,NRCAM,NSMF,PAK3,PRRT2,RBM3,RET,RPS6KA3,SH3GL2,SH3GL3,SHANK3,SLC12A5,SLITRK3,SNAPIN,SNCA,SNCB,SNCG,SNTA1,STIP1,STK11,STX1A,SYNE1,SYNE2,TAFA2,TMEM59,TNR,UNC13A,UNC13B,UTRN,VAMP2,WASF1	62
Cell Morphology,Cellular Function and Maintenance	Length of cells	0.000202			ADCYAP1,AKT1,APOE,APP,ARC,ARID1B,ATM,BCL2,CLASP2,CRH,DCX,DIAPH1,DOCK7,DPYSL2,DRD2,EIF2AK3,ELP3,EPHA7,FER,FMR1,GAL,GAL3ST1,GNAL,GNAO1,HGF,HTT,JAM3,KALRN,MAG,MAP2,MAPT,MYH14,NAMPT,NGF,NRAS,NRP2,OPHN1,PAFAH1B1,PAK1,PLXNA2,PMP22,PTK2,PVALB,RAB8A,RAC1,RAP2A,RCAN1,RHOA,RHOB,RICTOR,RTN4R,SEMA3A,SHANK3,SIN3A,SOX11,SPTBN1,SRI,TENM4,TGFBR1,TIAM2,TRIO,ZBTB20	62
Cellular Movement	Migration of central nervous system cells	0.000204	Increased	3.94	ADCYAP1,APC,ASTN1,BICD2,BTG2,CADPS2,CCN2,CDK5,CELSR3,CHL1,CTNNA2,CUL5,DCLK1,DCX,DGCR8,EFNB1,FLRT2,FUT10,GAL,GNA12,GNA13,HUWE1,IGF1R,KITLG,LCN2,LMO4,MYH10,MYL12A,NDE1,NFIA,PAFAH1B1,PDCD10,POU3F3,PREX1,PRKCZ,PTGDS,PTK2,RAC1,RELN,RGS3,RHOA,RNF7,ROBO3,RTN4,SEPTIN4,SST,ST8SIA4,STK11,STK3,TBR1,TIAM1,TIAM2,TNFRSF19,TNR,TRIO,UNC5D,VEGFA	57
Cancer,Organismal Injury and Abnormalities	Growth of tumor	0.000207	Increased	7.809	AAMDC,ABCC1,ABCG2,ABI1,ABLIM1,ACAT1,ACKR3,ACLY,ACSL4,ACTN4,ACVR1B,ACVR1C,ADAM10,ADAM9,ADAMTS1,ADGRB1,ADGRG1,ADM,ADORA2A,AGO2,AGPS,AGT,AKT1,AKT2,AKT3,ALCAM,ALK,ALOX15B,AMBRA1,AMOTL1,ANG,APC,APMAP,ARAF,ARF5,ARHGEF17,ARHGEF4,ARIH1,ARL2,ASPH,ATAD3A,ATF4,ATF6,ATF7IP,ATG13,ATM,ATP6V0A2,ATP7A,B4GALNT1,BACH1,BCL2,BCL2L1,BCL2L13,BDKRB2,BIRC2,BSG,BTG2,BTN2A2,C8orf76,CACNA1C,CACNA2D2,CALR,CAMTA1,CASP2,CASP3…	651
Cell Death and Survival,Embryonic Development	Cell viability of embryonic cells	0.000208		1.37	AKT1,ATM,BCAP31,Brd4,DNMT1,EGFR,EHMT2,ELP3,FGF9,H2AX,HGF,HMGA1,KITLG,MED21,NOP53,OGT,PARP1,PCGF2,PNPLA6,PTCH1,PTPN11,RAD54L,RAD9A,SETDB1,SHH,SOX10,SOX9,SUV39H1,TP53,TP53BP1,WRN	31
Cell Death and Survival	Apoptosis of nervous tissue cell lines	0.000213		-0.471	AKT1,APH1A,APH1B,APP,BCL2L1,CEBPA,CEBPB,GAS6,GRIN2B,HDAC6,HDAC9,HTT,ID1,ID2,LCN2,MAP2K4,MAP3K10,PSENEN,RELA,SNCA,SNCB,SRC,TGM2,TP53	24
Endocrine System Disorders,Metabolic Disease,Organismal Injury and Abnormalities	Impaired glucose tolerance	0.00022	Decreased	-4.04	ADIPOR2,ADRA1B,AKT1,AKT2,AKT3,APPL1,APPL2,ARNT,ATP1A1,BCAP31,BMPER,C1QA,C1QL4,CACNA1C,CACNA1D,CACNA2D1,CBS/LOC102724560,CISD1,CKB,CLPP,COX6A2,CREBBP,CRY2,DNAJB9,DNM2,DNM3,DRD2,DYRK1A,EGFR,EIF2A,ELAVL1,EPAS1,ERN1,EXT1,Fam13a,FOXO1,GNAS,GRB14,GSK3A,IGF1R,IGFBP5,IKBKB,IL17RC,INSR,IQGAP1,IRS1,ITPR2,JAK2,LAMTOR5,LCN2,LRP1,LRRC8A,MAPK7,METTL14,MFN2,Mia2,MIF,MTOR,MTTP,NGF,NR1H2,PAK1,PARP1,PFKFB3,PHB1,PI…	91
Cellular Movement,Nervous System Development and Function	Guidance of axons	0.000221	Increased	2.52	ABLIM1,ALCAM,ARHGAP35,B3GNT2,B4GAT1,BHLHE22,BOC,CDK5,CDK5R1,CELSR3,CHL1,CNTN1,CSF1R,DAG1,DCC,DCLK1,DCX,DPYSL2,DSCAM,DVL1,EFNB1,EFNB3,ENAH,EPHA4,EPHB1,EPHB3,EXT1,FLRT2,FOXD1,Foxp1,FYN,GAP43,GBX2,HGF,HRAS,HS2ST1,KIF5C,KLF7,LHX2,MAPK1,MAPK3,MAPK8IP3,MATN2,MYH10,NFASC,NOVA2,NR2F1,NR4A3,NRCAM,NRP2,PAX6,PLCG1,PLXNA3,PLXNA4,PTPRF,PTPRO,RAC1,RELN,RHOA,ROBO1,ROBO2,ROBO3,RYK,SCN1B,SEMA3A,SEMA3F,SHH,SLIT1,S…	81
Cellular Function and Maintenance,Molecular Transport	Exocytosis by cells	0.000222		1.689	ACAP2,ADGRL2,ATP2A2,CADPS2,CCK,CDK16,CDK5,CPLX1,CPLX2,CX3CL1,ERC1,EXOC2,HTT,IGF1R,KCNB1,LGI3,MYH10,MYO5A,NAPA,NSF,PCLO,PLCL1,RAB3B,RAB3C,RALA,RAPGEF4,RHOA,SCAMP1,SGK1,SMCR8,SNAP23,SNAP25,STAM2,STX1A,STX4,STXBP1,STXBP3,STXBP5,STXBP5L,SYT1,SYTL2,SYTL4,TFEB,TRIM9,TXN,UNC13A,UNC13B,VAMP2,VAMP8,VSNL1,WASHC5	51
Cancer,Gastrointestinal Disease,Organismal Injury and Abnormalities	Gastrointestinal adenocarcinoma	0.000225	Decreased	-3.509	ANKHD1/ANKHD1-EIF4EBP3,ANKRD11,APC,ATP2A2,AZIN1,B2M,CHD7,CHRM3,CLU,DCC,DIDO1,Fip1l1,GNAI2,GNB1,H2AX,IL17RD,LRIG1,LUC7L2,MLH1,MRTFB,MSH2,MSH3,MSH6,MYO9A,NCK1,NDUFV2,PDK4,PIAS1,PPM1B,PRKCI,PRKCZ,RBM5,RLF,SIN3A,SMAD3,SMAD4,SSBP2,SYNCRIP,TP53,TRIP11,YTHDF2,ZNF148	42
Cell Cycle	Arrest in interphase of connective tissue cells	0.000227			CRKL,DUSP4,GCN1,IGFBP7,MAPK1,MAPK3,MBD4,PARG,PARP1,POLK,PTPN11,RELA,SMARCA2,SMARCA4,SRSF2,TP53	16
Cell-To-Cell Signaling and Interaction,Nervous System Development and Function	Neurotransmission of cerebral cortex cells	0.000228	Increased	3.573	ADORA1,APP,CAMK4,CDK5,CHRM2,CLSTN1,CLTA,CLTB,CNTNAP2,DLG5,DMD,ERC1,ERC2,GRIA3,GRIK2,GRIN2B,KALRN,MECP2,PPP1R15A,PPP1R9A,RAB11FIP5,SCN1A,SH3GL2,SH3GL3,SHANK3,SNAP25,SNCA,STXBP1,UCHL1,XDH	30
Cellular Assembly and Organization,Cellular Compromise	Depolymerization of filaments	0.000228		-1.514	APC,APOE,BMERB1,CAP1,CENPJ,CFL1,CFL2,CLASP1,CLASP2,DSTN,DVL1,EFNB1,EML4,FGF13,FSD1,GAS2L1,GSN,HDAC6,KIF2A,Macf1,MAP1B,MICAL1,MICAL2,MID1,MID1IP1,SEMA3A,SHROOM2,SPECC1L,STMN2,WDR47	30
RNA Post-Transcriptional Modification	Processing of mRNA	0.000229		-0.707	AGO2,AHCYL1,APLP1,APP,CDK13,CELF4,CPEB1,CRNKL1,DDX17,DDX20,DDX5,DYRK1A,ERN1,FAM172A,FMR1,Hnrnpa1,HNRNPK,HNRNPL,HTT,KHDRBS1,MALAT1,MBNL2,MECP2,NOVA1,NOVA2,PABPN1,PCBP4,PLCB1,PPP1R8,PQBP1,RBM42,REST,RSRC1,SCNM1,SF3B1,SFSWAP,SOX9,Srrm1,SRRM4,SRSF10,SRSF2,SRSF6,SUPT6H,TRA2B,TXNL4B	45
Cell Morphology,Digestive System Development and Function,Organ Morphology,Organismal Development	Morphology of beta islet cells	0.000232			AKAP5,AKT1,AKT2,ANXA7,ARRB1,ATF4,B2M,BAX,CACNA1D,CADPS,CADPS2,CCK,CD38,CITED1,COL5A3,DNAJB9,DNAJC3,DYRK1A,EGFR,EGLN2,EIF2AK3,ELAPOR1,FOXD3,FOXO1,FXN,Fxyd2,GPX1,HGF,Hrk,HUWE1,IGF2,IGFBP4,IGFBP5,INSR,IRS1,JAK2,LCN2,MAP4K4,MAPK8IP1,MAPK8IP2,METTL14,MMUT,MTOR,NKX2-2,NNAT,NR4A1,NR4A3,PCSK2,PIN1,PPP3CA,PRKCI,PRLR,PTPN1,PTTG1,RARA,RPSA,SCG5,SEL1L,SERTAD1,SGPP2,SLC2A4,SMAD2,SOX9,SPHK2,STAT4,SYTL4,TCF7L2,…	70
DNA Replication, Recombination, and Repair	Excision repair of DNA	0.000234	Increased	2.619	APEX1,CDKN1A,CDKN2D,COPS5,EIF3A,ERCC1,ERCC3,ERCC5,ERCC6,Gm21596/Hmgb1,HMGN1,MPG,NR2C2,PARP1,PARP2,PCNA,RARA,RNF111,RPA1,TCEA1,TDG,TP53	22
Organismal Injury and Abnormalities	Extraintestinal functional disorder	0.000236	Decreased	-8.147	ABCA1,ABCA3,ACKR3,ADGRF5,AKT1,AKT2,ALDH1A1,ARNTL,ARRB1,ASCL1,ATP2A2,BSG,CACNA1B,CACNA1G,CADPS2,CC2D1A,CDKN1A,Cdkn1c,CEBPA,CSGALNACT1,CUL7,CYP26B1,DACH1,DCC,DGKD,DLG1,DLGAP3,DSCAM,EGFR,ELK3,EPAS1,FABP3,FAH,FGF9,FGFRL1,FKBP1A,FKBP1B,FKBP8,FNIP1,GIT1,GNAI2,GPR4,HTR1A,ITGA9,JAG2,KCNA2,KCNC2,KDM6A,KLF15,MAN1A2,MAPK8,MAPK9,MB,MBNL2,MECP2,MMUT,MTOR,NABP2,NDN,NDUFS4,NOS1,NPAS3,NR1H2,NR1H3,NRXN1,NRXN2,Nrx…	98
Organismal Functions	Hypoactivity of mice	0.000239			ACOT13,ADCY1,ADORA2A,AKAP11,ALKBH7,ALS2,APOD,APP,ARID4A,ATM,BAHCC1,CACNA1G,CAMK4,Cbarp,CD81,CERS1,CNR1,CORO1C,CPE,CPEB3,CPLX2,DIXDC1,DLG4,DNAJC5,DRD2,DYNC1H1,EFNA2,EIF2AK3,ELK3,ENHO,FA2H,FMR1,FOXJ1,FOXO6,Foxp2,FTO,GATM,GCNT2,GNAS,GRIA3,GRIN2D,GSTM5,GTF2IRD1,HCN2,HEXA,HEXB,HRH3,HSD17B4,HTT,ID2,IREB2,JAM3,JPH3,JPH4,KDM3B,KIF13A,MAG,MAGED1,MDK,MECP2,MMUT,NAT8L,NDUFS4,NUCKS1,PAK5,PAK6,PARK7,PDE10A,PL…	96
Cellular Assembly and Organization,Cellular Function and Maintenance	Quantity of cellular protrusions	0.000248	Increased	3.464	ACTG1,ACTR2,ADAMTS4,AGT,APOE,APP,ARC,ARID1B,ARSB,ATAT1,ATP2C1,ATXN2,BACE1,BAG4,BAIAP2,BAX,BBS1,BCL2,CANX,CDK5,CDK5R1,CLSTN1,CNP,DIAPH1,DLG3,DLK1,DNM1L,EGFR,EPS8L2,ERCC6,EVL,FSCN1,FTO,FYN,GAL,GAP43,GFRA2,GJC2,GPX4,GSN,HRH2,HTR1B,HTT,ID2,IFT88,KALRN,KIF13B,KIF5A,MAP1B,MAPT,MIA,MTOR,NCK1,NEFH,NINJ1,NRTN,PAK1,PALM,PLXNA3,PLXNA4,PMP22,PTK2,RAC1,RALA,RAPH1,RPTOR,RTN4R,SH3PXD2A,SIN3A,SLC9A3R1,SMAD4,SOD1…	80
Molecular Transport,Protein Synthesis,Protein Trafficking	Localization of protein	0.000249		-0.679	ABL2,ACTN2,ADCYAP1,AHI1,AKAP10,AKAP11,AKAP7,Akap9,AKT1,AKT2,ALS2,Ank2,APOE,AQP5,ARHGDIA,ARHGDIG,ARMCX3,BACE1,BAG4,BBS1,BBS2,BBS4,BBS7,BCL2,BMPER,BTF3,C2CD5,C9orf72,CADM3,CBS/LOC102724560,CD200,CDKN1A,CELSR3,CEP120,CNTNAP2,CSNK1E,CTNNB1,DHCR24,DLG1,DMD,DOC2B,DPP10,DRD2,EMP2,EPB41L3,EXOC5,FCER1G,FGF13,FKBP4,FLNA,FLOT1,FLT1,FRMD6,FTL,GPR158,HECTD1,HEPACAM,HLA-A,HSP90AA1,HSP90AB1,ID4,IFT20,IFT88,INPP…	126
Cellular Movement,Connective Tissue Development and Function	Cell movement of fibroblasts	0.000251	Increased	4.135	2610005L07Rik,ABL2,ACTB,ADM,AKT1,AKT2,APC,APPL1,APPL2,ARHGAP1,ARHGAP35,ARID5B,BAG4,C5,CAPNS1,CCDC88A,CCN3,CDKN1A,CLASP2,CORO1C,CRKL,CTNNB1,DAPK3,DCK,DDR2,DMTN,ENAH,ENG,ENPP2,EPHB1,ERBB3,FER,FGF1,FLNB,FNDC3B,FRS2,GNA12,GNA13,GSN,HBEGF,HGF,HRAS,HSPB1,IKBKB,IL33,IQGAP1,JUN,LAMTOR2,LIMK1,LPAR1,LRP1,MACIR,MAP2K1,MAP3K1,MAPK1,MRC2,MRTFA,MYH10,NCK1,NFAT5,NFKB2,NOTCH2,PGGT1B,PIK3CB,PIP5K1A,PMP22,POSTN,PR…	103
Cellular Development,Cellular Growth and Proliferation,Nervous System Development and Function	Myelination of cells	0.000256	Increased	2.985	ADAM22,ADORA2A,AFG3L2,AKT1,AMIGO1,ATRN,BACE1,BCAS1,CCN2,CNTN1,CNTNAP1,CNTNAP2,CTNNB1,DLG1,ERBB3,FAM126A,FIG4,FYN,GAL3ST1,GALC,HES5,HEXA,HEXB,HRH2,IL11RA,IL6ST,JAM3,JUN,LAMC1,LGI4,LRP1,MAG,MAL,MAP2K1,MBP,MTMR2,MTOR,MYO5A,Nedd4,NFKBIA,NKX6-2,NSUN5,OGT,OLIG2,PMP22,Pou3f1,PTPN11,RAC1,RALA,RELA,RPTOR,RTN4,SCAP,SERINC5,SIRT2,TCF7L2,TENM4,TSC1,UGT8,XK	60
Developmental Disorder,Neurological Disease,Organismal Injury and Abnormalities	Midline brain anomaly	0.000261	Decreased	-8.105	ABI1,APAF1,ARFGEF2,ARHGAP35,ATP2C1,BCL2L1,BMPER,CALR,CASP3,CFL1,CNN3,CREBBP,CTNNBIP1,DEAF1,DVL1,EP300,EPHA7,FKBP1A,FKBP8,HDAC4,HECTD1,HES1,IFT122,IFT172,INPP5E,INTU,KDM6A,KIF3B,LAMC1,LMO4,LPAR1,LRP6,MAP3K4,MAPK8,MAPK9,Marcks,MARCKSL1,MDM4,MEGF8,MIB2,MMACHC,PARP1,PATZ1,PHGDH,PITX2,POR,PRKACA,PRKACB,PTCH1,PTPRF,PTPRS,PYGO1,PYGO2,RALA,RAPGEF2,RARA,RGMA,RPGRIP1L,SLC25A19,SMARCA4,SMARCC1,SNX2,SPHK2,TP…	69
Cell-To-Cell Signaling and Interaction	Interaction of neurons	0.000283		1.595	ADGRG1,AFG3L2,AGRN,ALS2,ASTN1,BAX,BCL2,CACNA2D2,CACNB4,CACNG2,CDK5R1,CHRNA6,CSNK2B,DVL1,FMR1,GRM5,INSR,ITGAV,KALRN,LAMC1,LRP4,LRRTM2,NCAN,NECTIN1,NECTIN3,Nedd4,NLGN1,NRXN1,PAK1,PDZRN3,PTPRF,RET,RTN4R,SNTA1,SPG11,STIP1,TLN1,TNR,UNC13A,UNC13B	40
Cellular Compromise	Degeneration of cells	0.000284	Decreased	-8.554	ABCA1,ABCD2,ABCG1,ACHE,AFG3L2,AGBL4,AGTPBP1,AHI1,AKT1,AKT2,ALG10,APOE,APP,ARHGDIA,ARL2BP,ARNT,ARNTL,ARSG,ATM,ATP1B2,ATXN3,ATXN7,B4GALNT1,BACE1,BACH1,BAX,BBS7,BCL2,BCL2L1,BSG,CACNA1A,CACNA1D,CACNA2D2,CASP3,CD46,CD47,Cd59a,CD81,CDK5R1,CENPX,CERS1,CFL2,CHM,CIB2,CLCN2,CLCN3,CLU,CNP,CNR1,COQ8A,CR1L,CREBBP,CROCC,CSF1R,CTSB,CTSD,CX3CL1,DAG1,DCTN2,Dleu2,DMD,DNAJC5,DNM1L,DPYSL2,Dst,DYNC1H1,EIF2AK3,EP300,E…	208
Cell Morphology,Organ Morphology	Morphology of endocrine cells	0.000302			AKAP5,AKT1,AKT2,ANXA7,ARRB1,ATF4,B2M,BAX,CACNA1D,CADPS,CADPS2,CCK,CCKBR,CD38,CDK4,CHGB,CITED1,COL5A3,CTSB,DGKD,DNAJB9,DNAJC3,DRD2,DYRK1A,EGFR,EGLN2,EGR1,EIF2AK3,ELAPOR1,ERBB3,FOXD3,FOXO1,FXN,Fxyd2,GPR39,GPX1,HADH,HGF,HMGA1,Hrk,HUWE1,IGF1R,IGF2,IGFBP4,IGFBP5,INSR,IRS1,JAK2,LCN2,MAP4K4,MAPK8IP1,MAPK8IP2,METTL14,MMUT,MTOR,NKX2-2,NNAT,NR3C1,NR4A1,NR4A3,OGT,PBX1,PCSK2,PDPK1,PIN1,PPP3CA,PRKCI,PRLR,PTPN…	92
Developmental Disorder,Neurological Disease,Organismal Injury and Abnormalities	Neural tube defect	0.000312	Decreased	-8.37	ABI1,ALDH1A1,AMBRA1,APAF1,ARFGEF2,ARHGAP35,ATP2C1,BCL2L1,BMPER,CALR,CASP3,CFL1,CNN3,CREBBP,CTNNBIP1,DEAF1,DVL1,EP300,FKBP1A,FKBP8,FUZ,HDAC4,HECTD1,HES1,IFT122,IFT172,INPP5E,INTU,KDM6A,KIF3B,LAMC1,LMO4,LPAR1,LRP6,MAP3K4,MAPK8,MAPK9,Marcks,MARCKSL1,MDM4,MEGF8,MIB2,MMACHC,PARP1,PATZ1,PDGFA,PDGFRA,PHGDH,PITX2,PKD1,POR,PRKACA,PRKACB,PTCH1,PTPRF,PTPRS,PYGO1,PYGO2,RALA,RAPGEF2,RARA,RGMA,RPGRIP1L,SEC24B,…	78
Cell Death and Survival	Cellular degradation	0.000323	Decreased	-8.071	ABCA1,ABCD2,ABCG1,ACHE,AFG3L2,AGBL4,AGTPBP1,AHI1,AKT1,AKT2,ALG10,APOE,APP,ARL2BP,ARNTL,ARSG,ATM,ATP1B2,ATXN3,ATXN7,B4GALNT1,BACE1,BACH1,BAX,BBS7,BCL2,BCL2L1,BSG,CACNA1A,CACNA1D,CACNA2D2,CASP3,CD46,Cd59a,CDK5R1,CERS1,CHM,CIB2,CLCN2,CLCN3,CLU,CNP,CNR1,COQ8A,CR1L,CREBBP,CROCC,CRYAB,CSF1R,CTSB,CTSD,DCTN2,Dleu2,DNAJC5,DNM1L,DPYSL2,Dst,DYNC1H1,EIF2AK3,EP300,EPG5,ERBB3,ERCC6,FA2H,FABP3,FBXO2,FLT1,FXN,GA…	181
Embryonic Development,Organismal Development	Growth of head	0.000323	Increased	2.406	ADCYAP1,ADGRG1,APP,APPL2,ASCL1,BBS1,BICD2,BTG2,CAMK4,CAMKK2,CDK4,CDKN1A,CDKN2C,CLU,CNR1,CNTNAP2,CNTNAP4,CPE,CST3,CTNNB1,CUX2,DMRTA2,DRD2,DYRK1A,EML1,EPHB1,FMR1,FOXO1,FOXO3,GAK,GAP43,GATA2,GNAS,GNG5,GPR37L1,HDAC3,HDAC5,HES1,HGF,HLTF,HTT,HUWE1,ID1,ID2,ID3,IFT20,IFT88,IGF2,INSM1,KDM2B,LHX2,LIMS2,LMNB2,LNX2,MAG,MAPT,MDK,MTOR,NAP1L1,NDN,NEGR1,NELL1,NGF,NPAS3,NPY,NR4A1,ORC3,OTX2,PARP1,PAX6,PITX2,PROX1,…	97
Cancer,Gastrointestinal Disease,Organismal Injury and Abnormalities	Development of digestive organ tumor	0.000323	Decreased	-4.408	ACOX1,ACTN4,ACVR1B,ACVR2A,ADAM10,AGO2,AGT,AKT1,ALDH2,ANKHD1/ANKHD1-EIF4EBP3,ANKRD11,ANXA7,APC,ARID1B,ATP2A2,AZIN1,BCL11B,BCL2,BCL7B,BIRC2,BRD8,BSG,BTRC,CCK,CCNDBP1,CCNG1,CDCA8,CDKN1A,CDKN2C,CHD7,CHRM3,CLU,CNOT1,CNOT2,CREBBP,CSNK1A1,CST3,CTNNB1,CTSB,DCC,DHX15,DIABLO,DIDO1,DPH1,EGFR,ELAVL1,EZH2,FAH,FANCM,FBXW7,FDXR,Fip1l1,GJA1,Gm21596/Hmgb1,GNAI2,GNAS,GNB1,GPC1,GSTP1,H2AX,HACE1,HGF,HINT1,HRAS,HSPA5…	164
Connective Tissue Disorders,Developmental Disorder,Neurological Disease,Organismal Injury and Abnormalities,Skeletal and Muscular Disorders	Exencephaly	0.000329	Decreased	-7.982	ABI1,APAF1,ARFGEF2,ARHGAP35,ATP2C1,BCL2L1,BMPER,CALR,CASP3,CFL1,CNN3,CREBBP,CTNNBIP1,DEAF1,DVL1,EP300,FKBP1A,FKBP8,HDAC4,HECTD1,HES1,IFT122,IFT172,INPP5E,INTU,KDM6A,KIF3B,LAMC1,LMO4,LPAR1,LRP6,MAP3K4,MAPK8,MAPK9,Marcks,MARCKSL1,MDM4,MEGF8,MIB2,MMACHC,PARP1,PATZ1,PHGDH,PITX2,POR,PRKACA,PRKACB,PTCH1,PTPRF,PTPRS,PYGO1,PYGO2,RALA,RARA,RGMA,RPGRIP1L,SLC25A19,SMARCA4,SMARCC1,SNX2,SPHK2,TP53,TRAF6,TWSG1…	67
Cellular Function and Maintenance,Nervous System Development and Function,Tissue Development	Function of neurons	0.000336		0.983	ADAM10,ADCY3,ADORA1,ADORA2A,APAF1,APP,CACNA1D,CADPS,CADPS2,CAPRIN1,CC2D1A,CDH11,CNTNAP2,CPEB3,CPLX1,CPLX2,CPLX3,CSNK2B,DLG4,DLGAP2,DRD2,EEF2K,EPAS1,FMR1,FTH1,GRIA4,GTF2IRD1,HCN2,HIF1A,HLTF,HSD17B10,HTT,ITPR1,KANSL1,KCNT1,LMTK3,LRP8,LRRTM4,MAGED1,MAPT,NAPB,NDUFS4,NGF,PEX5L,PLXNA2,PPP1R9A,PPP1R9B,PTPRS,RELA,RTN4R,RTN4RL2,SCARB2,SEMA3A,SHANK3,SLC24A4,SLC27A4,SLC4A10,SLC9A9,SNPH,SPARC,SYT1,TBR1,THRA,…	69
Hair and Skin Development and Function	Pallor	0.000362			ADAMTS3,AIP,APLP2,APP,ATE1,BIRC6,BRD1,CDH5,CDK4,CREBBP,CRKL,CUL4B,E2F4,EIF4B,ELOA,ELP1,ERN1,F3,FBXW7,FGF9,FKBP1A,FUBP1,GNA13,GRK2,JUP,KAT6A,LAMA4,LHX2,LPL,MAP2K4,MAPK7,MAPK8,MAPK9,MDM4,MECR,MGAT1,MMACHC,MORF4L1,NFE2L1,PBX1,PDCD10,PDS5B,PINX1,PKD1,PLK2,RASIP1,SCG5,SLC11A2,SLC25A37,SLC4A4,SMAD7,SNCA,STXBP5L,TBK1,TFRC,TLL1,TMPRSS6,TNKS,TNKS2,TP53,TSC1,XBP1,YBX1,ZFPM1	64
Neurological Disease,Organismal Injury and Abnormalities	Convulsion	0.000365	Decreased	-4.084	AKT3,AP3B2,CACNB4,CELF4,CHRNB2,CLCN3,FMR1,GABRA1,GABRG2,GAD2,GAL,GNG3,GNG7,GRM7,HSD17B4,HTT,ITPR1,KCNA1,KCNC2,KCNJ6,MAPK10,MBNL2,Mt1,Mt2,OPRD1,Pcmt1,SCN1A,SNAP91,SYN3,UBE3A	30
Cellular Development,Cellular Growth and Proliferation,Nervous System Development and Function,Tissue Development	Growth of axons	0.000389		-0.246	ACTB,B4GALNT1,BAX,BCL2,BRSK1,CCK,CDK5R1,CDK5R2,CELF2,CHST2,CLASP2,DCC,DCLK1,DCX,DHCR24,DPYSL2,EFNB3,ELAVL4,ENPP2,EPHB3,EXT1,GAP43,GDAP1,GFAP,GFRA1,GPHN,HGF,HMGCS1,INPP5F,KIF2A,KIFBP,KLF7,LIMK1,LRRK2,MAG,MAP1B,MAPT,MEGF8,MID1,MMP24,MTMR9,MTOR,NCAM1,Nedd4,NEFH,Nefm,NFIA,NGF,NMNAT1,NSMF,NUMA1,OGT,PARP1,PDP1,PLXNA3,PLXNA4,POU4F1,PPP3CB,PPP5C,PTP4A2,PTPRS,RAC1,RET,RNF6,ROBO1,RTN4,RTN4R,SEMA3A,SEMA3F,S…	84
Cancer,Gastrointestinal Disease,Organismal Injury and Abnormalities	Tumorigenesis of gastrointestinal tumor	0.000389	Decreased	-2.385	ACVR1B,ACVR2A,ANKHD1/ANKHD1-EIF4EBP3,ANKRD11,APC,ARID1B,ATP2A2,AZIN1,BCL11B,BCL7B,BRD8,BTRC,CHD7,CHRM3,CLU,CNOT1,CNOT2,CREBBP,CSNK1A1,CTNNB1,DCC,DHX15,DIABLO,DIDO1,ELAVL1,EZH2,FBXW7,Fip1l1,GJA1,GNAI2,GNAS,GNB1,GSTP1,H2AX,IKBKB,IL11RA,IL17RD,IRS1,KDM2A,KDM3B,KDM5C,KDM6A,LRIG1,LTBR,LUC7L2,Ly6a (includes others),LZTS2,MAP3K21,ME1,MIF,MRTFB,MSH2,MYO9A,NCK1,NCOA3,NDUFV2,PDK4,PIAS1,PICALM,PLCE1,PPM1B,P…	84
Molecular Transport,Small Molecule Biochemistry	Release of catecholamine	0.000402		1.476	ADORA1,ADORA2A,ADRA2C,AGT,APP,ATP6V0C,CADPS,CHGB,CHRM3,CHRM4,CHRNB2,CNR1,COMT,DNAJC5,DRD2,EPHA4,GABRB3,GAL,GRM2,GSN,HNRNPH1,HRH3,HTR1A,HTR2A,HTT,KCNJ9,NGF,NR2F6,OPRK1,PARK7,PRKCG,RPS6KA3,SEPTIN5,SLC17A6,SLC18A2,SLC29A1,SLC6A3,SNAP25,SNCA,SRC,SST,STX1A,SV2C,SYN3,TH,VAMP2	46
Neurological Disease,Organismal Injury and Abnormalities,Skeletal and Muscular Disorders	Paralysis	0.000402	Decreased	-4.788	ABCB6,APP,ATP1B2,CNTNAP1,COX10,DNMT3A,EPG5,HEXB,HSPA5,KIF21A,KIF5A,LAMC1,LPIN1,LRP8,MAP1B,MGAT2,MOG,NEFH,Nefm,NFASC,NR1H2,NR1H3,NRCAM,PFN1,PMP22,POLG,PPT1,PTBP2,Ptprd,PTPRS,RYR1,SCARB2,SCYL1,SCYL3,SNAP25,SNCA,SOD1,STAT4,TOP2B,TP53,TWSG1,UBQLN2,UGT8,VEGFA,VLDLR,ZNF106	46
Cell Death and Survival	Cell death of forebrain	0.000403		0.427	ADORA2A,ATXN3,BAX,BCL2,BCL2L1,CASP2,CASP3,CDK5,DLG4,DNAJB2,DRD2,GRIN2B,GRM1,GRM3,GRM5,HBEGF,HTT,ITPR1,JUN,MAPK8,MAPK9,PPP3CA,RPS6KA5,SLC6A3,TAC1,TAF4,TCERG1,TCP1,TP53	29
Cell Death and Survival,Embryonic Development	Cell death of embryonic stem cells	0.000403		-0.56	AGO1,AGO2,AGO3,AKT1,APAF1,BCAP31,BCL2,CASP3,CDC25A,CDC7,DNMT3A,ETS1,FLCN,H3-3A/H3-3B,HIF1A,HMGA1,HTT,ITGAV,MAP2K4,MAP3K1,MSH2,MTCH2,NOP53,POLK,PTPN11,RAD18,RAD9A,SLC2A1,TP53	29
Cell Cycle	Interphase	0.000406	Increased	2.421	ACTL6B,ADCYAP1,AGT,AKT1,Anp32b,AP2A2,APC,APP,ARAF,BCL2,BCL2L1,BOP1,Brd4,BTN2A2,C10orf90,C1orf35,CABLES1,Calm1 (includes others),CAMK2G,CAPNS1,CARM1,CBL,CCND3,CCNG1,CDC25A,CDK4,CDKN1A,Cdkn1c,CDKN2C,CDKN2D,CEBPA,CEBPB,CEBPD,CENPJ,CHAF1A,COPS5,CRH,CRKL,CSF1R,CSNK2B,CTNNB1,CUL3,CYLD,CYP26B1,DCAF1,DDB1,DDIT3,DDX3X,DGKZ,DMTF1,DUSP4,E2F4,EEF2K,EGR1,EIF2AK3,EIF4EBP1,EP300,EP400,ERCC1,EZH2,FGF1,FKBP1A,FLN…	192
Cell Death and Survival	Apoptosis of brain	0.000407		0.05	ADCY1,ADCYAP1,ADORA1,AKT1,AKT3,APAF1,APP,ATF4,ATP2C1,B4GALNT1,BAX,BCL2,BCL2L1,CACNA2D2,CASP2,CASP3,CDK5,CDK5R1,CDKN1A,CR1L,CREBBP,DAPK1,DDIT3,DRD2,EGR1,EIF2A,EP300,FAIM,FOXO3,GAPDH,GRIN2B,GRM1,GRM5,HDAC4,HSPA5,HTT,IGF1R,ITPR1,JUN,KCND2,KCNJ6,MAP2K1,MAP3K1,MAP3K5,MAPK10,MAPK8,MAPK9,MIF,NAE1,NFKBIB,PEA15,PPP1R9B,RANBP9,RAPGEF4,RHOA,SERPINA3,SGK1,SHC3,Snhg6,TP53,VEGFA,XIAP,ZNRF1	63
Nervous System Development and Function,Neurological Disease,Organ Morphology,Organismal Development,Organismal Injury and Abnormalities	Abnormal morphology of enlarged third cerebral ventricle	0.00041			ARNT2,ATP1B2,ATXN1L,BBS2,BBS4,BBS7,MYO9A,NPAS3,SLC17A6	9
Cell Cycle,Connective Tissue Development and Function	Arrest in G2 phase of fibroblasts	0.00041			DUSP4,GCN1,MBD4,PARP1,PTPN11,RELA,SMARCA4,SRSF2,TP53	9
Cell-To-Cell Signaling and Interaction,Cellular Assembly and Organization,Nervous System Development and Function	Cell-cell adhesion of neurons	0.00041			ASTN1,CDK5R1,LRRTM2,NECTIN1,NECTIN3,NLGN1,NRXN1,RET,TNR	9
Amino Acid Metabolism,Lipid Metabolism,Small Molecule Biochemistry	Metabolism of GABA	0.00041			ABAT,ALDH1A1,ALDH5A1,GAD1,GAD2,ME2,PHGDH,PVALB,SLC1A3	9
Cell Cycle,Connective Tissue Development and Function	G2 phase of fibroblasts	0.00041			DUSP4,EP400,GCN1,HMGN1,JUNB,MBD4,PARP1,PTPN11,RASGRF1,RELA,SMARCA4,SRSF2,TP53	13
Cellular Assembly and Organization,Nervous System Development and Function	Formation of myelin sheath	0.00041		-0.294	CADM4,CNTN1,CNTNAP1,FIG4,FYN,MAG,MAL,MTMR2,PIKFYVE,PMP22,RAC1,TPPP,TYRO3	13
Nervous System Development and Function,Neurological Disease,Organ Morphology,Organismal Development,Organismal Injury and Abnormalities	Abnormal morphology of hippocampal commissure	0.00041			ARHGAP35,BHLHE22,DCC,DCLK1,MAP1B,Marcks,NFIA,NFIX,NR2F1,ROBO1,VTI1A,VTI1B,ZNF423	13
Behavior	Abnormal initiation of locomotion	0.000415			ABCD2,ADORA2A,AHI1,APP,ARNTL,ATP1A1,ATP2A2,BACE1,CAMK4,CFL2,DLG3,DRD2,ENHO,EPHA4,FMR1,GABRA1,GPR37L1,GRIA3,GRM5,HAX1,HRH3,HTR1B,LRRC7,MECP2,NRCAM,OPRK1,PARK7,PCSK1N,SHANK3,SLC17A6,SLC27A4,SNCA,SPR	33
Cell Morphology,Digestive System Development and Function,Organ Morphology,Organismal Development	Morphology of islet cells	0.000438			AKAP5,AKT1,AKT2,ANXA7,ARRB1,ATF4,B2M,BAX,CACNA1D,CADPS,CADPS2,CCK,CCKBR,CD38,CDK4,CITED1,COL5A3,DGKD,DNAJB9,DNAJC3,DYRK1A,EGFR,EGLN2,EIF2AK3,ELAPOR1,FOXD3,FOXO1,FXN,Fxyd2,GPR39,GPX1,HADH,HGF,HMGA1,Hrk,HUWE1,IGF2,IGFBP4,IGFBP5,INSR,IRS1,JAK2,LCN2,MAP4K4,MAPK8IP1,MAPK8IP2,METTL14,MMUT,MTOR,NKX2-2,NNAT,NR4A1,NR4A3,OGT,PBX1,PCSK2,PIN1,PPP3CA,PRKCI,PRLR,PTPN1,PTTG1,RARA,RPSA,SCG5,SEL1L,SERTAD1,SGMS1,S…	81
Cell-To-Cell Signaling and Interaction,Nervous System Development and Function	Long-term potentiation of brain cells	0.000444	Increased	2.138	APP,CAMK4,CHRM1,CHRM3,FMR1,FYN,GNAI2,GRIA1,GRIA3,GRIK2,GRM1,GRM5,JPH3,JPH4,MAPK1,PAK1,PCDH8,PTK2,PTPN5,Ptprd,RAPGEF4,RHOB,RIMS1,RYR3,SLC6A3,SNCA,ST8SIA4,VEGFA	28
Cell-To-Cell Signaling and Interaction,Nervous System Development and Function	Synaptic transmission of cerebral cortex cells	0.000444	Increased	3.714	ADORA1,APP,CAMK4,CHRM2,CLSTN1,CLTA,CLTB,CNTNAP2,DLG5,DMD,ERC1,ERC2,GRIA3,GRIK2,GRIN2B,KALRN,MECP2,PPP1R15A,PPP1R9A,RAB11FIP5,SH3GL2,SH3GL3,SHANK3,SNAP25,SNCA,STXBP1,UCHL1,XDH	28
Cellular Compromise	Dysfunction of mitochondria	0.000444		0.071	APOE,APP,BAX,BCL2,BCL2L1,BTG2,CASP3,COQ7,ENDOG,FIS1,HSPA9,HTT,INSR,LCLAT1,LIG3,MAPK8,MFN2,OGDH,OPA1,PARP1,PPID,RHEB,RRN3,SMAD3,SOD1,TP53,VDAC2,XDH	28
Cellular Function and Maintenance,Molecular Transport,Small Molecule Biochemistry	Homeostasis of transition metal ion	0.000445			ABCB7,ACO1,ANK1,AP3B1,APLP2,APP,ATOX1,ATP7A,B2M,BDH2,CCKBR,COMMD1,EGLN1,EPAS1,FBXL5,FRRS1,FXN,HIF1A,HPS1,HTT,IREB2,Mt1,Mt2,Mt3,NCOA4,SIRT3,SLC30A1,SLC31A1,SLC39A10,SLC39A13,SLC39A14,SMAD4,SOD1,TFRC,TMPRSS6,TTC7A	36
Cellular Assembly and Organization,Cellular Compromise,Cellular Function and Maintenance	Depolymerization of microtubules	0.000455	Decreased	-2.564	APC,APOE,BMERB1,CENPJ,CLASP1,CLASP2,DVL1,EFNB1,EML4,FGF13,FSD1,GAS2L1,HDAC6,KIF2A,Macf1,MAP1B,MID1,MID1IP1,SPECC1L,STMN2,WDR47	21
Carbohydrate Metabolism,Lipid Metabolism,Small Molecule Biochemistry	Hydrolysis of phosphoinositide	0.000455	Increased	3.346	AGT,BAG4,DCC,GNA12,GRK6,GRM1,GRM5,HTR2A,INPP5E,MTMR1,MTMR2,MTMR3,MTMR4,MTMR6,MTMR7,PLCB1,PLCE1,PLCG1,PRKACA,RAMP2,RPS6KA3	21
Cellular Development,Cellular Growth and Proliferation,Embryonic Development,Organ Development,Organismal Development,Skeletal and Muscular System Development and Function,Tissue Development	Myogenesis of myotube	0.000461	Increased	3.72	ACTN4,APC,CASP3,CCN3,CDKN1A,Cdkn1c,CREBBP,ERBB3,FHL2,FOXO1,GPC1,HDAC5,HRAS,HSP90AA1,IGF1R,IGF2,KLF10,MAP3K5,MTOR,NCOA2,PABPN1,PLD3,PRKCZ,RRAS,RSPO1,RYR1,SENP2,SPRY2,STIM1,TNFRSF12A,TNFSF12,ZFHX3	32
Tissue Morphology	Loss of neurons in central nervous system	0.000461			APP,ASCL1,CACNA1C,CDK5R1,CEBPB,CTSD,CX3CL1,GABRG2,GRK2,HTT,IGF1R,IKBKB,IL34,LGMN,LRP1,MAPT,MFGE8,MIF,NR1H2,NR1H3,OGT,OSTM1,PTPN1,RBM3,RIMS1,RIT1,SLC1A2,SNCA,SOD1,TMEM106B,TTR,VPS35	32
Post-Translational Modification	Aggregation of protein	0.000462		-1.755	Eif2s3y,ELP3,GFAP,HDAC6,LIMK1,LRRK2,MAP3K1,SOD1,SQSTM1,STUB1,SUMO1,UBQLN2,VAMP8,WAS	14
Gene Expression	Initiation of expression of mRNA	0.000462		-1.109	DHX33,EIF2AK4,EIF3C,EIF3F,EIF3G,EIF3H,EIF3I,EIF3K,EIF4EBP1,EIF4G2,FMR1,IMPACT,MAPK8,REXO2	14
Cell Morphology,Cellular Assembly and Organization,Cellular Development,Cellular Function and Maintenance,Cellular Growth and Proliferation,Embryonic Development,Nervous System Development and Function,Organismal Development,Tissue Development	Morphogenesis of dendritic spines	0.000478	Increased	2.331	ABI2,ARHGAP44,BHLHB9,CAPRIN1,CDK5,CDK5R1,CUX2,DBN1,EFNA1,EPHA4,GIT1,KALRN,LRP8,NLGN1,PAFAH1B1,RAC1,RELN,SHANK3,WAS,Xlr3c (includes others)	20
Cellular Assembly and Organization,Cellular Function and Maintenance,Tissue Development	Formation of actin stress fibers	0.000482	Increased	3.706	ABL2,ADGRF5,ADORA1,ADORA2A,AGT,AKT1,ARHGAP32,ARHGEF12,ARHGEF2,AVP,BAG4,BBS4,BDKRB2,BOP1,CCN2,CDC42BPB,CDH11,CDKN1A,CHCHD2,CHRM1,CNTNAP1,CRK,Cyb5r3,DIAPH1,EGFR,FGF1,FRMD7,FYN,FZR1,GNA11,GNA12,GNA13,GNAQ,GPR39,GPR4,HAX1,HGF,HRAS,IKBKB,ITGB5,JUNB,KANK3,LIMK1,LPAR1,MAP2K1,MAPK1,MARK2,MIF,MTOR,MYLK,NR4A1,PAK1,PDCD10,PFN1,PIK3C2B,PKN2,PRKCI,PTK2,PTPN11,RAC1,RGS16,RHOA,RHOB,ROBO1,ROCK1,RTKN,SDC4,SH3PXD2…	84
Carbohydrate Metabolism	Uptake of carbohydrate	0.000489	Increased	2.928	ACLY,ACSL1,ADM,ADRA1D,AGT,AKT1,AKT2,Ank2,APOE,APP,APPL1,ARHGAP33,ATP5IF1,BACE1,BACH1,BDKRB2,Brd4,CAP1,CBL,CCK,CEBPA,CEBPB,CHGA,CHI3L1,CLU,COL5A3,CRBN,CRTC3,CTNNB1,CUEDC2,CX3CL1,CXCL14,CYLD,DDHD2,DNM1L,EGFR,EGR1,ENHO,EXOC5,EXOC7,EXT1,FA2H,FABP3,G6PC3,GAPVD1,GFPT1,GGPS1,GNA11,GNAQ,GNAS,GOLGA3,GSTP1,HBEGF,HGF,HIF1A,HKDC1,HMGA1,HNRNPL,HRAS,HTT,IDH1,IFT88,IGF1R,IGF2,IKBKB,IKBKG,INPP5K,INSR,IRS1,JUP,KC…	158
Cell Cycle	Arrest in interphase of fibroblasts	0.000494			CRKL,DUSP4,GCN1,MAPK1,MAPK3,MBD4,PARG,PARP1,POLK,PTPN11,RELA,SMARCA2,SMARCA4,SRSF2,TP53	15
Molecular Transport	Nuclear export of molecule	0.000497			AHCYL1,CTDSPL2,DDX25,EIF5A,HSPA9,KHDRBS1,NUP133,NUP155,NUP160,NXF1,NXT1,PHAX,PKD1,PRKACA,PTPN11,RBM15B,XPO1,XPO5,XPO6	19
Cell Death and Survival,Cellular Compromise,Neurological Disease,Organismal Injury and Abnormalities,Tissue Morphology	Neurodegeneration of motor neurons	0.000497	Decreased	-2.896	BCL2,CREBBP,DCTN2,DYNC1H1,EP300,ERBB3,GDAP1,GPHN,GPX4,NEFH,Sacs,SCYL1,SCYL3,SOD1,SOX10,UCHL1,VEGFA,ZFYVE26,ZNF106	19
Molecular Transport,RNA Trafficking	Transport of RNA	0.000497	Increased	2.791	DDX25,DDX3X,EIF5A,FMR1,KHDRBS1,KIF5C,NUP133,NUP155,NUP160,NUP98,NXF1,NXT1,PEG10,PHAX,RBM15B,RGPD4 (includes others),SRSF7,XPO1,XPOT	19
Ophthalmic Disease,Organismal Injury and Abnormalities	Visual disturbance	0.000497	Decreased	-4.094	ABCA1,ABCG1,ABHD11,CFH,CLCN3,CTSD,DNAJC5,F3,HIVEP2,MAP1B,MAPK1,MAPK3,MERTK,NCAM1,NDUFS4,PPT1,STRA6,TENM2,TYRO3	19
Cancer,Hematological Disease,Organismal Injury and Abnormalities	Mature lymphocytic neoplasm	0.000499		-1.195	ACP1,BCL2,BCL2L1,BMF,BPNT1,CD79A,CDC25A,CDKN2C,CEBPD,CLU,CRK,CSF1R,CSK,CTDSP1,CTDSP2,CTDSPL2,CXXC5,DEK,DMTF1,DUSP11,DUSP18,DUSP19,DUSP23,DUSP28,DUSP4,DUSP5,EGR1,EIF2AK3,EIF4E3,EMB,ENAH,FDXR,FIG4,G6PC3,GPR137,GSN,IGF2,ILKAP,INHBA,INPP5A,INPP5E,INPP5F,INPP5K,KITLG,LCP1,LHPP,LIFR,LPIN1,LPIN2,MALAT1,Map3k7,MAP4K4,MAPK8,MINPP1,MTA3,MTMR2,MTMR3,MTMR4,MXI1,NDN,NFKBIA,NOTCH2,PDGFRA,PFKFB2,PFKFB3,PHLPP1,P…	102
Cellular Assembly and Organization,Nervous System Development and Function	Fasciculation of axons	0.00051	Increased	2	AMIGO1,ARHGAP35,CDK5R1,CELSR3,CNR1,CNTN1,CRTAC1,DSCAM,EPHB3,GAP43,MEGF8,NDN,NEUROD2,NEUROD6,NRP2,RTN4,SEMA3A,SEMA3F	18
Cell Cycle,Connective Tissue Development and Function	G2/M phase of fibroblasts	0.000514			EP400,GCN1,HMGN1,PTPN11,SMARCA4,SRSF2,TP53	7
Cellular Assembly and Organization,Cellular Function and Maintenance,Protein Trafficking	Organization of actin	0.000516	Increased	3.233	ABI1,ARHGAP1,ARHGDIA,CBL,CTNNB1,DIAPH1,GSN,HRAS,NCK1,PTK2B,RAC1,RHOA,ROCK1,TRH,VEGFA,VTN,WAS	17
Behavior	Habituation	0.000516		1.961	ADORA2A,APP,BACE1,CERS6,CKAP5,CNTNAP2,DGKI,FMR1,GABRG2,HTR1B,HTT,KALRN,MAPT,NAMPT,SCN1A,SHANK1,SLC6A3	17
Cell-To-Cell Signaling and Interaction,Cellular Assembly and Organization,Cellular Function and Maintenance	Formation of focal adhesions	0.000528	Increased	2.94	AGT,ASAP1,AVP,BCAS3,BCL2,CCN2,CD81,CDC42BPB,CHCHD2,CSK,CTTN,DLC1,DMTN,EZR,FMN1,GAS2L1,GNA12,GNA13,HRAS,JUNB,LDB1,Macf1,MAP4K4,NSF,PAK1,PDPK1,PRKCI,PTGDS,PTK2,PTPN1,PTPN11,RAC1,RCC2,RHOA,RHOB,ROCK1,RRAS,S1PR1,SDC4,SEMA3A,SORBS1,SRC,SST,STON1,THY1,TRPM7,VCL,VEGFA,WNT4	49
Cell Death and Survival,Organismal Injury and Abnormalities	Cell death of striatal neurons	0.000535		0.643	ADORA2A,ATXN3,BAX,BCL2,BCL2L1,CASP2,CASP3,CDK5,DLG4,DNAJB2,DRD2,GRIN2B,GRM1,GRM3,GRM5,HTT,ITPR1,JUN,PPP3CA,RPS6KA5,SLC6A3,TAC1,TAF4,TCERG1,TCP1,TP53	26
Behavior	Thigmotaxis	0.000535	Decreased	-4.888	Abi3bp,AKAP11,APOE,APP,ARHGEF9,ATAT1,BAIAP3,Cbarp,CHD6,CPLX2,DLGAP3,EFNA2,EP300,GPR26,HCN1,HTR1A,ID2,KIF13A,LRRC7,OPHN1,PDXP,S100A10,SCN1A,SHANK3,SLC6A3,SRR	26
Cellular Assembly and Organization	Stabilization of filaments	0.000557	Increased	4.678	APC,APP,ARHGEF2,BIN1,CFL1,CLASP2,CLIP1,CRYAB,CTTN,DCLK1,DCX,DIAPH1,DNM2,DVL1,ERC1,FMR1,GAP43,GNAS,GSN,HTT,IQGAP1,Macf1,MAP1B,MAP2,MAP6,MAP7,MAPT,MBP,MID1,PAFAH1B1,PAK5,PTK2B,RHOA,STK11	34
Cellular Development,Cellular Growth and Proliferation,Connective Tissue Development and Function,Tissue Development	Colony formation of fibroblast cell lines	0.00056	Increased	2.914	ARHGAP32,CBL,CEBPB,CNOT7,CRK,CSF1R,CTNNB1,EGFR,ERCC6,FOXO4,GNAI2,GNAQ,HGF,HRAS,HTR1A,IGF1R,IRS1,JUN,KHDRBS1,LATS1,MAP2K1,MAPK3,MAPK8,MAPK9,MLLT6,MTOR,NFKBIA,NOTCH2,NRAS,NRCAM,PIK3C3,PTCH1,PTK2,PTPN1,PTPRF,PTTG1,RAC1,RAC3,RASA1,RASD1,RET,RHOA,RHOB,RIT1,RPS6KA3,RRM1,S100A6,Slfn2,SRC,TACC1,TP53	51
Cancer,Hematological Disease,Immunological Disease,Organismal Injury and Abnormalities	Chronic leukemia	0.000564		0.651	ACP1,BCAT1,BPNT1,CDC25A,CTDSP1,CTDSP2,CTDSPL2,CTNNB1,DUSP11,DUSP18,DUSP19,DUSP23,DUSP28,DUSP4,DUSP5,FIG4,G6PC3,ILKAP,INPP5A,INPP5E,INPP5F,INPP5K,LHPP,LPIN1,LPIN2,MINPP1,MSI2,MTMR2,MTMR3,MTMR4,NUMB,PFKFB2,PFKFB3,PHLPP1,PHOSPHO1,PHOSPHO2,PIP4P1,PIP4P2,PMM2,PPM1E,PPM1L,PPP1CA,Ppp1cc,PPP5C,PTP4A1,PTP4A3,PTPMT1,PTPN1,PTPN11,PTPN14,Ptprd,PTPRM,PTPRN2,SSH1,SYNJ1,SYNJ2,TIMM50,TP53	58
Cell Death and Survival,Embryonic Development,Organismal Injury and Abnormalities	Apoptosis of embryonic cell lines	0.000568		0.185	ABL2,AKT1,APAF1,ATF4,BAX,BCL2,BCL2L1,BIRC2,BIRC6,CAPNS1,CASP2,CASP3,CDC73,CDK2AP1,CDK4,CDKN1A,Cdkn1c,CEBPB,COPS5,CRK,CRYAB,DDIT3,DDIT4,DIABLO,DNM1L,DNMT1,DUSP4,EGFR,EGR1,EIF2A,EIF2AK3,EIF2AK4,ERN1,FH,FOXO3,Gm21596/Hmgb1,GSN,H2AX,HIF1A,HRAS,IKBKB,IKBKG,JUN,L3MBTL2,MAP2K4,MAP3K1,MAP3K5,Map3k7,MAPK8,MAPK9,MFN2,MNT,MTCH2,MTOR,NR1H2,NR1H3,NUPR1,OPA1,OTX2,PARP1,PITX2,PKD1,PLEKHO2,PPID,PPP3CA,PRKAA2,PTP…	90
Cancer,Hematological Disease,Immunological Disease,Organismal Injury and Abnormalities	Mature B-cell neoplasm	0.000568		-1.067	ACP1,BCL2,BCL2L1,BMF,BPNT1,CD79A,CDC25A,CEBPD,CRK,CSF1R,CSK,CTDSP1,CTDSP2,CTDSPL2,CXXC5,DEK,DMTF1,DUSP11,DUSP18,DUSP19,DUSP23,DUSP28,DUSP4,DUSP5,EGR1,EIF2AK3,EIF4E3,EMB,ENAH,FDXR,FIG4,G6PC3,GPR137,GSN,IGF2,ILKAP,INHBA,INPP5A,INPP5E,INPP5F,INPP5K,KITLG,LCP1,LHPP,LIFR,LPIN1,LPIN2,MALAT1,Map3k7,MAP4K4,MAPK8,MINPP1,MTA3,MTMR2,MTMR3,MTMR4,MXI1,NDN,NOTCH2,PDGFRA,PFKFB2,PFKFB3,PHLPP1,PHOSPHO1,PHOSPHO2,P…	99
Cell Morphology,Nervous System Development and Function,Neurological Disease,Organismal Injury and Abnormalities,Tissue Morphology	Loss of neurites	0.000571			ABL2,APOE,APP,CAMKK2,CFL1,GJA1,GRM5,Hnrnpa1,HTT,IKBKB,MAG,MAPT,MARK2,MOG,NR4A1,OGT,PARD6A,PFN1,Pou3f1,PRKAA2,RAP1B,S1PR1,SCYL1,SEMA3F,SNCA,SOD1,SPTBN1,STIM2,SYNPO,TBCE	30
Cellular Movement,Nervous System Development and Function	Abnormal migration of neurons	0.000571			APAF1,ARFGEF2,CAMSAP1,CDKN2C,CNTNAP2,DIAPH1,DRD2,ERBB3,FLRT2,KIF2A,LHX6,LMNB2,LRP8,MAPK8IP3,MBOAT7,MYH10,NDE1,PAFAH1B1,PLXNA2,PLXNC1,POMGNT2,POU3F3,ROBO1,SEMA3A,ST8SIA4,TOP2B,TRIO,TYRO3,VEGFA,YWHAE	30
Cell Death and Survival	Apoptosis of stem cells	0.000574		-1.513	AGO1,AGO2,AGO3,AGRN,AKT1,APAF1,ARNT,ATM,BCAP31,BCL2,CASP3,CDKN1A,CREBBP,CTNNB1,DDIT3,DNMT3A,EIF2AK3,EPAS1,ETS1,EZH2,FLCN,HES1,HIF1A,HMGA1,ITGAV,JAK2,MAP2K4,MAP3K1,MRE11,MTCH2,MYOC,NDN,NOP53,NRAS,PFN1,PTPN11,RAD9A,SEL1L,SF3B1,SLC2A1,SYNE1,TP53,TRIM28	43
Embryonic Development,Organismal Development	Gastrulation	0.000584		1.873	ACVR2A,ADAMTS9,CTNNB1,CUL3,DHX9,DLD,DRAP1,EXT1,EXT2,HDAC3,HIRA,HTT,LMBRD1,METAP2,METRN,MTCH2,MTOR,NR4A3,NSD1,NUP98,OTX2,PLPP3,PSMD4,PTPN11,RAC1,RHOA,RPS6,SCX,SDC4,SMAD2,SMAD3,SMAD4,SOX11,SYF2,TCF3,TENM4,TGIF2,TJP2,TP53,TXNRD1	40
Gene Expression,Protein Synthesis	Translation of mRNA	0.000589	Decreased	-3.394	ACO1,APLP1,APP,CPEB1,CPEB3,CYFIP1,DDX25,DHX33,EIF2A,EIF2AK3,EIF2AK4,EIF2S1,EIF3C,EIF3F,EIF3G,EIF3H,EIF3I,EIF3K,EIF4EBP1,EIF4ENIF1,EIF4G2,EIF4G3,ELAVL1,EPRS1,FMR1,GAPDH,ILF3,IMPACT,IREB2,MRPL12,MRPL17,MRPL19,MRPL2,MRPL51,MRPL57,MRPS7,MT-RNR1,MT-RNR2,PAIP2,PAIP2B,PPP1CA,RACK1,RBM3,RPL13A,RPL23,RPL24,RPL27A,Rpl29 (includes others),RPL38,Rplp1 (includes others),RPS17,RPS24,RPS29	53
Cellular Development,Cellular Growth and Proliferation,Connective Tissue Development and Function	Development of fibroblast cell lines	0.000603	Increased	2.325	ACACA,ARHGAP32,ARL2,CBL,CEBPA,CEBPB,CNOT7,CRK,CROCC,CSF1R,CTNNB1,DNM1L,EGFR,ELMOD2,ERCC6,FOXO4,GATA2,GNAI2,GNAQ,HGF,HRAS,HTR1A,IGF1R,IRS1,JUN,KHDRBS1,LATS1,LUZP1,MAP2K1,MAPK3,MAPK8,MAPK9,MLLT6,MTOR,NFKBIA,NOTCH2,NRAS,NRCAM,PIK3C3,PTCH1,PTK2,PTPN1,PTPN11,PTPRF,PTTG1,RAB34,RAC1,RAC3,RASA1,RASD1,RET,RHOA,RHOB,RIT1,RPS6KA3,RRM1,S100A6,Slfn2,SOX2,SRC,TACC1,THRAP3,TP53,VDAC1	64
Gene Expression	Expression of mRNA	0.000614		0.371	ACO1,APLP1,APP,CPEB1,CPEB3,CYFIP1,DDIT3,DDX25,DHX33,EGFR,EGR1,EIF2A,EIF2AK3,EIF2AK4,EIF2S1,EIF3C,EIF3F,EIF3G,EIF3H,EIF3I,EIF3K,EIF4EBP1,EIF4ENIF1,EIF4G2,EIF4G3,ELAVL1,ELK4,EPRS1,ETS1,FMR1,FOXO3,FOXO4,Fus,GAPDH,HMGN1,HTT,ILF3,IMPACT,IREB2,IRF3,JAK1,JUN,KHDRBS1,LRP6,MAPK8,MAX,MEF2A,MEF2C,MLH1,MRPL12,MRPL17,MRPL19,MRPL2,MRPL51,MRPL57,MRPS7,MT-RNR1,MT-RNR2,NCOA3,PAIP2,PAIP2B,POU2F2,PPP1CA,RACK1,RBM3,…	78
Cellular Movement	Cell movement of connective tissue cells	0.000621	Increased	4.259	2610005L07Rik,ABL2,ACTB,ADM,AGT,AKT1,AKT2,APC,APPL1,APPL2,ARHGAP1,ARHGAP35,ARID5B,ATP5IF1,BAG4,C5,CAPNS1,CBL,CCDC88A,CCN2,CCN3,CDKN1A,CLASP2,CORO1C,CRKL,CSF1R,CTNNB1,DAPK3,DCK,DDR2,DMD,DMTN,EEF1A2,ENAH,ENG,ENPP2,EPHB1,ERBB3,FER,FGF1,FLNB,FNDC3B,FOXO1,FRS2,GNA12,GNA13,GSN,HBEGF,HGF,HIF1A,HRAS,HSPB1,IKBKB,IL33,IQGAP1,JUN,LAMTOR2,LIMK1,LPAR1,LRP1,MACIR,MAP2K1,MAP3K1,MAPK1,MIF,MRC2,MRTFA,MYH10,NCK1,N…	122
Cell-To-Cell Signaling and Interaction,Cellular Compromise,Cellular Function and Maintenance	Endoplasmic reticulum stress response of cells	0.000624		1.579	AGT,ATF4,ATF6,ATP2A2,ATXN3,BAX,CEBPB,CTSB,CTSD,Cyp2j9,DNAJB9,EIF2AK3,EPHX2,ERN1,HSP90B1,HSPA5,HTT,IGF2,MAPT,MTOR,NNAT,PIK3C3,PKD1,RAB6A,SIL1,SLC38A2,SOD1,SQSTM1,STIM1,TRPC1,UBE4B,XBP1,ZFYVE27	33
Molecular Transport,RNA Trafficking	Nuclear export of RNA	0.000632			DDX25,EIF5A,KHDRBS1,NUP133,NUP155,NUP160,NXF1,NXT1,PHAX,RBM15B	10
Hereditary Disorder,Neurological Disease,Organismal Injury and Abnormalities,Psychological Disorders,Skeletal and Muscular Disorders	Presymptomatic disease stage Huntington disease	0.000639			4632427E13Rik,AGT,CLDN11,CLK1,CLK4,DBN1,HTT,IER5L,INTS6L,Ly6a (includes others),MAL,PENK,PMEPA1,PPP1R9A,PVALB,RMRP,SPARC,SPTBN1,SYT2,TH,TRH,TRIO,TTC14,UGT8	24
Nervous System Development and Function	Righting reflex	0.000651	Increased	4.002	ACHE,AFG3L2,APLP2,APP,ARNTL,ATP1B2,ATP2A2,AUTS2,B4GALNT1,CACNA1A,CFL2,DNAJC5,Dst,Foxp2,GABRA1,GABRB2,GABRG2,GLRA1,GNAS,HEXB,NDUFS4,NR2F1,POU4F1,PREPL,PRKCG,PRRT2,SCN1A,SCX,SELENOP,SHANK1,SHANK2,SHANK3,UCHL1,USP46,VEGFA,ZIC1	36
Cell Signaling,Post-Translational Modification,Protein Synthesis	Serine phosphorylation of peptide	0.000712		0.957	AGT,AKT1,AKT3,ARRB1,BAG4,BAX,BCL2,BDKRB2,CDK5,CHRNA7,CLK1,CNKSR3,DCLK1,DCLK3,DMD,DMTN,DYRK1A,EIF2AK3,GRK2,GSK3A,HDAC6,HGF,HIPK3,HIPK4,HSP90AA1,HSP90AB1,IKBKB,INPP5J,INPP5K,MAP3K13,MAPK1,MAPK7,MAPK8,MAPK9,MAPKAP1,MARK3,MIF,MORC3,MTOR,PAQR3,PKD1,PPP1R15A,PRKACA,RPS6KA2,SMAD7,SNCA,TBK1,TNKS,ULK1	49
Gene Expression	Transcription of DNA	0.000714	Increased	2.795	A430033K04Rik,AAMDC,ABLIM1,ABT1,ADNP,AFF3,AGAP2,AGO1,AGRN,AHI1,AKIRIN2,AKT1,AMBRA1,AP3B1,AP3D1,APP,ARID4A,ARID4B,ARID5A,ARMCX3,ARNT,ARNT2,ARNTL,ASCL1,ASH1L,ASH2L,ASXL1,ASXL2,ATF4,ATF5,ATF6,ATF7IP,ATM,ATN1,ATXN1L,ATXN7,BACH1,BARX2,BASP1,BCL11B,BCOR,BDP1,BHLHE22,BHLHE40,Bhlhe41,BMP3,BRWD1,BTRC,CAMK4,CAMTA1,CAPN3,CARM1,CASK,CAVIN1,CBFA2T2,CBFA2T3,CBX1,CBX3,CBX4,CC2D1A,CCDC85B,CCND3,CDC73,Cdkn1c,CEBP…	531
Cellular Function and Maintenance,Small Molecule Biochemistry	Homeostasis of divalent cations	0.000731		1.706	ADCY6,ANK1,Ank2,ANXA7,AP3B1,APLP2,APOE,APP,ATF4,ATOX1,ATP2A2,ATP2B4,ATP2C1,ATP7A,B2M,BAX,BCL2,BDH2,CACNA1C,CACNA1D,CACNB3,CALB1,CALCB,CALR,CCDC47,CCKBR,CD38,CIB2,CLSTN1,COMMD1,CPEB3,DMPK,EPAS1,FBXL5,GDAP1,GRIK2,GRINA,HEXB,HPS1,HSPA5,HTT,IREB2,ITPR1,JPH4,MAPT,MFN2,Mt1,Mt2,Mt3,NT5E,PDE2A,PIK3CB,PKD2,PLCB3,PLCE1,PLCL2,PRKCA,PTH1R,PTK2B,RYR2,RYR3,S100B,SIRT3,SLC24A2,SLC24A4,SLC30A1,SLC31A1,SLC37A4,SL…	84
Neurological Disease,Organismal Injury and Abnormalities	Astrocytosis	0.000734	Decreased	-4.179	ABCD2,ADAM10,AGPS,ALS2,APOD,APOE,APP,ARSG,B4GALNT1,CDK5R1,CERS1,CLCN3,CLCN7,CNTNAP2,CTSB,DNAI1,DRD2,EIF2B5,EPG5,ERCC6,GJA1,GJB6,GJC2,GYS1,HAX1,HSD17B4,HTT,ITPR2,LAMP1,LRRC8A,MAPT,MGAT5B,MME,Mt1,Mt2,NAMPT,NDUFS4,OGT,PARL,PDCD6IP,PPT1,RAC1,RIMS1,RPTOR,S100B,S1PR1,SCARB2,SCYL1,SLC33A1,SNCA,SOD1,SQSTM1,ST3GAL5,TMEM106B,UBQLN2,UPF2,VEGFA,ZFYVE26	58
Renal and Urological System Development and Function	Morphology of urinary system	0.000736			ABCA1,ACTN4,ADAMTS1,AGT,AKAP11,AKT1,AMPD2,Anp32b,APC,APOE,ARHGAP1,ARHGAP35,ARHGDIA,ARNTL,ARSG,ATF6,BAX,BCAM,BCAT2,BCL2,BDKRB2,BHLHE40,BMPER,Brd4,BSCL2,BSG,C1QTNF1,C4A/C4B,C5,CACNA2D1,CD151,CDK10,CDK13,CDK5,CDKN1A,Cdkn1c,CDKN2C,CEBPB,CFH,CHRM2,CHRM3,CHRNB2,CITED1,CLMP,CLU,CMIP,COMT,CR1L,CRIM1,CTBS,CTNNB1,CTNNBIP1,CXCL14,DACT3,DAPK1,DDR1,DLG1,DMTF1,EGFR,ELMO1,EMX2,ERN1,ETV5,EXOC5,FADS2,FAH,FAM20A,F…	191
Cell Morphology,Cellular Function and Maintenance	Autophagy of cells	0.00075	Increased	2.798	AGAP2,AGT,AKAP1,AKT1,AKT2,AKT3,ALDH2,AMBRA1,APAF1,APPL1,ATF4,ATF6,ATG101,ATG13,ATG14,ATG4B,ATG9A,ATM,BAX,BCKDHA,BCL2,BCL2L1,BCL2L13,BMF,C1QL1,C9orf72,CAMK4,CAPNS1,CASP2,CDKN1A,CEBPB,CHMP4B,CLUH,DAPK1,DDIT3,DDIT4,DENND3,DNM1L,DUSP4,EGFR,EIF2AK3,EIF2S1,ENDOG,ENG,EP300,EPG5,ERN1,FKBP1A,FLT3LG,FOXO1,FOXO3,FYN,GABARAPL1,Gm21596/Hmgb1,GNAS,GOPC,GSK3A,HERC1,HIF1A,HRAS,HSPA5,HSPB8,HTT,Igtp,IKBKB,IKBKG,IR…	125
Cell Death and Survival,Embryonic Development	Apoptosis of embryonic stem cells	0.000752		0.022	AGO1,AGO2,AGO3,AKT1,APAF1,BCAP31,BCL2,CASP3,DNMT3A,ETS1,FLCN,HIF1A,HMGA1,ITGAV,MAP2K4,MAP3K1,MTCH2,NOP53,PTPN11,RAD9A,SLC2A1,TP53	22
Organismal Functions	Locomotor activity	0.000779			ABCD2,AHI1,APOE,APP,B4GALT2,CDK4,CDK5,CHRM4,CPLX2,DNAJC5,DRD2,ERCC6,GABRA1,GNAO1,GRIA1,IKBKG,IREB2,KCNA1,LIMK1,LMTK3,MECP2,MGAT2,NPC2,OPRK1,REEP1,SEZ6,SLC12A6,SLC6A3,SLC9A3R1,SMAD3,SPG21	31
Cell Morphology,Cellular Assembly and Organization,Cellular Development,Cellular Function and Maintenance,Cellular Growth and Proliferation,Embryonic Development,Nervous System Development and Function,Organismal Development,Tissue Development	Branching of axons	0.000794	Increased	2.539	AGRN,Ank2,APOE,APP,ARHGAP32,DCC,DPYSL2,EGR3,EPHB3,EZR,FGF13,FYN,GAP43,KALRN,KIF13B,KIF2A,MAP7,MAPT,MID1,MTOR,NGF,NUAK1,PALM,PTK2,RAC1,RELN,RHOA,RHOG,RIMS1,RTN4,RYK,S100B,SEMA3A,SEMA3E,SLC9A6,SLIT2,SOD1,STK11,TAMALIN,TP53,TRIM9,ULK1,ULK2	43
Cell-To-Cell Signaling and Interaction,Nervous System Development and Function	Afterhyperpolarization of neurons	0.00081		0.152	CHRM1,CHRM3,GNAQ,HCN2,JPH3,JPH4,KCNAB1,KCNC2,Kcnn2,KCNN3,LMO4	11
Cell-To-Cell Signaling and Interaction,Nervous System Development and Function	GABA-mediated receptor currents	0.00081			CA7,CHRNA7,GABRA1,GABRA3,GABRA4,GABRB2,GABRG2,NRXN1,NRXN2,Nrxn3,SLC6A1	11
Developmental Disorder,Neurological Disease,Organismal Injury and Abnormalities	Hypoplasia of telencephalon	0.000811	Decreased	-2.579	Ank2,APP,ARHGAP35,BHLHE22,DCC,DCLK1,DMRTA2,EFNB1,EML1,EMX1,INTU,MAP1B,MARCKSL1,NFIA,NFIB,NFIX,PHGDH,RPGRIP1L,SH2D3C,TBR1,ZIC1	21
Cell Death and Survival,Embryonic Development	Cell viability of embryonic stem cells	0.000811		0.7	AKT1,ATM,BCAP31,Brd4,DNMT1,EHMT2,ELP3,H2AX,HMGA1,MED21,NOP53,OGT,PARP1,PTPN11,RAD54L,RAD9A,SETDB1,SUV39H1,TP53,TP53BP1,WRN	21
Cancer	Transformation of fibroblast cell lines	0.000859	Increased	4.964	ACOX1,ADM,AKT1,AKT2,ALK,AMD1,Anp32a,ARAF,ARHGAP32,ARHGEF12,ASPH,BAX,BCL2,BIN1,Brd4,BTG2,CBL,CCND3,CDC25A,CDK4,CDKN1A,CEBPA,CEBPB,CHRM1,CHRM3,CRK,CSF1R,CTNNB1,DIRAS1,DLC1,DMTF1,DNMT1,DYNLL1,EEF1A1,EEF1D,EFNB1,EGFR,EGR1,EIF2S1,EIF3I,EIF4G1,ERBB3,ETS1,FBXO7,FER,FGF1,FH,FOXO3,FRS3,FYN,G0S2,GAREM1,GNA12,GNA13,GNAO1,GNAQ,GPI,GPR4,HGF,HRAS,HTR2A,IGF1R,IRS1,ITGB4,JAK2,JUN,JUNB,KCNA1,KIFAP3,LETMD1,LRIG1,M…	122
Molecular Transport	Nuclear export	0.000869			AHCYL1,CTDSPL2,DDX25,EIF5A,HSPA9,KHDRBS1,MAPK9,NUP133,NUP155,NUP160,NXF1,NXT1,PHAX,PKD1,PRKACA,PTPN11,RBM15B,XPO1,XPO5,XPO6	20
Nervous System Development and Function,Neurological Disease,Organ Morphology,Organismal Development,Organismal Injury and Abnormalities	Abnormal morphology of olfactory bulb	0.00087			ADCY3,DIAPH1,DMRTA2,EFNA2,EGFR,EMX2,ID2,KLF7,LHX2,LRP8,MAP1B,MECP2,NCAM1,NCAM2,OMP,OTX2,PAFAH1B1,PGAP1,PHGDH,POU3F3,PTPRS,RPGRIP1L,SEMA3A,SH2D3C,SOX11,ST8SIA4,TOP2B,TRIO,VLDLR,ZNF423	30
Developmental Disorder,Embryonic Development,Organismal Development,Organismal Injury and Abnormalities,Tissue Morphology	Lack of mesoderm	0.00087			ACVR1B,ACVR2A,ADAMTS9,ARC,CHD8,COPS3,CTNNB1,DAG1,DHX9,DRAP1,ECSIT,EIF4G2,EXT2,FOXD3,GCLC,Macf1,METAP2,MTCH2,NFE2L1,NSD1,PIK3C3,POFUT2,PPP1R8,RAC1,SMAD2,SMAD4,TRIM28,UBIAD1,WLS,WNT3	30
Carbohydrate Metabolism,Molecular Transport	Transport of monosaccharide	0.000875	Increased	2.82	AGT,AHI1,AKT1,AKT2,APPL2,ATM,C2CD5,CDK14,CDK16,CDK5R1,CERS1,CLIP3,DGKZ,ENPP2,EPAS1,EXOC3,EXOC4,FABP5,G6PC3,GNAI2,HK1,INSR,IRS1,KLF15,MAP2K1,MAP4K4,MEF2A,MGAT4A,MIF,NR4A1,NR4A3,OSBPL8,PDPK1,PEA15,PID1,PLAAT3,PPARGC1B,PRKAA2,PRKCA,PRKCG,PRKCI,PRKCZ,PTK2,RAC1,REPIN1,RHOA,RNASEL,ROCK1,RTN2,SESN2,SLC1A2,SLC1A3,SLC2A1,SLC2A12,SLC2A3,SLC2A4,SLC37A4,SLC5A3,SOD1,SORBS1,SORT1,STK11,STX6,STXBP3,TAFA2,TBC1D1…	69
DNA Replication, Recombination, and Repair	Metabolism of DNA	0.000903	Increased	3.231	ABCB7,ADCYAP1,AKT1,APAF1,APC,APOE,APP,ATM,BAX,BCL2,BCL2L1,BIN1,C5,CAMK2G,CAMK4,CASP3,CCDC88A,CD47,CDKN1A,CFH,CLPP,CNR1,CRYAB,CTC1,DBF4,DDIT3,DIABLO,DNAJC2,DNASE2,DNM3,DRD2,EHMT2,ENDOG,ENO1,ERCC1,FAM135A,FAN1,FLT3LG,FYN,GON4L,HBEGF,HMGA1,HMGN1,Hnrnpa1,HRAS,HSD17B10,HTT,ID1,IGFBP5,KIN,KITLG,LHX6,LIG3,MAPK8,MAPK9,MCM2,MCM3AP,MCM8,MCM9,MTCH1,NCOA4,NR1I3,NR3C1,NR4A1,NR4A3,NRAS,NRF1,OPA1,ORC3,ORC4,PAM1…	110
Behavior	Anxiety-like behavior	0.000905		-1.339	APP,CC2D1A,CCK,CRH,CTNNB1,DLGAP3,DLK1,DPYSL2,EEF2K,EPHX2,FMR1,GABRG2,GNA11,GNAQ,GRM2,GRM5,HDAC6,HTR1A,HTT,ICAM5,IGF1R,INSR,KCNJ3,KLF9,KPNA1,LMTK3,MAPK1,MAPT,MECP2,MFSD8,NOS1,OXT,PCDH10,PDYN,PENK,PTPRN,PTPRN2,SHANK2,SHANK3,SLC18A2,SLITRK5,SNCA,STX1A,TCF20,TSC1,TSN,ZFPM1	47
Carbohydrate Metabolism,Molecular Transport,Small Molecule Biochemistry	Concentration of D-glucose	0.000905	Increased	4.105	ABCC8,ABHD11,ACOT13,ACP1,ACVR2A,ADCYAP1,ADIPOR2,AGO2,AGPAT1,AKT1,AKT2,ALDH1A1,APOE,ARNT,ARNTL,ATF4,ATF6,ATP2A2,ATP6AP2,ATXN2,AVP,BAG1,BCAT2,BSCL2,C1QA,CACNA1E,CAMKK2,CCDC3,CDK4,CDK5RAP1,CEBPA,CEBPB,CHGA,CHRM3,CIDEA,CLCN3,CLCN5,CLU,CPE,CRBN,CREBBP,CREBZF,CRH,CRTC2,CTCF,CXCL14,DCXR,DDAH2,DGKD,DLGAP3,DLK1,DNAJC3,DUSP6,EGFR,ELOVL5,ENPP2,EP300,EPHX2,ERCC1,EXOC5,FABP3,FABP5,FBXO42,FGF1,FKBP1B,FMO5,FOXO…	203
Cell Morphology,Digestive System Development and Function,Organ Morphology,Organismal Development	Morphology of pancreatic cells	0.000912			AKAP5,AKT1,AKT2,ANXA7,ARRB1,ATF4,B2M,BAX,CACNA1D,CADPS,CADPS2,CCK,CCKBR,CD38,CDK4,CITED1,COL5A3,DGKD,DNAJB9,DNAJC3,DYRK1A,EGFR,EGLN2,EIF2AK3,ELAPOR1,FOXD3,FOXO1,FXN,Fxyd2,GPR39,GPX1,HADH,HGF,HMGA1,Hrk,HUWE1,IGF2,IGFBP4,IGFBP5,INSR,IRS1,JAK2,LCN2,MAP4K4,MAPK8IP1,MAPK8IP2,METTL14,MMUT,MTOR,NKX2-2,NNAT,NR4A1,NR4A3,OGT,PBX1,PCSK2,PIN1,PPP3CA,PPT2,PRKCI,PRLR,PTPN1,PTTG1,RARA,RPSA,SCG5,SEL1L,SERTAD1,SG…	82
Neurological Disease,Organismal Injury and Abnormalities	Environmentally induced seizure	0.000938	Decreased	-3.464	ATP6V1B2,CA7,CNTNAP2,COQ8A,FGF13,GNG3,GNG7,KCNJ6,NDUFS4,SCN1A,SYN3,USF1	12
Molecular Transport,Nucleic Acid Metabolism,Small Molecule Biochemistry	Exchange of nucleotide	0.000938	Increased	2.36	AK1,EEF1A1,EEF1B2,GNAI1,GNAO1,GNAQ,NME1,RPGR,SLC25A4,STMN2,STMN4,TPT1	12
Nervous System Development and Function,Neurological Disease,Organ Morphology,Organismal Development,Organismal Injury and Abnormalities	Abnormal morphology of stratum pyramidale	0.000938			ABI2,BICD2,CTSB,EML1,EPG5,FYN,KLK8,LRP8,NCAM1,PAFAH1B1,TNR,YWHAE	12
Cancer,Dermatological Diseases and Conditions,Organismal Injury and Abnormalities,Tissue Morphology	Quantity of papilloma	0.000938		1.405	CDKN1A,GSTP1,HINT1,HRAS,MAP2K1,MAPK9,NRAS,ODC1,PEA15,SKIL,TP53,WRN	12
Molecular Transport	Transport of metal	0.00094	Increased	3.65	ABCB7,ABCC1,ACO1,ADD2,AGT,AHCYL1,AKT1,ANK1,Ank2,ANXA6,AP3B1,AP3B2,AP3D1,APLP2,APP,ASIC2,ATOX1,ATP2A2,ATP2B4,ATP7A,AVP,B2M,BCL2,BDH2,BMPER,CACNA1A,CACNA1B,CACNA1C,CACNA1D,CACNA1E,CACNA1G,CACNB4,CALB1,CAMK2G,CCKBR,CHRNB2,CISD1,CLU,CNKSR3,CNTN1,COMMD1,CPOX,CRYAB,CYBRD1,DMPK,DNM1L,DRD2,EGLN1,EPAS1,FBXL5,FDXR,FGF12,FGF13,FGF14,FRRS1,FTH1,FTL,FXN,FXYD1,Fxyd2,GJA1,GNAS,GRIN2B,GRK6,GSTP1,HCN1,HIF1A,HLA-A…	163
Skeletal and Muscular System Development and Function	Grip strength	0.00095	Increased	5.055	ACSL1,APP,ATF4,BACE1,BBS4,Cd59a,COL12A1,COX4I2,CPE,CREBBP,DLG4,DNAJC5,DNASE2,EIF2AK3,GAMT,GRIA4,Hmgn3,HSPB1,HTT,IREB2,LRP4,MAPK8IP2,MBNL2,MECP2,MGAT2,NR2F1,PAK5,PAK6,PARK7,PDXP,PIANP,PITX2,PTPRR,Sacs,SCYL1,SCYL3,SELENOP,SHANK3,SLC17A6,SLC33A1,SMS,SQSTM1,STXBP5L,SURF1,SYT7,TCF4,UBQLN2,USP19,VEGFA	49
Cell Signaling,DNA Replication, Recombination, and Repair,Nucleic Acid Metabolism,Small Molecule Biochemistry	Hydrolysis of GTP	0.000951	Increased	4.034	ANXA7,DNM1L,EIF5,GNA11,GNAI1,GNAO1,GNAS,GNAZ,GNB1,GNG2,NME1,PTK2B,RAB2A,RAB4A,RAC1,RANBP1,RASA1,RGS16,RGS4,RHOA,STMN2,STMN4,TBC1D1,TGM2,XPO1	25
Cellular Function and Maintenance,Small Molecule Biochemistry	Homeostasis of ion	0.000959		1.327	ABCB7,ACO1,ADAMTS1,ADCY6,ANK1,Ank2,ANXA6,ANXA7,AP3B1,APLP2,APOE,APP,AQP5,ATF4,ATOX1,ATP1A3,ATP2A2,ATP2B4,ATP2C1,ATP7A,AVP,B2M,BAX,BCL2,BDH2,CACNA1A,CACNA1C,CACNA1D,CACNB3,CALB1,CALCB,CALR,CCDC47,CCKBR,CD38,CIB2,CLSTN1,COMMD1,CPEB3,DMPK,EGLN1,EPAS1,EPHB3,FBXL5,FRRS1,FXN,GDAP1,GPR39,GRIK2,GRINA,HEXB,HIF1A,HPS1,HSPA5,HTT,IREB2,ITPR1,JPH4,KCTD7,MAPK1,MAPK3,MAPT,MFN2,Mt1,Mt2,Mt3,NCOA4,NR3C2,NT5E,PDE2A…	116
Carbohydrate Metabolism	Quantity of monosaccharide	0.000959	Increased	4.297	ABCC8,ABHD11,ACOT13,ACP1,ACVR2A,ADCYAP1,ADIPOR2,AGO2,AGPAT1,AKT1,AKT2,ALDH1A1,APOE,ARNT,ARNTL,ATF4,ATF6,ATP2A2,ATP6AP2,ATXN2,AVP,BAG1,BCAT2,BSCL2,C1QA,CACNA1E,CAMKK2,CCDC3,CDK4,CDK5RAP1,CEBPA,CEBPB,CHGA,CHRM3,CIDEA,CLCN3,CLCN5,CLU,CPE,CRBN,CREBBP,CREBZF,CRH,CRTC2,CTCF,CXCL14,DCXR,DDAH2,DGKD,DLGAP3,DLK1,DNAJC3,DUSP6,EGFR,ELOVL5,ENPP2,EP300,EPHX2,ERCC1,EXOC5,FABP3,FABP5,FBXO42,FGF1,FKBP1B,FMO5,FOXO…	208
Cellular Movement	Cell movement of cerebral cortex cells	0.000972	Increased	2.269	APC,CHL1,DCLK1,DCX,DGCR8,EFNB1,FLRT2,KITLG,LMO4,LRP8,NDE1,NRP2,PAFAH1B1,PDPK1,POU3F3,PREX1,PTK2,RAC1,RELN,RHOA,SEMA3A,SEMA3F,SEPTIN4,STK11,STK3,TBR1,TIAM1,TIAM2,UNC5D	29
Developmental Disorder,Gastrointestinal Disease,Organismal Injury and Abnormalities	Omphalocele	0.000977			AIP,ARHGAP35,ATXN1L,CALR,CCP110,CDKN1A,Cdkn1c,EFNB1,EPHB3,IGF2,Marcks,PITX2,ROCK1,SEC24B,SLC12A5,SLC32A1,SOX11,SOX4	18
Cell Death and Survival,Organismal Injury and Abnormalities	Cell death of astrocytes	0.000977		-0.125	ANG,APP,BCL2L1,BCL2L12,CASP3,CRYAB,EIF2AK3,GFAP,GJA1,IL6ST,MAPK1,PARP1,RHOA,RPS6KB2,SHH,SOD1,TP53,XDH	18
Cell Morphology,Nervous System Development and Function,Neurological Disease,Organismal Injury and Abnormalities,Tissue Morphology	Abnormal morphology of neuroglia	0.000979			ABCD2,ABR,ADAM22,AKT1,AKT2,AKT3,APEX1,APOE,ASCL1,B4GALNT1,BACE1,CBS/LOC102724560,CD38,CD81,CLCN2,CLCN3,DNER,Dst,EIF2AK3,ERBB3,ERCC6,FA2H,Foxp2,GFAP,HEPACAM,HES1,HES5,HEXA,HEXB,HSF1,HSPA5,IKBKB,IL11RA,IL6ST,IREB2,LAMA4,LAMC1,LPAR1,MAG,MAN2B1,MAPK8IP3,MBP,MLC1,Mt1,Mt2,Mt3,NCAM1,NFIA,NFIB,NKX2-2,NR1H2,OLIG1,PAFAH1B1,PEA15,PMP22,PTPN13,SCARB2,SERPINE2,SNCA,SNTA1,SNX27,ST3GAL5,ST8SIA4,TYROBP	64
Cardiovascular System Development and Function,Cellular Development,Cellular Function and Maintenance,Cellular Growth and Proliferation,Organismal Development,Tissue Development	Development of vascular endothelial cells	0.00102		1.369	AKT1,APP,CDH5,DLK1,ENPP2,GAS6,JUN,MAPK7,MED1,MEF2C,PTK2,RASA3,RASIP1,RELA,SMOC2,TIE1,VEGFA	17
Tissue Morphology	Quantity of parenchyma	0.00102		0.91	ADA,AKT1,APC,ATF4,BIRC6,CBS/LOC102724560,CEBPA,CEBPB,CTNNB1,Gm21596/Hmgb1,IGFBP5,IQGAP2,MAP2K4,MDK,SCP2,STAT5B,TP53	17
Cell Morphology,Cell-To-Cell Signaling and Interaction,Cellular Assembly and Organization,Nervous System Development and Function,Neurological Disease,Organismal Injury and Abnormalities,Tissue Morphology	Abnormal morphology of synapse	0.00102			ABL2,AGRN,ALS2,APLP2,APOE,APP,B2M,BACE1,CACNA1A,CACNA1D,CAPRIN1,CBLN1,CLIP3,CRBN,DLG3,DLGAP2,DNAJC5,ERC2,GABRA1,GDAP1,GFAP,GPHN,HSPA4,KALRN,LGALS1,LGMN,LRP4,MAPT,MBNL2,Nedd4,NSMF,PRRT2,RBM3,RET,RPS6KA3,SH3GL2,SH3GL3,SHANK3,SLC12A5,SLITRK3,SNAPIN,SNTA1,STIP1,STK11,STX1A,SYNE1,SYNE2,TAFA2,TMEM59,TNR,UNC13A,UNC13B,UTRN	53
Carbohydrate Metabolism,Lipid Metabolism,Small Molecule Biochemistry	Hydrolysis of phosphatidylinositol	0.00103	Increased	3.085	AGT,ARRB1,AVP,BAG4,CCK,CHRM1,CHRM3,DCC,GNA12,GNAQ,GPT,GRK2,GRK6,GRM1,GRM5,HTR2A,INPP5E,MTMR1,MTMR2,MTMR3,MTMR4,MTMR6,MTMR7,PLCB1,PLCB4,PLCE1,PLCG1,PRKACA,RAMP2,RGS4,RPS6KA3,TAC1	32
Nervous System Development and Function,Tissue Morphology	Quantity of neuroglia	0.00105	Increased	3.268	ACHE,ADAMTS4,AGT,APOE,APP,ASCL1,B4GALNT1,CD200,CDK5,COPS5,CRH,CSF1R,CTNNB1,DAAM2,DBI,DNM2,EGFR,EIF2AK3,ERBB3,FYN,GJA1,GJB6,GJC2,HDAC1,HDAC3,HES1,HES5,HIVEP2,HSF2,HSPA5,HSPBP1,HTT,IGF1R,IGFBP6,IL34,KCNIP3,LAMA4,LCN2,LIFR,LPAR1,MAP2K1,MAP2K2,MAPK12,MAPT,METTL14,MGAT5B,Miat,MIF,MTOR,NAE1,NFIA,NR1H2,NR3C2,OGT,OLIG2,OSTM1,PAX6,PDGFA,PTPN11,RET,RGS10,RPS6KA2,SERPINE2,SHH,SNCA,SNX27,SOD1,SOX10,SOX2,Sox2…	77
Cellular Development,Cellular Growth and Proliferation,Embryonic Development,Nervous System Development and Function,Organ Development,Organismal Development,Tissue Development	Development of cerebral cortex cells	0.00105		1.541	APP,CHL1,CNR1,DLG5,EIF2AK4,EZR,GRM1,GRM5,KIF1A,LAMC1,Ptprd,SAMD4B,ST8SIA4,STAM,STIP1,UCHL1	16
Protein Synthesis	Initiation of translation of protein	0.00105	Decreased	-2.621	DHX33,EIF2A,EIF2AK4,EIF2S1,EIF3C,EIF3F,EIF3G,EIF3H,EIF3I,EIF3K,EIF4EBP1,EIF4G2,FMR1,IFIT1,IMPACT,TP53	16
Behavior,Nervous System Development and Function	Context memory	0.00106		0	ACTG1,BAX,EEF2K,GADD45G,HES5,LARGE1,LGMN,MAPK8IP1,MAPT,OGT,QPCT,SCN1A,SORBS2,ZFPM1	14
Cell Morphology,Nervous System Development and Function,Organ Morphology,Organismal Development,Tissue Morphology	Morphology of hippocampal cells	0.00107			CDK5R1,CEBPB,CST3,HSPA4,MECP2,PAFAH1B1,PLCB1,PPP1R15A,SLC1A2,SMAD2,SMAD4,ST8SIA4,SYNCRIP,TAFA2,TSC1	15
Nervous System Development and Function,Neurological Disease,Organ Morphology,Organismal Development,Organismal Injury and Abnormalities	Abnormal morphology of diencephalon	0.00107			ADCY1,ALK,APAF1,ARHGAP35,ARNT2,ATP1B2,ATXN1L,B2M,BBIP1,BBS2,BBS4,BBS7,CASP3,CHRNB2,DYRK1A,EFNA2,EMX2,FKBP8,GM2A,HSF1,HTT,IFT172,IREB2,MAPK8IP3,MBOAT7,Mt3,MYH10,MYO9A,NDN,NFIA,NFIX,NPAS3,OPHN1,OTX2,PATZ1,PEG3,PKD1,POU4F1,SEMA3F,SH2D3C,SHH,SLC17A6,SMARCC1,ST8SIA4,TENM2,ULK4,XRCC6,ZNF423	48
Cellular Assembly and Organization,Nervous System Development and Function,Tissue Morphology	Quantity of synaptic vesicles	0.00108		0.681	ABCA1,APP,B2M,CLTA,CLTB,DNAJC6,DNM3,EGR1,ERC2,FGF22,FMR1,LRP4,MAP6,MECP2,MYO5A,Nedd4,PCLO,PTPRN,PTPRN2,RIMS1,SH3GL2,SH3GL3,SLC17A6,SNAP91,SNCA,TNR,UNC13A,UNC13B	28
