# Supplementary material for: Sex-Specific Whole-Transcriptome Analysis in the Cerebral Cortex of FAE Offspring
Source: Cells. 2023 Jan 15;12(2):328. doi: 10.3390/cells12020328 (PMC9856965; doi:10.3390/cells12020328)
Supplement: Supplementary file 1 [file cells-12-00328-s001.zip › Table S5.xlsx]

## Sheet: Female Only
Adam12
Alx3
Cdhr1
Col5a1
Dnah11
Eomes
Frem3
Frmd7
Fv1
Gm38394
Gm49322
Icam1
Igflr1
Lcn2
Lct
Lox
Loxl2
Ms4a15
Niban3
Olfr287
Pla2g3
Pnpla3
Postn
Ptchd4
Shisa3
Slc1a5
Spta1
Tlcd2
Tnn
Tpm3-rs7
Ush1g
Xlr3b

## Sheet: Male Only
1190005I06Rik
2010315B03Rik
3110021N24Rik
Ablim1
Acp1
Adamts3
Adnp
Aff2
Ak7
Akr1c18
Akr1e1
Alas2
Alox12b
Alox8
Amd2
Ang
Atm
Atp7a
C1ql2
C1qtnf1
C3
Cabp7
Capza1
Ccdc15
Ccdc38
Ccdc73
Ccer2
Ccl6
Cd59b
Cd6
Cdk15
Cfap54
Cfap74
Cldn2
Clec3b
Cmya5
Col6a4
Cox4i2
Cox6a2
Cox7a2
Cplane2
Cpt1b
Cptp
Crip1
Crlf1
Crocc
Crybg2
Cul4b
Cys1
D830030K20Rik
Dennd1c
Depp1
Dlec1
Dnai3
Dram1
Ect2
Efcab15
Eno1
Eno1b
Epx
Ets1
Fam120c
Fam167b
Fbxl21
Foxa1
Ftl1-ps1
Fut10
Gabrb2
Ggn
Gipr
Glra1
Gm10282
Gm13304
Gm14418
Gm14419
Gm2000
Gm21586
Gm21680
Gm26566
Gm28557
Gm2974
Gm3095
Gm3252
Gm3373
Gm3411
Gm3512
Gm3604
Gm3636
Gm38431
Gm44503
Gm49353
Gm49601
Gm5136
Gm8281
Gm9833
Gng8
Gngt2
Gpc2
Gpc6
Gpr52
Gstm6
Gvin1
Gvin2
H1f4
H2-Q6
H2-T23
Hba-a1
Hba-a2
Higd1b
Hmga1
Hmga1b
Hs6st3
Hspa1b
Hyal1
Id2
Ifit3
Igtp
Il11ra2
Isg15
Itk
Kcna3
Kcnn4
Kif17
Klf14
Klf8
Klhl11
Klk8
Krt8
Lif
Lonrf3
Lrrc2
Lrrc9
Lyrm7
Mall
Mamdc2
Mansc4
Map3k21
Meox1
Mmel1
Mrpl55
Mt2
Myh6
Myh8
Naaladl2
Nat8
Ncam2
Nccrp1
Nek11
Nlrp3
Noxo1
Nrtn
Odc1
Olfm4
Olfml3
Olfr316
Ovol1
Pcdha3
Pcdhb10
Pcdhb2
Pcdhb3
Pcdhga12
Pcdhga5
Pdpr
Pdzd7
Perm1
Pgr15l
Pitx2
Plcxd3
Plin4
Plscr4
Pnp2
Poc1a
Ppara
Prss45
Prss50
Prx
Psmb5
Ptger3
Pth2r
Pyroxd2
Retnla
Rex2
Rnf17
Rpl29
Rps13
Rps15a
Rps27rt
Rps7
Rspo4
Rtp1
S100a3
Sfn
Sfxn2
Sgcg
Shmt1
Slc16a5
Slc25a21
Slc2a4
Slc37a2
Slc39a2
Slc9a7
Slfn2
Smim27
Spag17
Spata21
Srarp
Sstr1
Stat4
Sync
Syt15
Tcim
Thbs4
Tmem100
Tmem52
Tmprss6
Tnfrsf8
Tnnt1
Trpc5
Uprt
Vmn2r1
Xaf1
Xkr4
Xlr
Zfp526
Zfp600
Zfp979
Zfp985
Zglp1
Zkscan16

## Sheet: Common
Acvr1c
Cd59a
Chrna6
Clca3a1
Clcnka
Dnah8
Gm6356
Hjurp
Hmcn1
Ldb3
Lefty1
Muc3a
Pttg1
Rec8
Slc6a3
Syt10
Tekt2
Trim13
